# Supplementary material for: Homogeneous catalyst graph neural network: A human-interpretable graph neural network tool for ligand optimization in asymmetric catalysis
Source: iScience. 2025 Jan 23;28(3):111881. doi: 10.1016/j.isci.2025.111881 (PMC11889620; doi:10.1016/j.isci.2025.111881)
Supplement: Data S1. Raw results of HCat-GNet performance against traditional machine learning approaches for all the reactions analyzed in this study. [file mmc2.zip]

Archive with 7,645 entries (5,471 files):
- results/
- __MACOSX/._results
- results/rhcaa_all/
- results/.DS_Store
- __MACOSX/results/._.DS_Store
- results/hypervalent_iodine/
- results/rhcaa/
- results/N_S_acetal/
- results/biaryl/
- results/rhcaa_half/
- results/rhcaa_all/.DS_Store
- results/rhcaa_all/results_GNN/
- results/rhcaa_all/results_TML/
- results/rhcaa_all/comparison/
- results/hypervalent_iodine/.DS_Store
- results/hypervalent_iodine/test/
- results/hypervalent_iodine/learning/
- results/rhcaa/.DS_Store
- __MACOSX/results/rhcaa/._.DS_Store
- results/rhcaa/test/
- results/rhcaa/learning/
- results/N_S_acetal/.DS_Store
- results/N_S_acetal/test/
- results/N_S_acetal/learning/
- results/biaryl/.DS_Store
- __MACOSX/results/biaryl/._.DS_Store
- results/biaryl/test/
- results/biaryl/learning/
- results/rhcaa_half/.DS_Store
- __MACOSX/results/rhcaa_half/._.DS_Store
- results/rhcaa_half/test/
- results/rhcaa_half/learning/
- results/rhcaa_all/results_GNN/Fold_6_test_set/
- results/rhcaa_all/results_GNN/Fold_7_test_set/
- results/rhcaa_all/results_GNN/.DS_Store
- __MACOSX/results/rhcaa_all/results_GNN/._.DS_Store
- results/rhcaa_all/results_GNN/Fold_1_test_set/
- results/rhcaa_all/results_GNN/Fold_5_test_set/
- results/rhcaa_all/results_GNN/Fold_4_test_set/
- results/rhcaa_all/results_GNN/Fold_8_test_set/
- results/rhcaa_all/results_GNN/Fold_9_test_set/
- results/rhcaa_all/results_GNN/Fold_2_test_set/
- results/rhcaa_all/results_GNN/Fold_3_test_set/
- results/rhcaa_all/results_GNN/Fold_10_test_set/
- results/rhcaa_all/results_TML/.DS_Store
- __MACOSX/results/rhcaa_all/results_TML/._.DS_Store
- results/rhcaa_all/results_TML/gb/
- results/rhcaa_all/comparison/.DS_Store
- __MACOSX/results/rhcaa_all/comparison/._.DS_Store
- results/rhcaa_all/comparison/GNN_vs_gb/
- results/hypervalent_iodine/test/.DS_Store
- results/hypervalent_iodine/test/GNN_performance/
- results/hypervalent_iodine/learning/.DS_Store
- results/hypervalent_iodine/learning/GNN_performance/
- results/rhcaa/test/.DS_Store
- __MACOSX/results/rhcaa/test/._.DS_Store
- results/rhcaa/test/GNN_performance/
- __MACOSX/results/rhcaa/test/._GNN_performance
- results/rhcaa/test/results_GNN/
- results/rhcaa/test/results_TML/
- results/rhcaa/test/comparison/
- results/rhcaa/learning/.DS_Store
- __MACOSX/results/rhcaa/learning/._.DS_Store
- results/rhcaa/learning/results_GNN/
- results/rhcaa/learning/results_TML/
- results/rhcaa/learning/comparison/
- results/N_S_acetal/test/.DS_Store
- results/N_S_acetal/test/GNN_performance/
- results/N_S_acetal/learning/.DS_Store
- results/N_S_acetal/learning/GNN_performance/
- results/biaryl/test/.DS_Store
- __MACOSX/results/biaryl/test/._.DS_Store
- results/biaryl/test/GNN_performance/
- results/biaryl/test/results_GNN/
- results/biaryl/test/results_TML/
- results/biaryl/test/comparison/
- results/biaryl/learning/.DS_Store
- __MACOSX/results/biaryl/learning/._.DS_Store
- results/biaryl/learning/results_GNN/
- results/biaryl/learning/results_TML/
- results/biaryl/learning/comparison/
- results/rhcaa_half/test/.DS_Store
- __MACOSX/results/rhcaa_half/test/._.DS_Store
- results/rhcaa_half/test/GNN_performance/
- results/rhcaa_half/test/results_GNN/
- results/rhcaa_half/test/results_TML/
- results/rhcaa_half/learning/.DS_Store
- __MACOSX/results/rhcaa_half/learning/._.DS_Store
- results/rhcaa_half/learning/results_GNN/
- results/rhcaa_half/learning/results_TML/
- results/rhcaa_half/learning/GNN_vs_gb/
- results/rhcaa_all/results_GNN/Fold_6_test_set/Fold_1_val_set/
- results/rhcaa_all/results_GNN/Fold_6_test_set/Fold_8_val_set/
- results/rhcaa_all/results_GNN/Fold_6_test_set/Fold_10_val_set/
- results/rhcaa_all/results_GNN/Fold_6_test_set/Fold_9_val_set/
- results/rhcaa_all/results_GNN/Fold_6_test_set/Fold_2_val_set/
- results/rhcaa_all/results_GNN/Fold_6_test_set/Fold_3_val_set/
- results/rhcaa_all/results_GNN/Fold_6_test_set/performance_outer_test_fold6.txt
- results/rhcaa_all/results_GNN/Fold_6_test_set/Fold_7_val_set/
- results/rhcaa_all/results_GNN/Fold_6_test_set/Fold_5_val_set/
- results/rhcaa_all/results_GNN/Fold_6_test_set/Fold_4_val_set/
- results/rhcaa_all/results_GNN/Fold_7_test_set/Fold_1_val_set/
- results/rhcaa_all/results_GNN/Fold_7_test_set/Fold_8_val_set/
- results/rhcaa_all/results_GNN/Fold_7_test_set/Fold_10_val_set/
- results/rhcaa_all/results_GNN/Fold_7_test_set/Fold_9_val_set/
- results/rhcaa_all/results_GNN/Fold_7_test_set/Fold_2_val_set/
- results/rhcaa_all/results_GNN/Fold_7_test_set/Fold_3_val_set/
- results/rhcaa_all/results_GNN/Fold_7_test_set/Fold_6_val_set/
- results/rhcaa_all/results_GNN/Fold_7_test_set/performance_outer_test_fold7.txt
- results/rhcaa_all/results_GNN/Fold_7_test_set/Fold_5_val_set/
- results/rhcaa_all/results_GNN/Fold_7_test_set/Fold_4_val_set/
- results/rhcaa_all/results_GNN/Fold_1_test_set/Fold_8_val_set/
- results/rhcaa_all/results_GNN/Fold_1_test_set/Fold_10_val_set/
- results/rhcaa_all/results_GNN/Fold_1_test_set/Fold_9_val_set/
- results/rhcaa_all/results_GNN/Fold_1_test_set/Fold_2_val_set/
- results/rhcaa_all/results_GNN/Fold_1_test_set/Fold_3_val_set/
- results/rhcaa_all/results_GNN/Fold_1_test_set/Fold_6_val_set/
- results/rhcaa_all/results_GNN/Fold_1_test_set/Fold_7_val_set/
- results/rhcaa_all/results_GNN/Fold_1_test_set/performance_outer_test_fold1.txt
- results/rhcaa_all/results_GNN/Fold_1_test_set/Fold_5_val_set/
- results/rhcaa_all/results_GNN/Fold_1_test_set/Fold_4_val_set/
- results/rhcaa_all/results_GNN/Fold_5_test_set/Fold_1_val_set/
- results/rhcaa_all/results_GNN/Fold_5_test_set/Fold_8_val_set/
- results/rhcaa_all/results_GNN/Fold_5_test_set/Fold_10_val_set/
- results/rhcaa_all/results_GNN/Fold_5_test_set/Fold_9_val_set/
- results/rhcaa_all/results_GNN/Fold_5_test_set/Fold_2_val_set/
- results/rhcaa_all/results_GNN/Fold_5_test_set/Fold_3_val_set/
- results/rhcaa_all/results_GNN/Fold_5_test_set/performance_outer_test_fold5.txt
- results/rhcaa_all/results_GNN/Fold_5_test_set/Fold_6_val_set/
- results/rhcaa_all/results_GNN/Fold_5_test_set/Fold_7_val_set/
- results/rhcaa_all/results_GNN/Fold_5_test_set/Fold_4_val_set/
- results/rhcaa_all/results_GNN/Fold_4_test_set/Fold_1_val_set/
- results/rhcaa_all/results_GNN/Fold_4_test_set/Fold_8_val_set/
- results/rhcaa_all/results_GNN/Fold_4_test_set/Fold_10_val_set/
- results/rhcaa_all/results_GNN/Fold_4_test_set/Fold_9_val_set/
- results/rhcaa_all/results_GNN/Fold_4_test_set/Fold_2_val_set/
- results/rhcaa_all/results_GNN/Fold_4_test_set/Fold_3_val_set/
- results/rhcaa_all/results_GNN/Fold_4_test_set/performance_outer_test_fold4.txt
- results/rhcaa_all/results_GNN/Fold_4_test_set/Fold_6_val_set/
- results/rhcaa_all/results_GNN/Fold_4_test_set/Fold_7_val_set/
- results/rhcaa_all/results_GNN/Fold_4_test_set/Fold_5_val_set/
- results/rhcaa_all/results_GNN/Fold_8_test_set/Fold_1_val_set/
- results/rhcaa_all/results_GNN/Fold_8_test_set/Fold_10_val_set/
- results/rhcaa_all/results_GNN/Fold_8_test_set/Fold_9_val_set/
- results/rhcaa_all/results_GNN/Fold_8_test_set/Fold_2_val_set/
- results/rhcaa_all/results_GNN/Fold_8_test_set/Fold_3_val_set/
- results/rhcaa_all/results_GNN/Fold_8_test_set/performance_outer_test_fold8.txt
- results/rhcaa_all/results_GNN/Fold_8_test_set/Fold_6_val_set/
- results/rhcaa_all/results_GNN/Fold_8_test_set/Fold_7_val_set/
- results/rhcaa_all/results_GNN/Fold_8_test_set/Fold_5_val_set/
- results/rhcaa_all/results_GNN/Fold_8_test_set/Fold_4_val_set/
- results/rhcaa_all/results_GNN/Fold_9_test_set/Fold_1_val_set/
- results/rhcaa_all/results_GNN/Fold_9_test_set/Fold_8_val_set/
- results/rhcaa_all/results_GNN/Fold_9_test_set/Fold_10_val_set/
- results/rhcaa_all/results_GNN/Fold_9_test_set/Fold_2_val_set/
- results/rhcaa_all/results_GNN/Fold_9_test_set/Fold_3_val_set/
- results/rhcaa_all/results_GNN/Fold_9_test_set/performance_outer_test_fold9.txt
- results/rhcaa_all/results_GNN/Fold_9_test_set/Fold_6_val_set/
- results/rhcaa_all/results_GNN/Fold_9_test_set/Fold_7_val_set/
- results/rhcaa_all/results_GNN/Fold_9_test_set/Fold_5_val_set/
- results/rhcaa_all/results_GNN/Fold_9_test_set/Fold_4_val_set/
- results/rhcaa_all/results_GNN/Fold_2_test_set/Fold_1_val_set/
- results/rhcaa_all/results_GNN/Fold_2_test_set/Fold_8_val_set/
- results/rhcaa_all/results_GNN/Fold_2_test_set/Fold_10_val_set/
- results/rhcaa_all/results_GNN/Fold_2_test_set/Fold_9_val_set/
- results/rhcaa_all/results_GNN/Fold_2_test_set/Fold_3_val_set/
- results/rhcaa_all/results_GNN/Fold_2_test_set/Fold_6_val_set/
- results/rhcaa_all/results_GNN/Fold_2_test_set/Fold_7_val_set/
- results/rhcaa_all/results_GNN/Fold_2_test_set/performance_outer_test_fold2.txt
- results/rhcaa_all/results_GNN/Fold_2_test_set/Fold_5_val_set/
- results/rhcaa_all/results_GNN/Fold_2_test_set/Fold_4_val_set/
- results/rhcaa_all/results_GNN/Fold_3_test_set/Fold_1_val_set/
- results/rhcaa_all/results_GNN/Fold_3_test_set/Fold_8_val_set/
- results/rhcaa_all/results_GNN/Fold_3_test_set/Fold_10_val_set/
- results/rhcaa_all/results_GNN/Fold_3_test_set/Fold_9_val_set/
- results/rhcaa_all/results_GNN/Fold_3_test_set/Fold_2_val_set/
- results/rhcaa_all/results_GNN/Fold_3_test_set/Fold_6_val_set/
- results/rhcaa_all/results_GNN/Fold_3_test_set/Fold_7_val_set/
- results/rhcaa_all/results_GNN/Fold_3_test_set/performance_outer_test_fold3.txt
- results/rhcaa_all/results_GNN/Fold_3_test_set/Fold_5_val_set/
- results/rhcaa_all/results_GNN/Fold_3_test_set/Fold_4_val_set/
- results/rhcaa_all/results_GNN/Fold_10_test_set/Fold_1_val_set/
- results/rhcaa_all/results_GNN/Fold_10_test_set/Fold_8_val_set/
- results/rhcaa_all/results_GNN/Fold_10_test_set/Fold_9_val_set/
- results/rhcaa_all/results_GNN/Fold_10_test_set/Fold_2_val_set/
- results/rhcaa_all/results_GNN/Fold_10_test_set/Fold_3_val_set/
- results/rhcaa_all/results_GNN/Fold_10_test_set/Fold_6_val_set/
- results/rhcaa_all/results_GNN/Fold_10_test_set/Fold_7_val_set/
- results/rhcaa_all/results_GNN/Fold_10_test_set/performance_outer_test_fold10.txt
- results/rhcaa_all/results_GNN/Fold_10_test_set/Fold_5_val_set/
- results/rhcaa_all/results_GNN/Fold_10_test_set/Fold_4_val_set/
- results/rhcaa_all/results_TML/gb/bespoke/
- results/rhcaa_all/comparison/GNN_vs_gb/bespoke/
- results/hypervalent_iodine/test/GNN_performance/predictions_mean_std.csv
- results/hypervalent_iodine/test/GNN_performance/predictions_all.csv
- results/hypervalent_iodine/learning/GNN_performance/predictions_all.csv
- results/rhcaa/test/GNN_performance/predictions_mean_std.csv
- __MACOSX/results/rhcaa/test/GNN_performance/._predictions_mean_std.csv
- results/rhcaa/test/GNN_performance/predictions_all.csv
- __MACOSX/results/rhcaa/test/GNN_performance/._predictions_all.csv
- results/rhcaa/test/results_GNN/Fold_6_test_set/
- results/rhcaa/test/results_GNN/Fold_7_test_set/
- results/rhcaa/test/results_GNN/Fold_1_test_set/
- results/rhcaa/test/results_GNN/Fold_5_test_set/
- results/rhcaa/test/results_GNN/Fold_4_test_set/
- results/rhcaa/test/results_GNN/Fold_8_test_set/
- results/rhcaa/test/results_GNN/Fold_9_test_set/
- results/rhcaa/test/results_GNN/Fold_2_test_set/
- results/rhcaa/test/results_GNN/Fold_3_test_set/
- results/rhcaa/test/results_GNN/Fold_10_test_set/
- results/rhcaa/test/results_TML/.DS_Store
- __MACOSX/results/rhcaa/test/results_TML/._.DS_Store
- results/rhcaa/test/results_TML/gb/
- results/rhcaa/test/comparison/.DS_Store
- results/rhcaa/test/comparison/GNN_vs_gb/
- results/rhcaa/learning/results_GNN/Fold_6_test_set/
- results/rhcaa/learning/results_GNN/Fold_7_test_set/
- results/rhcaa/learning/results_GNN/.DS_Store
- __MACOSX/results/rhcaa/learning/results_GNN/._.DS_Store
- results/rhcaa/learning/results_GNN/Fold_1_test_set/
- results/rhcaa/learning/results_GNN/Fold_5_test_set/
- results/rhcaa/learning/results_GNN/Fold_4_test_set/
- results/rhcaa/learning/results_GNN/Fold_8_test_set/
- results/rhcaa/learning/results_GNN/Fold_9_test_set/
- results/rhcaa/learning/results_GNN/Fold_2_test_set/
- results/rhcaa/learning/results_GNN/Fold_3_test_set/
- results/rhcaa/learning/results_GNN/Fold_10_test_set/
- results/rhcaa/learning/results_TML/.DS_Store
- __MACOSX/results/rhcaa/learning/results_TML/._.DS_Store
- results/rhcaa/learning/results_TML/rf/
- results/rhcaa/learning/results_TML/gb/
- results/rhcaa/learning/results_TML/lr/
- results/rhcaa/learning/comparison/GNN_vs_rf/
- results/rhcaa/learning/comparison/.DS_Store
- results/rhcaa/learning/comparison/GNN_vs_lr/
- results/rhcaa/learning/comparison/GNN_vs_gb/
- results/N_S_acetal/test/GNN_performance/predictions_mean_std.csv
- results/N_S_acetal/test/GNN_performance/predictions_all.csv
- results/N_S_acetal/learning/GNN_performance/predictions_all.csv
- results/biaryl/test/GNN_performance/predictions_mean_std.csv
- results/biaryl/test/GNN_performance/predictions_all.csv
- results/biaryl/test/results_GNN/Fold_6_test_set/
- results/biaryl/test/results_GNN/Fold_7_test_set/
- results/biaryl/test/results_GNN/Fold_1_test_set/
- results/biaryl/test/results_GNN/Fold_5_test_set/
- results/biaryl/test/results_GNN/Fold_4_test_set/
- results/biaryl/test/results_GNN/Fold_8_test_set/
- results/biaryl/test/results_GNN/Fold_9_test_set/
- results/biaryl/test/results_GNN/Fold_2_test_set/
- results/biaryl/test/results_GNN/Fold_3_test_set/
- results/biaryl/test/results_GNN/Fold_10_test_set/
- results/biaryl/test/results_TML/gb/
- results/biaryl/test/comparison/GNN_vs_gb/
- results/biaryl/learning/results_GNN/Fold_6_test_set/
- results/biaryl/learning/results_GNN/Fold_7_test_set/
- results/biaryl/learning/results_GNN/.DS_Store
- __MACOSX/results/biaryl/learning/results_GNN/._.DS_Store
- results/biaryl/learning/results_GNN/Fold_1_test_set/
- results/biaryl/learning/results_GNN/Fold_5_test_set/
- results/biaryl/learning/results_GNN/Fold_4_test_set/
- results/biaryl/learning/results_GNN/Fold_8_test_set/
- results/biaryl/learning/results_GNN/Fold_9_test_set/
- results/biaryl/learning/results_GNN/Fold_2_test_set/
- results/biaryl/learning/results_GNN/Fold_3_test_set/
- results/biaryl/learning/results_GNN/Fold_10_test_set/
- results/biaryl/learning/results_TML/gb/
- results/biaryl/learning/comparison/.DS_Store
- __MACOSX/results/biaryl/learning/comparison/._.DS_Store
- results/biaryl/learning/comparison/GNN_vs_gb/
- results/rhcaa_half/test/GNN_performance/predictions_mean_std.csv
- results/rhcaa_half/test/GNN_performance/predictions_all.csv
- results/rhcaa_half/test/results_GNN/Fold_6_test_set/
- results/rhcaa_half/test/results_GNN/Fold_7_test_set/
- results/rhcaa_half/test/results_GNN/Fold_1_test_set/
- results/rhcaa_half/test/results_GNN/Fold_5_test_set/
- results/rhcaa_half/test/results_GNN/Fold_4_test_set/
- results/rhcaa_half/test/results_GNN/Fold_8_test_set/
- results/rhcaa_half/test/results_GNN/Fold_9_test_set/
- results/rhcaa_half/test/results_GNN/Fold_2_test_set/
- results/rhcaa_half/test/results_GNN/Fold_3_test_set/
- results/rhcaa_half/test/results_GNN/Fold_10_test_set/
- results/rhcaa_half/test/results_TML/gb 2/
- results/rhcaa_half/test/results_TML/gb/
- results/rhcaa_half/learning/results_GNN/Fold_6_test_set/
- results/rhcaa_half/learning/results_GNN/Fold_7_test_set/
- results/rhcaa_half/learning/results_GNN/Fold_1_test_set/
- results/rhcaa_half/learning/results_GNN/Fold_5_test_set/
- results/rhcaa_half/learning/results_GNN/Fold_4_test_set/
- results/rhcaa_half/learning/results_GNN/Fold_8_test_set/
- results/rhcaa_half/learning/results_GNN/Fold_9_test_set/
- results/rhcaa_half/learning/results_GNN/Fold_2_test_set/
- results/rhcaa_half/learning/results_GNN/Fold_3_test_set/
- results/rhcaa_half/learning/results_GNN/Fold_10_test_set/
- results/rhcaa_half/learning/results_TML/gb 2/
- results/rhcaa_half/learning/results_TML/gb/
- results/rhcaa_half/learning/GNN_vs_gb/predictions_all.csv
- results/rhcaa_all/results_GNN/Fold_6_test_set/Fold_1_val_set/predictions_test_set.csv
- results/rhcaa_all/results_GNN/Fold_6_test_set/Fold_1_val_set/performance.txt
- results/rhcaa_all/results_GNN/Fold_6_test_set/Fold_1_val_set/learning_process.csv
- results/rhcaa_all/results_GNN/Fold_6_test_set/Fold_8_val_set/predictions_test_set.csv
[truncated: 7,345 more entries]
