# Supplementary material for: Homogeneous catalyst graph neural network: A human-interpretable graph neural network tool for ligand optimization in asymmetric catalysis
Source: iScience. 2025 Jan 23;28(3):111881. doi: 10.1016/j.isci.2025.111881 (PMC11889620; doi:10.1016/j.isci.2025.111881)
Supplement: Data S1. Raw results of HCat-GNet performance against traditional machine learning approaches for all the reactions analyzed in this study. [file mmc2.zip › results/rhcaa_all/results_GNN/Fold_6_test_set/performance_outer_test_fold6.txt]

---------------------------------------------------------
Test Set Metrics (mean ± std)
Accuracy: 0.983 ± 0.017
Precision: 0.986 ± 0.021
Recall: 0.983 ± 0.018
R2: 0.929 ± 0.020
MAE: 1.971 ± 0.152
RMSE: 2.593 ± 0.344
---------------------------------------------------------
