# Supplementary material for: Homogeneous catalyst graph neural network: A human-interpretable graph neural network tool for ligand optimization in asymmetric catalysis
Source: iScience. 2025 Jan 23;28(3):111881. doi: 10.1016/j.isci.2025.111881 (PMC11889620; doi:10.1016/j.isci.2025.111881)
Supplement: Data S1. Raw results of HCat-GNet performance against traditional machine learning approaches for all the reactions analyzed in this study. [file mmc2.zip › results/rhcaa_all/results_GNN/Fold_7_test_set/performance_outer_test_fold7.txt]

---------------------------------------------------------
Test Set Metrics (mean ± std)
Accuracy: 0.988 ± 0.008
Precision: 0.976 ± 0.015
Recall: 1.000 ± 0.000
R2: 0.911 ± 0.024
MAE: 1.935 ± 0.179
RMSE: 2.642 ± 0.346
---------------------------------------------------------
