# Supplementary material for: Homogeneous catalyst graph neural network: A human-interpretable graph neural network tool for ligand optimization in asymmetric catalysis
Source: iScience. 2025 Jan 23;28(3):111881. doi: 10.1016/j.isci.2025.111881 (PMC11889620; doi:10.1016/j.isci.2025.111881)
Supplement: Data S1. Raw results of HCat-GNet performance against traditional machine learning approaches for all the reactions analyzed in this study. [file mmc2.zip › results/rhcaa_all/results_GNN/Fold_4_test_set/performance_outer_test_fold4.txt]

---------------------------------------------------------
Test Set Metrics (mean ± std)
Accuracy: 0.984 ± 0.008
Precision: 0.994 ± 0.012
Recall: 0.974 ± 0.009
R2: 0.933 ± 0.010
MAE: 1.891 ± 0.152
RMSE: 2.498 ± 0.197
---------------------------------------------------------
