# Supplementary material for: Homogeneous catalyst graph neural network: A human-interpretable graph neural network tool for ligand optimization in asymmetric catalysis
Source: iScience. 2025 Jan 23;28(3):111881. doi: 10.1016/j.isci.2025.111881 (PMC11889620; doi:10.1016/j.isci.2025.111881)
Supplement: Data S1. Raw results of HCat-GNet performance against traditional machine learning approaches for all the reactions analyzed in this study. [file mmc2.zip › results/rhcaa_all/results_GNN/Fold_3_test_set/performance_outer_test_fold3.txt]

---------------------------------------------------------
Test Set Metrics (mean ± std)
Accuracy: 0.963 ± 0.009
Precision: 0.978 ± 0.012
Recall: 0.947 ± 0.016
R2: 0.859 ± 0.018
MAE: 2.472 ± 0.141
RMSE: 3.491 ± 0.229
---------------------------------------------------------
