# Supplementary material for: Homogeneous catalyst graph neural network: A human-interpretable graph neural network tool for ligand optimization in asymmetric catalysis
Source: iScience. 2025 Jan 23;28(3):111881. doi: 10.1016/j.isci.2025.111881 (PMC11889620; doi:10.1016/j.isci.2025.111881)
Supplement: Data S1. Raw results of HCat-GNet performance against traditional machine learning approaches for all the reactions analyzed in this study. [file mmc2.zip › results/rhcaa_all/results_GNN/Fold_10_test_set/performance_outer_test_fold10.txt]

---------------------------------------------------------
Test Set Metrics (mean ± std)
Accuracy: 0.991 ± 0.007
Precision: 0.988 ± 0.013
Recall: 0.994 ± 0.011
R2: 0.940 ± 0.009
MAE: 1.724 ± 0.114
RMSE: 2.249 ± 0.160
---------------------------------------------------------
