# Supplementary material for: Homogeneous catalyst graph neural network: A human-interpretable graph neural network tool for ligand optimization in asymmetric catalysis
Source: iScience. 2025 Jan 23;28(3):111881. doi: 10.1016/j.isci.2025.111881 (PMC11889620; doi:10.1016/j.isci.2025.111881)
Supplement: Data S1. Raw results of HCat-GNet performance against traditional machine learning approaches for all the reactions analyzed in this study. [file mmc2.zip › results/hypervalent_iodine/test/GNN_performance/predictions_mean_std.csv]

	index	Method	real_ddG	mean_predicted_ddG	std_predicted_ddG
0	0	GNN	1.7814621	1.7101840766666665	0.3131494908965771
1	1	GNN	1.05689	1.634301547111111	0.3792807370979917
2	2	GNN	4.990129	4.480537051111112	0.49041586112233143
3	3	GNN	3.4437854	4.371773087777778	0.4670293915534579
4	4	GNN	2.4842935	1.8974040143333333	0.577501283020571
5	5	GNN	4.5250196	4.5208437111111115	0.5155086941005018
6	6	GNN	5.8746448	5.426245235555555	0.669557184718522
7	7	GNN	1.1118158	1.8012952547777776	0.6311905565031397
8	8	GNN	1.8934816	1.6872671077777777	0.3059356585173506
9	9	GNN	8.191565	7.728277747777778	0.6013219876800067
10	10	GNN	3.4437854	4.382034103333333	0.4652014716571372
11	11	GNN	6.2490273	5.21590579	0.639129441678516
12	12	GNN	9.671881	7.850216608888888	0.8969930115864361
13	13	GNN	3.4437854	4.533320108888889	0.7958107249705745
14	14	GNN	4.990129	4.616279095555555	0.5107135111178416
15	15	GNN	0.82660383	3.6703910266666666	0.729976209478407
16	16	GNN	1.8171555	3.1532791600000003	0.7344151834460685
17	17	GNN	5.5468283	6.348451777777778	0.6317896154712425
18	18	GNN	0.0	1.3452359977777777	0.49128607314007683
19	19	GNN	2.0652	1.6075259236666666	0.2947830831889373
20	20	GNN	1.7834058	3.180688921666667	1.0960750555064465
21	21	GNN	5.5468283	3.6657083866666667	0.5790679811396662
22	22	GNN	6.4303145	4.943053928888888	1.0101002001824764
23	23	GNN	5.1406903	7.685492598888889	0.5606426976188484
24	24	GNN	0.87363607	0.7757793161111112	0.27107637273287916
25	25	GNN	2.144972	3.737344548888889	0.6670182024209494
26	26	GNN	4.0957823	6.765533784444445	0.6264997069698752
27	27	GNN	5.7057114	5.820174516666667	0.7293065848405171
28	28	GNN	3.6510155	4.431680456666666	0.47654610293311894
29	29	GNN	8.191565	7.924649742222222	0.5992873708487305
30	30	GNN	6.687132	4.981790735555555	0.6708476774182296
31	31	GNN	1.7834058	2.148321958222222	0.4628528012925656
32	32	GNN	2.0335119	4.464413014444444	0.6435050745475333
33	33	GNN	1.7555683	1.7942247400000002	0.3073073863218243
34	34	GNN	1.5345784	1.4759894552222221	0.3226131741309691
35	35	GNN	3.569581	6.70432968	0.6295224182810873
36	36	GNN	1.3029634	1.9150987566666666	0.44584727799586005
37	37	GNN	3.3374531	1.8804243755555556	0.3707141449415815
38	38	GNN	0.0	1.2821396955555555	0.3603788722180403
39	39	GNN	1.8890787	2.4848327333333335	0.6989479463194774
40	40	GNN	1.9962884	2.3999387766666667	0.6118161816559922
41	41	GNN	1.3029634	1.0119313216666668	0.3071446585164683
42	42	GNN	0.8096686	3.196345136666667	0.7737790695257132
43	43	GNN	11.141431	6.420792686666666	0.8282647111887229
44	44	GNN	5.5468283	4.790620934444444	0.8177280083882784
45	45	GNN	2.5288963	1.9614804503333334	0.40621168407534064
46	46	GNN	4.990129	5.414912297777778	0.7155866145006279
47	47	GNN	3.6850574	2.5987593044444446	0.4824454663651617
48	48	GNN	1.9962884	1.6586197748888887	0.28011345992277864
49	49	GNN	10.053942	6.404423301111111	1.9374240431633205
50	50	GNN	4.6774077	4.499095624444444	0.47268760910499097
51	51	GNN	5.7493315	4.498921318888889	0.4657672887897212
52	52	GNN	1.9786383	3.7379346744444444	0.5784958571368976
53	53	GNN	8.191565	7.719350262222223	0.5726315348691843
54	54	GNN	0.042097718	4.321300278888889	1.2213598987613274
55	55	GNN	4.990129	4.04503098	0.5141922370578534
56	56	GNN	8.191565	6.4543548133333335	0.6233374423053841
57	57	GNN	7.5327578	6.225808991111112	0.6049679274443662
58	58	GNN	3.862377	2.7872718677777777	0.5206602274011453
59	59	GNN	4.6774077	4.466230232222222	0.48127498703243776
60	60	GNN	8.838736	6.483267934444445	1.3946957625639778
61	61	GNN	1.5345784	1.276225872888889	0.2619333424054921
62	62	GNN	5.3967667	3.842052884444444	0.7046266200311819
63	63	GNN	5.4468765	4.75297397	0.4878936583182569
64	64	GNN	2.4348993	3.5213633428888893	0.9874077887741491
65	65	GNN	2.8744621	3.0678293266666667	0.4214332384871099
66	66	GNN	2.144972	1.7011228600000001	0.23054650816503008
67	67	GNN	5.8746448	5.629593021111111	0.6101500340146248
68	68	GNN	0.6793785	1.4211610403333335	0.3252515968439705
69	69	GNN	7.316547	6.831281652222222	0.8753341310025247
70	70	GNN	5.5468283	4.645215623333333	0.4900498471546378
71	71	GNN	4.9376216	4.523195146666667	0.4800190709528113
72	72	GNN	4.990129	3.611879801111111	0.4461762084445052
73	73	GNN	1.4059035	1.9312459513333333	0.5009886903527523
74	74	GNN	6.9812107	6.33381988	0.8360030002731722
75	75	GNN	3.9394622	3.241892791111111	0.8681811330885758
76	76	GNN	1.4059035	3.1791596306666667	0.9595906391980369
77	77	GNN	7.711122	6.258601762222222	0.7591079405401
78	78	GNN	6.6892176	7.01128459	0.9498553659691086
79	79	GNN	8.617138	8.024766974444445	1.0111288033664156
80	80	GNN	3.1907916	2.830140718888889	0.2951151832794854
81	81	GNN	9.671881	5.136152562222222	1.7707291479609042
82	82	GNN	6.9812107	6.231028514444445	0.6120079585349573
83	83	GNN	5.4445043	4.420088597777778	0.7422413086849283
84	84	GNN	0.5503666	2.6578694026666665	1.0055019708995432
85	85	GNN	4.4420643	4.523195146666667	0.4800190709528113
86	86	GNN	0.9208541	1.1633443034444444	0.7156615643055229
87	87	GNN	6.9383388	6.463486476666666	0.8667735348140444
88	88	GNN	7.5327578	6.851138763333333	0.655049606716248
89	89	GNN	0.0	2.6963287144444443	0.8491558149824155
90	90	GNN	5.1406903	5.324335143333333	0.984096801676132
91	91	GNN	4.1936984	6.591851872222223	0.6333877988545225
92	92	GNN	4.5000463	6.159106584444444	0.9603890673490392
93	93	GNN	2.4016669	3.0736505833333334	0.34828296616272053
94	94	GNN	0.8534293	1.3627120514444444	0.28661198892233847
95	95	GNN	1.005135	1.286881344888889	0.2567642133518263
96	96	GNN	1.7335263	1.7012062106666668	0.48602129361972285
97	97	GNN	4.748294	4.105691915555555	0.5683423457871551
98	98	GNN	7.316547	6.33381988	0.8360030002731722
99	99	GNN	1.8372401	1.6121141622222221	0.2924808927630199
100	100	GNN	2.6777527	1.6552558352222222	0.3639945995029934
101	101	GNN	7.8782945	6.965157584444445	0.7252189564248676
102	102	GNN	1.9243029	1.6450802333333334	0.32844789904789595
103	103	GNN	0.31847566	1.2305051042222221	0.4424683109126903
104	104	GNN	0.6865118	4.001906554444445	0.730114184950018
105	105	GNN	6.6892176	6.675181052222222	0.6328299015213656
106	106	GNN	0.8534293	1.483002929888889	0.5034312305834405
107	107	GNN	2.2419004	1.591910007777778	0.30248651841282664
108	108	GNN	7.8945875	9.30321811888889	1.2285694082872396
109	109	GNN	7.217696	8.045722207777779	1.0251548005120854
110	110	GNN	0.59384805	1.6552167433333334	0.3636529372441148
111	111	GNN	3.1907916	2.8856974411111116	0.3115110643299556
112	112	GNN	6.0551295	5.1504804	1.102008666833175
113	113	GNN	2.9178941	1.8917362528888888	0.32218025565461234
114	114	GNN	4.6345444	3.5838023855555554	0.45727280907852885
115	115	GNN	1.635118	1.2136697006666668	0.3209319659614188
116	116	GNN	6.6892176	8.044226937777779	0.8054917943784311
117	117	GNN	3.8791206	3.161390696666667	0.5456028588540615
118	118	GNN	4.6345444	4.582426832222223	0.6626706805006956
119	119	GNN	4.748294	4.411730058888889	0.4986110826861916
120	120	GNN	7.5327578	6.374801306666667	0.6336060058687063
121	121	GNN	1.3193486	1.4910667977777778	0.28741553246078927
122	122	GNN	7.6055675	6.431298107777778	0.6278262458108873
123	123	GNN	6.9812107	6.71817813888889	0.6251182190329786
124	124	GNN	7.711122	5.656445392222222	0.6342611743110113
125	125	GNN	4.5250196	4.604200156666666	0.5059532240288068
126	126	GNN	0.76608	1.6110053448888888	0.3791613576230828
127	127	GNN	3.862377	2.842495882222222	0.4893565819563313
128	128	GNN	3.732964	3.9767820322222223	0.5209798714509728
129	129	GNN	5.119204	4.4434315444444445	0.7613574513888198
130	130	GNN	13.121934	10.361386945555555	1.2700020473962268
131	131	GNN	8.838736	6.383306862222223	0.6290681877023001
132	132	GNN	7.217696	5.594265484444445	0.9219777096374124
133	133	GNN	7.5327578	6.645968657777778	0.847551258886478
134	134	GNN	4.990129	4.371773087777778	0.4670293915534579
135	135	GNN	9.671881	5.182129011111111	1.009465042310656
136	136	GNN	5.28794	5.3599822788888885	0.7832964908408167
137	137	GNN	1.9502074	1.7002879433333333	0.3237903766009221
138	138	GNN	5.5468283	4.037734834444445	0.5430777655626156
139	139	GNN	1.9502074	1.5463698989999999	0.33556699032076165
140	140	GNN	4.939171	6.056059106666666	1.1584555474005778
141	141	GNN	1.1202183	0.850096254	0.2558481554856902
142	142	GNN	8.838736	8.045722207777779	1.0251548005120854
143	143	GNN	4.5250196	4.345663044444445	0.45492121661722135
144	144	GNN	5.2545094	4.214288146666666	0.7241351303605583
145	145	GNN	6.6892176	6.8241629800000005	0.656203393397669
146	146	GNN	6.6843266	4.0716922788888885	0.8429254182187746
147	147	GNN	5.3967667	4.265309795555556	0.4728240086650723
148	148	GNN	6.9812107	6.368588353333333	0.5438105978541107
149	149	GNN	7.711122	5.850632436666666	0.640043784069574
150	150	GNN	3.6007237	2.320682654888889	0.5441068122807752
151	151	GNN	4.990129	4.626604987777777	0.5582437075590686
152	152	GNN	6.2490273	5.361385185555556	0.549916095760137
153	153	GNN	5.9857836	5.607090897777778	0.6000294778146346
154	154	GNN	1.925777	1.2645878944444444	0.43419689628071545
155	155	GNN	8.838736	7.964123231111111	0.9846333006474335
156	156	GNN	1.5383835	1.7912983677777778	0.3572410605949999
157	157	GNN	5.119204	3.600801416666667	0.6648816250438067
158	158	GNN	8.015729	5.57662808	0.9997640863772969
159	159	GNN	2.3320215	1.8039927711111112	0.4603607476709562
160	160	GNN	6.9812107	7.6274413688888885	0.5800381564971472
161	161	GNN	1.8836814	4.243483407777777	0.5781740101159056
162	162	GNN	2.3320215	1.7081568111111112	0.2303419517581346
163	163	GNN	7.217696	8.045722207777779	1.0251548005120854
164	164	GNN	7.5327578	4.273144786666667	0.4652632795967813
165	165	GNN	4.6774077	4.589172978888889	0.49521357100226254
