# Supplementary material for: Homogeneous catalyst graph neural network: A human-interpretable graph neural network tool for ligand optimization in asymmetric catalysis
Source: iScience. 2025 Jan 23;28(3):111881. doi: 10.1016/j.isci.2025.111881 (PMC11889620; doi:10.1016/j.isci.2025.111881)
Supplement: Data S1. Raw results of HCat-GNet performance against traditional machine learning approaches for all the reactions analyzed in this study. [file mmc2.zip › results/hypervalent_iodine/test/GNN_performance/predictions_all.csv]

index	Test_Fold	Val_Fold	Method	real_ddG	predicted_ddG	Error
0	1	2	GNN	1.7814621	1.519068	0.26239409999999985
1	1	2	GNN	1.05689	0.9933028	0.06358720000000007
2	1	2	GNN	4.990129	4.277135	0.7129939999999992
3	1	2	GNN	3.4437854	4.108966	-0.6651805999999998
4	1	2	GNN	2.4842935	1.455285	1.0290085000000002
5	1	2	GNN	4.5250196	3.5998216	0.9251980000000004
6	1	2	GNN	5.8746448	5.0891824	0.7854623999999992
7	1	2	GNN	1.1118158	1.2009655	-0.08914969999999989
8	1	2	GNN	1.8934816	1.6332232	0.2602584000000001
9	1	2	GNN	8.191565	8.0797415	0.11182349999999985
10	1	2	GNN	3.4437854	3.715797	-0.2720115999999999
11	1	2	GNN	6.2490273	3.5958257	2.6532016
12	1	2	GNN	9.671881	8.28206	1.3898210000000013
13	1	2	GNN	3.4437854	4.7121043	-1.2683189000000001
14	1	2	GNN	4.990129	4.4815817	0.5085473
15	1	2	GNN	0.82660383	4.4717646	-3.6451607700000004
16	1	2	GNN	1.8171555	3.9886022	-2.1714466999999997
17	1	2	GNN	5.5468283	6.0674562	-0.5206279
18	1	2	GNN	0.0	0.4909658	-0.4909658
19	1	2	GNN	2.0652	1.5071036	0.5580963999999999
20	1	2	GNN	1.7834058	2.1700983	-0.3866924999999999
21	1	2	GNN	5.5468283	3.8537264	1.6931018999999994
22	1	2	GNN	6.4303145	2.483755	3.9465594999999998
23	1	2	GNN	5.1406903	8.126843	-2.986152699999999
24	1	2	GNN	0.87363607	0.987656	-0.11401992999999999
25	1	2	GNN	2.144972	3.3731215	-1.2281494999999998
26	1	2	GNN	4.0957823	6.9834785	-2.8876962000000006
27	1	2	GNN	5.7057114	4.6500454	1.0556660000000004
28	1	2	GNN	3.6510155	3.669251	-0.01823549999999985
29	1	2	GNN	8.191565	8.249601	-0.05803599999999953
30	1	2	GNN	6.687132	4.997865	1.689267
31	1	2	GNN	1.7834058	1.983821	-0.20041520000000013
32	1	2	GNN	2.0335119	4.880052	-2.8465401
33	1	2	GNN	1.7555683	1.4896694	0.26589890000000005
34	1	2	GNN	1.5345784	1.4118383	0.12274009999999991
35	1	2	GNN	3.569581	6.7172832	-3.1477022
36	1	2	GNN	1.3029634	1.6941341	-0.3911707
37	1	2	GNN	3.3374531	1.8155364	1.5219166999999998
38	1	2	GNN	0.0	1.2942183	-1.2942183
39	1	2	GNN	1.8890787	1.669065	0.22001369999999998
40	1	2	GNN	1.9962884	1.5610042	0.4352842000000001
41	1	2	GNN	1.3029634	1.2548323	0.048131100000000204
42	1	2	GNN	0.8096686	2.1264987	-1.3168301
43	1	2	GNN	11.141431	5.3583374	5.783093600000001
44	1	2	GNN	5.5468283	3.1936712	2.3531571
45	1	2	GNN	2.5288963	1.6468331	0.8820631999999999
46	1	2	GNN	4.990129	5.8154554	-0.8253264000000007
47	1	2	GNN	3.6850574	2.6566207	1.0284366999999999
48	1	2	GNN	1.9962884	1.2110858	0.7852026000000001
49	1	2	GNN	10.053942	9.214747	0.8391950000000001
50	1	2	GNN	4.6774077	5.0283985	-0.35099079999999994
51	1	2	GNN	5.7493315	4.9463983	0.8029332
52	1	2	GNN	1.9786383	4.1022806	-2.1236423
53	1	2	GNN	8.191565	8.037793	0.15377200000000002
54	1	2	GNN	0.042097718	3.4662309	-3.424133182
55	1	2	GNN	4.990129	3.836513	1.1536159999999995
56	1	2	GNN	8.191565	7.3245034	0.8670616000000004
57	1	2	GNN	7.5327578	6.4106264	1.1221313999999998
58	1	2	GNN	3.862377	3.3498716	0.5125053999999998
59	1	2	GNN	4.6774077	4.869269	-0.19186130000000023
60	1	2	GNN	8.838736	6.464783	2.373953000000001
61	1	2	GNN	1.5345784	1.3741342	0.16044419999999993
62	1	2	GNN	5.3967667	3.9525504	1.4442163
63	1	2	GNN	5.4468765	4.7414	0.7054765000000005
64	1	2	GNN	2.4348993	1.4168981	1.0180012
65	1	2	GNN	2.8744621	2.572901	0.30156110000000025
66	1	2	GNN	2.144972	1.6738456	0.47112640000000017
67	1	2	GNN	5.8746448	5.736611	0.13803379999999965
68	1	2	GNN	0.6793785	1.7128211	-1.0334425999999999
69	1	2	GNN	7.316547	6.2481437	1.0684033
70	1	2	GNN	5.5468283	3.924076	1.6227522999999997
71	1	2	GNN	4.9376216	5.1092668	-0.1716452000000004
72	1	2	GNN	4.990129	3.4895685	1.5005604999999997
73	1	2	GNN	1.4059035	1.4463193	-0.04041580000000011
74	1	2	GNN	6.9812107	7.3974833	-0.4162726000000001
75	1	2	GNN	3.9394622	2.3658113	1.5736509
76	1	2	GNN	1.4059035	1.7122468	-0.3063433
77	1	2	GNN	7.711122	7.3685913	0.3425306999999993
78	1	2	GNN	6.6892176	6.2669687	0.4222489000000005
79	1	2	GNN	8.617138	8.64157	-0.02443199999999912
80	1	2	GNN	3.1907916	2.865759	0.32503259999999967
81	1	2	GNN	9.671881	7.5714364	2.100444600000001
82	1	2	GNN	6.9812107	6.4527087	0.5285020000000005
83	1	2	GNN	5.4445043	3.4863908	1.9581135
84	1	2	GNN	0.5503666	1.7257806	-1.175414
85	1	2	GNN	4.4420643	5.1092668	-0.6672025000000001
86	1	2	GNN	0.9208541	0.4227002	0.4981539
87	1	2	GNN	6.9383388	7.6431146	-0.7047757999999993
88	1	2	GNN	7.5327578	7.030664	0.5020937999999999
89	1	2	GNN	0.0	1.652663	-1.652663
90	1	2	GNN	5.1406903	4.7641683	0.37652200000000047
91	1	2	GNN	4.1936984	6.784965	-2.5912666
92	1	2	GNN	4.5000463	7.6735706	-3.1735242999999995
93	1	2	GNN	2.4016669	2.7893853	-0.38771840000000024
94	1	2	GNN	0.8534293	1.4647361	-0.6113068000000002
95	1	2	GNN	1.005135	1.4710575	-0.4659225
96	1	2	GNN	1.7335263	1.1621449	0.5713814000000002
97	1	2	GNN	4.748294	3.935286	0.8130079999999995
98	1	2	GNN	7.316547	7.3974833	-0.0809363000000003
99	1	2	GNN	1.8372401	1.7908255	0.046414600000000084
100	1	2	GNN	2.6777527	1.1587366	1.5190161000000002
101	1	2	GNN	7.8782945	7.2155557	0.6627387999999996
102	1	2	GNN	1.9243029	1.4913683	0.43293460000000006
103	1	2	GNN	0.31847566	1.84351	-1.52503434
104	1	2	GNN	0.6865118	4.0942435	-3.4077317000000003
105	1	2	GNN	6.6892176	6.8075957	-0.11837810000000015
106	1	2	GNN	0.8534293	1.0470164	-0.1935871
107	1	2	GNN	2.2419004	1.535488	0.7064124
108	1	2	GNN	7.8945875	10.565979	-2.6713915000000004
109	1	2	GNN	7.217696	8.55815	-1.3404539999999994
110	1	2	GNN	0.59384805	1.1429514	-0.5491033500000001
111	1	2	GNN	3.1907916	2.6761842	0.5146074
112	1	2	GNN	6.0551295	8.090847	-2.0357175000000005
113	1	2	GNN	2.9178941	2.0935986	0.8242954999999998
114	1	2	GNN	4.6345444	3.768579	0.8659654000000003
115	1	2	GNN	1.635118	1.5433751	0.09174290000000007
116	1	2	GNN	6.6892176	8.528307	-1.8390893999999998
117	1	2	GNN	3.8791206	2.2495608	1.6295598
118	1	2	GNN	4.6345444	3.8702035	0.7643409000000001
119	1	2	GNN	4.748294	4.113985	0.634309
120	1	2	GNN	7.5327578	6.1287565	1.4040013
121	1	2	GNN	1.3193486	1.4119006	-0.09255199999999997
122	1	2	GNN	7.6055675	7.4234824	0.1820851000000001
123	1	2	GNN	6.9812107	6.810319	0.1708917000000003
124	1	2	GNN	7.711122	5.6535215	2.0576004999999995
125	1	2	GNN	4.5250196	4.50503	0.019989600000000607
126	1	2	GNN	0.76608	1.7094077	-0.9433277000000001
127	1	2	GNN	3.862377	3.1000662	0.7623107999999998
128	1	2	GNN	3.732964	4.046511	-0.3135469999999998
129	1	2	GNN	5.119204	3.5495148	1.5696892
130	1	2	GNN	13.121934	10.525519	2.5964150000000004
131	1	2	GNN	8.838736	6.233356	2.605380000000001
132	1	2	GNN	7.217696	6.540645	0.6770510000000005
133	1	2	GNN	7.5327578	6.3752866	1.1574711999999998
134	1	2	GNN	4.990129	4.108966	0.8811629999999999
135	1	2	GNN	9.671881	6.4675384	3.2043426000000013
136	1	2	GNN	5.28794	5.2106185	0.07732150000000004
137	1	2	GNN	1.9502074	1.439566	0.5106414000000001
138	1	2	GNN	5.5468283	3.5007405	2.0460877999999996
139	1	2	GNN	1.9502074	0.81767356	1.13253384
140	1	2	GNN	4.939171	3.4993317	1.4398393
141	1	2	GNN	1.1202183	1.1508511	-0.030632800000000016
142	1	2	GNN	8.838736	8.55815	0.28058600000000133
143	1	2	GNN	4.5250196	4.1582026	0.36681700000000017
144	1	2	GNN	5.2545094	4.611114	0.6433954000000002
145	1	2	GNN	6.6892176	7.150684	-0.46146639999999994
146	1	2	GNN	6.6843266	4.3210936	2.363233
147	1	2	GNN	5.3967667	4.642376	0.7543907000000001
148	1	2	GNN	6.9812107	6.3525343	0.6286763999999998
149	1	2	GNN	7.711122	6.586774	1.1243479999999995
150	1	2	GNN	3.6007237	2.4566307	1.1440930000000002
151	1	2	GNN	4.990129	3.8825557	1.1075732999999994
152	1	2	GNN	6.2490273	5.449512	0.7995152999999995
153	1	2	GNN	5.9857836	6.6624722	-0.6766885999999994
154	1	2	GNN	1.925777	1.0635475	0.8622295
155	1	2	GNN	8.838736	8.465905	0.37283100000000147
156	1	2	GNN	1.5383835	1.8307024	-0.29231890000000016
157	1	2	GNN	5.119204	3.5668068	1.5523971999999997
158	1	2	GNN	8.015729	5.3293166	2.6864124
159	1	2	GNN	2.3320215	1.7735072	0.5585143000000001
160	1	2	GNN	6.9812107	7.8135343	-0.8323235999999996
161	1	2	GNN	1.8836814	5.274363	-3.3906816
162	1	2	GNN	2.3320215	1.7106438	0.6213777000000003
163	1	2	GNN	7.217696	8.55815	-1.3404539999999994
164	1	2	GNN	7.5327578	4.6638026	2.8689551999999994
165	1	2	GNN	4.6774077	5.148377	-0.47096930000000015
0	1	3	GNN	1.7814621	1.5718539	0.2096081999999999
1	1	3	GNN	1.05689	1.5226438	-0.4657537999999999
2	1	3	GNN	4.990129	4.497281	0.4928479999999995
3	1	3	GNN	3.4437854	4.353644	-0.9098586000000002
4	1	3	GNN	2.4842935	2.0734107	0.4108828
5	1	3	GNN	4.5250196	4.540038	-0.015018399999999765
6	1	3	GNN	5.8746448	5.4519506	0.4226941999999996
7	1	3	GNN	1.1118158	2.4126303	-1.3008145
8	1	3	GNN	1.8934816	1.7348332	0.15864840000000013
9	1	3	GNN	8.191565	7.1471677	1.0443973000000009
10	1	3	GNN	3.4437854	4.367875	-0.9240895999999998
11	1	3	GNN	6.2490273	5.1174603	1.1315669999999995
12	1	3	GNN	9.671881	8.476473	1.1954080000000005
13	1	3	GNN	3.4437854	3.9405916	-0.4968062
14	1	3	GNN	4.990129	4.709242	0.2808869999999999
15	1	3	GNN	0.82660383	4.93284	-4.10623617
16	1	3	GNN	1.8171555	2.542765	-0.7256095000000002
17	1	3	GNN	5.5468283	5.506884	0.039944299999999267
18	1	3	GNN	0.0	1.4271803	-1.4271803
19	1	3	GNN	2.0652	1.4809473	0.5842527
20	1	3	GNN	1.7834058	3.4360244	-1.6526186
21	1	3	GNN	5.5468283	3.1919353	2.3548929999999997
22	1	3	GNN	6.4303145	6.3684998	0.061814699999999334
23	1	3	GNN	5.1406903	7.1998982	-2.0592078999999996
24	1	3	GNN	0.87363607	0.9822523	-0.10861622999999998
25	1	3	GNN	2.144972	3.4244182	-1.2794461999999998
26	1	3	GNN	4.0957823	5.882498	-1.7867157000000002
27	1	3	GNN	5.7057114	5.587403	0.11830840000000009
28	1	3	GNN	3.6510155	4.294933	-0.6439175000000001
29	1	3	GNN	8.191565	7.565841	0.6257240000000008
30	1	3	GNN	6.687132	5.044954	1.6421780000000004
31	1	3	GNN	1.7834058	2.0935974	-0.31019160000000023
32	1	3	GNN	2.0335119	4.4349732	-2.4014613
33	1	3	GNN	1.7555683	1.8688409	-0.11327259999999995
34	1	3	GNN	1.5345784	1.3964865	0.13809190000000005
35	1	3	GNN	3.569581	5.797829	-2.2282480000000002
36	1	3	GNN	1.3029634	1.7035623	-0.40059889999999987
37	1	3	GNN	3.3374531	1.7402992	1.5971539
38	1	3	GNN	0.0	1.1733842	-1.1733842
39	1	3	GNN	1.8890787	1.6799383	0.2091403999999999
40	1	3	GNN	1.9962884	1.7003698	0.29591860000000003
41	1	3	GNN	1.3029634	1.0524378	0.2505256
42	1	3	GNN	0.8096686	2.9948847	-2.1852161
43	1	3	GNN	11.141431	6.392595	4.748836000000001
44	1	3	GNN	5.5468283	4.483154	1.0636742999999997
45	1	3	GNN	2.5288963	2.420927	0.10796930000000016
46	1	3	GNN	4.990129	6.3175445	-1.3274155000000007
47	1	3	GNN	3.6850574	3.1177018	0.5673556
48	1	3	GNN	1.9962884	1.6734602	0.3228282
49	1	3	GNN	10.053942	8.064029	1.9899129999999996
50	1	3	GNN	4.6774077	3.782062	0.8953457
51	1	3	GNN	5.7493315	3.8323326	1.9169989000000003
52	1	3	GNN	1.9786383	3.5007772	-1.5221388999999999
53	1	3	GNN	8.191565	7.2221956	0.9693694000000006
54	1	3	GNN	0.042097718	4.858217	-4.816119282
55	1	3	GNN	4.990129	4.1929603	0.7971686999999994
56	1	3	GNN	8.191565	5.7732863	2.418278700000001
57	1	3	GNN	7.5327578	6.1031504	1.4296074
58	1	3	GNN	3.862377	3.097039	0.7653379999999999
59	1	3	GNN	4.6774077	3.7056482	0.9717594999999997
60	1	3	GNN	8.838736	6.651301	2.1874350000000007
61	1	3	GNN	1.5345784	1.5450277	-0.010449299999999884
62	1	3	GNN	5.3967667	3.1120365	2.2847302
63	1	3	GNN	5.4468765	4.1662574	1.2806191
64	1	3	GNN	2.4348993	3.578749	-1.1438497
65	1	3	GNN	2.8744621	3.3720076	-0.49754549999999975
66	1	3	GNN	2.144972	1.6392512	0.5057208000000002
67	1	3	GNN	5.8746448	5.41612	0.4585247999999993
68	1	3	GNN	0.6793785	1.2909186	-0.6115400999999999
69	1	3	GNN	7.316547	6.767491	0.5490560000000002
70	1	3	GNN	5.5468283	4.7729535	0.7738747999999998
71	1	3	GNN	4.9376216	3.818487	1.1191345999999998
72	1	3	GNN	4.990129	3.494804	1.4953249999999998
73	1	3	GNN	1.4059035	2.620381	-1.2144775
74	1	3	GNN	6.9812107	6.244174	0.7370367
75	1	3	GNN	3.9394622	3.8203938	0.11906839999999974
76	1	3	GNN	1.4059035	2.1167111	-0.7108075999999999
77	1	3	GNN	7.711122	5.8782835	1.8328384999999994
78	1	3	GNN	6.6892176	6.9717436	-0.28252599999999983
79	1	3	GNN	8.617138	8.493145	0.12399300000000046
80	1	3	GNN	3.1907916	2.7838848	0.4069067999999998
81	1	3	GNN	9.671881	7.5257	2.1461810000000012
82	1	3	GNN	6.9812107	6.681633	0.2995777000000004
83	1	3	GNN	5.4445043	3.328027	2.1164773
84	1	3	GNN	0.5503666	1.6695037	-1.1191370999999999
85	1	3	GNN	4.4420643	3.818487	0.6235773
86	1	3	GNN	0.9208541	1.0239449	-0.10309080000000004
87	1	3	GNN	6.9383388	6.6387644	0.2995744
88	1	3	GNN	7.5327578	6.2059393	1.3268185
89	1	3	GNN	0.0	2.0793152	-2.0793152
90	1	3	GNN	5.1406903	4.9893594	0.1513309000000005
91	1	3	GNN	4.1936984	5.7396607	-1.5459623000000002
92	1	3	GNN	4.5000463	5.9531136	-1.4530672999999998
93	1	3	GNN	2.4016669	3.1062145	-0.7045476000000002
94	1	3	GNN	0.8534293	1.3294101	-0.4759808000000001
95	1	3	GNN	1.005135	1.4889886	-0.4838536000000002
96	1	3	GNN	1.7335263	1.7825954	-0.049069099999999866
97	1	3	GNN	4.748294	4.709803	0.03849099999999961
98	1	3	GNN	7.316547	6.244174	1.0723729999999998
99	1	3	GNN	1.8372401	1.4834516	0.35378850000000006
100	1	3	GNN	2.6777527	1.738729	0.9390237000000001
101	1	3	GNN	7.8782945	6.846929	1.0313654999999997
102	1	3	GNN	1.9243029	1.6261864	0.2981165000000001
103	1	3	GNN	0.31847566	0.9539359	-0.63546024
104	1	3	GNN	0.6865118	3.4745188	-2.788007
105	1	3	GNN	6.6892176	5.7441535	0.9450640999999997
106	1	3	GNN	0.8534293	1.2844987	-0.43106940000000016
107	1	3	GNN	2.2419004	1.4068983	0.8350021000000001
108	1	3	GNN	7.8945875	10.29492	-2.4003324999999993
109	1	3	GNN	7.217696	8.562866	-1.3451699999999995
110	1	3	GNN	0.59384805	1.4541259	-0.86027785
111	1	3	GNN	3.1907916	2.9154181	0.2753734999999997
112	1	3	GNN	6.0551295	5.699424	0.3557055
113	1	3	GNN	2.9178941	1.7991934	1.1187006999999998
114	1	3	GNN	4.6345444	3.5157893	1.1187551000000004
115	1	3	GNN	1.635118	0.965442	0.669676
116	1	3	GNN	6.6892176	8.252102	-1.5628844000000006
117	1	3	GNN	3.8791206	3.2402704	0.6388501999999998
118	1	3	GNN	4.6345444	4.3923745	0.24216990000000038
119	1	3	GNN	4.748294	4.3549995	0.39329449999999966
120	1	3	GNN	7.5327578	5.5529256	1.9798321999999997
121	1	3	GNN	1.3193486	1.7782357	-0.4588870999999999
122	1	3	GNN	7.6055675	5.868361	1.7372065
123	1	3	GNN	6.9812107	5.712689	1.2685217
124	1	3	GNN	7.711122	5.314022	2.3971
125	1	3	GNN	4.5250196	4.724336	-0.19931639999999984
126	1	3	GNN	0.76608	1.2673821	-0.5013021000000001
127	1	3	GNN	3.862377	3.3368447	0.5255323000000001
128	1	3	GNN	3.732964	4.3144283	-0.5814643000000004
129	1	3	GNN	5.119204	3.4887025	1.6305014999999998
130	1	3	GNN	13.121934	10.835898	2.2860359999999993
131	1	3	GNN	8.838736	5.5885873	3.2501487000000004
132	1	3	GNN	7.217696	4.894405	2.323291
133	1	3	GNN	7.5327578	6.940795	0.5919628000000001
134	1	3	GNN	4.990129	4.353644	0.6364849999999995
135	1	3	GNN	9.671881	3.661162	6.010719000000001
136	1	3	GNN	5.28794	4.1537013	1.1342387
137	1	3	GNN	1.9502074	1.5587318	0.39147560000000015
138	1	3	GNN	5.5468283	4.6741443	0.8726839999999996
139	1	3	GNN	1.9502074	1.5301852	0.4200222
140	1	3	GNN	4.939171	5.99725	-1.0580790000000002
141	1	3	GNN	1.1202183	0.96891844	0.15129985999999984
142	1	3	GNN	8.838736	8.562866	0.27587000000000117
143	1	3	GNN	4.5250196	4.3206196	0.20440000000000058
144	1	3	GNN	5.2545094	5.421005	-0.1664956000000002
145	1	3	GNN	6.6892176	5.9172435	0.7719741000000004
146	1	3	GNN	6.6843266	4.0113444	2.6729822000000008
147	1	3	GNN	5.3967667	4.609623	0.7871436999999997
148	1	3	GNN	6.9812107	5.8043756	1.1768351
149	1	3	GNN	7.711122	6.190913	1.5202089999999995
150	1	3	GNN	3.6007237	2.1435952	1.4571285
151	1	3	GNN	4.990129	4.655803	0.3343259999999999
152	1	3	GNN	6.2490273	5.356429	0.8925982999999995
153	1	3	GNN	5.9857836	5.5305142	0.4552694000000006
154	1	3	GNN	1.925777	1.4083102	0.5174668
155	1	3	GNN	8.838736	8.71879	0.11994600000000055
156	1	3	GNN	1.5383835	1.5518329	-0.013449400000000056
157	1	3	GNN	5.119204	3.4898698	1.6293341999999997
158	1	3	GNN	8.015729	3.864814	4.150915
159	1	3	GNN	2.3320215	1.5483174	0.7837041000000002
160	1	3	GNN	6.9812107	7.085599	-0.1043883000000001
161	1	3	GNN	1.8836814	4.3082175	-2.4245360999999996
162	1	3	GNN	2.3320215	1.6487708	0.6832507000000001
163	1	3	GNN	7.217696	8.562866	-1.3451699999999995
164	1	3	GNN	7.5327578	4.593853	2.9389047999999995
165	1	3	GNN	4.6774077	3.9121299	0.7652777999999998
0	1	4	GNN	1.7814621	1.9226485	-0.14118640000000005
1	1	4	GNN	1.05689	1.6006297	-0.5437396999999999
2	1	4	GNN	4.990129	5.4520674	-0.4619384000000002
3	1	4	GNN	3.4437854	5.1576033	-1.7138179
4	1	4	GNN	2.4842935	2.043596	0.4406975000000002
5	1	4	GNN	4.5250196	5.552354	-1.0273344
6	1	4	GNN	5.8746448	5.8882484	-0.013603600000000604
7	1	4	GNN	1.1118158	1.6886907	-0.5768749
8	1	4	GNN	1.8934816	1.5051256	0.38835600000000015
9	1	4	GNN	8.191565	7.596464	0.5951010000000005
10	1	4	GNN	3.4437854	5.203805	-1.7600196000000001
11	1	4	GNN	6.2490273	4.978297	1.2707302999999994
12	1	4	GNN	9.671881	8.504824	1.1670570000000016
13	1	4	GNN	3.4437854	4.830291	-1.3865056
14	1	4	GNN	4.990129	5.4405794	-0.45045040000000025
15	1	4	GNN	0.82660383	3.2466617	-2.42005787
16	1	4	GNN	1.8171555	3.3663638	-1.5492082999999999
17	1	4	GNN	5.5468283	7.0387487	-1.4919204000000006
18	1	4	GNN	0.0	1.3102685	-1.3102685
19	1	4	GNN	2.0652	1.6895351	0.37566489999999986
20	1	4	GNN	1.7834058	3.2923315	-1.5089257
21	1	4	GNN	5.5468283	3.975734	1.5710942999999995
22	1	4	GNN	6.4303145	7.2718697	-0.8415552000000002
23	1	4	GNN	5.1406903	7.6847677	-2.5440774
24	1	4	GNN	0.87363607	0.7852793	0.08835676999999997
25	1	4	GNN	2.144972	3.4975994	-1.3526273999999998
26	1	4	GNN	4.0957823	7.284337	-3.1885547
27	1	4	GNN	5.7057114	6.757366	-1.0516546
28	1	4	GNN	3.6510155	5.228139	-1.5771234999999995
29	1	4	GNN	8.191565	7.923711	0.2678540000000007
30	1	4	GNN	6.687132	5.0313416	1.6557903999999999
31	1	4	GNN	1.7834058	2.1069021	-0.3234963000000002
32	1	4	GNN	2.0335119	4.826812	-2.7933001
33	1	4	GNN	1.7555683	1.8042221	-0.04865380000000008
34	1	4	GNN	1.5345784	1.6106012	-0.07602280000000006
35	1	4	GNN	3.569581	7.265133	-3.6955519999999997
36	1	4	GNN	1.3029634	1.5753036	-0.2723401999999999
37	1	4	GNN	3.3374531	1.2678447	2.0696084
38	1	4	GNN	0.0	0.9387782	-0.9387782
39	1	4	GNN	1.8890787	1.9704245	-0.08134580000000002
40	1	4	GNN	1.9962884	1.9381188	0.058169600000000043
41	1	4	GNN	1.3029634	0.8711402	0.4318232000000001
42	1	4	GNN	0.8096686	3.3779862	-2.5683176000000003
43	1	4	GNN	11.141431	7.790537	3.350894000000001
44	1	4	GNN	5.5468283	5.7639904	-0.21716210000000036
45	1	4	GNN	2.5288963	2.2837498	0.24514650000000016
46	1	4	GNN	4.990129	5.6382732	-0.6481442000000008
47	1	4	GNN	3.6850574	2.2056382	1.4794191999999997
48	1	4	GNN	1.9962884	1.809899	0.18638940000000015
49	1	4	GNN	10.053942	8.322596	1.7313459999999985
50	1	4	GNN	4.6774077	3.8533785	0.8240292
51	1	4	GNN	5.7493315	3.7880642	1.9612673000000003
52	1	4	GNN	1.9786383	3.7590444	-1.7804061
53	1	4	GNN	8.191565	7.632779	0.5587860000000004
54	1	4	GNN	0.042097718	4.0886426	-4.046544882
55	1	4	GNN	4.990129	3.725143	1.2649859999999995
56	1	4	GNN	8.191565	6.0015316	2.190033400000001
57	1	4	GNN	7.5327578	6.437296	1.0954617999999998
58	1	4	GNN	3.862377	2.5030034	1.3593736
59	1	4	GNN	4.6774077	3.8048356	0.8725720999999997
60	1	4	GNN	8.838736	7.9514284	0.8873076000000006
61	1	4	GNN	1.5345784	1.5330672	0.0015111999999999348
62	1	4	GNN	5.3967667	4.2202454	1.1765213
63	1	4	GNN	5.4468765	5.330491	0.11638549999999981
64	1	4	GNN	2.4348993	1.9573189	0.4775804000000001
65	1	4	GNN	2.8744621	2.628722	0.24574010000000035
66	1	4	GNN	2.144972	1.8039408	0.3410312000000002
67	1	4	GNN	5.8746448	5.8723993	0.0022454999999999004
68	1	4	GNN	0.6793785	0.8593394	-0.17996089999999998
69	1	4	GNN	7.316547	7.598092	-0.2815450000000004
70	1	4	GNN	5.5468283	4.1979847	1.3488435999999995
71	1	4	GNN	4.9376216	3.9045053	1.0331163
72	1	4	GNN	4.990129	3.5803063	1.4098226999999994
73	1	4	GNN	1.4059035	1.4208434	-0.014939900000000117
74	1	4	GNN	6.9812107	7.8678665	-0.8866557999999998
75	1	4	GNN	3.9394622	2.4897015	1.4497607000000001
76	1	4	GNN	1.4059035	1.1703532	0.23555029999999988
77	1	4	GNN	7.711122	7.398737	0.3123849999999999
78	1	4	GNN	6.6892176	7.778593	-1.0893753999999998
79	1	4	GNN	8.617138	8.950615	-0.33347700000000025
80	1	4	GNN	3.1907916	3.434372	-0.24358040000000036
81	1	4	GNN	9.671881	6.8358555	2.8360255000000008
82	1	4	GNN	6.9812107	6.6297836	0.35142710000000044
83	1	4	GNN	5.4445043	3.9676633	1.4768410000000003
84	1	4	GNN	0.5503666	1.8073876	-1.257021
85	1	4	GNN	4.4420643	3.9045053	0.5375590000000003
86	1	4	GNN	0.9208541	0.8352055	0.08564859999999996
87	1	4	GNN	6.9383388	8.297556	-1.3592171999999998
88	1	4	GNN	7.5327578	7.260906	0.2718517999999994
89	1	4	GNN	0.0	1.7445841	-1.7445841
90	1	4	GNN	5.1406903	6.2011223	-1.0604319999999996
91	1	4	GNN	4.1936984	6.7528353	-2.5591369000000004
92	1	4	GNN	4.5000463	7.2964897	-2.7964434000000002
93	1	4	GNN	2.4016669	3.5794513	-1.1777844000000002
94	1	4	GNN	0.8534293	1.1520797	-0.2986504000000001
95	1	4	GNN	1.005135	1.509223	-0.5040880000000001
96	1	4	GNN	1.7335263	1.3378917	0.39563460000000017
97	1	4	GNN	4.748294	4.484315	0.26397899999999996
98	1	4	GNN	7.316547	7.8678665	-0.5513195
99	1	4	GNN	1.8372401	1.6917367	0.14550339999999995
100	1	4	GNN	2.6777527	1.7344928	0.9432599000000002
101	1	4	GNN	7.8782945	7.452297	0.42599750000000025
102	1	4	GNN	1.9243029	1.354343	0.5699599
103	1	4	GNN	0.31847566	0.8725504	-0.5540747399999999
104	1	4	GNN	0.6865118	3.8337052	-3.1471934
105	1	4	GNN	6.6892176	7.089346	-0.40012839999999983
106	1	4	GNN	0.8534293	1.3118086	-0.45837930000000005
107	1	4	GNN	2.2419004	1.6828954	0.559005
108	1	4	GNN	7.8945875	11.6045	-3.7099124999999997
109	1	4	GNN	7.217696	9.03928	-1.8215839999999996
110	1	4	GNN	0.59384805	1.6613414	-1.06749335
111	1	4	GNN	3.1907916	3.323775	-0.13298340000000008
112	1	4	GNN	6.0551295	6.2583275	-0.20319800000000043
113	1	4	GNN	2.9178941	1.7459432	1.1719509
114	1	4	GNN	4.6345444	3.593563	1.0409814000000002
115	1	4	GNN	1.635118	0.841851	0.793267
116	1	4	GNN	6.6892176	9.413321	-2.7241033999999997
117	1	4	GNN	3.8791206	3.4081185	0.47100209999999976
118	1	4	GNN	4.6345444	4.2047834	0.42976100000000006
119	1	4	GNN	4.748294	5.1766443	-0.42835030000000085
120	1	4	GNN	7.5327578	7.0872297	0.44552809999999976
121	1	4	GNN	1.3193486	1.5257149	-0.2063663
122	1	4	GNN	7.6055675	6.0199995	1.5855680000000003
123	1	4	GNN	6.9812107	7.0662794	-0.08506869999999989
124	1	4	GNN	7.711122	5.5058994	2.2052226
125	1	4	GNN	4.5250196	5.5877047	-1.0626850999999995
126	1	4	GNN	0.76608	1.3030777	-0.5369977
127	1	4	GNN	3.862377	2.484887	1.3774899999999999
128	1	4	GNN	3.732964	4.2705536	-0.5375896000000004
129	1	4	GNN	5.119204	4.089967	1.0292370000000002
130	1	4	GNN	13.121934	12.361038	0.7608959999999989
131	1	4	GNN	8.838736	7.092984	1.7457520000000004
132	1	4	GNN	7.217696	6.111779	1.1059169999999998
133	1	4	GNN	7.5327578	8.205086	-0.6723281999999999
134	1	4	GNN	4.990129	5.1576033	-0.1674743000000003
135	1	4	GNN	9.671881	5.0325155	4.639365500000001
136	1	4	GNN	5.28794	5.5539856	-0.2660456
137	1	4	GNN	1.9502074	1.8170817	0.13312570000000012
138	1	4	GNN	5.5468283	4.4672823	1.0795459999999997
139	1	4	GNN	1.9502074	1.6993136	0.25089380000000006
140	1	4	GNN	4.939171	8.410246	-3.471075000000001
141	1	4	GNN	1.1202183	0.8044711	0.3157471999999999
142	1	4	GNN	8.838736	9.03928	-0.20054399999999895
143	1	4	GNN	4.5250196	4.917836	-0.39281640000000007
144	1	4	GNN	5.2545094	3.7347	1.5198093999999998
145	1	4	GNN	6.6892176	7.368163	-0.6789453999999999
146	1	4	GNN	6.6843266	3.9790246	2.7053020000000005
147	1	4	GNN	5.3967667	4.575775	0.8209916999999995
148	1	4	GNN	6.9812107	6.922435	0.058775699999999986
149	1	4	GNN	7.711122	6.2810907	1.4300312999999996
150	1	4	GNN	3.6007237	2.0634425	1.5372812000000002
151	1	4	GNN	4.990129	4.1618643	0.8282646999999992
152	1	4	GNN	6.2490273	5.7442846	0.5047426999999995
153	1	4	GNN	5.9857836	5.970665	0.015118600000000093
154	1	4	GNN	1.925777	1.6539657	0.2718113
155	1	4	GNN	8.838736	8.627596	0.21114000000000033
156	1	4	GNN	1.5383835	1.3274798	0.2109036999999998
157	1	4	GNN	5.119204	3.737631	1.381573
158	1	4	GNN	8.015729	5.032057	2.9836720000000003
159	1	4	GNN	2.3320215	2.097058	0.2349635000000001
160	1	4	GNN	6.9812107	7.3986893	-0.4174785999999999
161	1	4	GNN	1.8836814	4.900695	-3.0170136
162	1	4	GNN	2.3320215	1.8041515	0.5278700000000003
163	1	4	GNN	7.217696	9.03928	-1.8215839999999996
164	1	4	GNN	7.5327578	4.5798197	2.9529381
165	1	4	GNN	4.6774077	4.0247035	0.6527041999999996
0	1	5	GNN	1.7814621	1.766253	0.015209099999999864
1	1	5	GNN	1.05689	1.8581512	-0.8012611999999999
2	1	5	GNN	4.990129	3.2479384	1.7421905999999998
3	1	5	GNN	3.4437854	3.2420743	0.2017110999999998
4	1	5	GNN	2.4842935	2.293969	0.1903245
5	1	5	GNN	4.5250196	3.2519305	1.2730891000000004
6	1	5	GNN	5.8746448	5.240484	0.6341607999999992
7	1	5	GNN	1.1118158	1.7302488	-0.618433
8	1	5	GNN	1.8934816	1.7313948	0.1620868000000002
9	1	5	GNN	8.191565	7.1477633	1.0438017000000004
10	1	5	GNN	3.4437854	3.2797205	0.16406490000000007
11	1	5	GNN	6.2490273	5.574346	0.6746812999999996
12	1	5	GNN	9.671881	6.009196	3.6626850000000006
13	1	5	GNN	3.4437854	3.1611898	0.28259560000000006
14	1	5	GNN	4.990129	3.600806	1.3893229999999996
15	1	5	GNN	0.82660383	3.0924766	-2.2658727699999996
16	1	5	GNN	1.8171555	2.743924	-0.9267684999999999
17	1	5	GNN	5.5468283	5.2212663	0.3255619999999997
18	1	5	GNN	0.0	1.1398793	-1.1398793
19	1	5	GNN	2.0652	1.6321561	0.4330438999999999
20	1	5	GNN	1.7834058	4.014942	-2.2315362
21	1	5	GNN	5.5468283	3.671907	1.8749212999999996
22	1	5	GNN	6.4303145	5.117117	1.3131974999999994
23	1	5	GNN	5.1406903	7.120044	-1.9793536999999999
24	1	5	GNN	0.87363607	0.8162648	0.057371269999999974
25	1	5	GNN	2.144972	3.9254768	-1.7805048
26	1	5	GNN	4.0957823	5.724371	-1.6285887
27	1	5	GNN	5.7057114	4.702283	1.0034283999999998
28	1	5	GNN	3.6510155	3.3329837	0.3180318
29	1	5	GNN	8.191565	7.2055545	0.9860105000000008
30	1	5	GNN	6.687132	3.5250325	3.1620995
31	1	5	GNN	1.7834058	2.397301	-0.6138952000000002
32	1	5	GNN	2.0335119	4.293033	-2.2595211
33	1	5	GNN	1.7555683	1.7428625	0.01270579999999999
34	1	5	GNN	1.5345784	1.1276999	0.4068784999999999
35	1	5	GNN	3.569581	5.704764	-2.135183
36	1	5	GNN	1.3029634	1.2808188	0.02214460000000007
37	1	5	GNN	3.3374531	1.1965234	2.1409297
38	1	5	GNN	0.0	1.1131842	-1.1131842
39	1	5	GNN	1.8890787	2.4560535	-0.5669747999999999
40	1	5	GNN	1.9962884	2.296021	-0.2997326
41	1	5	GNN	1.3029634	1.0111301	0.2918333000000002
42	1	5	GNN	0.8096686	3.1784546	-2.368786
43	1	5	GNN	11.141431	5.0645432	6.076887800000001
44	1	5	GNN	5.5468283	4.4584517	1.0883765999999993
45	1	5	GNN	2.5288963	1.790637	0.7382593
46	1	5	GNN	4.990129	3.9266553	1.0634736999999994
47	1	5	GNN	3.6850574	2.7740295	0.9110278999999997
48	1	5	GNN	1.9962884	1.6773632	0.3189252
49	1	5	GNN	10.053942	3.2885668	6.765375199999999
50	1	5	GNN	4.6774077	3.88598	0.7914276999999998
51	1	5	GNN	5.7493315	3.9497268	1.7996047000000002
52	1	5	GNN	1.9786383	3.742661	-1.7640227
53	1	5	GNN	8.191565	7.2117314	0.979833600000001
54	1	5	GNN	0.042097718	5.157352	-5.115254282
55	1	5	GNN	4.990129	2.9593246	2.0308043999999996
56	1	5	GNN	8.191565	5.1979623	2.9936027000000003
57	1	5	GNN	7.5327578	5.245978	2.2867797999999997
58	1	5	GNN	3.862377	2.3472188	1.5151582000000001
59	1	5	GNN	4.6774077	3.8571007	0.8203069999999997
60	1	5	GNN	8.838736	4.4483304	4.390405600000001
61	1	5	GNN	1.5345784	1.071037	0.4635414
62	1	5	GNN	5.3967667	3.6383135	1.7584531999999995
63	1	5	GNN	5.4468765	3.5962722	1.8506043
64	1	5	GNN	2.4348993	2.9803908	-0.5454914999999998
65	1	5	GNN	2.8744621	2.8137565	0.060705599999999915
66	1	5	GNN	2.144972	1.7117182	0.43325380000000013
67	1	5	GNN	5.8746448	4.9532275	0.9214172999999999
68	1	5	GNN	0.6793785	0.9105108	-0.23113229999999996
69	1	5	GNN	7.316547	6.547127	0.7694200000000002
70	1	5	GNN	5.5468283	4.8633018	0.6835264999999993
71	1	5	GNN	4.9376216	3.8617992	1.0758223999999998
72	1	5	GNN	4.990129	3.491711	1.4984179999999996
73	1	5	GNN	1.4059035	1.8605148	-0.45461130000000005
74	1	5	GNN	6.9812107	6.034144	0.9470666999999997
75	1	5	GNN	3.9394622	2.6651666	1.2742955999999999
76	1	5	GNN	1.4059035	3.185346	-1.7794425
77	1	5	GNN	7.711122	5.624029	2.0870929999999994
78	1	5	GNN	6.6892176	6.559746	0.12947160000000046
79	1	5	GNN	8.617138	5.9226146	2.6945234000000005
80	1	5	GNN	3.1907916	2.0833607	1.1074308999999998
81	1	5	GNN	9.671881	2.8780043	6.7938767
82	1	5	GNN	6.9812107	5.17349	1.8077207
83	1	5	GNN	5.4445043	4.039948	1.4045563000000003
84	1	5	GNN	0.5503666	3.6229775	-3.0726109
85	1	5	GNN	4.4420643	3.8617992	0.5802651000000001
86	1	5	GNN	0.9208541	0.9716378	-0.05078369999999999
87	1	5	GNN	6.9383388	6.0845103	0.8538285000000005
88	1	5	GNN	7.5327578	5.718436	1.8143218
89	1	5	GNN	0.0	3.0335913	-3.0335913
90	1	5	GNN	5.1406903	4.3113427	0.8293476000000002
91	1	5	GNN	4.1936984	5.746615	-1.5529166000000005
92	1	5	GNN	4.5000463	5.138698	-0.6386516999999996
93	1	5	GNN	2.4016669	2.0886567	0.3130101999999999
94	1	5	GNN	0.8534293	1.0851241	-0.2316948000000001
95	1	5	GNN	1.005135	0.9859616	0.019173399999999896
96	1	5	GNN	1.7335263	1.1883918	0.5451345000000001
97	1	5	GNN	4.748294	3.0037897	1.7445042999999996
98	1	5	GNN	7.316547	6.034144	1.2824029999999995
99	1	5	GNN	1.8372401	1.562712	0.27452809999999994
100	1	5	GNN	2.6777527	2.0082767	0.669476
101	1	5	GNN	7.8782945	5.655917	2.2223775000000003
102	1	5	GNN	1.9243029	1.6062521	0.31805079999999997
103	1	5	GNN	0.31847566	0.6444806	-0.32600493999999997
104	1	5	GNN	0.6865118	3.6350923	-2.9485805000000003
105	1	5	GNN	6.6892176	5.7289586	0.9602589999999998
106	1	5	GNN	0.8534293	1.1701154	-0.3166861000000001
107	1	5	GNN	2.2419004	1.7569544	0.4849460000000001
108	1	5	GNN	7.8945875	7.288601	0.6059865000000002
109	1	5	GNN	7.217696	6.030524	1.1871720000000003
110	1	5	GNN	0.59384805	1.9337585	-1.33991045
111	1	5	GNN	3.1907916	2.095823	1.0949685999999996
112	1	5	GNN	6.0551295	4.1175513	1.9375782
113	1	5	GNN	2.9178941	1.8443916	1.0735024999999998
114	1	5	GNN	4.6345444	3.2114637	1.4230807000000003
115	1	5	GNN	1.635118	0.89497226	0.7401457400000001
116	1	5	GNN	6.6892176	6.93154	-0.24232239999999994
117	1	5	GNN	3.8791206	2.195865	1.6832555999999999
118	1	5	GNN	4.6345444	4.084951	0.5495934
119	1	5	GNN	4.748294	3.282244	1.4660499999999996
120	1	5	GNN	7.5327578	5.2066627	2.3260951
121	1	5	GNN	1.3193486	1.1723094	0.14703920000000004
122	1	5	GNN	7.6055675	5.22094	2.3846275000000006
123	1	5	GNN	6.9812107	5.709932	1.2712786999999999
124	1	5	GNN	7.711122	4.2692294	3.441892599999999
125	1	5	GNN	4.5250196	3.3264084	1.1986112000000002
126	1	5	GNN	0.76608	1.1668291	-0.40074909999999997
127	1	5	GNN	3.862377	2.7878954	1.0744816
128	1	5	GNN	3.732964	3.3200839	0.41288009999999975
129	1	5	GNN	5.119204	4.0019755	1.1172284999999995
130	1	5	GNN	13.121934	8.218706	4.903228
131	1	5	GNN	8.838736	5.225842	3.6128940000000007
132	1	5	GNN	7.217696	6.0795145	1.1381815
133	1	5	GNN	7.5327578	5.5735555	1.9592022999999994
134	1	5	GNN	4.990129	3.2420743	1.7480546999999995
135	1	5	GNN	9.671881	3.1565154	6.515365600000001
136	1	5	GNN	5.28794	4.795512	0.4924279999999994
137	1	5	GNN	1.9502074	1.5410666	0.4091408000000001
138	1	5	GNN	5.5468283	3.207013	2.3398152999999997
139	1	5	GNN	1.9502074	1.6077597	0.34244770000000013
140	1	5	GNN	4.939171	4.927585	0.011586000000000318
141	1	5	GNN	1.1202183	0.86564505	0.25457324999999986
142	1	5	GNN	8.838736	6.030524	2.808212000000001
143	1	5	GNN	4.5250196	3.3176074	1.2074122000000003
144	1	5	GNN	5.2545094	5.3261466	-0.07163720000000051
145	1	5	GNN	6.6892176	5.6870565	1.0021611000000004
146	1	5	GNN	6.6843266	4.4016776	2.282649
147	1	5	GNN	5.3967667	4.319308	1.0774586999999993
148	1	5	GNN	6.9812107	5.558285	1.4229257000000004
149	1	5	GNN	7.711122	4.8495564	2.8615655999999996
150	1	5	GNN	3.6007237	2.0757453	1.5249784000000002
151	1	5	GNN	4.990129	4.937527	0.05260199999999937
152	1	5	GNN	6.2490273	4.7534337	1.4955935999999994
153	1	5	GNN	5.9857836	4.767946	1.2178376000000002
154	1	5	GNN	1.925777	1.3479083	0.5778687
155	1	5	GNN	8.838736	5.92849	2.9102460000000008
156	1	5	GNN	1.5383835	1.1990857	0.3392978
157	1	5	GNN	5.119204	2.7358663	2.3833377
158	1	5	GNN	8.015729	4.1944513	3.8212777000000004
159	1	5	GNN	2.3320215	2.0851061	0.24691540000000023
160	1	5	GNN	6.9812107	6.9719872	0.009223500000000051
161	1	5	GNN	1.8836814	3.4714906	-1.5878092000000001
162	1	5	GNN	2.3320215	1.7004178	0.6316037000000001
163	1	5	GNN	7.217696	6.030524	1.1871720000000003
164	1	5	GNN	7.5327578	4.2625313	3.2702264999999997
165	1	5	GNN	4.6774077	3.9014192	0.7759885
0	1	6	GNN	1.7814621	1.8028859	-0.021423799999999993
1	1	6	GNN	1.05689	1.4492105	-0.39232049999999985
2	1	6	GNN	4.990129	4.5905843	0.39954469999999986
3	1	6	GNN	3.4437854	4.4728904	-1.029105
4	1	6	GNN	2.4842935	1.7787855	0.7055080000000002
5	1	6	GNN	4.5250196	4.668359	-0.14333939999999945
6	1	6	GNN	5.8746448	5.6044955	0.2701492999999999
7	1	6	GNN	1.1118158	1.6860524	-0.5742365999999999
8	1	6	GNN	1.8934816	1.5772425	0.3162391
9	1	6	GNN	8.191565	8.138857	0.052708000000000865
10	1	6	GNN	3.4437854	4.4621215	-1.0183361000000004
11	1	6	GNN	6.2490273	4.8063083	1.4427189999999994
12	1	6	GNN	9.671881	8.156405	1.5154760000000014
13	1	6	GNN	3.4437854	4.2174573	-0.7736719000000005
14	1	6	GNN	4.990129	5.170011	-0.1798820000000001
15	1	6	GNN	0.82660383	4.185405	-3.3588011700000004
16	1	6	GNN	1.8171555	2.1373332	-0.3201777000000001
17	1	6	GNN	5.5468283	6.5798264	-1.0329981000000004
18	1	6	GNN	0.0	1.2220386	-1.2220386
19	1	6	GNN	2.0652	1.7293557	0.3358443
20	1	6	GNN	1.7834058	3.3653412	-1.5819354
21	1	6	GNN	5.5468283	2.997738	2.5490902999999996
22	1	6	GNN	6.4303145	5.700661	0.7296534999999995
23	1	6	GNN	5.1406903	8.222177	-3.0814867
24	1	6	GNN	0.87363607	0.8261349	0.04750116999999998
25	1	6	GNN	2.144972	4.0956335	-1.9506614999999998
26	1	6	GNN	4.0957823	7.0712442	-2.9754619
27	1	6	GNN	5.7057114	6.0659986	-0.36028720000000014
28	1	6	GNN	3.6510155	4.637375	-0.9863594999999994
29	1	6	GNN	8.191565	8.462247	-0.270681999999999
30	1	6	GNN	6.687132	5.7922153	0.8949167000000005
31	1	6	GNN	1.7834058	2.5642352	-0.7808294000000002
32	1	6	GNN	2.0335119	4.6491218	-2.6156098999999995
33	1	6	GNN	1.7555683	1.8118458	-0.05627749999999998
34	1	6	GNN	1.5345784	1.3491871	0.18539130000000004
35	1	6	GNN	3.569581	6.8720646	-3.3024836
36	1	6	GNN	1.3029634	1.4219512	-0.11898779999999998
37	1	6	GNN	3.3374531	1.3475798	1.9898732999999997
38	1	6	GNN	0.0	1.2335919	-1.2335919
39	1	6	GNN	1.8890787	1.778655	0.1104236999999999
40	1	6	GNN	1.9962884	1.8962702	0.10001820000000006
41	1	6	GNN	1.3029634	1.028215	0.2747484
42	1	6	GNN	0.8096686	3.329027	-2.5193583999999998
43	1	6	GNN	11.141431	7.0659156	4.0755154000000005
44	1	6	GNN	5.5468283	4.5477996	0.9990286999999993
45	1	6	GNN	2.5288963	1.7841216	0.7447747
46	1	6	GNN	4.990129	5.9600053	-0.9698763000000001
47	1	6	GNN	3.6850574	2.9929752	0.6920821999999998
48	1	6	GNN	1.9962884	1.687999	0.30828940000000005
49	1	6	GNN	10.053942	7.304881	2.7490609999999993
50	1	6	GNN	4.6774077	5.057747	-0.38033930000000016
51	1	6	GNN	5.7493315	5.014313	0.7350185000000007
52	1	6	GNN	1.9786383	4.6284785	-2.6498402
53	1	6	GNN	8.191565	8.166816	0.02474899999999991
54	1	6	GNN	0.042097718	4.387936	-4.345838282
55	1	6	GNN	4.990129	4.432305	0.5578239999999992
56	1	6	GNN	8.191565	6.867992	1.3235730000000006
57	1	6	GNN	7.5327578	6.714749	0.8180087999999994
58	1	6	GNN	3.862377	3.1176233	0.7447537
59	1	6	GNN	4.6774077	5.0052543	-0.3278466
60	1	6	GNN	8.838736	7.3180885	1.5206475000000008
61	1	6	GNN	1.5345784	1.2206686	0.3139098
62	1	6	GNN	5.3967667	3.5993674	1.7973992999999995
63	1	6	GNN	5.4468765	5.119453	0.3274235000000001
64	1	6	GNN	2.4348993	2.9716122	-0.5367128999999999
65	1	6	GNN	2.8744621	2.7063155	0.16814660000000003
66	1	6	GNN	2.144972	1.6592463	0.48572570000000015
67	1	6	GNN	5.8746448	5.3717656	0.5028791999999997
68	1	6	GNN	0.6793785	1.142634	-0.46325549999999993
69	1	6	GNN	7.316547	7.2759023	0.040644699999999645
70	1	6	GNN	5.5468283	5.0249243	0.5219039999999993
71	1	6	GNN	4.9376216	5.1523943	-0.21477270000000015
72	1	6	GNN	4.990129	3.4098043	1.5803246999999998
73	1	6	GNN	1.4059035	1.8476688	-0.4417652999999999
74	1	6	GNN	6.9812107	6.642076	0.3391346999999998
75	1	6	GNN	3.9394622	1.2730383	2.6664239
76	1	6	GNN	1.4059035	3.186321	-1.7804175
77	1	6	GNN	7.711122	6.698441	1.0126809999999997
78	1	6	GNN	6.6892176	7.4482517	-0.7590341
79	1	6	GNN	8.617138	8.416869	0.20026900000000047
80	1	6	GNN	3.1907916	2.8966777	0.2941138999999997
81	1	6	GNN	9.671881	6.9809446	2.690936400000001
82	1	6	GNN	6.9812107	6.311873	0.6693376999999998
83	1	6	GNN	5.4445043	4.380184	1.0643203000000003
84	1	6	GNN	0.5503666	1.6956264	-1.1452598
85	1	6	GNN	4.4420643	5.1523943	-0.7103299999999999
86	1	6	GNN	0.9208541	1.0989195	-0.17806540000000004
87	1	6	GNN	6.9383388	6.8025827	0.13575610000000005
88	1	6	GNN	7.5327578	7.1999507	0.33280710000000013
89	1	6	GNN	0.0	2.0445018	-2.0445018
90	1	6	GNN	5.1406903	5.8329587	-0.6922683999999997
91	1	6	GNN	4.1936984	6.8968534	-2.7031550000000006
92	1	6	GNN	4.5000463	7.1977596	-2.6977133
93	1	6	GNN	2.4016669	3.3542123	-0.9525454
94	1	6	GNN	0.8534293	1.1975666	-0.3441373000000001
95	1	6	GNN	1.005135	1.2725981	-0.26746310000000006
96	1	6	GNN	1.7335263	1.3256336	0.4078927000000001
97	1	6	GNN	4.748294	4.1101727	0.6381212999999999
98	1	6	GNN	7.316547	6.642076	0.6744709999999996
99	1	6	GNN	1.8372401	1.8918952	-0.054655099999999956
100	1	6	GNN	2.6777527	1.5326024	1.1451503
101	1	6	GNN	7.8782945	7.557271	0.3210234999999999
102	1	6	GNN	1.9243029	2.0328493	-0.10854640000000004
103	1	6	GNN	0.31847566	0.9851311	-0.66665544
104	1	6	GNN	0.6865118	4.0544333	-3.3679215000000005
105	1	6	GNN	6.6892176	6.90527	-0.2160523999999997
106	1	6	GNN	0.8534293	1.3001472	-0.4467179000000001
107	1	6	GNN	2.2419004	1.5797087	0.6621916999999999
108	1	6	GNN	7.8945875	9.986941	-2.0923534999999998
109	1	6	GNN	7.217696	8.772073	-1.5543770000000006
110	1	6	GNN	0.59384805	1.3838147	-0.7899666500000001
111	1	6	GNN	3.1907916	3.0328367	0.1579549
112	1	6	GNN	6.0551295	6.1815014	-0.12637190000000054
113	1	6	GNN	2.9178941	2.2996106	0.6182835
114	1	6	GNN	4.6345444	4.4641848	0.17035960000000028
115	1	6	GNN	1.635118	1.0861986	0.5489194000000002
116	1	6	GNN	6.6892176	8.051325	-1.3621074000000002
117	1	6	GNN	3.8791206	3.008278	0.8708426
118	1	6	GNN	4.6345444	4.3479056	0.2866388000000004
119	1	6	GNN	4.748294	4.4485235	0.2997704999999993
120	1	6	GNN	7.5327578	6.693613	0.8391447999999997
121	1	6	GNN	1.3193486	1.3279119	-0.00856329999999983
122	1	6	GNN	7.6055675	6.874741	0.7308265
123	1	6	GNN	6.9812107	6.9412093	0.04000140000000041
124	1	6	GNN	7.711122	5.61804	2.093082
125	1	6	GNN	4.5250196	4.7673345	-0.24231489999999933
126	1	6	GNN	0.76608	1.2931741	-0.5270941000000001
127	1	6	GNN	3.862377	3.3101869	0.5521900999999998
128	1	6	GNN	3.732964	4.396361	-0.6633969999999998
129	1	6	GNN	5.119204	4.3372064	0.7819975999999995
130	1	6	GNN	13.121934	11.713255	1.4086789999999993
131	1	6	GNN	8.838736	6.6859007	2.1528353000000005
132	1	6	GNN	7.217696	5.648393	1.5693029999999997
133	1	6	GNN	7.5327578	7.412865	0.11989279999999969
134	1	6	GNN	4.990129	4.4728904	0.5172385999999998
135	1	6	GNN	9.671881	5.273186	4.398695000000001
136	1	6	GNN	5.28794	5.4632597	-0.1753197000000002
137	1	6	GNN	1.9502074	2.3890615	-0.4388540999999999
138	1	6	GNN	5.5468283	3.9842176	1.5626106999999996
139	1	6	GNN	1.9502074	1.708366	0.24184139999999998
140	1	6	GNN	4.939171	6.820998	-1.8818270000000004
141	1	6	GNN	1.1202183	0.94631696	0.1739013399999999
142	1	6	GNN	8.838736	8.772073	0.06666300000000014
143	1	6	GNN	4.5250196	4.4193807	0.10563890000000065
144	1	6	GNN	5.2545094	3.2129703	2.0415391
145	1	6	GNN	6.6892176	7.218149	-0.5289314000000003
146	1	6	GNN	6.6843266	4.1522994	2.5320272
147	1	6	GNN	5.3967667	4.2325172	1.1642494999999995
148	1	6	GNN	6.9812107	6.8871775	0.09403320000000015
149	1	6	GNN	7.711122	6.14659	1.5645319999999998
150	1	6	GNN	3.6007237	2.7852929	0.8154308000000001
151	1	6	GNN	4.990129	4.875992	0.11413699999999949
152	1	6	GNN	6.2490273	5.5932283	0.655799
153	1	6	GNN	5.9857836	5.481293	0.5044906000000005
154	1	6	GNN	1.925777	0.9573865	0.9683905
155	1	6	GNN	8.838736	8.375267	0.4634690000000017
156	1	6	GNN	1.5383835	1.3663176	0.1720659
157	1	6	GNN	5.119204	3.1496143	1.9695896999999998
158	1	6	GNN	8.015729	5.2333965	2.7823325000000008
159	1	6	GNN	2.3320215	1.4477957	0.8842258000000003
160	1	6	GNN	6.9812107	8.112519	-1.1313083000000006
161	1	6	GNN	1.8836814	4.756043	-2.8723616
162	1	6	GNN	2.3320215	1.6689525	0.6630690000000001
163	1	6	GNN	7.217696	8.772073	-1.5543770000000006
164	1	6	GNN	7.5327578	4.2337933	3.2989644999999994
165	1	6	GNN	4.6774077	5.2602115	-0.5828037999999998
0	1	7	GNN	1.7814621	1.6930345	0.08842759999999994
1	1	7	GNN	1.05689	1.6124355	-0.5555454999999998
2	1	7	GNN	4.990129	4.5585318	0.4315971999999997
3	1	7	GNN	3.4437854	4.153066	-0.7092806
4	1	7	GNN	2.4842935	1.7418956	0.7423979
5	1	7	GNN	4.5250196	4.6552024	-0.13018280000000004
6	1	7	GNN	5.8746448	5.103947	0.7706977999999998
7	1	7	GNN	1.1118158	2.4041963	-1.2923805000000002
8	1	7	GNN	1.8934816	1.6806313	0.21285030000000016
9	1	7	GNN	8.191565	7.5179935	0.6735715000000004
10	1	7	GNN	3.4437854	4.231294	-0.7875086000000002
11	1	7	GNN	6.2490273	4.8024507	1.4465766000000002
12	1	7	GNN	9.671881	7.811434	1.8604470000000006
13	1	7	GNN	3.4437854	4.1187816	-0.6749962000000003
14	1	7	GNN	4.990129	4.0589046	0.9312243999999996
15	1	7	GNN	0.82660383	3.1652741	-2.3386702699999997
16	1	7	GNN	1.8171555	2.232054	-0.4148985000000003
17	1	7	GNN	5.5468283	6.3298545	-0.7830262000000001
18	1	7	GNN	0.0	1.5894705	-1.5894705
19	1	7	GNN	2.0652	1.6233495	0.4418504999999999
20	1	7	GNN	1.7834058	2.5860772	-0.8026714000000001
21	1	7	GNN	5.5468283	2.9343162	2.6125120999999996
22	1	7	GNN	6.4303145	5.4624267	0.9678877999999997
23	1	7	GNN	5.1406903	7.493703	-2.3530127
24	1	7	GNN	0.87363607	0.95950264	-0.08586656999999998
25	1	7	GNN	2.144972	3.9142678	-1.7692958
26	1	7	GNN	4.0957823	6.6294594	-2.5336771000000002
27	1	7	GNN	5.7057114	6.1970835	-0.49137209999999953
28	1	7	GNN	3.6510155	4.4076505	-0.7566349999999997
29	1	7	GNN	8.191565	7.759834	0.431731000000001
30	1	7	GNN	6.687132	5.3741746	1.3129574000000002
31	1	7	GNN	1.7834058	2.27431	-0.4909041999999999
32	1	7	GNN	2.0335119	4.046741	-2.0132290999999998
33	1	7	GNN	1.7555683	2.3219664	-0.5663981
34	1	7	GNN	1.5345784	1.6960065	-0.16142809999999996
35	1	7	GNN	3.569581	6.556216	-2.986635
36	1	7	GNN	1.3029634	1.9186648	-0.6157013999999998
37	1	7	GNN	3.3374531	1.8985273	1.4389257999999998
38	1	7	GNN	0.0	1.2080703	-1.2080703
39	1	7	GNN	1.8890787	2.4208446	-0.5317659000000001
40	1	7	GNN	1.9962884	2.2538733	-0.2575848999999999
41	1	7	GNN	1.3029634	1.2334294	0.0695340000000002
42	1	7	GNN	0.8096686	4.8477836	-4.0381149999999995
43	1	7	GNN	11.141431	6.6078515	4.533579500000001
44	1	7	GNN	5.5468283	4.0078063	1.5390219999999992
45	1	7	GNN	2.5288963	1.8633426	0.6655537
46	1	7	GNN	4.990129	6.2161937	-1.2260647000000002
47	1	7	GNN	3.6850574	1.9189202	1.7661371999999997
48	1	7	GNN	1.9962884	1.8527318	0.14355660000000015
49	1	7	GNN	10.053942	8.35047	1.7034719999999997
50	1	7	GNN	4.6774077	5.826512	-1.1491043000000003
51	1	7	GNN	5.7493315	5.706365	0.04296650000000035
52	1	7	GNN	1.9786383	3.9307752	-1.9521368999999997
53	1	7	GNN	8.191565	7.38097	0.8105950000000011
54	1	7	GNN	0.042097718	4.122912	-4.080814282
55	1	7	GNN	4.990129	3.9233603	1.0667686999999995
56	1	7	GNN	8.191565	6.5923915	1.599173500000001
57	1	7	GNN	7.5327578	5.9536023	1.5791554999999997
58	1	7	GNN	3.862377	1.7812805	2.0810965
59	1	7	GNN	4.6774077	5.791861	-1.1144533
60	1	7	GNN	8.838736	6.828021	2.010715000000001
61	1	7	GNN	1.5345784	1.4129583	0.12162010000000012
62	1	7	GNN	5.3967667	3.8511438	1.5456228999999997
63	1	7	GNN	5.4468765	5.06552	0.3813564999999999
64	1	7	GNN	2.4348993	3.2283895	-0.7934901999999999
65	1	7	GNN	2.8744621	2.5654502	0.30901190000000023
66	1	7	GNN	2.144972	1.9524843	0.19248770000000004
67	1	7	GNN	5.8746448	5.183561	0.6910837999999995
68	1	7	GNN	0.6793785	1.562002	-0.8826234999999999
69	1	7	GNN	7.316547	6.5375495	0.7789975
70	1	7	GNN	5.5468283	4.331926	1.2149022999999994
71	1	7	GNN	4.9376216	5.866712	-0.9290903999999998
72	1	7	GNN	4.990129	3.2255754	1.7645535999999997
73	1	7	GNN	1.4059035	2.0210695	-0.6151659999999999
74	1	7	GNN	6.9812107	6.6019626	0.37924809999999987
75	1	7	GNN	3.9394622	2.0689952	1.870467
76	1	7	GNN	1.4059035	3.2788534	-1.8729499
77	1	7	GNN	7.711122	7.431835	0.2792869999999992
78	1	7	GNN	6.6892176	6.7451863	-0.055968700000000204
79	1	7	GNN	8.617138	8.472133	0.14500500000000116
80	1	7	GNN	3.1907916	2.610022	0.5807696
81	1	7	GNN	9.671881	5.86332	3.808561000000001
82	1	7	GNN	6.9812107	5.7026544	1.2785563
83	1	7	GNN	5.4445043	3.4429379	2.0015664
84	1	7	GNN	0.5503666	2.224638	-1.6742714
85	1	7	GNN	4.4420643	5.866712	-1.4246476999999995
86	1	7	GNN	0.9208541	2.7712169	-1.8503628
87	1	7	GNN	6.9383388	6.7484803	0.1898585000000006
88	1	7	GNN	7.5327578	6.8619423	0.6708154999999998
89	1	7	GNN	0.0	1.5300763	-1.5300763
90	1	7	GNN	5.1406903	5.3392544	-0.19856409999999958
91	1	7	GNN	4.1936984	6.334453	-2.1407546
92	1	7	GNN	4.5000463	7.4901595	-2.9901131999999997
93	1	7	GNN	2.4016669	3.49518	-1.0935131
94	1	7	GNN	0.8534293	1.4756447	-0.6222154
95	1	7	GNN	1.005135	1.2641718	-0.25903680000000007
96	1	7	GNN	1.7335263	1.9418449	-0.2083185999999999
97	1	7	GNN	4.748294	3.515008	1.2332859999999997
98	1	7	GNN	7.316547	6.6019626	0.7145843999999997
99	1	7	GNN	1.8372401	1.6623188	0.17492130000000006
100	1	7	GNN	2.6777527	1.8113488	0.8664039000000001
101	1	7	GNN	7.8782945	7.152786	0.7255085000000001
102	1	7	GNN	1.9243029	1.7795438	0.14475910000000014
103	1	7	GNN	0.31847566	1.1100132	-0.79153754
104	1	7	GNN	0.6865118	5.216134	-4.5296222
105	1	7	GNN	6.6892176	6.398042	0.29117559999999987
106	1	7	GNN	0.8534293	1.5674906	-0.7140613
107	1	7	GNN	2.2419004	1.5913116	0.6505888
108	1	7	GNN	7.8945875	10.948654	-3.0540664999999994
109	1	7	GNN	7.217696	8.163264	-0.9455679999999997
110	1	7	GNN	0.59384805	1.4841346	-0.89028655
111	1	7	GNN	3.1907916	2.672101	0.5186905999999998
112	1	7	GNN	6.0551295	5.8955913	0.1595381999999992
113	1	7	GNN	2.9178941	1.7054163	1.2124777999999998
114	1	7	GNN	4.6345444	3.341331	1.2932134000000004
115	1	7	GNN	1.635118	1.2760025	0.35911550000000014
116	1	7	GNN	6.6892176	8.786324	-2.0971064000000004
117	1	7	GNN	3.8791206	2.1772249	1.7018956999999997
118	1	7	GNN	4.6345444	3.1159449	1.5185995
119	1	7	GNN	4.748294	4.2349873	0.5133066999999993
120	1	7	GNN	7.5327578	6.36991	1.1628477999999998
121	1	7	GNN	1.3193486	1.755419	-0.43607039999999997
122	1	7	GNN	7.6055675	6.5385094	1.0670581000000006
123	1	7	GNN	6.9812107	6.53769	0.44352070000000055
124	1	7	GNN	7.711122	6.0702944	1.6408275999999997
125	1	7	GNN	4.5250196	4.64672	-0.12170039999999993
126	1	7	GNN	0.76608	1.5508215	-0.7847415000000001
127	1	7	GNN	3.862377	2.240022	1.6223549999999998
128	1	7	GNN	3.732964	4.3200927	-0.5871287000000001
129	1	7	GNN	5.119204	3.2547948	1.8644091999999999
130	1	7	GNN	13.121934	10.942498	2.179435999999999
131	1	7	GNN	8.838736	6.3584285	2.480307500000001
132	1	7	GNN	7.217696	4.260736	2.9569600000000005
133	1	7	GNN	7.5327578	7.49711	0.03564779999999956
134	1	7	GNN	4.990129	4.153066	0.8370629999999997
135	1	7	GNN	9.671881	6.187353	3.484528000000001
136	1	7	GNN	5.28794	5.3471413	-0.05920129999999979
137	1	7	GNN	1.9502074	1.707888	0.24231939999999996
138	1	7	GNN	5.5468283	3.9680874	1.5787408999999997
139	1	7	GNN	1.9502074	1.6224976	0.32770980000000005
140	1	7	GNN	4.939171	5.4065804	-0.4674094000000002
141	1	7	GNN	1.1202183	1.0290905	0.09112779999999998
142	1	7	GNN	8.838736	8.163264	0.675472000000001
143	1	7	GNN	4.5250196	4.2118926	0.3131270000000006
144	1	7	GNN	5.2545094	4.9484997	0.3060096999999997
145	1	7	GNN	6.6892176	6.735657	-0.046439399999999686
146	1	7	GNN	6.6843266	4.5540586	2.130268
147	1	7	GNN	5.3967667	4.3482146	1.0485520999999993
148	1	7	GNN	6.9812107	6.11946	0.8617507
149	1	7	GNN	7.711122	6.532076	1.1790459999999996
150	1	7	GNN	3.6007237	1.6640073	1.9367164000000001
151	1	7	GNN	4.990129	4.2533445	0.7367844999999997
152	1	7	GNN	6.2490273	5.0370865	1.2119407999999998
153	1	7	GNN	5.9857836	6.2545257	-0.2687420999999999
154	1	7	GNN	1.925777	0.8319461	1.0938309
155	1	7	GNN	8.838736	8.499971	0.3387650000000004
156	1	7	GNN	1.5383835	1.7935687	-0.2551852000000001
157	1	7	GNN	5.119204	3.5336308	1.5855731999999998
158	1	7	GNN	8.015729	5.4112167	2.6045123000000006
159	1	7	GNN	2.3320215	2.068528	0.26349350000000005
160	1	7	GNN	6.9812107	7.524349	-0.5431382999999999
161	1	7	GNN	1.8836814	3.4086351	-1.5249537000000002
162	1	7	GNN	2.3320215	1.9560311	0.3759904000000003
163	1	7	GNN	7.217696	8.163264	-0.9455679999999997
164	1	7	GNN	7.5327578	4.400369	3.1323887999999993
165	1	7	GNN	4.6774077	6.0374327	-1.3600250000000003
0	1	8	GNN	1.7814621	1.8501254	-0.0686633000000001
1	1	8	GNN	1.05689	1.7251867	-0.6682967
2	1	8	GNN	4.990129	4.3309793	0.6591496999999995
3	1	8	GNN	3.4437854	4.3441796	-0.9003942000000005
4	1	8	GNN	2.4842935	2.5578263	-0.07353279999999973
5	1	8	GNN	4.5250196	4.3368483	0.18817130000000049
6	1	8	GNN	5.8746448	6.989283	-1.1146382000000008
7	1	8	GNN	1.1118158	2.0659275	-0.9541116999999999
8	1	8	GNN	1.8934816	1.9012388	-0.007757199999999909
9	1	8	GNN	8.191565	8.199389	-0.007823999999999387
10	1	8	GNN	3.4437854	4.374217	-0.9304315999999999
11	1	8	GNN	6.2490273	5.6434717	0.6055555999999997
12	1	8	GNN	9.671881	7.5256486	2.1462324000000006
13	1	8	GNN	3.4437854	4.4083323	-0.9645468999999998
14	1	8	GNN	4.990129	4.650451	0.33967799999999926
15	1	8	GNN	0.82660383	4.055177	-3.2285731699999998
16	1	8	GNN	1.8171555	4.5340567	-2.7169011999999997
17	1	8	GNN	5.5468283	7.0881696	-1.5413413
18	1	8	GNN	0.0	1.2557015	-1.2557015
19	1	8	GNN	2.0652	1.7754418	0.28975819999999985
20	1	8	GNN	1.7834058	5.704827	-3.9214212
21	1	8	GNN	5.5468283	4.23436	1.3124683
22	1	8	GNN	6.4303145	6.1960325	0.23428199999999944
23	1	8	GNN	5.1406903	8.176326	-3.0356356999999994
24	1	8	GNN	0.87363607	0.8573628	0.016273270000000006
25	1	8	GNN	2.144972	4.8271976	-2.6822255999999998
26	1	8	GNN	4.0957823	7.224449	-3.1286667
27	1	8	GNN	5.7057114	6.1355495	-0.42983809999999956
28	1	8	GNN	3.6510155	4.4914055	-0.8403899999999997
29	1	8	GNN	8.191565	8.233067	-0.041501999999999484
30	1	8	GNN	6.687132	4.4034967	2.2836353000000003
31	1	8	GNN	1.7834058	2.5713012	-0.7878954000000002
32	1	8	GNN	2.0335119	5.7867947	-3.7532827999999996
33	1	8	GNN	1.7555683	1.5184848	0.2370835
34	1	8	GNN	1.5345784	1.4112073	0.12337109999999996
35	1	8	GNN	3.569581	7.200823	-3.631242
36	1	8	GNN	1.3029634	1.5117131	-0.20874969999999982
37	1	8	GNN	3.3374531	1.5137652	1.8236879
38	1	8	GNN	0.0	1.2923857	-1.2923857
39	1	8	GNN	1.8890787	2.294316	-0.4052372999999998
40	1	8	GNN	1.9962884	2.0705276	-0.07423920000000006
41	1	8	GNN	1.3029634	0.9564394	0.34652400000000005
42	1	8	GNN	0.8096686	3.6676836	-2.858015
43	1	8	GNN	11.141431	6.88243	4.2590010000000005
44	1	8	GNN	5.5468283	5.0849056	0.4619226999999997
45	1	8	GNN	2.5288963	2.1014924	0.42740389999999984
46	1	8	GNN	4.990129	4.73587	0.25425899999999935
47	1	8	GNN	3.6850574	3.378966	0.3060913999999997
48	1	8	GNN	1.9962884	1.5833724	0.41291600000000006
49	1	8	GNN	10.053942	3.872	6.181941999999999
50	1	8	GNN	4.6774077	4.9263268	-0.24891910000000017
51	1	8	GNN	5.7493315	4.9650693	0.7842622000000006
52	1	8	GNN	1.9786383	4.607097	-2.6284587000000004
53	1	8	GNN	8.191565	8.249969	-0.058403999999999456
54	1	8	GNN	0.042097718	6.5684457	-6.526347982
55	1	8	GNN	4.990129	3.6702137	1.3199152999999995
56	1	8	GNN	8.191565	7.1897955	1.0017695000000009
57	1	8	GNN	7.5327578	6.414807	1.1179508
58	1	8	GNN	3.862377	2.5752394	1.2871375999999999
59	1	8	GNN	4.6774077	4.907519	-0.2301112999999999
60	1	8	GNN	8.838736	5.354763	3.4839730000000007
61	1	8	GNN	1.5345784	1.4342436	0.10033479999999995
62	1	8	GNN	5.3967667	4.083039	1.3137276999999994
63	1	8	GNN	5.4468765	5.3959646	0.05091190000000001
64	1	8	GNN	2.4348993	4.4004116	-1.9655122999999999
65	1	8	GNN	2.8744621	3.5945342	-0.7200720999999999
66	1	8	GNN	2.144972	1.6414217	0.5035503000000001
67	1	8	GNN	5.8746448	6.653344	-0.7786992000000001
68	1	8	GNN	0.6793785	1.1746863	-0.4953078000000001
69	1	8	GNN	7.316547	7.3109055	0.005641500000000299
70	1	8	GNN	5.5468283	5.6145363	-0.06770800000000055
71	1	8	GNN	4.9376216	4.907822	0.029799599999999593
72	1	8	GNN	4.990129	4.0315638	0.9585651999999998
73	1	8	GNN	1.4059035	2.3620815	-0.956178
74	1	8	GNN	6.9812107	6.078861	0.9023497000000003
75	1	8	GNN	3.9394622	4.3868656	-0.44740340000000023
76	1	8	GNN	1.4059035	2.9474628	-1.5415592999999999
77	1	8	GNN	7.711122	6.5272684	1.1838536
78	1	8	GNN	6.6892176	7.325343	-0.6361254000000001
79	1	8	GNN	8.617138	7.6765265	0.940611500000001
80	1	8	GNN	3.1907916	2.7024071	0.4883845
81	1	8	GNN	9.671881	3.6958654	5.9760156
82	1	8	GNN	6.9812107	6.704037	0.2771737000000005
83	1	8	GNN	5.4445043	5.7935843	-0.34907999999999983
84	1	8	GNN	0.5503666	4.068685	-3.5183184
85	1	8	GNN	4.4420643	4.907822	-0.46575770000000016
86	1	8	GNN	0.9208541	2.0845711	-1.1637169999999997
87	1	8	GNN	6.9383388	6.149494	0.7888448000000006
88	1	8	GNN	7.5327578	7.2854276	0.2473301999999995
89	1	8	GNN	0.0	3.7787254	-3.7787254
90	1	8	GNN	5.1406903	5.2397	-0.09900969999999987
91	1	8	GNN	4.1936984	7.2269	-3.0332016
92	1	8	GNN	4.5000463	6.926898	-2.4268517000000003
93	1	8	GNN	2.4016669	3.2173615	-0.8156946
94	1	8	GNN	0.8534293	1.2073745	-0.35394520000000007
95	1	8	GNN	1.005135	1.3505884	-0.3454534
96	1	8	GNN	1.7335263	1.5319192	0.20160710000000015
97	1	8	GNN	4.748294	4.270254	0.47803999999999913
98	1	8	GNN	7.316547	6.078861	1.237686
99	1	8	GNN	1.8372401	1.7320247	0.10521540000000007
100	1	8	GNN	2.6777527	1.9495567	0.7281960000000001
101	1	8	GNN	7.8782945	7.3120155	0.5662789999999998
102	1	8	GNN	1.9243029	1.9989172	-0.07461429999999991
103	1	8	GNN	0.31847566	0.6937122	-0.37523654
104	1	8	GNN	0.6865118	4.6591578	-3.972646
105	1	8	GNN	6.6892176	7.221999	-0.5327814000000002
106	1	8	GNN	0.8534293	1.4178554	-0.5644261000000002
107	1	8	GNN	2.2419004	1.8221868	0.4197135999999999
108	1	8	GNN	7.8945875	8.718206	-0.8236185000000003
109	1	8	GNN	7.217696	7.5168476	-0.2991516000000001
110	1	8	GNN	0.59384805	2.241719	-1.6478709499999997
111	1	8	GNN	3.1907916	2.6131475	0.5776440999999997
112	1	8	GNN	6.0551295	3.7026386	2.3524909
113	1	8	GNN	2.9178941	2.462681	0.4552130999999999
114	1	8	GNN	4.6345444	3.8395252	0.7950192
115	1	8	GNN	1.635118	1.0385147	0.5966033000000002
116	1	8	GNN	6.6892176	8.4237795	-1.7345619
117	1	8	GNN	3.8791206	3.6417673	0.23735329999999966
118	1	8	GNN	4.6345444	5.924817	-1.2902725999999998
119	1	8	GNN	4.748294	4.3707695	0.3775244999999998
120	1	8	GNN	7.5327578	7.0650115	0.46774629999999995
121	1	8	GNN	1.3193486	1.5384098	-0.21906119999999984
122	1	8	GNN	7.6055675	7.205941	0.3996265000000001
123	1	8	GNN	6.9812107	7.194204	-0.21299329999999994
124	1	8	GNN	7.711122	6.010504	1.7006179999999995
125	1	8	GNN	4.5250196	4.190613	0.33440660000000033
126	1	8	GNN	0.76608	1.3738856	-0.6078056
127	1	8	GNN	3.862377	3.4644675	0.3979094999999999
128	1	8	GNN	3.732964	4.894514	-1.16155
129	1	8	GNN	5.119204	5.8908167	-0.7716127000000004
130	1	8	GNN	13.121934	9.210208	3.911726
131	1	8	GNN	8.838736	7.0843744	1.754361600000001
132	1	8	GNN	7.217696	7.368827	-0.15113099999999946
133	1	8	GNN	7.5327578	7.4184446	0.11431319999999978
134	1	8	GNN	4.990129	4.3441796	0.6459493999999992
135	1	8	GNN	9.671881	3.5980246	6.0738564
136	1	8	GNN	5.28794	6.315987	-1.028047
137	1	8	GNN	1.9502074	1.7481376	0.20206980000000008
138	1	8	GNN	5.5468283	4.302313	1.2445152999999998
139	1	8	GNN	1.9502074	1.7841991	0.1660083000000001
140	1	8	GNN	4.939171	6.4404783	-1.5013072999999997
141	1	8	GNN	1.1202183	0.7901311	0.3300871999999999
142	1	8	GNN	8.838736	7.5168476	1.3218884000000006
143	1	8	GNN	4.5250196	4.408588	0.1164316000000003
144	1	8	GNN	5.2545094	5.0568495	0.19765989999999967
145	1	8	GNN	6.6892176	7.1654034	-0.47618579999999966
146	1	8	GNN	6.6843266	5.6115255	1.0728011000000004
147	1	8	GNN	5.3967667	3.7671669	1.6295997999999998
148	1	8	GNN	6.9812107	7.1926813	-0.21147060000000018
149	1	8	GNN	7.711122	6.0921574	1.6189646
150	1	8	GNN	3.6007237	2.72668	0.8740437000000001
151	1	8	GNN	4.990129	5.7571445	-0.7670155000000003
152	1	8	GNN	6.2490273	5.9291997	0.3198276
153	1	8	GNN	5.9857836	5.883842	0.10194160000000085
154	1	8	GNN	1.925777	1.7463279	0.17944910000000003
155	1	8	GNN	8.838736	7.578068	1.2606680000000008
156	1	8	GNN	1.5383835	1.4492606	0.0891229
157	1	8	GNN	5.119204	3.46303	1.656174
158	1	8	GNN	8.015729	5.6543636	2.3613654000000004
159	1	8	GNN	2.3320215	1.9167429	0.41527860000000016
160	1	8	GNN	6.9812107	8.050071	-1.0688603000000008
161	1	8	GNN	1.8836814	5.2164497	-3.3327683
162	1	8	GNN	2.3320215	1.6426563	0.6893652000000001
163	1	8	GNN	7.217696	7.5168476	-0.2991516000000001
164	1	8	GNN	7.5327578	3.7575982	3.7751596
165	1	8	GNN	4.6774077	4.906651	-0.22924330000000026
0	1	9	GNN	1.7814621	1.9370532	-0.1555911000000001
1	1	9	GNN	1.05689	1.4298751	-0.37298509999999996
2	1	9	GNN	4.990129	4.6223063	0.3678226999999996
3	1	9	GNN	3.4437854	4.5312304	-1.0874450000000002
4	1	9	GNN	2.4842935	2.1770651	0.30722840000000007
5	1	9	GNN	4.5250196	4.637381	-0.11236140000000017
6	1	9	GNN	5.8746448	5.9623985	-0.08775370000000038
7	1	9	GNN	1.1118158	1.4091046	-0.2972888
8	1	9	GNN	1.8934816	2.0324872	-0.13900559999999973
9	1	9	GNN	8.191565	8.264298	-0.07273299999999949
10	1	9	GNN	3.4437854	4.580836	-1.1370505999999998
11	1	9	GNN	6.2490273	6.189685	0.05934229999999996
12	1	9	GNN	9.671881	7.366156	2.3057250000000007
13	1	9	GNN	3.4437854	4.4878945	-1.0441091000000005
14	1	9	GNN	4.990129	5.136749	-0.14662000000000042
15	1	9	GNN	0.82660383	4.19104	-3.3644361700000003
16	1	9	GNN	1.8171555	3.9851506	-2.1679950999999997
17	1	9	GNN	5.5468283	6.9522758	-1.4054475000000002
18	1	9	GNN	0.0	1.3234761	-1.3234761
19	1	9	GNN	2.0652	1.964283	0.10091699999999992
20	1	9	GNN	1.7834058	4.91145	-3.1280442000000006
21	1	9	GNN	5.5468283	4.2678146	1.2790136999999993
22	1	9	GNN	6.4303145	6.8661556	-0.4358411000000002
23	1	9	GNN	5.1406903	8.286575	-3.145884699999999
24	1	9	GNN	0.87363607	0.9683918	-0.09475573000000004
25	1	9	GNN	2.144972	4.4883437	-2.3433716999999996
26	1	9	GNN	4.0957823	7.4806027	-3.3848204000000006
27	1	9	GNN	5.7057114	6.070227	-0.36451559999999983
28	1	9	GNN	3.6510155	4.579765	-0.9287494999999999
29	1	9	GNN	8.191565	8.319044	-0.12747899999999923
30	1	9	GNN	6.687132	4.4813733	2.2057587000000005
31	1	9	GNN	1.7834058	2.5982306	-0.8148248
32	1	9	GNN	2.0335119	5.9689045	-3.9353925999999997
33	1	9	GNN	1.7555683	1.8115134	-0.05594509999999997
34	1	9	GNN	1.5345784	1.5054653	0.029113100000000003
35	1	9	GNN	3.569581	7.482485	-3.9129039999999997
36	1	9	GNN	1.3029634	1.5793872	-0.2764237999999999
37	1	9	GNN	3.3374531	1.463308	1.8741450999999998
38	1	9	GNN	0.0	1.3842193	-1.3842193
39	1	9	GNN	1.8890787	2.4938478	-0.6047691000000002
40	1	9	GNN	1.9962884	2.5823858	-0.5860973999999999
41	1	9	GNN	1.3029634	1.0571592	0.24580420000000003
42	1	9	GNN	0.8096686	3.7864535	-2.9767849
43	1	9	GNN	11.141431	6.7832885	4.3581425000000005
44	1	9	GNN	5.5468283	5.437783	0.10904530000000001
45	1	9	GNN	2.5288963	1.9548609	0.5740354000000001
46	1	9	GNN	4.990129	4.9081664	0.08196259999999977
47	1	9	GNN	3.6850574	3.2143035	0.4707538999999996
48	1	9	GNN	1.9962884	1.7040842	0.2922042
49	1	9	GNN	10.053942	4.768977	5.284965
50	1	9	GNN	4.6774077	4.4367547	0.240653
51	1	9	GNN	5.7493315	4.448748	1.3005835000000001
52	1	9	GNN	1.9786383	4.3055763	-2.326938
53	1	9	GNN	8.191565	8.32272	-0.1311549999999997
54	1	9	GNN	0.042097718	5.5339575	-5.491859782
55	1	9	GNN	4.990129	3.8444293	1.1456996999999998
56	1	9	GNN	8.191565	7.0472817	1.1442833000000006
57	1	9	GNN	7.5327578	6.3128915	1.2198662999999996
58	1	9	GNN	3.862377	3.2609894	0.6013875999999998
59	1	9	GNN	4.6774077	4.4344115	0.24299619999999944
60	1	9	GNN	8.838736	6.762043	2.0766930000000006
61	1	9	GNN	1.5345784	1.3389276	0.1956507999999999
62	1	9	GNN	5.3967667	4.1146464	1.2821202999999999
63	1	9	GNN	5.4468765	6.069635	-0.6227584999999998
64	1	9	GNN	2.4348993	5.07558	-2.6406807000000003
65	1	9	GNN	2.8744621	3.2017124	-0.32725029999999977
66	1	9	GNN	2.144972	1.8252766	0.3196954000000001
67	1	9	GNN	5.8746448	6.6475387	-0.7728939000000006
68	1	9	GNN	0.6793785	1.2835424	-0.6041639
69	1	9	GNN	7.316547	7.615596	-0.2990490000000001
70	1	9	GNN	5.5468283	4.7764325	0.7703957999999993
71	1	9	GNN	4.9376216	4.4355702	0.5020514
72	1	9	GNN	4.990129	4.4446874	0.5454415999999993
73	1	9	GNN	1.4059035	2.2992303	-0.8933268000000001
74	1	9	GNN	6.9812107	6.7634263	0.2177844000000002
75	1	9	GNN	3.9394622	3.2088215	0.7306406999999999
76	1	9	GNN	1.4059035	4.5115056	-3.1056020999999996
77	1	9	GNN	7.711122	6.89334	0.8177819999999993
78	1	9	GNN	6.6892176	7.6188774	-0.9296597999999996
79	1	9	GNN	8.617138	7.491586	1.1255520000000008
80	1	9	GNN	3.1907916	2.9279125	0.2628790999999997
81	1	9	GNN	9.671881	4.265578	5.406303000000001
82	1	9	GNN	6.9812107	6.8763638	0.10484690000000008
83	1	9	GNN	5.4445043	6.001776	-0.5572717000000003
84	1	9	GNN	0.5503666	3.3052266	-2.75486
85	1	9	GNN	4.4420643	4.4355702	0.00649410000000028
86	1	9	GNN	0.9208541	1.4339609	-0.5131068
87	1	9	GNN	6.9383388	6.9466605	-0.008321699999999765
88	1	9	GNN	7.5327578	7.4529967	0.07976109999999981
89	1	9	GNN	0.0	3.1256135	-3.1256135
90	1	9	GNN	5.1406903	6.740892	-1.6002016999999995
91	1	9	GNN	4.1936984	7.4586062	-3.2649078000000005
92	1	9	GNN	4.5000463	7.175151	-2.6751046999999994
93	1	9	GNN	2.4016669	3.213355	-0.8116881
94	1	9	GNN	0.8534293	1.2829367	-0.4295074000000001
95	1	9	GNN	1.005135	1.3722339	-0.3670989
96	1	9	GNN	1.7335263	1.4715761	0.2619502
97	1	9	GNN	4.748294	4.3054523	0.4428416999999998
98	1	9	GNN	7.316547	6.7634263	0.5531207
99	1	9	GNN	1.8372401	1.961204	-0.1239638999999999
100	1	9	GNN	2.6777527	1.8639276	0.8138251000000001
101	1	9	GNN	7.8782945	7.483141	0.39515350000000016
102	1	9	GNN	1.9243029	1.9622016	-0.03789869999999995
103	1	9	GNN	0.31847566	0.9992383	-0.68076264
104	1	9	GNN	0.6865118	4.394666	-3.7081542
105	1	9	GNN	6.6892176	7.421355	-0.7321374
106	1	9	GNN	0.8534293	1.412538	-0.5591087000000001
107	1	9	GNN	2.2419004	1.9049016	0.33699879999999993
108	1	9	GNN	7.8945875	8.723953	-0.8293654999999998
109	1	9	GNN	7.217696	7.3785315	-0.16083550000000013
110	1	9	GNN	0.59384805	1.9115653	-1.3177172499999998
111	1	9	GNN	3.1907916	2.8829854	0.3078061999999999
112	1	9	GNN	6.0551295	4.130564	1.9245655
113	1	9	GNN	2.9178941	2.2926047	0.6252893999999998
114	1	9	GNN	4.6345444	4.174538	0.46000640000000015
115	1	9	GNN	1.635118	1.2232901	0.4118279
116	1	9	GNN	6.6892176	7.6704264	-0.9812088000000001
117	1	9	GNN	3.8791206	3.2520561	0.6270644999999999
118	1	9	GNN	4.6345444	6.03526	-1.4007155999999998
119	1	9	GNN	4.748294	4.563357	0.18493699999999968
120	1	9	GNN	7.5327578	6.944328	0.5884298000000001
121	1	9	GNN	1.3193486	1.3808061	-0.06145749999999994
122	1	9	GNN	7.6055675	7.1048408	0.5007267000000004
123	1	9	GNN	6.9812107	7.406223	-0.4250122999999997
124	1	9	GNN	7.711122	5.715393	1.9957289999999999
125	1	9	GNN	4.5250196	4.629891	-0.1048713999999995
126	1	9	GNN	0.76608	1.4122585	-0.6461785000000001
127	1	9	GNN	3.862377	3.4170516	0.44532539999999976
128	1	9	GNN	3.732964	4.046812	-0.3138480000000001
129	1	9	GNN	5.119204	6.014354	-0.8951500000000001
130	1	9	GNN	13.121934	9.266516	3.8554180000000002
131	1	9	GNN	8.838736	6.942704	1.8960320000000008
132	1	9	GNN	7.217696	7.643108	-0.4254119999999997
133	1	9	GNN	7.5327578	7.6209345	-0.0881767
134	1	9	GNN	4.990129	4.5312304	0.4588985999999995
135	1	9	GNN	9.671881	4.5716105	5.100270500000001
136	1	9	GNN	5.28794	6.615233	-1.327293
137	1	9	GNN	1.9502074	2.1227582	-0.17255079999999978
138	1	9	GNN	5.5468283	3.80205	1.7447782999999997
139	1	9	GNN	1.9502074	2.0723672	-0.12215979999999993
140	1	9	GNN	4.939171	8.133908	-3.194737
141	1	9	GNN	1.1202183	0.9478276	0.1723906999999999
142	1	9	GNN	8.838736	7.3785315	1.4602045000000006
143	1	9	GNN	4.5250196	4.619323	-0.09430339999999937
144	1	9	GNN	5.2545094	4.6766143	0.5778951000000001
145	1	9	GNN	6.6892176	7.465667	-0.7764493999999997
146	1	9	GNN	6.6843266	5.566004	1.1183226
147	1	9	GNN	5.3967667	4.635548	0.7612186999999997
148	1	9	GNN	6.9812107	7.136441	-0.1552302999999995
149	1	9	GNN	7.711122	6.3014855	1.4096364999999995
150	1	9	GNN	3.6007237	2.9315696	0.6691541000000001
151	1	9	GNN	4.990129	4.8194437	0.1706852999999997
152	1	9	GNN	6.2490273	6.27616	-0.02713270000000012
153	1	9	GNN	5.9857836	6.072181	-0.08639739999999918
154	1	9	GNN	1.925777	1.4462727	0.4795043000000001
155	1	9	GNN	8.838736	7.3959146	1.4428214000000006
156	1	9	GNN	1.5383835	1.4691229	0.0692606
157	1	9	GNN	5.119204	3.3972871	1.7219169
158	1	9	GNN	8.015729	5.4246173	2.5911117
159	1	9	GNN	2.3320215	1.7455972	0.5864243000000002
160	1	9	GNN	6.9812107	8.129496	-1.1482852999999995
161	1	9	GNN	1.8836814	5.314291	-3.4306096
162	1	9	GNN	2.3320215	1.818507	0.5135145000000001
163	1	9	GNN	7.217696	7.3785315	-0.16083550000000013
164	1	9	GNN	7.5327578	4.6617107	2.8710470999999993
165	1	9	GNN	4.6774077	4.448141	0.22926670000000016
0	1	10	GNN	1.7814621	2.093396	-0.3119338999999999
1	1	10	GNN	1.05689	2.829239	-1.7723489999999997
2	1	10	GNN	4.990129	4.62476	0.3653689999999994
3	1	10	GNN	3.4437854	4.6018367	-1.1580513
4	1	10	GNN	2.4842935	3.4034026	-0.9191091
5	1	10	GNN	4.5250196	4.626279	-0.1012594
6	1	10	GNN	5.8746448	6.511292	-0.6366472000000005
7	1	10	GNN	1.1118158	2.5003393	-1.3885234999999998
8	1	10	GNN	1.8934816	2.280841	-0.3873594
9	1	10	GNN	8.191565	7.886953	0.30461200000000055
10	1	10	GNN	3.4437854	4.6616273	-1.2178419000000003
11	1	10	GNN	6.2490273	5.218081	1.0309463
12	1	10	GNN	9.671881	7.7052507	1.9666303000000012
13	1	10	GNN	3.4437854	4.5188475	-1.0750620999999998
14	1	10	GNN	4.990129	5.151705	-0.16157600000000016
15	1	10	GNN	0.82660383	3.72215	-2.8955461700000003
16	1	10	GNN	1.8171555	4.2498603	-2.4327048
17	1	10	GNN	5.5468283	6.996911	-1.4500827000000003
18	1	10	GNN	0.0	1.6851373	-1.6851373
19	1	10	GNN	2.0652	1.9659793	0.09922069999999983
20	1	10	GNN	1.7834058	5.3435235	-3.5601177
21	1	10	GNN	5.5468283	4.183205	1.3636232999999995
22	1	10	GNN	6.4303145	4.2990756	2.1312388999999996
23	1	10	GNN	5.1406903	7.8581147	-2.7174243999999996
24	1	10	GNN	0.87363607	1.1603041	-0.2866680300000001
25	1	10	GNN	2.144972	4.0748906	-1.9299185999999997
26	1	10	GNN	4.0957823	7.2924414	-3.1966591000000006
27	1	10	GNN	5.7057114	6.3463655	-0.6406540999999999
28	1	10	GNN	3.6510155	4.719314	-1.0682984999999996
29	1	10	GNN	8.191565	7.948493	0.24307200000000062
30	1	10	GNN	6.687132	5.3164287	1.3707032999999997
31	1	10	GNN	1.7834058	2.788205	-1.0047992000000001
32	1	10	GNN	2.0335119	5.270495	-3.2369831000000002
33	1	10	GNN	1.7555683	1.4950621	0.2605062
34	1	10	GNN	1.5345784	1.8075037	-0.27292530000000004
35	1	10	GNN	3.569581	7.1940503	-3.6244693
36	1	10	GNN	1.3029634	1.7709765	-0.46801309999999985
37	1	10	GNN	3.3374531	1.7714384	1.5660146999999998
38	1	10	GNN	0.0	1.6199441	-1.6199441
39	1	10	GNN	1.8890787	1.9918361	-0.1027574
40	1	10	GNN	1.9962884	2.1489928	-0.15270439999999974
41	1	10	GNN	1.3029634	1.3964324	-0.0934689999999998
42	1	10	GNN	0.8096686	3.4603295	-2.6506609
43	1	10	GNN	11.141431	7.7887416	3.352689400000001
44	1	10	GNN	5.5468283	5.0905094	0.4563188999999994
45	1	10	GNN	2.5288963	2.647613	-0.11871670000000023
46	1	10	GNN	4.990129	5.782459	-0.7923300000000006
47	1	10	GNN	3.6850574	3.3997471	0.2853102999999999
48	1	10	GNN	1.9962884	1.969239	0.027049400000000112
49	1	10	GNN	10.053942	4.9308276	5.1231143999999995
50	1	10	GNN	4.6774077	4.5608063	0.11660139999999952
51	1	10	GNN	5.7493315	4.618194	1.1311375000000004
52	1	10	GNN	1.9786383	3.9351199	-1.9564816
53	1	10	GNN	8.191565	7.970686	0.22087900000000094
54	1	10	GNN	0.042097718	6.391742	-6.349644282
55	1	10	GNN	4.990129	4.643883	0.34624599999999983
56	1	10	GNN	8.191565	6.3445053	1.8470597000000009
57	1	10	GNN	7.5327578	7.0074	0.5253578000000001
58	1	10	GNN	3.862377	3.2242272	0.6381497999999999
59	1	10	GNN	4.6774077	4.5350256	0.14238209999999984
60	1	10	GNN	8.838736	4.966994	3.871742000000001
61	1	10	GNN	1.5345784	1.8351598	-0.3005814
62	1	10	GNN	5.3967667	4.176976	1.2197907
63	1	10	GNN	5.4468765	5.912665	-0.4657884999999995
64	1	10	GNN	2.4348993	4.4262614	-1.9913620999999995
65	1	10	GNN	2.8744621	3.9878082	-1.1133460999999998
66	1	10	GNN	2.144972	1.9543958	0.1905762000000002
67	1	10	GNN	5.8746448	6.877671	-1.0030262000000008
68	1	10	GNN	0.6793785	1.4501371	-0.7707586000000001
69	1	10	GNN	7.316547	7.4350047	-0.11845770000000044
70	1	10	GNN	5.5468283	4.6335444	0.9132838999999997
71	1	10	GNN	4.9376216	4.525865	0.41175660000000036
72	1	10	GNN	4.990129	3.9154747	1.0746542999999997
73	1	10	GNN	1.4059035	2.9097235	-1.5038200000000002
74	1	10	GNN	6.9812107	6.208238	0.7729727000000004
75	1	10	GNN	3.9394622	4.5330105	-0.5935482999999997
76	1	10	GNN	1.4059035	2.0017715	-0.5958679999999998
77	1	10	GNN	7.711122	5.574756	2.1363659999999998
78	1	10	GNN	6.6892176	7.440946	-0.7517284000000002
79	1	10	GNN	8.617138	7.9504004	0.6667376000000003
80	1	10	GNN	3.1907916	3.4984152	-0.30762360000000033
81	1	10	GNN	9.671881	4.428476	5.243405000000001
82	1	10	GNN	6.9812107	6.937178	0.044032699999999814
83	1	10	GNN	5.4445043	5.421724	0.022780299999999976
84	1	10	GNN	0.5503666	3.757954	-3.2075873999999995
85	1	10	GNN	4.4420643	4.525865	-0.0838006999999994
86	1	10	GNN	0.9208541	2.111398	-1.1905438999999998
87	1	10	GNN	6.9383388	6.245732	0.6926068000000001
88	1	10	GNN	7.5327578	7.438044	0.09471380000000007
89	1	10	GNN	0.0	3.3807452	-3.3807452
90	1	10	GNN	5.1406903	4.8598037	0.28088660000000054
91	1	10	GNN	4.1936984	7.3137403	-3.1200419000000004
92	1	10	GNN	4.5000463	6.7573047	-2.2572583999999996
93	1	10	GNN	2.4016669	3.694999	-1.2933321000000002
94	1	10	GNN	0.8534293	1.4219191	-0.5684898
95	1	10	GNN	1.005135	1.9986126	-0.9934776000000001
96	1	10	GNN	1.7335263	2.030898	-0.2973717
97	1	10	GNN	4.748294	4.441959	0.3063349999999998
98	1	10	GNN	7.316547	6.208238	1.1083090000000002
99	1	10	GNN	1.8372401	1.9131277	-0.07588759999999994
100	1	10	GNN	2.6777527	2.2993462	0.3784065000000001
101	1	10	GNN	7.8782945	7.5954847	0.2828097999999999
102	1	10	GNN	1.9243029	2.4946096	-0.5703066999999999
103	1	10	GNN	0.31847566	1.3895788	-1.07110314
104	1	10	GNN	0.6865118	4.010019	-3.3235072
105	1	10	GNN	6.6892176	7.2927423	-0.6035246999999995
106	1	10	GNN	0.8534293	1.9760783	-1.122649
107	1	10	GNN	2.2419004	2.0557885	0.18611190000000022
108	1	10	GNN	7.8945875	9.286328	-1.3917404999999992
109	1	10	GNN	7.217696	7.7687926	-0.5510966000000002
110	1	10	GNN	0.59384805	2.450528	-1.8566799499999997
111	1	10	GNN	3.1907916	3.4325757	-0.24178410000000028
112	1	10	GNN	6.0551295	6.1903315	-0.1352020000000005
113	1	10	GNN	2.9178941	2.6988127	0.21908139999999987
114	1	10	GNN	4.6345444	3.603801	1.0307434000000004
115	1	10	GNN	1.635118	1.3339117	0.30120630000000004
116	1	10	GNN	6.6892176	8.693541	-2.0043233999999996
117	1	10	GNN	3.8791206	3.9647794	-0.08565880000000003
118	1	10	GNN	4.6345444	5.580319	-0.9457746
119	1	10	GNN	4.748294	4.6673923	0.08090169999999919
120	1	10	GNN	7.5327578	6.963679	0.5690787999999998
121	1	10	GNN	1.3193486	2.0159388	-0.6965901999999997
122	1	10	GNN	7.6055675	6.392204	1.2133634999999998
123	1	10	GNN	6.9812107	7.2552767	-0.2740659999999995
124	1	10	GNN	7.711122	5.7147408	1.9963811999999992
125	1	10	GNN	4.5250196	4.716393	-0.1913733999999998
126	1	10	GNN	0.76608	1.6438556	-0.8777756
127	1	10	GNN	3.862377	3.5879533	0.2744236999999998
128	1	10	GNN	3.732964	5.476853	-1.7438890000000002
129	1	10	GNN	5.119204	5.543179	-0.42397500000000043
130	1	10	GNN	13.121934	10.50549	2.6164439999999995
131	1	10	GNN	8.838736	6.97977	1.8589660000000006
132	1	10	GNN	7.217696	7.3777947	-0.16009869999999982
133	1	10	GNN	7.5327578	7.4752707	0.05748709999999946
134	1	10	GNN	4.990129	4.6018367	0.3882922999999998
135	1	10	GNN	9.671881	3.4259996	6.245881400000001
136	1	10	GNN	5.28794	6.6510806	-1.3631406000000004
137	1	10	GNN	1.9502074	1.8634906	0.08671680000000004
138	1	10	GNN	5.5468283	4.876078	0.6707502999999999
139	1	10	GNN	1.9502074	1.9850178	-0.03481040000000002
140	1	10	GNN	4.939171	5.86394	-0.9247690000000004
141	1	10	GNN	1.1202183	1.1675954	-0.04737710000000006
142	1	10	GNN	8.838736	7.7687926	1.0699434000000005
143	1	10	GNN	4.5250196	4.7194004	-0.19438079999999935
144	1	10	GNN	5.2545094	4.1902375	1.0642718999999996
145	1	10	GNN	6.6892176	7.2247424	-0.5355248000000001
146	1	10	GNN	6.6843266	5.440459	1.2438676000000006
147	1	10	GNN	5.3967667	6.011953	-0.6151863000000004
148	1	10	GNN	6.9812107	6.79888	0.1823307000000005
149	1	10	GNN	7.711122	4.86593	2.845192
150	1	10	GNN	3.6007237	2.2892673	1.3114564
151	1	10	GNN	4.990129	4.7282696	0.26185939999999963
152	1	10	GNN	6.2490273	6.0722146	0.17681270000000016
153	1	10	GNN	5.9857836	4.7121577	1.2736259000000008
154	1	10	GNN	1.925777	2.2943747	-0.36859770000000003
155	1	10	GNN	8.838736	7.7804694	1.0582666000000005
156	1	10	GNN	1.5383835	1.776232	-0.23784850000000013
157	1	10	GNN	5.119204	4.1593423	0.9598617000000003
158	1	10	GNN	8.015729	4.911776	3.1039530000000006
159	1	10	GNN	2.3320215	1.8441191	0.4879024000000003
160	1	10	GNN	6.9812107	7.7814775	-0.8002668000000002
161	1	10	GNN	1.8836814	5.6635976	-3.7799162
162	1	10	GNN	2.3320215	1.9659605	0.3660610000000002
163	1	10	GNN	7.217696	7.7687926	-0.5510966000000002
164	1	10	GNN	7.5327578	5.927035	1.6057227999999997
165	1	10	GNN	4.6774077	4.564191	0.11321669999999973
0	2	1	GNN	1.7814621	1.1170963	0.6643657999999999
1	2	1	GNN	1.05689	1.0642213	-0.0073312999999999295
2	2	1	GNN	4.990129	4.047154	0.9429749999999997
3	2	1	GNN	3.4437854	3.932256	-0.4884706000000003
4	2	1	GNN	2.4842935	1.1934668	1.2908267000000002
5	2	1	GNN	4.5250196	3.5460212	0.9789984
6	2	1	GNN	5.8746448	5.4406204	0.4340243999999993
7	2	1	GNN	1.1118158	0.58063006	0.5311857400000001
8	2	1	GNN	1.8934816	2.211086	-0.3176043999999998
9	2	1	GNN	8.191565	8.841591	-0.6500259999999987
10	2	1	GNN	3.4437854	3.8982742	-0.4544888
11	2	1	GNN	6.2490273	4.029497	2.2195302999999997
12	2	1	GNN	9.671881	8.1461735	1.525707500000001
13	2	1	GNN	3.4437854	4.9146814	-1.4708960000000002
14	2	1	GNN	4.990129	4.242243	0.7478859999999994
15	2	1	GNN	0.82660383	4.4987106	-3.67210677
16	2	1	GNN	1.8171555	4.269863	-2.4527075
17	2	1	GNN	5.5468283	5.2071238	0.33970449999999985
18	2	1	GNN	0.0	1.1369069	-1.1369069
19	2	1	GNN	2.0652	1.2503093	0.8148906999999999
20	2	1	GNN	1.7834058	2.61609	-0.8326841999999999
21	2	1	GNN	5.5468283	3.6465154	1.9003128999999994
22	2	1	GNN	6.4303145	2.895171	3.5351434999999998
23	2	1	GNN	5.1406903	8.8574295	-3.7167392
24	2	1	GNN	0.87363607	0.76399636	0.10963970999999995
25	2	1	GNN	2.144972	2.361036	-0.2160639999999998
26	2	1	GNN	4.0957823	6.8379164	-2.7421341000000004
27	2	1	GNN	5.7057114	5.3379154	0.36779600000000023
28	2	1	GNN	3.6510155	3.9364026	-0.2853870999999999
29	2	1	GNN	8.191565	8.980632	-0.7890669999999993
30	2	1	GNN	6.687132	4.7815113	1.9056207
31	2	1	GNN	1.7834058	0.81147504	0.9719307599999999
32	2	1	GNN	2.0335119	5.0169544	-2.9834425
33	2	1	GNN	1.7555683	1.8957978	-0.1402295
34	2	1	GNN	1.5345784	0.9560994	0.578479
35	2	1	GNN	3.569581	6.6701555	-3.1005745
36	2	1	GNN	1.3029634	1.6370469	-0.3340835
37	2	1	GNN	3.3374531	1.9979748	1.3394783
38	2	1	GNN	0.0	1.527843	-1.527843
39	2	1	GNN	1.8890787	2.3859413	-0.4968625999999998
40	2	1	GNN	1.9962884	2.24623	-0.2499416000000001
41	2	1	GNN	1.3029634	1.1429139	0.16004950000000018
42	2	1	GNN	0.8096686	1.0530151	-0.24334650000000013
43	2	1	GNN	11.141431	4.98026	6.161171
44	2	1	GNN	5.5468283	3.2850657	2.2617625999999995
45	2	1	GNN	2.5288963	2.1152039	0.41369239999999996
46	2	1	GNN	4.990129	5.505517	-0.5153880000000006
47	2	1	GNN	3.6850574	2.5535927	1.1314647
48	2	1	GNN	1.9962884	1.6601032	0.3361852000000001
49	2	1	GNN	10.053942	5.6962953	4.357646699999999
50	2	1	GNN	4.6774077	4.050473	0.6269346999999996
51	2	1	GNN	5.7493315	4.0182796	1.7310519000000006
52	2	1	GNN	1.9786383	2.8072999	-0.8286615999999998
53	2	1	GNN	8.191565	8.832695	-0.6411299999999986
54	2	1	GNN	0.042097718	3.3166635	-3.2745657820000003
55	2	1	GNN	4.990129	3.4746132	1.5155157999999997
56	2	1	GNN	8.191565	7.381925	0.8096400000000008
57	2	1	GNN	7.5327578	5.266628	2.2661298
58	2	1	GNN	3.862377	3.1291687	0.7332082999999998
59	2	1	GNN	4.6774077	3.9337537	0.7436539999999998
60	2	1	GNN	8.838736	6.5348334	2.3039026000000007
61	2	1	GNN	1.5345784	0.65854645	0.87603195
62	2	1	GNN	5.3967667	3.5336788	1.8630878999999996
63	2	1	GNN	5.4468765	5.179699	0.26717749999999985
64	2	1	GNN	2.4348993	0.77153516	1.66336414
65	2	1	GNN	2.8744621	2.6157787	0.25868340000000023
66	2	1	GNN	2.144972	2.1424115	0.0025604999999999656
67	2	1	GNN	5.8746448	6.1807976	-0.30615280000000045
68	2	1	GNN	0.6793785	1.8212727	-1.1418941999999999
69	2	1	GNN	7.316547	7.5161557	-0.19960869999999975
70	2	1	GNN	5.5468283	3.8103893	1.7364389999999994
71	2	1	GNN	4.9376216	4.088934	0.8486875999999999
72	2	1	GNN	4.990129	3.4023528	1.5877761999999995
73	2	1	GNN	1.4059035	1.2566842	0.14921929999999994
74	2	1	GNN	6.9812107	6.9873977	-0.0061869999999997205
75	2	1	GNN	3.9394622	2.5926595	1.3468027
76	2	1	GNN	1.4059035	0.7978586	0.6080449
77	2	1	GNN	7.711122	7.42738	0.2837419999999993
78	2	1	GNN	6.6892176	7.505995	-0.8167774000000003
79	2	1	GNN	8.617138	8.717509	-0.1003709999999991
80	2	1	GNN	3.1907916	2.7199762	0.4708153999999998
81	2	1	GNN	9.671881	4.3738456	5.298035400000001
82	2	1	GNN	6.9812107	6.6535625	0.3276482000000005
83	2	1	GNN	5.4445043	3.9208372	1.5236671000000004
84	2	1	GNN	0.5503666	1.8748051	-1.3244384999999999
85	2	1	GNN	4.4420643	4.088934	0.3531303000000001
86	2	1	GNN	0.9208541	0.44897488	0.47187922
87	2	1	GNN	6.9383388	7.3572826	-0.4189437999999992
88	2	1	GNN	7.5327578	6.927442	0.6053157999999996
89	2	1	GNN	0.0	2.6400387	-2.6400387
90	2	1	GNN	5.1406903	5.0364404	0.10424990000000012
91	2	1	GNN	4.1936984	6.6940756	-2.5003772
92	2	1	GNN	4.5000463	6.286233	-1.7861867
93	2	1	GNN	2.4016669	2.6694257	-0.2677588000000002
94	2	1	GNN	0.8534293	1.3304305	-0.4770012000000001
95	2	1	GNN	1.005135	0.80987513	0.1952598699999999
96	2	1	GNN	1.7335263	1.6157378	0.11778850000000007
97	2	1	GNN	4.748294	4.2034497	0.5448442999999994
98	2	1	GNN	7.316547	6.9873977	0.3291493000000001
99	2	1	GNN	1.8372401	1.4352335	0.4020066
100	2	1	GNN	2.6777527	0.9106257	1.7671270000000001
101	2	1	GNN	7.8782945	7.2420754	0.6362190999999999
102	2	1	GNN	1.9243029	1.2558994	0.6684034999999999
103	2	1	GNN	0.31847566	1.8388323	-1.52035664
104	2	1	GNN	0.6865118	2.637974	-1.9514622
105	2	1	GNN	6.6892176	6.6355467	0.05367090000000019
106	2	1	GNN	0.8534293	1.5404247	-0.6869954
107	2	1	GNN	2.2419004	1.1414316	1.1004688
108	2	1	GNN	7.8945875	10.158637	-2.2640495000000005
109	2	1	GNN	7.217696	8.050701	-0.833005
110	2	1	GNN	0.59384805	1.5035151	-0.90966705
111	2	1	GNN	3.1907916	2.4470074	0.7437841999999999
112	2	1	GNN	6.0551295	3.8915412	2.1635883
113	2	1	GNN	2.9178941	1.6959802	1.2219138999999999
114	2	1	GNN	4.6345444	3.6782362	0.9563082
115	2	1	GNN	1.635118	1.6744226	-0.03930459999999991
116	2	1	GNN	6.6892176	7.7607884	-1.0715708
117	2	1	GNN	3.8791206	2.9883316	0.8907889999999998
118	2	1	GNN	4.6345444	4.549578	0.08496639999999989
119	2	1	GNN	4.748294	3.952678	0.7956159999999994
120	2	1	GNN	7.5327578	5.226083	2.3066747999999997
121	2	1	GNN	1.3193486	0.72445524	0.5948933600000001
122	2	1	GNN	7.6055675	7.2958713	0.3096962000000003
123	2	1	GNN	6.9812107	6.6751966	0.3060141000000005
124	2	1	GNN	7.711122	6.008754	1.7023679999999999
125	2	1	GNN	4.5250196	4.262624	0.2623956000000005
126	2	1	GNN	0.76608	1.9202057	-1.1541256999999998
127	2	1	GNN	3.862377	2.9072635	0.9551135
128	2	1	GNN	3.732964	3.8939695	-0.1610054999999999
129	2	1	GNN	5.119204	4.0541325	1.0650715000000002
130	2	1	GNN	13.121934	8.9354105	4.1865235
131	2	1	GNN	8.838736	5.343131	3.495605000000001
132	2	1	GNN	7.217696	7.114407	0.10328900000000019
133	2	1	GNN	7.5327578	5.752181	1.7805767999999995
134	2	1	GNN	4.990129	3.932256	1.0578729999999994
135	2	1	GNN	9.671881	6.180395	3.491486000000001
136	2	1	GNN	5.28794	5.4743156	-0.18637559999999986
137	2	1	GNN	1.9502074	1.3079828	0.6422246
138	2	1	GNN	5.5468283	3.499253	2.0475752999999997
139	2	1	GNN	1.9502074	1.1297319	0.8204755000000001
140	2	1	GNN	4.939171	2.1973445	2.7418265
141	2	1	GNN	1.1202183	1.0110016	0.10921669999999994
142	2	1	GNN	8.838736	8.050701	0.7880350000000007
143	2	1	GNN	4.5250196	4.0088396	0.5161800000000003
144	2	1	GNN	5.2545094	4.4083805	0.8461289000000001
145	2	1	GNN	6.6892176	6.7945995	-0.10538190000000025
146	2	1	GNN	6.6843266	3.5369766	3.1473500000000003
147	2	1	GNN	5.3967667	3.9717333	1.4250333999999998
148	2	1	GNN	6.9812107	6.1862745	0.7949362000000004
149	2	1	GNN	7.711122	6.8699255	0.8411964999999997
150	2	1	GNN	3.6007237	1.9511355	1.6495882000000002
151	2	1	GNN	4.990129	3.760746	1.2293829999999994
152	2	1	GNN	6.2490273	5.4848576	0.7641697000000001
153	2	1	GNN	5.9857836	6.790202	-0.8044183999999994
154	2	1	GNN	1.925777	1.4037973	0.5219797000000002
155	2	1	GNN	8.838736	8.384011	0.4547250000000016
156	2	1	GNN	1.5383835	2.014639	-0.47625549999999994
157	2	1	GNN	5.119204	2.8801124	2.2390916
158	2	1	GNN	8.015729	5.711689	2.3040400000000005
159	2	1	GNN	2.3320215	1.9519728	0.38004870000000013
160	2	1	GNN	6.9812107	8.579484	-1.5982733000000007
161	2	1	GNN	1.8836814	5.657552	-3.7738706
162	2	1	GNN	2.3320215	2.1465921	0.1854294000000003
163	2	1	GNN	7.217696	8.050701	-0.833005
164	2	1	GNN	7.5327578	4.0133886	3.5193692
165	2	1	GNN	4.6774077	4.2004404	0.4769673000000001
0	2	3	GNN	1.7814621	1.619891	0.16157109999999997
1	2	3	GNN	1.05689	1.4978956	-0.4410056
2	2	3	GNN	4.990129	4.5653	0.4248289999999999
3	2	3	GNN	3.4437854	4.2655187	-0.8217333000000004
4	2	3	GNN	2.4842935	1.171607	1.3126865
5	2	3	GNN	4.5250196	4.6722145	-0.14719489999999968
6	2	3	GNN	5.8746448	6.1656947	-0.29104990000000086
7	2	3	GNN	1.1118158	1.3738896	-0.2620738
8	2	3	GNN	1.8934816	1.4158553	0.47762630000000006
9	2	3	GNN	8.191565	7.9428105	0.24875450000000043
10	2	3	GNN	3.4437854	4.346087	-0.9023015999999999
11	2	3	GNN	6.2490273	5.245181	1.0038463000000002
12	2	3	GNN	9.671881	8.370959	1.3009220000000017
13	2	3	GNN	3.4437854	5.541364	-2.0975786
14	2	3	GNN	4.990129	4.4028096	0.5873193999999993
15	2	3	GNN	0.82660383	2.803533	-1.9769291699999998
16	2	3	GNN	1.8171555	3.1661186	-1.3489631
17	2	3	GNN	5.5468283	6.491267	-0.9444387000000001
18	2	3	GNN	0.0	1.9050044	-1.9050044
19	2	3	GNN	2.0652	1.5001053	0.5650947
20	2	3	GNN	1.7834058	3.0493567	-1.2659509000000002
21	2	3	GNN	5.5468283	3.5080323	2.0387959999999996
22	2	3	GNN	6.4303145	5.9558563	0.47445819999999994
23	2	3	GNN	5.1406903	8.020255	-2.8795647000000004
24	2	3	GNN	0.87363607	0.71245444	0.16118162999999996
25	2	3	GNN	2.144972	3.2200143	-1.0750422999999998
26	2	3	GNN	4.0957823	7.3491025	-3.2533202
27	2	3	GNN	5.7057114	5.312703	0.39300840000000026
28	2	3	GNN	3.6510155	4.4378076	-0.7867921
29	2	3	GNN	8.191565	8.164477	0.02708800000000089
30	2	3	GNN	6.687132	5.0632367	1.6238953
31	2	3	GNN	1.7834058	2.0027673	-0.2193615
32	2	3	GNN	2.0335119	4.6172967	-2.5837847999999997
33	2	3	GNN	1.7555683	2.0774257	-0.32185740000000007
34	2	3	GNN	1.5345784	0.63326955	0.90130885
35	2	3	GNN	3.569581	7.1443825	-3.5748015
36	2	3	GNN	1.3029634	1.5149225	-0.21195909999999984
37	2	3	GNN	3.3374531	1.5407497	1.7967033999999997
38	2	3	GNN	0.0	0.64767915	-0.64767915
39	2	3	GNN	1.8890787	1.9461831	-0.057104400000000055
40	2	3	GNN	1.9962884	1.9573566	0.03893180000000007
41	2	3	GNN	1.3029634	0.89961267	0.4033507300000001
42	2	3	GNN	0.8096686	2.9342666	-2.1245979999999998
43	2	3	GNN	11.141431	5.668654	5.472777000000001
44	2	3	GNN	5.5468283	5.462985	0.08384329999999984
45	2	3	GNN	2.5288963	1.4890474	1.0398489
46	2	3	GNN	4.990129	5.53555	-0.5454210000000002
47	2	3	GNN	3.6850574	2.4038622	1.2811952
48	2	3	GNN	1.9962884	1.7310408	0.26524760000000014
49	2	3	GNN	10.053942	7.5795403	2.4744016999999996
50	2	3	GNN	4.6774077	4.707131	-0.029723300000000563
51	2	3	GNN	5.7493315	4.6633387	1.0859928000000005
52	2	3	GNN	1.9786383	3.2656271	-1.2869888
53	2	3	GNN	8.191565	7.9376345	0.25393050000000095
54	2	3	GNN	0.042097718	3.7730687	-3.730970982
55	2	3	GNN	4.990129	4.711372	0.2787569999999997
56	2	3	GNN	8.191565	7.1208177	1.0707473000000007
57	2	3	GNN	7.5327578	6.3321705	1.2005872999999996
58	2	3	GNN	3.862377	3.182664	0.679713
59	2	3	GNN	4.6774077	4.6836863	-0.006278599999999912
60	2	3	GNN	8.838736	8.441507	0.39722900000000116
61	2	3	GNN	1.5345784	0.73097897	0.80359943
62	2	3	GNN	5.3967667	4.038334	1.3584326999999998
63	2	3	GNN	5.4468765	4.1028075	1.3440690000000002
64	2	3	GNN	2.4348993	4.9588504	-2.5239511
65	2	3	GNN	2.8744621	2.9619699	-0.08750780000000002
66	2	3	GNN	2.144972	1.6324117	0.5125603000000001
67	2	3	GNN	5.8746448	5.3504705	0.5241742999999994
68	2	3	GNN	0.6793785	1.17587	-0.4964915
69	2	3	GNN	7.316547	7.7188663	-0.40231930000000027
70	2	3	GNN	5.5468283	4.449606	1.0972222999999994
71	2	3	GNN	4.9376216	4.759181	0.17844060000000006
72	2	3	GNN	4.990129	3.7874122	1.2027167999999997
73	2	3	GNN	1.4059035	1.1600168	0.2458867
74	2	3	GNN	6.9812107	7.4008756	-0.4196648999999999
75	2	3	GNN	3.9394622	3.3213727	0.6180895
76	2	3	GNN	1.4059035	4.124866	-2.7189625
77	2	3	GNN	7.711122	6.136857	1.5742649999999996
78	2	3	GNN	6.6892176	7.839384	-1.1501663999999998
79	2	3	GNN	8.617138	8.504775	0.11236300000000021
80	2	3	GNN	3.1907916	2.3597383	0.8310532999999998
81	2	3	GNN	9.671881	5.161873	4.510008000000001
82	2	3	GNN	6.9812107	6.244502	0.7367087000000003
83	2	3	GNN	5.4445043	5.1371784	0.3073259000000004
84	2	3	GNN	0.5503666	2.4134989	-1.8631323
85	2	3	GNN	4.4420643	4.759181	-0.3171166999999997
86	2	3	GNN	0.9208541	1.078865	-0.15801089999999995
87	2	3	GNN	6.9383388	7.41217	-0.47383119999999934
88	2	3	GNN	7.5327578	7.2665987	0.2661590999999994
89	2	3	GNN	0.0	2.1196527	-2.1196527
90	2	3	GNN	5.1406903	6.8988285	-1.7581381999999994
91	2	3	GNN	4.1936984	7.138818	-2.9451196
92	2	3	GNN	4.5000463	6.479348	-1.9793016999999997
93	2	3	GNN	2.4016669	2.9029002	-0.5012333
94	2	3	GNN	0.8534293	1.4516219	-0.5981926
95	2	3	GNN	1.005135	0.69681525	0.3083197499999999
96	2	3	GNN	1.7335263	1.7762184	-0.04269210000000001
97	2	3	GNN	4.748294	4.4609046	0.28738939999999946
98	2	3	GNN	7.316547	7.4008756	-0.08432860000000009
99	2	3	GNN	1.8372401	1.5080194	0.32922070000000003
100	2	3	GNN	2.6777527	1.4146842	1.2630685000000001
101	2	3	GNN	7.8782945	7.3460674	0.5322271000000001
102	2	3	GNN	1.9243029	1.0936538	0.8306491
103	2	3	GNN	0.31847566	0.98449963	-0.6660239699999999
104	2	3	GNN	0.6865118	3.2820945	-2.5955827
105	2	3	GNN	6.6892176	7.1777864	-0.48856879999999947
106	2	3	GNN	0.8534293	1.5734023	-0.719973
107	2	3	GNN	2.2419004	1.4668905	0.7750098999999999
108	2	3	GNN	7.8945875	9.731764	-1.8371765
109	2	3	GNN	7.217696	8.664993	-1.4472970000000007
110	2	3	GNN	0.59384805	1.4324052	-0.8385571500000001
111	2	3	GNN	3.1907916	2.4673376	0.7234539999999998
112	2	3	GNN	6.0551295	5.2712684	0.7838610999999993
113	2	3	GNN	2.9178941	1.5449512	1.3729428999999997
114	2	3	GNN	4.6345444	3.4393892	1.1951552000000003
115	2	3	GNN	1.635118	1.0600002	0.5751178000000001
116	2	3	GNN	6.6892176	8.132894	-1.4436764000000002
117	2	3	GNN	3.8791206	3.1268044	0.7523161999999997
118	2	3	GNN	4.6345444	5.083373	-0.4488285999999997
119	2	3	GNN	4.748294	4.2768054	0.4714885999999998
120	2	3	GNN	7.5327578	6.549051	0.9837067999999993
121	2	3	GNN	1.3193486	0.7424815	0.5768671000000001
122	2	3	GNN	7.6055675	7.0765734	0.5289941000000002
123	2	3	GNN	6.9812107	7.1482987	-0.16708799999999968
124	2	3	GNN	7.711122	5.5301986	2.1809233999999993
125	2	3	GNN	4.5250196	4.6361217	-0.11110210000000009
126	2	3	GNN	0.76608	1.4713396	-0.7052596000000001
127	2	3	GNN	3.862377	2.5899508	1.2724262
128	2	3	GNN	3.732964	3.9730928	-0.24012879999999992
129	2	3	GNN	5.119204	5.1245055	-0.005301499999999848
130	2	3	GNN	13.121934	9.645068	3.4768659999999993
131	2	3	GNN	8.838736	6.5488496	2.289886400000001
132	2	3	GNN	7.217696	4.3972654	2.8204306
133	2	3	GNN	7.5327578	6.7618756	0.7708822
134	2	3	GNN	4.990129	4.2655187	0.7246102999999993
135	2	3	GNN	9.671881	5.648024	4.0238570000000005
136	2	3	GNN	5.28794	5.412015	-0.12407500000000038
137	2	3	GNN	1.9502074	1.6225594	0.32764799999999994
138	2	3	GNN	5.5468283	2.928554	2.6182742999999995
139	2	3	GNN	1.9502074	1.516475	0.4337324
140	2	3	GNN	4.939171	6.061757	-1.122586
141	2	3	GNN	1.1202183	0.7202577	0.3999605999999999
142	2	3	GNN	8.838736	8.664993	0.17374299999999998
143	2	3	GNN	4.5250196	4.283602	0.24141760000000012
144	2	3	GNN	5.2545094	3.5673227	1.6871866999999998
145	2	3	GNN	6.6892176	7.4535027	-0.7642850999999995
146	2	3	GNN	6.6843266	4.11168	2.5726466000000006
147	2	3	GNN	5.3967667	4.1599216	1.2368451
148	2	3	GNN	6.9812107	6.8622465	0.11896419999999974
149	2	3	GNN	7.711122	6.0254436	1.6856783999999996
150	2	3	GNN	3.6007237	2.3777907	1.2229330000000003
151	2	3	GNN	4.990129	4.4125075	0.5776214999999993
152	2	3	GNN	6.2490273	5.1729994	1.0760278999999997
153	2	3	GNN	5.9857836	5.8463125	0.13947110000000063
154	2	3	GNN	1.925777	0.852829	1.0729480000000002
155	2	3	GNN	8.838736	8.736742	0.10199400000000125
156	2	3	GNN	1.5383835	1.4600873	0.07829619999999982
157	2	3	GNN	5.119204	3.7802248	1.3389791999999998
158	2	3	GNN	8.015729	7.391034	0.624695
159	2	3	GNN	2.3320215	2.1318557	0.20016580000000017
160	2	3	GNN	6.9812107	7.896677	-0.9154663000000003
161	2	3	GNN	1.8836814	3.5346558	-1.6509744
162	2	3	GNN	2.3320215	1.6592101	0.6728114000000003
163	2	3	GNN	7.217696	8.664993	-1.4472970000000007
164	2	3	GNN	7.5327578	4.139421	3.3933368
165	2	3	GNN	4.6774077	4.889435	-0.21202729999999992
0	2	4	GNN	1.7814621	1.4612365	0.3202255999999999
1	2	4	GNN	1.05689	1.4471627	-0.3902726999999999
2	2	4	GNN	4.990129	4.3144774	0.6756515999999992
3	2	4	GNN	3.4437854	4.254075	-0.8102896000000004
4	2	4	GNN	2.4842935	1.8948411	0.5894524000000001
5	2	4	GNN	4.5250196	4.3957734	0.12924619999999987
6	2	4	GNN	5.8746448	4.8341703	1.0404744999999993
7	2	4	GNN	1.1118158	1.6088963	-0.49708050000000004
8	2	4	GNN	1.8934816	1.6471984	0.24628320000000015
9	2	4	GNN	8.191565	7.370677	0.820888000000001
10	2	4	GNN	3.4437854	4.283285	-0.8394996000000003
11	2	4	GNN	6.2490273	5.4412065	0.8078208
12	2	4	GNN	9.671881	7.9516516	1.720229400000001
13	2	4	GNN	3.4437854	5.825059	-2.3812736000000005
14	2	4	GNN	4.990129	4.855653	0.13447599999999937
15	2	4	GNN	0.82660383	3.2494962	-2.4228923699999996
16	2	4	GNN	1.8171555	5.160289	-3.3431334999999995
17	2	4	GNN	5.5468283	6.442129	-0.8953007000000008
18	2	4	GNN	0.0	1.9377007	-1.9377007
19	2	4	GNN	2.0652	1.4207016	0.6444984
20	2	4	GNN	1.7834058	3.6394866	-1.8560808000000002
21	2	4	GNN	5.5468283	3.861227	1.6856012999999996
22	2	4	GNN	6.4303145	5.0492053	1.3811092
23	2	4	GNN	5.1406903	7.343179	-2.2024887
24	2	4	GNN	0.87363607	0.559325	0.31431107
25	2	4	GNN	2.144972	3.1557186	-1.0107466
26	2	4	GNN	4.0957823	6.1793575	-2.0835752000000003
27	2	4	GNN	5.7057114	5.5874357	0.11827569999999987
28	2	4	GNN	3.6510155	4.2636194	-0.6126038999999994
29	2	4	GNN	8.191565	7.5230494	0.668515600000001
30	2	4	GNN	6.687132	5.06676	1.6203719999999997
31	2	4	GNN	1.7834058	1.8372033	-0.053797500000000165
32	2	4	GNN	2.0335119	4.53918	-2.5056681
33	2	4	GNN	1.7555683	1.633254	0.12231429999999999
34	2	4	GNN	1.5345784	0.95534176	0.57923664
35	2	4	GNN	3.569581	6.124734	-2.5551530000000002
36	2	4	GNN	1.3029634	1.7622136	-0.45925019999999983
37	2	4	GNN	3.3374531	1.773597	1.5638560999999997
38	2	4	GNN	0.0	1.3681542	-1.3681542
39	2	4	GNN	1.8890787	1.8345779	0.054500800000000016
40	2	4	GNN	1.9962884	1.6612685	0.33501990000000004
41	2	4	GNN	1.3029634	0.6497479	0.6532155000000001
42	2	4	GNN	0.8096686	3.2087653	-2.3990967000000003
43	2	4	GNN	11.141431	6.1677647	4.9736663000000005
44	2	4	GNN	5.5468283	5.0081825	0.5386457999999994
45	2	4	GNN	2.5288963	2.2069013	0.3219949999999998
46	2	4	GNN	4.990129	5.512373	-0.5222440000000006
47	2	4	GNN	3.6850574	2.7307098	0.9543475999999997
48	2	4	GNN	1.9962884	1.4794457	0.5168427
49	2	4	GNN	10.053942	3.6269991	6.426942899999999
50	2	4	GNN	4.6774077	3.834329	0.8430787
51	2	4	GNN	5.7493315	3.8994248	1.8499067000000005
52	2	4	GNN	1.9786383	3.26048	-1.2818416999999998
53	2	4	GNN	8.191565	7.395762	0.7958030000000003
54	2	4	GNN	0.042097718	5.53361	-5.491512282
55	2	4	GNN	4.990129	4.110114	0.8800149999999993
56	2	4	GNN	8.191565	5.736931	2.4546340000000004
57	2	4	GNN	7.5327578	6.040571	1.4921867999999998
58	2	4	GNN	3.862377	3.2920868	0.5702902000000001
59	2	4	GNN	4.6774077	3.7857554	0.8916522999999996
60	2	4	GNN	8.838736	6.1073413	2.731394700000001
61	2	4	GNN	1.5345784	0.9510832	0.5834952
62	2	4	GNN	5.3967667	3.2665105	2.1302562
63	2	4	GNN	5.4468765	4.322879	1.1239974999999998
64	2	4	GNN	2.4348993	2.4124846	0.02241470000000012
65	2	4	GNN	2.8744621	3.0447073	-0.17024519999999965
66	2	4	GNN	2.144972	1.4585218	0.6864502000000001
67	2	4	GNN	5.8746448	5.24148	0.6331647999999994
68	2	4	GNN	0.6793785	1.2092004	-0.5298219000000001
69	2	4	GNN	7.316547	6.2234273	1.0931197
70	2	4	GNN	5.5468283	3.8115413	1.7352869999999996
71	2	4	GNN	4.9376216	3.831455	1.1061665999999999
72	2	4	GNN	4.990129	3.7788026	1.2113263999999995
73	2	4	GNN	1.4059035	1.3305317	0.07537179999999988
74	2	4	GNN	6.9812107	6.006526	0.9746847000000001
75	2	4	GNN	3.9394622	3.977094	-0.037631800000000215
76	2	4	GNN	1.4059035	2.6119153	-1.2060118000000002
77	2	4	GNN	7.711122	4.674305	3.036816999999999
78	2	4	GNN	6.6892176	6.2608385	0.4283790999999999
79	2	4	GNN	8.617138	7.7043285	0.9128095000000007
80	2	4	GNN	3.1907916	2.2762942	0.9144973999999997
81	2	4	GNN	9.671881	2.928429	6.743452000000001
82	2	4	GNN	6.9812107	6.7210784	0.2601323000000004
83	2	4	GNN	5.4445043	3.7084901	1.7360142
84	2	4	GNN	0.5503666	2.401303	-1.8509364
85	2	4	GNN	4.4420643	3.831455	0.6106093000000001
86	2	4	GNN	0.9208541	0.8341733	0.0866808
87	2	4	GNN	6.9383388	6.045967	0.8923718000000003
88	2	4	GNN	7.5327578	6.076722	1.4560357999999995
89	2	4	GNN	0.0	3.2076056	-3.2076056
90	2	4	GNN	5.1406903	4.254156	0.8865343000000001
91	2	4	GNN	4.1936984	6.1748505	-1.9811521
92	2	4	GNN	4.5000463	5.383196	-0.8831496999999997
93	2	4	GNN	2.4016669	2.5471814	-0.1455145
94	2	4	GNN	0.8534293	1.300818	-0.4473887000000001
95	2	4	GNN	1.005135	1.0184693	-0.013334300000000132
96	2	4	GNN	1.7335263	2.2693148	-0.5357885
97	2	4	GNN	4.748294	4.9059205	-0.1576265000000001
98	2	4	GNN	7.316547	6.006526	1.3100209999999999
99	2	4	GNN	1.8372401	1.3688958	0.46834430000000005
100	2	4	GNN	2.6777527	1.5019026	1.1758501000000001
101	2	4	GNN	7.8782945	5.9771256	1.9011689
102	2	4	GNN	1.9243029	1.4927695	0.43153339999999996
103	2	4	GNN	0.31847566	0.9622406	-0.6437649400000001
104	2	4	GNN	0.6865118	3.1414745	-2.4549627000000003
105	2	4	GNN	6.6892176	6.144744	0.5444735999999999
106	2	4	GNN	0.8534293	1.9796221	-1.1261928
107	2	4	GNN	2.2419004	1.4773412	0.7645592000000001
108	2	4	GNN	7.8945875	8.570564	-0.6759764999999991
109	2	4	GNN	7.217696	7.6959043	-0.4782082999999995
110	2	4	GNN	0.59384805	1.5148079	-0.9209598500000001
111	2	4	GNN	3.1907916	2.178384	1.0124076
112	2	4	GNN	6.0551295	5.5405025	0.514627
113	2	4	GNN	2.9178941	1.4699991	1.447895
114	2	4	GNN	4.6345444	3.7380798	0.8964646000000003
115	2	4	GNN	1.635118	0.96790606	0.6672119400000001
116	2	4	GNN	6.6892176	7.6625147	-0.9732970999999999
117	2	4	GNN	3.8791206	2.5999346	1.2791859999999997
118	2	4	GNN	4.6345444	4.5686026	0.06594180000000005
119	2	4	GNN	4.748294	4.2790966	0.46919739999999965
120	2	4	GNN	7.5327578	6.435617	1.0971408
121	2	4	GNN	1.3193486	0.99209636	0.3272522400000001
122	2	4	GNN	7.6055675	5.7406664	1.8649011
123	2	4	GNN	6.9812107	6.1298456	0.8513650999999998
124	2	4	GNN	7.711122	5.981214	1.729908
125	2	4	GNN	4.5250196	4.465004	0.060015599999999836
126	2	4	GNN	0.76608	1.5066106	-0.7405305999999999
127	2	4	GNN	3.862377	2.9389093	0.9234676999999998
128	2	4	GNN	3.732964	3.4472954	0.28566860000000016
129	2	4	GNN	5.119204	3.6379106	1.4812933999999998
130	2	4	GNN	13.121934	9.796889	3.3250449999999994
131	2	4	GNN	8.838736	6.4729056	2.365830400000001
132	2	4	GNN	7.217696	6.0216055	1.1960905000000004
133	2	4	GNN	7.5327578	6.446281	1.0864767999999998
134	2	4	GNN	4.990129	4.254075	0.7360539999999993
135	2	4	GNN	9.671881	4.0879946	5.583886400000001
136	2	4	GNN	5.28794	4.0562935	1.2316465
137	2	4	GNN	1.9502074	1.3874993	0.5627081
138	2	4	GNN	5.5468283	4.003815	1.5430132999999993
139	2	4	GNN	1.9502074	1.4265959	0.5236115000000001
140	2	4	GNN	4.939171	5.4804363	-0.5412653000000001
141	2	4	GNN	1.1202183	0.6692902	0.45092809999999994
142	2	4	GNN	8.838736	7.6959043	1.1428317000000012
143	2	4	GNN	4.5250196	4.3258243	0.1991953000000004
144	2	4	GNN	5.2545094	4.1476097	1.1068996999999996
145	2	4	GNN	6.6892176	6.2475452	0.44167239999999985
146	2	4	GNN	6.6843266	4.2733607	2.4109659000000008
147	2	4	GNN	5.3967667	3.7580101	1.6387565999999998
148	2	4	GNN	6.9812107	5.939952	1.0412587000000002
149	2	4	GNN	7.711122	4.7964263	2.9146956999999993
150	2	4	GNN	3.6007237	1.943095	1.6576287
151	2	4	GNN	4.990129	3.4385507	1.5515782999999996
152	2	4	GNN	6.2490273	5.3549395	0.8940877999999994
153	2	4	GNN	5.9857836	4.4777365	1.5080471000000006
154	2	4	GNN	1.925777	1.2828413	0.6429357
155	2	4	GNN	8.838736	7.8943686	0.9443674000000009
156	2	4	GNN	1.5383835	1.7793002	-0.2409167000000001
157	2	4	GNN	5.119204	3.9251165	1.1940874999999997
158	2	4	GNN	8.015729	4.3908944	3.6248346000000007
159	2	4	GNN	2.3320215	1.549371	0.7826505000000001
160	2	4	GNN	6.9812107	7.272682	-0.29147129999999954
161	2	4	GNN	1.8836814	4.015719	-2.1320376
162	2	4	GNN	2.3320215	1.4541056	0.8779159000000001
163	2	4	GNN	7.217696	7.6959043	-0.4782082999999995
164	2	4	GNN	7.5327578	3.77939	3.7533678
165	2	4	GNN	4.6774077	3.8683784	0.8090292999999997
0	2	5	GNN	1.7814621	1.6677188	0.11374329999999988
1	2	5	GNN	1.05689	1.3345424	-0.2776523999999998
2	2	5	GNN	4.990129	3.293627	1.6965019999999997
3	2	5	GNN	3.4437854	3.313009	0.1307763999999998
4	2	5	GNN	2.4842935	2.6545808	-0.17028730000000003
5	2	5	GNN	4.5250196	3.3985946	1.1264250000000002
6	2	5	GNN	5.8746448	5.3254533	0.5491914999999992
[truncated: 12,941 more rows]
