# Supplementary material for: Homogeneous catalyst graph neural network: A human-interpretable graph neural network tool for ligand optimization in asymmetric catalysis
Source: iScience. 2025 Jan 23;28(3):111881. doi: 10.1016/j.isci.2025.111881 (PMC11889620; doi:10.1016/j.isci.2025.111881)
Supplement: Data S1. Raw results of HCat-GNet performance against traditional machine learning approaches for all the reactions analyzed in this study. [file mmc2.zip › results/hypervalent_iodine/learning/GNN_performance/predictions_all.csv]

index	Test_Fold	Val_Fold	Method	real_ddG	predicted_ddG	Error
16	1	2	GNN	2.3168473	2.6009178	-0.2840704999999999
19	1	2	GNN	0.27286044	1.3860096	-1.1131491599999999
24	1	2	GNN	7.316547	7.1280417	0.1885053000000001
65	1	2	GNN	7.5327578	6.6669927	0.8657651
67	1	2	GNN	6.4303145	2.425411	4.004903499999999
106	1	2	GNN	4.5250196	6.3458047	-1.8207851000000002
123	1	2	GNN	0.0	-0.037977815	0.037977815
130	1	2	GNN	5.5468283	3.6430693	1.9037589999999995
156	1	2	GNN	1.8934816	1.4364074	0.4570742000000001
168	1	2	GNN	7.6055675	7.474163	0.13140450000000037
172	1	2	GNN	7.8945875	5.771225	2.1233625
176	1	2	GNN	3.4437854	3.4483752	-0.004589800000000199
179	1	2	GNN	8.320335	6.099522	2.2208129999999997
181	1	2	GNN	1.8171555	5.267804	-3.4506485
182	1	2	GNN	1.7555683	1.3947694	0.36079890000000003
193	1	2	GNN	0.0	-0.09306821	0.09306821
204	1	2	GNN	0.0	-0.042063072	0.042063072
219	1	2	GNN	6.197501	2.0780756	4.1194254
228	1	2	GNN	10.053942	5.2790813	4.7748607
230	1	2	GNN	3.8173852	4.7947316	-0.9773464000000005
239	1	2	GNN	8.807794	7.9660263	0.8417676999999992
243	1	2	GNN	4.748294	4.38007	0.36822399999999966
249	1	2	GNN	3.5215707	2.3750753	1.1464954
252	1	2	GNN	0.0	1.5120939	-1.5120939
261	1	2	GNN	2.9394786	2.981646	-0.042167399999999855
269	1	2	GNN	3.3625686	2.7256868	0.6368817999999998
272	1	2	GNN	5.611774	7.0940223	-1.4822483000000002
278	1	2	GNN	1.3149234	1.4814752	-0.16655179999999992
299	1	2	GNN	0.98585135	2.1700983	-1.18424695
311	1	2	GNN	4.748294	7.5913873	-2.8430933000000005
319	1	2	GNN	8.191565	8.14774	0.043825
329	1	2	GNN	8.807794	8.632165	0.17562899999999892
340	1	2	GNN	5.1406903	5.6710434	-0.5303531000000001
355	1	2	GNN	2.129688	2.5613198	-0.43163180000000034
375	1	2	GNN	2.088948	2.2108314	-0.1218834000000002
383	1	2	GNN	5.4468765	4.776524	0.6703524999999999
395	1	2	GNN	5.6595745	6.3659134	-0.7063389000000004
400	1	2	GNN	3.7589772	7.9406295	-4.1816523
416	1	2	GNN	2.4493926	1.7106446	0.738748
418	1	2	GNN	1.4215256	1.585563	-0.1640374
435	1	2	GNN	5.2545094	4.0218534	1.2326559999999995
447	1	2	GNN	3.9394622	3.5341344	0.4053277999999998
471	1	2	GNN	0.49745625	0.68922174	-0.19176549000000004
475	1	2	GNN	4.1773067	4.546461	-0.36915429999999994
486	1	2	GNN	7.711122	7.978041	-0.2669190000000006
487	1	2	GNN	0.45574436	4.2622232	-3.80647884
510	1	2	GNN	12.021655	10.095012	1.9266430000000003
513	1	2	GNN	6.2490273	6.380188	-0.13116070000000057
534	1	2	GNN	1.1416248	0.9829787	0.1586461
539	1	2	GNN	1.1416248	1.5034745	-0.36184970000000005
550	1	2	GNN	4.5250196	3.892085	0.6329346000000005
553	1	2	GNN	6.4303145	8.024842	-1.5945274999999999
573	1	2	GNN	3.7660112	3.7157972	0.05021399999999998
574	1	2	GNN	4.083686	2.9824262	1.1012598000000002
580	1	2	GNN	3.3676689	4.702954	-1.3352851000000001
581	1	2	GNN	5.611774	5.545476	0.06629799999999975
597	1	2	GNN	4.1106944	3.9533892	0.1573051999999997
599	1	2	GNN	4.1773067	4.838124	-0.6608172999999997
605	1	2	GNN	5.7057114	2.8742964	2.8314150000000002
621	1	2	GNN	2.8446674	2.7381678	0.10649960000000025
624	1	2	GNN	1.9243029	2.1477504	-0.22344750000000002
625	1	2	GNN	0.0	1.5323433	-1.5323433
635	1	2	GNN	2.0416784	1.5320212	0.5096571999999999
637	1	2	GNN	4.9317904	4.9056306	0.0261597999999994
648	1	2	GNN	0.0	0.92217135	-0.92217135
657	1	2	GNN	3.4437854	3.5743153	-0.13052989999999998
659	1	2	GNN	0.59384805	1.7886952	-1.1948471500000002
16	1	3	GNN	2.3168473	3.2904003	-0.9735529999999999
19	1	3	GNN	0.27286044	1.7412031	-1.4683426599999998
24	1	3	GNN	7.316547	5.626233	1.6903139999999999
65	1	3	GNN	7.5327578	6.89815	0.6346077999999995
67	1	3	GNN	6.4303145	2.0073028	4.4230117
106	1	3	GNN	4.5250196	5.5899577	-1.0649381
123	1	3	GNN	0.0	1.0563121	-1.0563121
130	1	3	GNN	5.5468283	5.143349	0.4034792999999999
156	1	3	GNN	1.8934816	1.6254869	0.26799470000000003
168	1	3	GNN	7.6055675	5.885754	1.7198134999999999
172	1	3	GNN	7.8945875	5.6454587	2.2491288000000003
176	1	3	GNN	3.4437854	4.5439353	-1.1001499000000003
179	1	3	GNN	8.320335	5.510776	2.809559
181	1	3	GNN	1.8171555	5.412994	-3.5958385
182	1	3	GNN	1.7555683	1.7809956	-0.02542730000000004
193	1	3	GNN	0.0	0.8690463	-0.8690463
204	1	3	GNN	0.0	0.8251912	-0.8251912
219	1	3	GNN	6.197501	1.9106047	4.2868963
228	1	3	GNN	10.053942	3.987874	6.066068
230	1	3	GNN	3.8173852	4.4826465	-0.6652613000000005
239	1	3	GNN	8.807794	7.2981176	1.5096763999999991
243	1	3	GNN	4.748294	4.5105376	0.23775639999999942
249	1	3	GNN	3.5215707	3.126025	0.3955457
252	1	3	GNN	0.0	1.8265431	-1.8265431
261	1	3	GNN	2.9394786	3.2503717	-0.3108930999999999
269	1	3	GNN	3.3625686	3.4099753	-0.047406700000000246
272	1	3	GNN	5.611774	6.1502213	-0.5384473000000005
278	1	3	GNN	1.3149234	1.583008	-0.2680845999999999
299	1	3	GNN	0.98585135	3.4360244	-2.45017305
311	1	3	GNN	4.748294	9.722631	-4.974337
319	1	3	GNN	8.191565	7.4138427	0.7777223000000006
329	1	3	GNN	8.807794	7.053306	1.7544879999999994
340	1	3	GNN	5.1406903	3.7397397	1.4009506000000003
355	1	3	GNN	2.129688	3.051574	-0.9218860000000002
375	1	3	GNN	2.088948	1.9907117	0.09823629999999972
383	1	3	GNN	5.4468765	4.5407743	0.9061022000000003
395	1	3	GNN	5.6595745	6.3333087	-0.6737342000000002
400	1	3	GNN	3.7589772	5.332477	-1.5734998
416	1	3	GNN	2.4493926	1.6487708	0.8006217999999998
418	1	3	GNN	1.4215256	1.5738976	-0.15237199999999995
435	1	3	GNN	5.2545094	4.307063	0.9474463999999996
447	1	3	GNN	3.9394622	4.6429586	-0.7034964000000001
471	1	3	GNN	0.49745625	0.7041051	-0.20664885000000005
475	1	3	GNN	4.1773067	3.8656251	0.3116816
486	1	3	GNN	7.711122	7.127172	0.5839499999999997
487	1	3	GNN	0.45574436	2.7570112	-2.30126684
510	1	3	GNN	12.021655	10.455197	1.5664580000000008
513	1	3	GNN	6.2490273	6.081095	0.16793229999999948
534	1	3	GNN	1.1416248	1.4161279	-0.2745031
539	1	3	GNN	1.1416248	1.4917984	-0.3501736
550	1	3	GNN	4.5250196	4.695102	-0.17008240000000008
553	1	3	GNN	6.4303145	7.1009583	-0.6706438000000006
573	1	3	GNN	3.7660112	4.3678756	-0.6018643999999997
574	1	3	GNN	4.083686	2.8609858	1.2227002000000002
580	1	3	GNN	3.3676689	4.6427865	-1.2751175999999997
581	1	3	GNN	5.611774	3.172077	2.439697
597	1	3	GNN	4.1106944	3.5534723	0.5572220999999997
599	1	3	GNN	4.1773067	4.5400014	-0.3626947000000005
605	1	3	GNN	5.7057114	2.6796262	3.0260852000000003
621	1	3	GNN	2.8446674	2.8060153	0.03865210000000019
624	1	3	GNN	1.9243029	1.7703567	0.15394620000000003
625	1	3	GNN	0.0	1.4049067	-1.4049067
635	1	3	GNN	2.0416784	1.6839871	0.35769129999999993
637	1	3	GNN	4.9317904	2.717128	2.2146623999999995
648	1	3	GNN	0.0	0.9692786	-0.9692786
657	1	3	GNN	3.4437854	3.3323102	0.11147520000000011
659	1	3	GNN	0.59384805	3.983298	-3.38944995
16	1	4	GNN	2.3168473	2.230448	0.08639930000000007
19	1	4	GNN	0.27286044	1.6959002	-1.42303976
24	1	4	GNN	7.316547	7.88535	-0.568803
65	1	4	GNN	7.5327578	6.842147	0.6906108
67	1	4	GNN	6.4303145	2.0082471	4.4220673999999995
106	1	4	GNN	4.5250196	7.1041136	-2.5790939999999996
123	1	4	GNN	0.0	0.43726522	-0.43726522
130	1	4	GNN	5.5468283	5.3910503	0.15577799999999975
156	1	4	GNN	1.8934816	1.9212391	-0.02775749999999988
168	1	4	GNN	7.6055675	6.0586348	1.5469327000000002
172	1	4	GNN	7.8945875	7.099656	0.7949314999999997
176	1	4	GNN	3.4437854	3.3144786	0.12930679999999972
179	1	4	GNN	8.320335	7.0443344	1.2760005999999997
181	1	4	GNN	1.8171555	4.545147	-2.7279915
182	1	4	GNN	1.7555683	1.0462307	0.7093376
193	1	4	GNN	0.0	0.43960017	-0.43960017
204	1	4	GNN	0.0	0.436646	-0.436646
219	1	4	GNN	6.197501	1.0774426	5.1200584
228	1	4	GNN	10.053942	5.107252	4.946689999999999
230	1	4	GNN	3.8173852	5.217802	-1.4004168
239	1	4	GNN	8.807794	7.726882	1.0809119999999997
243	1	4	GNN	4.748294	4.087413	0.6608809999999998
249	1	4	GNN	3.5215707	2.4556363	1.0659343999999997
252	1	4	GNN	0.0	1.2551272	-1.2551272
261	1	4	GNN	2.9394786	2.3941467	0.5453319000000003
269	1	4	GNN	3.3625686	2.5706205	0.7919480999999999
272	1	4	GNN	5.611774	6.602745	-0.990971
278	1	4	GNN	1.3149234	1.8179075	-0.5029840999999999
299	1	4	GNN	0.98585135	3.292332	-2.30648065
311	1	4	GNN	4.748294	11.141796	-6.393502
319	1	4	GNN	8.191565	7.8581724	0.3333926000000007
329	1	4	GNN	8.807794	8.470085	0.33770900000000026
340	1	4	GNN	5.1406903	4.787917	0.35277329999999996
355	1	4	GNN	2.129688	2.3419614	-0.2122734000000004
375	1	4	GNN	2.088948	1.4479095	0.6410384999999998
383	1	4	GNN	5.4468765	5.132642	0.3142345000000004
395	1	4	GNN	5.6595745	5.906493	-0.24691850000000048
400	1	4	GNN	3.7589772	8.763897	-5.0049198
416	1	4	GNN	2.4493926	1.8041515	0.6452411
418	1	4	GNN	1.4215256	1.7925596	-0.37103399999999986
435	1	4	GNN	5.2545094	5.1788692	0.0756401999999996
447	1	4	GNN	3.9394622	3.187442	0.7520202
471	1	4	GNN	0.49745625	0.6803814	-0.18292515000000004
475	1	4	GNN	4.1773067	5.265211	-1.0879043
486	1	4	GNN	7.711122	7.231125	0.479997
487	1	4	GNN	0.45574436	1.8913698	-1.4356254400000001
510	1	4	GNN	12.021655	11.764058	0.2575970000000005
513	1	4	GNN	6.2490273	6.4541054	-0.2050781000000006
534	1	4	GNN	1.1416248	1.689022	-0.5473972
539	1	4	GNN	1.1416248	1.6907119	-0.5490870999999999
550	1	4	GNN	4.5250196	4.073839	0.4511805999999998
553	1	4	GNN	6.4303145	7.524068	-1.0937535
573	1	4	GNN	3.7660112	5.203805	-1.4377938000000001
574	1	4	GNN	4.083686	3.360189	0.7234970000000001
580	1	4	GNN	3.3676689	4.5834637	-1.2157948000000003
581	1	4	GNN	5.611774	4.6270027	0.9847712999999993
597	1	4	GNN	4.1106944	4.6549406	-0.5442461999999999
599	1	4	GNN	4.1773067	5.341258	-1.1639513
605	1	4	GNN	5.7057114	0.76937836	4.93633304
621	1	4	GNN	2.8446674	3.4266574	-0.5819899999999998
624	1	4	GNN	1.9243029	1.8156077	0.1086952000000001
625	1	4	GNN	0.0	1.1633377	-1.1633377
635	1	4	GNN	2.0416784	1.4292381	0.6124402999999998
637	1	4	GNN	4.9317904	3.2668843	1.6649060999999996
648	1	4	GNN	0.0	0.7427449	-0.7427449
657	1	4	GNN	3.4437854	3.442711	0.0010743999999998088
659	1	4	GNN	0.59384805	2.9626954	-2.36884735
16	1	5	GNN	2.3168473	2.3581278	-0.04128050000000005
19	1	5	GNN	0.27286044	1.1549084	-0.8820479600000001
24	1	5	GNN	7.316547	4.3928704	2.9236766000000003
65	1	5	GNN	7.5327578	5.164062	2.3686957999999994
67	1	5	GNN	6.4303145	1.4148504	5.0154641
106	1	5	GNN	4.5250196	5.2207446	-0.6957249999999995
123	1	5	GNN	0.0	0.6561381	-0.6561381
130	1	5	GNN	5.5468283	5.639729	-0.09290070000000039
156	1	5	GNN	1.8934816	1.4947828	0.3986988
168	1	5	GNN	7.6055675	5.2027974	2.4027701000000006
172	1	5	GNN	7.8945875	5.230803	2.6637845
176	1	5	GNN	3.4437854	3.4563446	-0.012559200000000104
179	1	5	GNN	8.320335	5.2246594	3.0956756
181	1	5	GNN	1.8171555	3.576989	-1.7598335000000003
182	1	5	GNN	1.7555683	1.4604273	0.2951409999999999
193	1	5	GNN	0.0	1.025622	-1.025622
204	1	5	GNN	0.0	0.6515123	-0.6515123
219	1	5	GNN	6.197501	1.2709441	4.9265569
228	1	5	GNN	10.053942	4.2092257	5.844716299999999
230	1	5	GNN	3.8173852	3.6596968	0.15768840000000006
239	1	5	GNN	8.807794	7.1574006	1.6503933999999996
243	1	5	GNN	4.748294	4.1520085	0.5962854999999996
249	1	5	GNN	3.5215707	2.7605388	0.7610318999999999
252	1	5	GNN	0.0	1.615676	-1.615676
261	1	5	GNN	2.9394786	3.4347665	-0.49528789999999967
269	1	5	GNN	3.3625686	3.017328	0.3452405999999999
272	1	5	GNN	5.611774	5.8248715	-0.21309750000000083
278	1	5	GNN	1.3149234	1.7518493	-0.43692589999999987
299	1	5	GNN	0.98585135	4.014942	-3.0290906499999997
311	1	5	GNN	4.748294	7.009881	-2.2615870000000005
319	1	5	GNN	8.191565	7.1319585	1.059606500000001
329	1	5	GNN	8.807794	5.7749443	3.0328497
340	1	5	GNN	5.1406903	3.0560257	2.0846646
355	1	5	GNN	2.129688	2.5171442	-0.38745620000000036
375	1	5	GNN	2.088948	2.8038955	-0.7149475000000001
383	1	5	GNN	5.4468765	3.6508715	1.796005
395	1	5	GNN	5.6595745	4.165336	1.4942384999999998
400	1	5	GNN	3.7589772	4.9381576	-1.1791804000000004
416	1	5	GNN	2.4493926	1.7004178	0.7489747999999998
418	1	5	GNN	1.4215256	1.7396123	-0.31808669999999983
435	1	5	GNN	5.2545094	3.2740748	1.9804345999999997
447	1	5	GNN	3.9394622	5.3434744	-1.4040122
471	1	5	GNN	0.49745625	0.93018425	-0.43272800000000006
475	1	5	GNN	4.1773067	3.0235329	1.1537737999999997
486	1	5	GNN	7.711122	7.396049	0.31507299999999994
487	1	5	GNN	0.45574436	3.4351265	-2.97938214
510	1	5	GNN	12.021655	8.1589365	3.8627185000000015
513	1	5	GNN	6.2490273	5.2726145	0.9764127999999994
534	1	5	GNN	1.1416248	1.7422521	-0.6006273
539	1	5	GNN	1.1416248	1.6380192	-0.4963944
550	1	5	GNN	4.5250196	4.868771	-0.3437513999999995
553	1	5	GNN	6.4303145	7.1744337	-0.7441192000000001
573	1	5	GNN	3.7660112	3.2797205	0.4862907000000001
574	1	5	GNN	4.083686	2.1544397	1.9292463
580	1	5	GNN	3.3676689	4.204187	-0.8365181000000002
581	1	5	GNN	5.611774	3.0703256	2.5414483999999997
597	1	5	GNN	4.1106944	2.4062486	1.7044457999999998
599	1	5	GNN	4.1773067	3.6228168	0.5544899000000001
605	1	5	GNN	5.7057114	3.2376106	2.4681008
621	1	5	GNN	2.8446674	1.921704	0.9229634
624	1	5	GNN	1.9243029	1.9279654	-0.003662499999999902
625	1	5	GNN	0.0	1.6703919	-1.6703919
635	1	5	GNN	2.0416784	1.6985902	0.34308819999999995
637	1	5	GNN	4.9317904	3.9612205	0.9705698999999997
648	1	5	GNN	0.0	0.755972	-0.755972
657	1	5	GNN	3.4437854	3.4620163	-0.018230900000000272
659	1	5	GNN	0.59384805	4.686518	-4.09266995
16	1	6	GNN	2.3168473	2.2211802	0.0956671
19	1	6	GNN	0.27286044	1.3290638	-1.05620336
24	1	6	GNN	7.316547	7.01668	0.2998669999999999
65	1	6	GNN	7.5327578	6.385985	1.1467728
67	1	6	GNN	6.4303145	1.8516678	4.5786467
106	1	6	GNN	4.5250196	6.687931	-2.1629113999999996
123	1	6	GNN	0.0	1.1738023	-1.1738023
130	1	6	GNN	5.5468283	4.227159	1.3196692999999993
156	1	6	GNN	1.8934816	2.5571904	-0.6637088
168	1	6	GNN	7.6055675	6.9393907	0.6661768000000006
172	1	6	GNN	7.8945875	6.7474976	1.1470899
176	1	6	GNN	3.4437854	4.2470145	-0.8032290999999998
179	1	6	GNN	8.320335	6.595141	1.7251940000000001
181	1	6	GNN	1.8171555	6.3872333	-4.5700778
182	1	6	GNN	1.7555683	1.6063644	0.14920390000000006
193	1	6	GNN	0.0	-0.15672542	0.15672542
204	1	6	GNN	0.0	1.1628001	-1.1628001
219	1	6	GNN	6.197501	1.439057	4.758444
228	1	6	GNN	10.053942	5.3556085	4.6983334999999995
230	1	6	GNN	3.8173852	4.711242	-0.8938568000000005
239	1	6	GNN	8.807794	8.226207	0.581586999999999
243	1	6	GNN	4.748294	4.140578	0.6077159999999999
249	1	6	GNN	3.5215707	2.614501	0.9070696999999996
252	1	6	GNN	0.0	1.2538128	-1.2538128
261	1	6	GNN	2.9394786	3.166161	-0.22668239999999962
269	1	6	GNN	3.3625686	2.7778552	0.5847134
272	1	6	GNN	5.611774	6.470946	-0.859172
278	1	6	GNN	1.3149234	1.6058885	-0.2909651
299	1	6	GNN	0.98585135	3.3653414	-2.3794900500000002
311	1	6	GNN	4.748294	8.689064	-3.9407700000000006
319	1	6	GNN	8.191565	8.387694	-0.1961289999999991
329	1	6	GNN	8.807794	8.875159	-0.06736500000000056
340	1	6	GNN	5.1406903	4.9701915	0.17049879999999984
355	1	6	GNN	2.129688	2.8176053	-0.6879173000000001
375	1	6	GNN	2.088948	1.5508621	0.5380858999999998
383	1	6	GNN	5.4468765	4.8478723	0.5990042000000004
395	1	6	GNN	5.6595745	6.1905503	-0.5309758000000002
400	1	6	GNN	3.7589772	7.5319214	-3.7729442
416	1	6	GNN	2.4493926	1.6689525	0.7804400999999999
418	1	6	GNN	1.4215256	1.6173608	-0.19583519999999988
435	1	6	GNN	5.2545094	4.4316998	0.8228096000000003
447	1	6	GNN	3.9394622	3.5624614	0.3770007999999998
471	1	6	GNN	0.49745625	0.8366432	-0.33918695000000004
475	1	6	GNN	4.1773067	4.055889	0.1214177000000003
486	1	6	GNN	7.711122	9.000331	-1.2892089999999996
487	1	6	GNN	0.45574436	3.2947588	-2.8390144399999997
510	1	6	GNN	12.021655	11.298875	0.7227800000000002
513	1	6	GNN	6.2490273	6.740488	-0.4914607000000002
534	1	6	GNN	1.1416248	1.5631797	-0.42155490000000007
539	1	6	GNN	1.1416248	1.7323121	-0.5906872999999999
550	1	6	GNN	4.5250196	5.0393987	-0.5143790999999993
553	1	6	GNN	6.4303145	8.024018	-1.5937035000000002
573	1	6	GNN	3.7660112	4.4621215	-0.6961103000000004
574	1	6	GNN	4.083686	3.1123638	0.9713222000000004
580	1	6	GNN	3.3676689	4.234834	-0.8671651000000002
581	1	6	GNN	5.611774	4.737068	0.8747059999999998
597	1	6	GNN	4.1106944	3.558272	0.5524223999999998
599	1	6	GNN	4.1773067	4.9460373	-0.7687306000000005
605	1	6	GNN	5.7057114	2.3936977	3.3120137
621	1	6	GNN	2.8446674	2.985393	-0.14072560000000012
624	1	6	GNN	1.9243029	2.3651726	-0.44086970000000014
625	1	6	GNN	0.0	1.1474357	-1.1474357
635	1	6	GNN	2.0416784	1.9475206	0.09415779999999985
637	1	6	GNN	4.9317904	4.2532196	0.6785707999999993
648	1	6	GNN	0.0	0.8138065	-0.8138065
657	1	6	GNN	3.4437854	4.7655497	-1.3217643000000003
659	1	6	GNN	0.59384805	3.9222918	-3.32844375
16	1	7	GNN	2.3168473	1.8478717	0.46897560000000005
19	1	7	GNN	0.27286044	1.3929594	-1.12009896
24	1	7	GNN	7.316547	6.8081846	0.5083624000000002
65	1	7	GNN	7.5327578	5.832913	1.6998448000000002
67	1	7	GNN	6.4303145	1.7639935	4.666321
106	1	7	GNN	4.5250196	6.4843307	-1.9593110999999999
123	1	7	GNN	0.0	1.1285851	-1.1285851
130	1	7	GNN	5.5468283	4.58135	0.9654783
156	1	7	GNN	1.8934816	1.7998341	0.0936475000000001
168	1	7	GNN	7.6055675	6.552643	1.0529245000000005
172	1	7	GNN	7.8945875	6.267753	1.6268345000000002
176	1	7	GNN	3.4437854	4.484973	-1.0411876000000002
179	1	7	GNN	8.320335	6.334345	1.9859900000000001
181	1	7	GNN	1.8171555	2.4628005	-0.6456450000000002
182	1	7	GNN	1.7555683	1.4432281	0.31234019999999996
193	1	7	GNN	0.0	0.5663427	-0.5663427
204	1	7	GNN	0.0	0.46107525	-0.46107525
219	1	7	GNN	6.197501	2.2229047	3.9745963
228	1	7	GNN	10.053942	5.5734954	4.4804466
230	1	7	GNN	3.8173852	4.6211824	-0.8037972000000004
239	1	7	GNN	8.807794	7.697131	1.1106629999999997
243	1	7	GNN	4.748294	4.4181695	0.33012449999999927
249	1	7	GNN	3.5215707	2.258738	1.2628326999999997
252	1	7	GNN	0.0	1.528259	-1.528259
261	1	7	GNN	2.9394786	2.5817714	0.3577072000000001
269	1	7	GNN	3.3625686	2.2566383	1.1059302999999998
272	1	7	GNN	5.611774	6.693277	-1.0815030000000005
278	1	7	GNN	1.3149234	1.9393439	-0.6244204999999998
299	1	7	GNN	0.98585135	2.5860767	-1.60022535
311	1	7	GNN	4.748294	7.7474933	-2.999199300000001
319	1	7	GNN	8.191565	7.6995187	0.49204630000000105
329	1	7	GNN	8.807794	8.51025	0.29754400000000025
340	1	7	GNN	5.1406903	5.1040435	0.03664679999999976
355	1	7	GNN	2.129688	2.3284357	-0.1987477000000002
375	1	7	GNN	2.088948	1.3418263	0.7471216999999999
383	1	7	GNN	5.4468765	4.767414	0.6794625000000005
395	1	7	GNN	5.6595745	6.788849	-1.1292745000000002
400	1	7	GNN	3.7589772	5.537992	-1.7790148000000001
416	1	7	GNN	2.4493926	1.9560312	0.49336139999999995
418	1	7	GNN	1.4215256	1.9377682	-0.5162426
435	1	7	GNN	5.2545094	4.1615834	1.0929260000000003
447	1	7	GNN	3.9394622	3.0122943	0.9271678999999997
471	1	7	GNN	0.49745625	0.90495074	-0.40749449
475	1	7	GNN	4.1773067	3.8244677	0.3528389999999999
486	1	7	GNN	7.711122	7.815641	-0.1045190000000007
487	1	7	GNN	0.45574436	3.7194047	-3.26366034
510	1	7	GNN	12.021655	10.471854	1.5498010000000004
513	1	7	GNN	6.2490273	5.992529	0.2564982999999996
534	1	7	GNN	1.1416248	1.5939664	-0.4523416
539	1	7	GNN	1.1416248	1.6221961	-0.48057130000000003
550	1	7	GNN	4.5250196	4.7968154	-0.2717957999999996
553	1	7	GNN	6.4303145	7.257154	-0.8268395000000002
573	1	7	GNN	3.7660112	4.2312946	-0.4652834000000001
574	1	7	GNN	4.083686	3.364009	0.7196770000000003
580	1	7	GNN	3.3676689	4.4661126	-1.0984436999999998
581	1	7	GNN	5.611774	5.168021	0.4437529999999992
597	1	7	GNN	4.1106944	3.6247468	0.4859475999999998
599	1	7	GNN	4.1773067	4.931192	-0.7538853000000003
605	1	7	GNN	5.7057114	3.1679637	2.5377477
621	1	7	GNN	2.8446674	3.02052	-0.1758525999999998
624	1	7	GNN	1.9243029	1.8088001	0.11550280000000002
625	1	7	GNN	0.0	1.5031744	-1.5031744
635	1	7	GNN	2.0416784	1.8823673	0.15931109999999982
637	1	7	GNN	4.9317904	3.932462	0.9993283999999996
648	1	7	GNN	0.0	0.8619991	-0.8619991
657	1	7	GNN	3.4437854	4.6308255	-1.1870401000000004
659	1	7	GNN	0.59384805	2.315814	-1.72196595
16	1	8	GNN	2.3168473	3.313792	-0.9969446999999998
19	1	8	GNN	0.27286044	1.517701	-1.24484056
24	1	8	GNN	7.316547	6.15944	1.1571069999999999
65	1	8	GNN	7.5327578	6.833376	0.6993817999999994
67	1	8	GNN	6.4303145	1.7016577	4.7286567999999995
106	1	8	GNN	4.5250196	7.0955935	-2.5705738999999994
123	1	8	GNN	0.0	0.9149748	-0.9149748
130	1	8	GNN	5.5468283	5.5872536	-0.040425300000000775
156	1	8	GNN	1.8934816	1.7270454	0.16643620000000015
168	1	8	GNN	7.6055675	7.189722	0.41584550000000053
172	1	8	GNN	7.8945875	6.972442	0.9221455000000001
176	1	8	GNN	3.4437854	4.131217	-0.6874316000000005
179	1	8	GNN	8.320335	7.0897264	1.2306086
181	1	8	GNN	1.8171555	5.3001137	-3.4829581999999997
182	1	8	GNN	1.7555683	1.7933459	-0.03777760000000008
193	1	8	GNN	0.0	0.8099625	-0.8099625
204	1	8	GNN	0.0	0.8226484	-0.8226484
219	1	8	GNN	6.197501	1.8957752	4.3017258
228	1	8	GNN	10.053942	5.655876	4.398065999999999
230	1	8	GNN	3.8173852	5.3278875	-1.5105023000000002
239	1	8	GNN	8.807794	8.212003	0.5957910000000002
243	1	8	GNN	4.748294	3.437688	1.3106059999999995
249	1	8	GNN	3.5215707	3.5950425	-0.07347180000000009
252	1	8	GNN	0.0	1.8766464	-1.8766464
261	1	8	GNN	2.9394786	3.80332	-0.8638413999999996
269	1	8	GNN	3.3625686	3.6060812	-0.2435126000000003
272	1	8	GNN	5.611774	6.955701	-1.3439270000000008
278	1	8	GNN	1.3149234	1.6554273	-0.34050389999999986
299	1	8	GNN	0.98585135	5.704827	-4.71897565
311	1	8	GNN	4.748294	7.6101413	-2.861847300000001
319	1	8	GNN	8.191565	8.189951	0.0016140000000000043
329	1	8	GNN	8.807794	6.792659	2.015135
340	1	8	GNN	5.1406903	3.8266156	1.3140747000000004
355	1	8	GNN	2.129688	3.2501452	-1.1204572000000002
375	1	8	GNN	2.088948	3.2006347	-1.1116867000000004
383	1	8	GNN	5.4468765	5.312276	0.13460050000000034
395	1	8	GNN	5.6595745	4.7784004	0.8811741
400	1	8	GNN	3.7589772	7.043446	-3.2844688000000004
416	1	8	GNN	2.4493926	1.6426564	0.8067362
418	1	8	GNN	1.4215256	1.6413201	-0.2197944999999999
435	1	8	GNN	5.2545094	4.4000797	0.8544296999999998
447	1	8	GNN	3.9394622	5.510886	-1.5714238000000003
471	1	8	GNN	0.49745625	0.80572987	-0.30827361999999997
475	1	8	GNN	4.1773067	4.1580825	0.019224200000000025
486	1	8	GNN	7.711122	8.194745	-0.4836229999999997
487	1	8	GNN	0.45574436	4.1282787	-3.67253434
510	1	8	GNN	12.021655	9.075648	2.9460070000000016
513	1	8	GNN	6.2490273	6.444258	-0.19523069999999976
534	1	8	GNN	1.1416248	1.8291614	-0.6875366
539	1	8	GNN	1.1416248	1.7791935	-0.6375687000000001
550	1	8	GNN	4.5250196	5.723174	-1.1981544
553	1	8	GNN	6.4303145	8.224069	-1.7937545000000004
573	1	8	GNN	3.7660112	4.374218	-0.6082068
574	1	8	GNN	4.083686	2.6728423	1.4108437
580	1	8	GNN	3.3676689	3.7245474	-0.3568785000000001
581	1	8	GNN	5.611774	3.7563145	1.8554594999999998
597	1	8	GNN	4.1106944	3.7023728	0.40832159999999984
599	1	8	GNN	4.1773067	5.266432	-1.0891253
605	1	8	GNN	5.7057114	2.9743474	2.731364
621	1	8	GNN	2.8446674	2.6682773	0.17639009999999988
624	1	8	GNN	1.9243029	2.5064526	-0.5821496999999998
625	1	8	GNN	0.0	1.898961	-1.898961
635	1	8	GNN	2.0416784	2.089738	-0.0480596000000002
637	1	8	GNN	4.9317904	3.3848832	1.5469071999999997
648	1	8	GNN	0.0	0.8111288	-0.8111288
657	1	8	GNN	3.4437854	3.7269602	-0.2831748000000003
659	1	8	GNN	0.59384805	5.9701376	-5.37628955
16	1	9	GNN	2.3168473	2.8093307	-0.4924833999999998
19	1	9	GNN	0.27286044	1.401573	-1.1287125599999999
24	1	9	GNN	7.316547	6.170854	1.1456929999999996
65	1	9	GNN	7.5327578	6.9691896	0.5635681999999997
67	1	9	GNN	6.4303145	1.4668686	4.9634459
106	1	9	GNN	4.5250196	6.943647	-2.4186274
123	1	9	GNN	0.0	1.1703634	-1.1703634
130	1	9	GNN	5.5468283	6.038056	-0.4912277000000005
156	1	9	GNN	1.8934816	2.2336042	-0.3401225999999997
168	1	9	GNN	7.6055675	7.1017165	0.503851
172	1	9	GNN	7.8945875	6.931585	0.9630025
176	1	9	GNN	3.4437854	4.063373	-0.6195876000000005
179	1	9	GNN	8.320335	6.953356	1.3669789999999997
181	1	9	GNN	1.8171555	5.367271	-3.5501154999999995
182	1	9	GNN	1.7555683	2.4353328	-0.6797644999999999
193	1	9	GNN	0.0	1.0613669	-1.0613669
204	1	9	GNN	0.0	1.1566315	-1.1566315
219	1	9	GNN	6.197501	1.5023718	4.6951292
228	1	9	GNN	10.053942	5.4269853	4.626956699999999
230	1	9	GNN	3.8173852	5.818522	-2.0011368
239	1	9	GNN	8.807794	8.26932	0.538473999999999
243	1	9	GNN	4.748294	4.2881975	0.4600964999999997
249	1	9	GNN	3.5215707	3.1334708	0.38809989999999983
252	1	9	GNN	0.0	2.6607535	-2.6607535
261	1	9	GNN	2.9394786	3.6217136	-0.6822349999999999
269	1	9	GNN	3.3625686	3.4036152	-0.041046600000000044
272	1	9	GNN	5.611774	8.047514	-2.43574
278	1	9	GNN	1.3149234	1.8767854	-0.5618619999999999
299	1	9	GNN	0.98585135	4.911449	-3.9255976500000003
311	1	9	GNN	4.748294	8.475781	-3.727487
319	1	9	GNN	8.191565	8.286251	-0.09468599999999938
329	1	9	GNN	8.807794	7.542593	1.2652009999999994
340	1	9	GNN	5.1406903	4.381907	0.7587833000000002
355	1	9	GNN	2.129688	3.028953	-0.8992650000000002
375	1	9	GNN	2.088948	2.73277	-0.6438220000000001
383	1	9	GNN	5.4468765	5.765415	-0.31853849999999984
395	1	9	GNN	5.6595745	5.191715	0.46785949999999943
400	1	9	GNN	3.7589772	8.491485	-4.7325078000000005
416	1	9	GNN	2.4493926	1.8185067	0.6308859
418	1	9	GNN	1.4215256	1.8407831	-0.41925749999999984
435	1	9	GNN	5.2545094	4.570374	0.6841353999999997
447	1	9	GNN	3.9394622	4.633533	-0.6940708
471	1	9	GNN	0.49745625	1.0755635	-0.57810725
475	1	9	GNN	4.1773067	4.8570113	-0.6797046
486	1	9	GNN	7.711122	8.599728	-0.8886060000000011
487	1	9	GNN	0.45574436	4.1774135	-3.72166914
510	1	9	GNN	12.021655	9.086271	2.935384000000001
513	1	9	GNN	6.2490273	6.319221	-0.07019369999999991
534	1	9	GNN	1.1416248	2.0062551	-0.8646303000000002
539	1	9	GNN	1.1416248	1.9637313	-0.8221065000000001
550	1	9	GNN	4.5250196	4.782426	-0.2574063999999998
553	1	9	GNN	6.4303145	8.301877	-1.8715624999999996
573	1	9	GNN	3.7660112	4.580836	-0.8148247999999998
574	1	9	GNN	4.083686	2.990926	1.0927600000000002
580	1	9	GNN	3.3676689	4.6436214	-1.2759524999999998
581	1	9	GNN	5.611774	4.4014897	1.2102842999999996
597	1	9	GNN	4.1106944	4.132097	-0.02140260000000005
599	1	9	GNN	4.1773067	5.772783	-1.5954763000000005
605	1	9	GNN	5.7057114	3.7710242	1.9346872000000004
621	1	9	GNN	2.8446674	2.9826198	-0.13795240000000009
624	1	9	GNN	1.9243029	2.3178885	-0.3935856
625	1	9	GNN	0.0	2.6705616	-2.6705616
635	1	9	GNN	2.0416784	2.047778	-0.006099600000000205
637	1	9	GNN	4.9317904	4.3153768	0.6164135999999996
648	1	9	GNN	0.0	0.9218286	-0.9218286
657	1	9	GNN	3.4437854	3.8364782	-0.3926928000000003
659	1	9	GNN	0.59384805	5.1948395	-4.6009914499999995
16	1	10	GNN	2.3168473	3.4609833	-1.144136
19	1	10	GNN	0.27286044	1.8492999	-1.57643946
24	1	10	GNN	7.316547	5.8388195	1.4777275000000003
65	1	10	GNN	7.5327578	7.089137	0.4436207999999997
67	1	10	GNN	6.4303145	1.9495995	4.480715
106	1	10	GNN	4.5250196	6.992639	-2.4676193999999994
123	1	10	GNN	0.0	1.4336951	-1.4336951
130	1	10	GNN	5.5468283	5.1654344	0.38139389999999995
156	1	10	GNN	1.8934816	1.774126	0.1193556
168	1	10	GNN	7.6055675	6.36847	1.2370975
172	1	10	GNN	7.8945875	6.722073	1.1725145000000001
176	1	10	GNN	3.4437854	3.2212174	0.22256799999999988
179	1	10	GNN	8.320335	7.0006585	1.3196765
181	1	10	GNN	1.8171555	4.6188436	-2.8016881
182	1	10	GNN	1.7555683	2.2169201	-0.46135179999999987
193	1	10	GNN	0.0	1.3596592	-1.3596592
204	1	10	GNN	0.0	1.4078243	-1.4078243
219	1	10	GNN	6.197501	1.8133366	4.3841643999999995
228	1	10	GNN	10.053942	4.8256497	5.2282923
230	1	10	GNN	3.8173852	5.906267	-2.0888818
239	1	10	GNN	8.807794	7.896998	0.9107959999999995
243	1	10	GNN	4.748294	5.5070963	-0.7588023000000002
249	1	10	GNN	3.5215707	3.8280342	-0.3064635
252	1	10	GNN	0.0	2.535218	-2.535218
261	1	10	GNN	2.9394786	4.0508423	-1.1113637
269	1	10	GNN	3.3625686	3.6041656	-0.24159700000000006
272	1	10	GNN	5.611774	6.941261	-1.3294870000000003
278	1	10	GNN	1.3149234	1.871454	-0.5565305999999999
299	1	10	GNN	0.98585135	5.3435235	-4.35767215
311	1	10	GNN	4.748294	5.6039834	-0.8556894000000002
319	1	10	GNN	8.191565	7.8635516	0.32801340000000057
329	1	10	GNN	8.807794	6.2157836	2.5920103999999995
340	1	10	GNN	5.1406903	3.9766276	1.1640627000000001
355	1	10	GNN	2.129688	3.0557685	-0.9260805000000003
375	1	10	GNN	2.088948	2.806209	-0.7172610000000001
383	1	10	GNN	5.4468765	5.910724	-0.46384749999999997
395	1	10	GNN	5.6595745	6.0809846	-0.4214101000000001
400	1	10	GNN	3.7589772	8.230149	-4.4711718000000005
416	1	10	GNN	2.4493926	1.9659605	0.4834320999999999
418	1	10	GNN	1.4215256	1.8523619	-0.43083629999999995
435	1	10	GNN	5.2545094	4.6524143	0.6020950999999997
447	1	10	GNN	3.9394622	5.1152086	-1.1757464
471	1	10	GNN	0.49745625	1.3317165	-0.83426025
475	1	10	GNN	4.1773067	4.913941	-0.7366343000000004
486	1	10	GNN	7.711122	7.885155	-0.17403300000000055
487	1	10	GNN	0.45574436	3.7581346	-3.30239024
510	1	10	GNN	12.021655	10.362789	1.6588660000000015
513	1	10	GNN	6.2490273	7.035115	-0.7860877000000004
534	1	10	GNN	1.1416248	2.054813	-0.9131881999999998
539	1	10	GNN	1.1416248	1.9691527	-0.8275279
550	1	10	GNN	4.5250196	4.66272	-0.13770039999999995
553	1	10	GNN	6.4303145	7.926851	-1.4965365000000004
573	1	10	GNN	3.7660112	4.6616273	-0.8956161000000002
574	1	10	GNN	4.083686	3.6631439	0.42054210000000003
580	1	10	GNN	3.3676689	5.875347	-2.5076780999999997
581	1	10	GNN	5.611774	3.9141066	1.6976673999999994
597	1	10	GNN	4.1106944	3.9695566	0.14113779999999965
599	1	10	GNN	4.1773067	5.8925967	-1.7152900000000004
605	1	10	GNN	5.7057114	2.1597764	3.545935
621	1	10	GNN	2.8446674	3.276567	-0.43189959999999994
624	1	10	GNN	1.9243029	2.8362706	-0.9119677000000002
625	1	10	GNN	0.0	2.5188782	-2.5188782
635	1	10	GNN	2.0416784	2.6639538	-0.6222753999999999
637	1	10	GNN	4.9317904	2.12354	2.8082503999999995
648	1	10	GNN	0.0	1.0705402	-1.0705402
657	1	10	GNN	3.4437854	3.2833297	0.16045569999999998
659	1	10	GNN	0.59384805	5.467253	-4.87340495
1	2	1	GNN	7.711122	7.312356	0.3987659999999993
2	2	1	GNN	4.1821356	3.614494	0.5676415999999995
6	2	1	GNN	1.5294315	2.235254	-0.7058224999999998
15	2	1	GNN	4.748294	4.5206494	0.22764459999999964
33	2	1	GNN	7.316547	6.7000847	0.6164623000000002
36	2	1	GNN	3.490959	4.848711	-1.3577519999999996
42	2	1	GNN	3.9394622	2.8957222	1.0437400000000001
48	2	1	GNN	0.59384805	3.2940114	-2.70016335
66	2	1	GNN	6.197501	6.0207715	0.17672949999999954
86	2	1	GNN	1.4431806	3.1971352	-1.7539546
95	2	1	GNN	8.191565	6.6751976	1.516367400000001
97	2	1	GNN	4.6247525	6.829669	-2.2049165000000004
98	2	1	GNN	0.09917195	1.3025831	-1.2034111500000002
107	2	1	GNN	5.7354274	6.7643986	-1.0289712
127	2	1	GNN	7.5327578	8.441719	-0.9089612000000011
131	2	1	GNN	0.13131705	2.1430895	-2.01177245
141	2	1	GNN	6.4123206	6.7643986	-0.35207799999999967
151	2	1	GNN	4.6247525	3.6177073	1.0070451999999994
152	2	1	GNN	8.807794	7.9151764	0.8926175999999995
173	2	1	GNN	1.7555683	0.89579964	0.85976866
180	2	1	GNN	5.0016165	4.54128	0.4603364999999995
183	2	1	GNN	0.7367781	1.04447	-0.3076919
188	2	1	GNN	4.6345444	5.8670373	-1.2324928999999996
189	2	1	GNN	3.052004	5.2641697	-2.2121657
190	2	1	GNN	2.6031573	3.987991	-1.3848337000000002
205	2	1	GNN	4.2952037	3.8427987	0.45240500000000017
215	2	1	GNN	4.475333	4.4739385	0.0013944999999999652
231	2	1	GNN	4.419368	3.4174294	1.0019386000000003
246	2	1	GNN	5.9857836	6.1474056	-0.1616219999999995
255	2	1	GNN	2.0934973	1.8494171	0.2440802000000002
284	2	1	GNN	11.391156	8.9354105	2.455745500000001
289	2	1	GNN	1.8337626	1.5579761	0.27578649999999993
306	2	1	GNN	3.7660112	2.9446917	0.8213195
308	2	1	GNN	5.28794	1.7112335	3.5767065
324	2	1	GNN	5.3967667	2.975971	2.4207956999999998
328	2	1	GNN	4.8042145	4.6635633	0.14065119999999975
339	2	1	GNN	13.121934	8.9354105	4.1865235
342	2	1	GNN	6.953457	5.054941	1.8985159999999999
352	2	1	GNN	3.0781026	2.1454785	0.9326241
356	2	1	GNN	1.349378	1.3838369	-0.03445889999999996
357	2	1	GNN	2.723425	2.5120108	0.2114142000000001
358	2	1	GNN	2.723425	0.8363397	1.8870853000000003
367	2	1	GNN	1.8497746	1.3846426	0.4651319999999999
380	2	1	GNN	6.0551295	4.7895203	1.2656091999999992
390	2	1	GNN	3.7660112	3.2417107	0.5243004999999998
398	2	1	GNN	3.148421	3.770241	-0.62182
425	2	1	GNN	8.191565	8.81493	-0.6233649999999997
432	2	1	GNN	6.4303145	5.5224442	0.9078702999999999
438	2	1	GNN	7.5327578	6.04459	1.4881677999999994
444	2	1	GNN	9.671881	8.829767	0.8421140000000005
473	2	1	GNN	2.0652	0.8251493	1.2400506999999998
479	2	1	GNN	1.9243029	1.8176919	0.10661100000000001
515	2	1	GNN	6.687132	6.603282	0.08384999999999998
520	2	1	GNN	1.8934816	1.2076908	0.6857908000000001
526	2	1	GNN	2.617857	4.2698627	-1.6520057000000001
533	2	1	GNN	1.9786383	1.6443022	0.3343361
557	2	1	GNN	0.6373295	2.759976	-2.1226465
562	2	1	GNN	2.201611	2.2492435	-0.047632499999999744
582	2	1	GNN	1.9243029	4.2698627	-2.3455598
606	2	1	GNN	2.6639943	7.604423	-4.9404287
607	2	1	GNN	3.1907916	1.4273173	1.7634743
616	2	1	GNN	0.25288162	1.5152886	-1.2624069800000002
617	2	1	GNN	1.455985	6.9496775	-5.4936925
620	2	1	GNN	4.5103326	4.792987	-0.2826544000000002
633	2	1	GNN	5.611774	5.97357	-0.361796
653	2	1	GNN	9.647698	5.9519434	3.6957546
661	2	1	GNN	6.0551295	5.440621	0.6145084999999995
1	2	3	GNN	7.711122	6.259518	1.4516039999999997
2	2	3	GNN	4.1821356	3.5098798	0.6722557999999994
6	2	3	GNN	1.5294315	1.623138	-0.09370649999999991
15	2	3	GNN	4.748294	5.2329473	-0.4846533000000006
33	2	3	GNN	7.316547	5.9207835	1.3957635000000002
36	2	3	GNN	3.490959	4.225484	-0.7345249999999997
42	2	3	GNN	3.9394622	3.4902248	0.4492373999999999
48	2	3	GNN	0.59384805	1.6072674	-1.01341935
66	2	3	GNN	6.197501	6.6520066	-0.45450560000000007
86	2	3	GNN	1.4431806	2.5034575	-1.0602769
95	2	3	GNN	8.191565	7.148299	1.043266000000001
97	2	3	GNN	4.6247525	7.3663483	-2.7415958000000007
98	2	3	GNN	0.09917195	1.1948842	-1.09571225
107	2	3	GNN	5.7354274	6.902982	-1.1675545999999999
127	2	3	GNN	7.5327578	8.466073	-0.9333152
131	2	3	GNN	0.13131705	3.4932232	-3.3619061500000003
141	2	3	GNN	6.4123206	6.902982	-0.4906613999999996
151	2	3	GNN	4.6247525	4.767052	-0.14229950000000002
152	2	3	GNN	8.807794	8.097685	0.7101089999999992
173	2	3	GNN	1.7555683	0.9169118	0.8386564999999999
180	2	3	GNN	5.0016165	5.092409	-0.09079250000000005
183	2	3	GNN	0.7367781	1.4584223	-0.7216442000000001
188	2	3	GNN	4.6345444	4.5962358	0.03830860000000058
189	2	3	GNN	3.052004	5.983018	-2.9310140000000002
190	2	3	GNN	2.6031573	4.4564686	-1.8533113
205	2	3	GNN	4.2952037	4.835911	-0.5407073000000002
215	2	3	GNN	4.475333	3.0583963	1.4169367
231	2	3	GNN	4.419368	2.87738	1.5419880000000004
246	2	3	GNN	5.9857836	6.6021185	-0.6163348999999991
255	2	3	GNN	2.0934973	1.3818067	0.7116906000000001
284	2	3	GNN	11.391156	9.645068	1.7460880000000003
289	2	3	GNN	1.8337626	1.4527601	0.3810024999999999
306	2	3	GNN	3.7660112	3.240252	0.5257592
308	2	3	GNN	5.28794	3.3548281	1.9331118999999997
324	2	3	GNN	5.3967667	3.738024	1.6587427
328	2	3	GNN	4.8042145	4.0574765	0.7467379999999997
339	2	3	GNN	13.121934	9.645068	3.4768659999999993
342	2	3	GNN	6.953457	5.7101	1.2433570000000005
352	2	3	GNN	3.0781026	2.1970012	0.8811013999999999
356	2	3	GNN	1.349378	1.2966045	0.05277350000000003
357	2	3	GNN	2.723425	2.6044576	0.11896740000000028
358	2	3	GNN	2.723425	0.94905037	1.77437463
367	2	3	GNN	1.8497746	0.91360855	0.93616605
380	2	3	GNN	6.0551295	5.7899313	0.2651981999999995
390	2	3	GNN	3.7660112	3.2536688	0.5123424000000001
398	2	3	GNN	3.148421	2.918405	0.230016
425	2	3	GNN	8.191565	7.9940853	0.1974797000000006
432	2	3	GNN	6.4303145	5.585793	0.8445214999999999
438	2	3	GNN	7.5327578	5.103854	2.4289037999999996
444	2	3	GNN	9.671881	8.061219	1.6106620000000014
473	2	3	GNN	2.0652	1.3666567	0.6985432999999999
479	2	3	GNN	1.9243029	1.4783918	0.4459111
515	2	3	GNN	6.687132	6.3510017	0.33613029999999977
520	2	3	GNN	1.8934816	1.8083717	0.08510990000000018
526	2	3	GNN	2.617857	3.1661184	-0.5482614000000003
533	2	3	GNN	1.9786383	2.2458258	-0.2671874999999999
557	2	3	GNN	0.6373295	1.9979141	-1.3605846000000001
562	2	3	GNN	2.201611	1.7226075	0.47900350000000014
582	2	3	GNN	1.9243029	3.1661184	-1.2418155000000002
606	2	3	GNN	2.6639943	6.9074802	-4.2434859
607	2	3	GNN	3.1907916	1.4927746	1.6980169999999999
616	2	3	GNN	0.25288162	1.2603858	-1.00750418
617	2	3	GNN	1.455985	5.1168284	-3.6608434
620	2	3	GNN	4.5103326	3.7826114	0.7277212
633	2	3	GNN	5.611774	6.377639	-0.7658650000000007
653	2	3	GNN	9.647698	6.6550097	2.9926883
661	2	3	GNN	6.0551295	6.165695	-0.11056550000000076
1	2	4	GNN	7.711122	4.772363	2.9387589999999992
2	2	4	GNN	4.1821356	3.0996823	1.0824532999999996
6	2	4	GNN	1.5294315	1.4093416	0.12008989999999997
15	2	4	GNN	4.748294	4.502345	0.24594899999999953
33	2	4	GNN	7.316547	4.4220634	2.8944836
36	2	4	GNN	3.490959	4.2797065	-0.7887474999999995
42	2	4	GNN	3.9394622	3.9413378	-0.0018755999999999773
48	2	4	GNN	0.59384805	3.5076714	-2.91382335
66	2	4	GNN	6.197501	6.0103292	0.18717179999999978
86	2	4	GNN	1.4431806	2.7714264	-1.3282458000000001
95	2	4	GNN	8.191565	6.129845	2.06172
97	2	4	GNN	4.6247525	6.1615376	-1.5367851000000003
98	2	4	GNN	0.09917195	1.4905362	-1.39136425
107	2	4	GNN	5.7354274	5.8079424	-0.07251500000000011
127	2	4	GNN	7.5327578	7.877129	-0.3443712000000003
131	2	4	GNN	0.13131705	2.0242965	-1.8929794500000001
141	2	4	GNN	6.4123206	5.8079424	0.6043782000000002
151	2	4	GNN	4.6247525	4.3648677	0.2598848
152	2	4	GNN	8.807794	7.880337	0.9274569999999995
173	2	4	GNN	1.7555683	1.1466204	0.6089479
180	2	4	GNN	5.0016165	4.6892486	0.3123678999999999
183	2	4	GNN	0.7367781	1.4868058	-0.7500277
188	2	4	GNN	4.6345444	3.3416128	1.2929316000000002
189	2	4	GNN	3.052004	4.876579	-1.8245750000000003
190	2	4	GNN	2.6031573	4.8371677	-2.2340104000000003
205	2	4	GNN	4.2952037	4.364874	-0.0696703000000003
215	2	4	GNN	4.475333	3.526193	0.9491399999999999
231	2	4	GNN	4.419368	3.8741732	0.5451948000000004
246	2	4	GNN	5.9857836	6.0639305	-0.07814689999999924
255	2	4	GNN	2.0934973	1.5075767	0.5859206000000001
284	2	4	GNN	11.391156	9.796889	1.5942670000000003
289	2	4	GNN	1.8337626	1.7220923	0.11167030000000011
306	2	4	GNN	3.7660112	3.2917767	0.47423449999999967
308	2	4	GNN	5.28794	2.913305	2.374635
324	2	4	GNN	5.3967667	3.4138277	1.9829389999999996
328	2	4	GNN	4.8042145	3.871409	0.9328054999999997
339	2	4	GNN	13.121934	9.796889	3.3250449999999994
342	2	4	GNN	6.953457	4.2552443	2.6982127
352	2	4	GNN	3.0781026	2.685335	0.3927676
356	2	4	GNN	1.349378	0.9073241	0.4420539
357	2	4	GNN	2.723425	2.1852894	0.5381356000000004
358	2	4	GNN	2.723425	1.1562313	1.5671937000000002
367	2	4	GNN	1.8497746	1.2641907	0.5855839
380	2	4	GNN	6.0551295	5.429498	0.6256314999999999
390	2	4	GNN	3.7660112	3.9679916	-0.20198040000000006
398	2	4	GNN	3.148421	3.8398407	-0.6914197
425	2	4	GNN	8.191565	7.4105353	0.7810297000000004
432	2	4	GNN	6.4303145	4.0375953	2.3927191999999993
438	2	4	GNN	7.5327578	5.3281174	2.2046403999999997
444	2	4	GNN	9.671881	7.4094925	2.262388500000001
473	2	4	GNN	2.0652	1.5104983	0.5547016999999999
479	2	4	GNN	1.9243029	1.9322782	-0.007975300000000018
515	2	4	GNN	6.687132	6.4566298	0.2305022000000001
520	2	4	GNN	1.8934816	1.5586619	0.33481970000000016
526	2	4	GNN	2.617857	5.160289	-2.542432
533	2	4	GNN	1.9786383	2.7681727	-0.7895344
557	2	4	GNN	0.6373295	2.7651732	-2.1278437
562	2	4	GNN	2.201611	1.419572	0.7820390000000002
582	2	4	GNN	1.9243029	5.160289	-3.2359861
606	2	4	GNN	2.6639943	5.953407	-3.2894127
607	2	4	GNN	3.1907916	2.1047883	1.0860032999999998
616	2	4	GNN	0.25288162	1.3914149	-1.13853328
617	2	4	GNN	1.455985	3.9087036	-2.4527186
620	2	4	GNN	4.5103326	3.8112936	0.699039
633	2	4	GNN	5.611774	6.2124114	-0.6006374000000001
653	2	4	GNN	9.647698	8.225831	1.4218670000000007
661	2	4	GNN	6.0551295	4.83417	1.2209594999999993
1	2	5	GNN	7.711122	4.959545	2.7515769999999993
2	2	5	GNN	4.1821356	4.4677386	-0.28560300000000005
6	2	5	GNN	1.5294315	1.4062796	0.12315190000000009
15	2	5	GNN	4.748294	4.8780794	-0.12978540000000027
33	2	5	GNN	7.316547	5.0704265	2.2461205
36	2	5	GNN	3.490959	4.549832	-1.0588730000000002
42	2	5	GNN	3.9394622	2.92461	1.0148522
48	2	5	GNN	0.59384805	2.0878234	-1.49397535
66	2	5	GNN	6.197501	5.3096066	0.8878943999999995
86	2	5	GNN	1.4431806	3.2227864	-1.7796058
95	2	5	GNN	8.191565	6.7645307	1.4270343000000008
97	2	5	GNN	4.6247525	6.6973653	-2.072612800000001
98	2	5	GNN	0.09917195	1.3249782	-1.2258062500000002
107	2	5	GNN	5.7354274	6.204572	-0.4691445999999999
127	2	5	GNN	7.5327578	7.1259212	0.4068366000000001
131	2	5	GNN	0.13131705	2.6957462	-2.56442915
141	2	5	GNN	6.4123206	6.204572	0.2077486000000004
151	2	5	GNN	4.6247525	3.3397415	1.2850109999999995
152	2	5	GNN	8.807794	7.178447	1.6293469999999992
173	2	5	GNN	1.7555683	1.6881534	0.06741489999999994
180	2	5	GNN	5.0016165	4.2510395	0.7505769999999998
183	2	5	GNN	0.7367781	1.5586559	-0.8218778
188	2	5	GNN	4.6345444	3.51073	1.1238144
189	2	5	GNN	3.052004	5.4169693	-2.3649652999999997
190	2	5	GNN	2.6031573	4.45779	-1.8546327000000002
205	2	5	GNN	4.2952037	3.267402	1.0278017
215	2	5	GNN	4.475333	3.8351295	0.6402035000000001
231	2	5	GNN	4.419368	2.754976	1.6643920000000003
246	2	5	GNN	5.9857836	5.403135	0.5826486000000006
255	2	5	GNN	2.0934973	1.5641748	0.5293225000000001
284	2	5	GNN	11.391156	8.21115	3.1800060000000006
289	2	5	GNN	1.8337626	1.9033548	-0.06959219999999999
306	2	5	GNN	3.7660112	2.488846	1.2771651999999998
308	2	5	GNN	5.28794	2.6472712	2.6406688
324	2	5	GNN	5.3967667	2.4663672	2.9303994999999996
328	2	5	GNN	4.8042145	4.000024	0.8041904999999998
339	2	5	GNN	13.121934	8.21115	4.910784
342	2	5	GNN	6.953457	4.8235354	2.1299216000000003
352	2	5	GNN	3.0781026	1.9115329	1.1665696999999997
356	2	5	GNN	1.349378	1.4927799	-0.14340189999999997
357	2	5	GNN	2.723425	2.8475595	-0.12413449999999981
358	2	5	GNN	2.723425	1.6668841	1.0565409000000001
367	2	5	GNN	1.8497746	1.7583781	0.09139649999999988
380	2	5	GNN	6.0551295	5.6152973	0.4398321999999997
390	2	5	GNN	3.7660112	4.6083293	-0.8423181000000004
398	2	5	GNN	3.148421	3.0129488	0.1354721999999997
425	2	5	GNN	8.191565	6.8611174	1.3304476000000003
432	2	5	GNN	6.4303145	3.161467	3.2688474999999997
438	2	5	GNN	7.5327578	5.085625	2.4471327999999994
444	2	5	GNN	9.671881	6.8029838	2.868897200000001
473	2	5	GNN	2.0652	1.6530565	0.4121435
479	2	5	GNN	1.9243029	2.1988995	-0.27459659999999997
515	2	5	GNN	6.687132	5.0864615	1.6006704999999997
520	2	5	GNN	1.8934816	1.7107166	0.18276500000000007
526	2	5	GNN	2.617857	3.007426	-0.3895690000000003
533	2	5	GNN	1.9786383	2.5009186	-0.5222802999999998
557	2	5	GNN	0.6373295	2.207999	-1.5706695000000002
562	2	5	GNN	2.201611	1.4275516	0.7740594000000003
582	2	5	GNN	1.9243029	3.007426	-1.0831231000000001
606	2	5	GNN	2.6639943	6.1169276	-3.4529333
607	2	5	GNN	3.1907916	2.4256923	0.7650992999999997
616	2	5	GNN	0.25288162	1.376037	-1.12315538
617	2	5	GNN	1.455985	5.2334394	-3.7774544
620	2	5	GNN	4.5103326	2.8309567	1.6793758999999997
633	2	5	GNN	5.611774	6.0159564	-0.4041824000000007
653	2	5	GNN	9.647698	5.936451	3.711247
661	2	5	GNN	6.0551295	5.3254538	0.7296756999999996
1	2	6	GNN	7.711122	6.4586825	1.2524394999999995
2	2	6	GNN	4.1821356	4.9378552	-0.7557196000000008
6	2	6	GNN	1.5294315	1.4669	0.06253149999999996
15	2	6	GNN	4.748294	4.4362803	0.3120136999999996
33	2	6	GNN	7.316547	5.2804446	2.0361024
36	2	6	GNN	3.490959	5.1649504	-1.6739914000000002
42	2	6	GNN	3.9394622	3.7537167	0.1857454999999999
48	2	6	GNN	0.59384805	1.5444411	-0.95059305
66	2	6	GNN	6.197501	7.7192783	-1.5217773
86	2	6	GNN	1.4431806	2.764988	-1.3218073999999997
95	2	6	GNN	8.191565	7.1843457	1.007219300000001
97	2	6	GNN	4.6247525	7.437635	-2.8128825000000006
98	2	6	GNN	0.09917195	1.8212981	-1.72212615
107	2	6	GNN	5.7354274	7.581654	-1.8462266000000005
127	2	6	GNN	7.5327578	9.25299	-1.7202322000000008
131	2	6	GNN	0.13131705	2.392147	-2.26082995
141	2	6	GNN	6.4123206	7.581654	-1.1693334000000002
151	2	6	GNN	4.6247525	5.3228126	-0.6980601000000002
152	2	6	GNN	8.807794	8.675056	0.1327379999999998
173	2	6	GNN	1.7555683	1.8040962	-0.04852790000000007
180	2	6	GNN	5.0016165	5.820024	-0.8184075000000002
183	2	6	GNN	0.7367781	1.6676457	-0.9308676
188	2	6	GNN	4.6345444	4.428672	0.2058724000000005
189	2	6	GNN	3.052004	5.6665363	-2.6145322999999996
190	2	6	GNN	2.6031573	5.4334445	-2.8302872000000003
205	2	6	GNN	4.2952037	5.912954	-1.6177503
215	2	6	GNN	4.475333	4.6555223	-0.18018930000000033
231	2	6	GNN	4.419368	4.459357	-0.039988999999999386
246	2	6	GNN	5.9857836	7.585147	-1.5993633999999997
255	2	6	GNN	2.0934973	1.9468594	0.1466379000000002
284	2	6	GNN	11.391156	11.540446	-0.1492899999999988
289	2	6	GNN	1.8337626	1.7961882	0.03757440000000001
306	2	6	GNN	3.7660112	3.3714926	0.39451860000000005
308	2	6	GNN	5.28794	3.1308115	2.1571285
324	2	6	GNN	5.3967667	4.106358	1.2904086999999995
328	2	6	GNN	4.8042145	4.6415806	0.16263389999999944
339	2	6	GNN	13.121934	11.540446	1.5814880000000002
342	2	6	GNN	6.953457	5.5341973	1.4192597000000005
352	2	6	GNN	3.0781026	2.5194912	0.5586113999999998
356	2	6	GNN	1.349378	1.0396664	0.3097116
357	2	6	GNN	2.723425	2.9743607	-0.2509356999999999
358	2	6	GNN	2.723425	1.8171195	0.9063055000000002
367	2	6	GNN	1.8497746	1.807133	0.042641599999999835
380	2	6	GNN	6.0551295	6.179396	-0.12426650000000006
390	2	6	GNN	3.7660112	3.0065582	0.7594529999999997
398	2	6	GNN	3.148421	4.0172825	-0.8688615000000004
425	2	6	GNN	8.191565	8.447589	-0.25602400000000003
432	2	6	GNN	6.4303145	5.6739764	0.7563380999999998
438	2	6	GNN	7.5327578	5.945312	1.5874457999999994
444	2	6	GNN	9.671881	8.528617	1.1432640000000003
473	2	6	GNN	2.0652	1.6305349	0.4346650999999999
479	2	6	GNN	1.9243029	2.1839411	-0.25963820000000015
515	2	6	GNN	6.687132	7.2956204	-0.6084883999999997
520	2	6	GNN	1.8934816	2.1087146	-0.21523299999999979
526	2	6	GNN	2.617857	4.157928	-1.5400710000000002
533	2	6	GNN	1.9786383	1.830534	0.14810429999999997
557	2	6	GNN	0.6373295	2.3692377	-1.7319082
562	2	6	GNN	2.201611	1.5236124	0.6779986000000002
582	2	6	GNN	1.9243029	4.157928	-2.2336251000000003
606	2	6	GNN	2.6639943	7.0499754	-4.3859811
607	2	6	GNN	3.1907916	2.9818623	0.20892929999999987
616	2	6	GNN	0.25288162	1.7962677	-1.54338608
617	2	6	GNN	1.455985	4.2213902	-2.7654052
620	2	6	GNN	4.5103326	4.614865	-0.10453240000000008
633	2	6	GNN	5.611774	5.412314	0.1994599999999993
653	2	6	GNN	9.647698	9.400977	0.24672100000000086
661	2	6	GNN	6.0551295	5.681997	0.37313249999999965
1	2	7	GNN	7.711122	6.2546906	1.4564313999999996
2	2	7	GNN	4.1821356	3.829403	0.3527325999999995
6	2	7	GNN	1.5294315	1.90907	-0.3796385
15	2	7	GNN	4.748294	5.578403	-0.8301090000000002
33	2	7	GNN	7.316547	5.753034	1.5635129999999995
36	2	7	GNN	3.490959	4.645124	-1.1541649999999999
42	2	7	GNN	3.9394622	2.9371145	1.0023477
48	2	7	GNN	0.59384805	1.9246818	-1.33083375
66	2	7	GNN	6.197501	6.1037035	0.09379749999999998
86	2	7	GNN	1.4431806	2.834282	-1.3911014
95	2	7	GNN	8.191565	7.149021	1.0425440000000004
97	2	7	GNN	4.6247525	7.2436547	-2.6189022
98	2	7	GNN	0.09917195	2.417225	-2.31805305
107	2	7	GNN	5.7354274	6.936943	-1.2015156000000005
127	2	7	GNN	7.5327578	7.853438	-0.32068019999999997
131	2	7	GNN	0.13131705	4.0246754	-3.8933583499999997
141	2	7	GNN	6.4123206	6.936943	-0.5246224000000002
151	2	7	GNN	4.6247525	4.6650834	-0.040330900000000725
152	2	7	GNN	8.807794	7.8214345	0.9863594999999998
173	2	7	GNN	1.7555683	1.4148338	0.34073449999999994
180	2	7	GNN	5.0016165	5.483168	-0.48155150000000013
183	2	7	GNN	0.7367781	1.6682491	-0.9314709999999999
188	2	7	GNN	4.6345444	4.3999314	0.2346130000000004
189	2	7	GNN	3.052004	5.929353	-2.8773489999999997
190	2	7	GNN	2.6031573	4.946733	-2.3435757
205	2	7	GNN	4.2952037	5.1224923	-0.8272886000000002
215	2	7	GNN	4.475333	3.1660898	1.3092432
231	2	7	GNN	4.419368	3.5328176	0.8865504000000004
246	2	7	GNN	5.9857836	6.1458783	-0.16009469999999926
255	2	7	GNN	2.0934973	1.930437	0.16306030000000016
284	2	7	GNN	11.391156	9.702832	1.6883239999999997
289	2	7	GNN	1.8337626	1.9540225	-0.12025989999999998
306	2	7	GNN	3.7660112	3.3842728	0.3817383999999997
308	2	7	GNN	5.28794	2.5136752	2.7742647999999996
324	2	7	GNN	5.3967667	3.9340725	1.4626941999999996
328	2	7	GNN	4.8042145	4.358872	0.44534249999999975
339	2	7	GNN	13.121934	9.702832	3.4191019999999988
342	2	7	GNN	6.953457	5.473122	1.4803350000000002
352	2	7	GNN	3.0781026	2.3085513	0.7695512999999998
356	2	7	GNN	1.349378	1.4347544	-0.08537640000000013
357	2	7	GNN	2.723425	3.0190618	-0.2956367999999996
358	2	7	GNN	2.723425	1.4133782	1.3100468000000003
367	2	7	GNN	1.8497746	1.5230988	0.32667579999999985
380	2	7	GNN	6.0551295	6.296375	-0.24124550000000067
390	2	7	GNN	3.7660112	4.476891	-0.7108798000000003
398	2	7	GNN	3.148421	3.6155157	-0.4670947000000001
425	2	7	GNN	8.191565	7.8986	0.2929650000000006
432	2	7	GNN	6.4303145	4.5498466	1.8804678999999993
438	2	7	GNN	7.5327578	5.256595	2.2761628
444	2	7	GNN	9.671881	7.8989396	1.7729414000000006
473	2	7	GNN	2.0652	1.5929658	0.47223419999999994
479	2	7	GNN	1.9243029	2.2710097	-0.3467068
515	2	7	GNN	6.687132	6.1088257	0.5783063000000004
520	2	7	GNN	1.8934816	2.1488616	-0.25537999999999994
526	2	7	GNN	2.617857	3.9285994	-1.3107424
533	2	7	GNN	1.9786383	2.3544345	-0.3757961999999999
557	2	7	GNN	0.6373295	2.6064599	-1.9691304
562	2	7	GNN	2.201611	1.8943534	0.30725760000000024
582	2	7	GNN	1.9243029	3.9285994	-2.0042964999999997
606	2	7	GNN	2.6639943	7.582702	-4.918707700000001
607	2	7	GNN	3.1907916	1.5276189	1.6631726999999998
616	2	7	GNN	0.25288162	1.7881875	-1.5353058800000001
617	2	7	GNN	1.455985	5.7421794	-4.2861944
620	2	7	GNN	4.5103326	3.6976564	0.8126761999999998
633	2	7	GNN	5.611774	6.2083917	-0.5966177000000004
653	2	7	GNN	9.647698	7.2708144	2.3768836
661	2	7	GNN	6.0551295	5.9480567	0.10707279999999919
1	2	8	GNN	7.711122	7.124812	0.5863099999999992
2	2	8	GNN	4.1821356	3.2690392	0.9130963999999997
6	2	8	GNN	1.5294315	1.7154231	-0.18599159999999992
15	2	8	GNN	4.748294	7.2849984	-2.5367044000000005
33	2	8	GNN	7.316547	6.329252	0.9872949999999996
36	2	8	GNN	3.490959	5.0337024	-1.5427434
42	2	8	GNN	3.9394622	4.6302686	-0.6908064
48	2	8	GNN	0.59384805	3.2340436	-2.64019555
66	2	8	GNN	6.197501	5.6446147	0.5528862999999999
86	2	8	GNN	1.4431806	4.239409	-2.7962284000000004
95	2	8	GNN	8.191565	7.202624	0.9889410000000005
97	2	8	GNN	4.6247525	7.205837	-2.5810845000000002
98	2	8	GNN	0.09917195	2.0989652	-1.99979325
107	2	8	GNN	5.7354274	6.663882	-0.9284546000000002
127	2	8	GNN	7.5327578	7.27387	0.2588878000000001
131	2	8	GNN	0.13131705	2.6359112	-2.50459415
141	2	8	GNN	6.4123206	6.663882	-0.25156139999999994
151	2	8	GNN	4.6247525	4.2309313	0.39382119999999965
152	2	8	GNN	8.807794	7.2913957	1.5163982999999996
173	2	8	GNN	1.7555683	1.3696641	0.3859041999999999
180	2	8	GNN	5.0016165	5.256432	-0.2548155000000003
183	2	8	GNN	0.7367781	1.5427458	-0.8059677000000001
188	2	8	GNN	4.6345444	3.9643722	0.6701722000000001
189	2	8	GNN	3.052004	6.694895	-3.6428909999999997
190	2	8	GNN	2.6031573	6.3952947	-3.7921374
205	2	8	GNN	4.2952037	3.792878	0.5023257000000001
215	2	8	GNN	4.475333	4.620981	-0.14564799999999956
231	2	8	GNN	4.419368	4.128495	0.2908730000000004
246	2	8	GNN	5.9857836	5.7383065	0.24747710000000023
255	2	8	GNN	2.0934973	1.6549735	0.4385238
284	2	8	GNN	11.391156	9.535873	1.855283
289	2	8	GNN	1.8337626	1.5955625	0.23820010000000003
306	2	8	GNN	3.7660112	3.2109983	0.5550128999999999
308	2	8	GNN	5.28794	2.3556912	2.9322488
324	2	8	GNN	5.3967667	2.8721528	2.5246139
328	2	8	GNN	4.8042145	4.688629	0.1155854999999999
339	2	8	GNN	13.121934	9.535873	3.586060999999999
342	2	8	GNN	6.953457	5.4027567	1.5507003
352	2	8	GNN	3.0781026	2.300503	0.7775995999999998
356	2	8	GNN	1.349378	1.0895295	0.2598484999999999
357	2	8	GNN	2.723425	2.8910685	-0.1676434999999996
358	2	8	GNN	2.723425	1.3743739	1.3490511000000003
367	2	8	GNN	1.8497746	1.5024924	0.3472822
380	2	8	GNN	6.0551295	5.664946	0.3901835
390	2	8	GNN	3.7660112	6.3182592	-2.552248
398	2	8	GNN	3.148421	4.31087	-1.1624490000000005
425	2	8	GNN	8.191565	8.399041	-0.20747599999999977
432	2	8	GNN	6.4303145	4.170188	2.2601265
438	2	8	GNN	7.5327578	6.391269	1.1414887999999994
444	2	8	GNN	9.671881	8.392206	1.279675000000001
473	2	8	GNN	2.0652	1.4381546	0.6270453999999999
479	2	8	GNN	1.9243029	1.8156862	0.10861670000000001
515	2	8	GNN	6.687132	5.9819746	0.7051574
520	2	8	GNN	1.8934816	1.7375257	0.15595590000000015
526	2	8	GNN	2.617857	3.508784	-0.890927
533	2	8	GNN	1.9786383	3.289737	-1.3110987
557	2	8	GNN	0.6373295	2.5758154	-1.9384859000000003
562	2	8	GNN	2.201611	1.8194227	0.38218830000000015
582	2	8	GNN	1.9243029	3.508784	-1.5844810999999999
606	2	8	GNN	2.6639943	7.271979	-4.607984699999999
607	2	8	GNN	3.1907916	2.1752584	1.0155331999999997
616	2	8	GNN	0.25288162	1.4625001	-1.20961848
617	2	8	GNN	1.455985	7.860059	-6.404074
620	2	8	GNN	4.5103326	3.4021435	1.1081890999999997
633	2	8	GNN	5.611774	6.7480745	-1.1363005000000008
653	2	8	GNN	9.647698	7.799961	1.8477370000000004
661	2	8	GNN	6.0551295	6.6563945	-0.6012650000000006
1	2	9	GNN	7.711122	5.6003213	2.1108006999999995
2	2	9	GNN	4.1821356	3.933121	0.24901459999999975
6	2	9	GNN	1.5294315	1.9553806	-0.42594909999999997
15	2	9	GNN	4.748294	7.1262927	-2.3779987
33	2	9	GNN	7.316547	5.5739484	1.7425986
36	2	9	GNN	3.490959	5.0455227	-1.5545637
42	2	9	GNN	3.9394622	4.232407	-0.29294480000000034
48	2	9	GNN	0.59384805	3.8710065	-3.27715845
66	2	9	GNN	6.197501	6.594749	-0.39724800000000027
86	2	9	GNN	1.4431806	5.053848	-3.6106674000000005
95	2	9	GNN	8.191565	6.451479	1.7400860000000007
97	2	9	GNN	4.6247525	6.4658284	-1.8410759000000008
98	2	9	GNN	0.09917195	2.2226071	-2.1234351499999997
107	2	9	GNN	5.7354274	6.17391	-0.4384826000000004
127	2	9	GNN	7.5327578	6.477883	1.0548747999999994
131	2	9	GNN	0.13131705	3.737609	-3.60629195
141	2	9	GNN	6.4123206	6.17391	0.23841059999999992
151	2	9	GNN	4.6247525	5.1310086	-0.5062561000000008
152	2	9	GNN	8.807794	6.5360293	2.2717646999999994
173	2	9	GNN	1.7555683	1.778905	-0.023336699999999988
180	2	9	GNN	5.0016165	4.768492	0.23312449999999973
183	2	9	GNN	0.7367781	2.2331836	-1.4964054999999998
188	2	9	GNN	4.6345444	3.4110503	1.2234941000000004
189	2	9	GNN	3.052004	7.179541	-4.127537
190	2	9	GNN	2.6031573	7.103319	-4.5001617
205	2	9	GNN	4.2952037	4.705927	-0.4107232999999999
215	2	9	GNN	4.475333	5.011064	-0.5357310000000002
231	2	9	GNN	4.419368	3.5580268	0.8613412000000005
246	2	9	GNN	5.9857836	6.643341	-0.6575574
255	2	9	GNN	2.0934973	2.3817472	-0.28824989999999984
284	2	9	GNN	11.391156	8.46661	2.924546000000001
289	2	9	GNN	1.8337626	1.8918885	-0.058125900000000064
306	2	9	GNN	3.7660112	3.8381355	-0.07212430000000003
308	2	9	GNN	5.28794	4.735558	0.5523819999999997
324	2	9	GNN	5.3967667	3.7393405	1.6574261999999997
328	2	9	GNN	4.8042145	3.9472513	0.8569631999999996
339	2	9	GNN	13.121934	8.46661	4.655324
342	2	9	GNN	6.953457	5.4605913	1.4928657000000003
352	2	9	GNN	3.0781026	3.1138248	-0.03572220000000037
356	2	9	GNN	1.349378	2.2784245	-0.9290464999999999
357	2	9	GNN	2.723425	2.4479463	0.2754787000000003
358	2	9	GNN	2.723425	1.785966	0.9374590000000003
367	2	9	GNN	1.8497746	1.853145	-0.0033704000000001066
380	2	9	GNN	6.0551295	6.3965344	-0.34140490000000057
390	2	9	GNN	3.7660112	6.7432075	-2.9771962999999997
398	2	9	GNN	3.148421	5.3631463	-2.2147253000000005
425	2	9	GNN	8.191565	8.197248	-0.0056829999999994385
432	2	9	GNN	6.4303145	4.8303432	1.5999713
438	2	9	GNN	7.5327578	5.464354	2.0684037999999996
444	2	9	GNN	9.671881	8.177362	1.4945190000000004
473	2	9	GNN	2.0652	2.1625056	-0.09730559999999988
479	2	9	GNN	1.9243029	1.9515469	-0.027244000000000046
515	2	9	GNN	6.687132	5.2931266	1.3940054000000002
520	2	9	GNN	1.8934816	2.343185	-0.4497034
526	2	9	GNN	2.617857	4.6705065	-2.0526495000000002
533	2	9	GNN	1.9786383	4.4908347	-2.5121963999999997
557	2	9	GNN	0.6373295	3.0841022	-2.4467727
562	2	9	GNN	2.201611	2.1081102	0.09350080000000016
582	2	9	GNN	1.9243029	4.6705065	-2.7462036000000003
606	2	9	GNN	2.6639943	7.2045546	-4.540560299999999
607	2	9	GNN	3.1907916	2.4129956	0.7777959999999999
616	2	9	GNN	0.25288162	2.285046	-2.0321643799999998
617	2	9	GNN	1.455985	7.1437917	-5.6878067
620	2	9	GNN	4.5103326	4.0366592	0.4736734
633	2	9	GNN	5.611774	6.059367	-0.44759300000000035
653	2	9	GNN	9.647698	7.2952166	2.3524814000000003
661	2	9	GNN	6.0551295	7.1370096	-1.0818801000000002
1	2	10	GNN	7.711122	6.6417675	1.0693544999999993
2	2	10	GNN	4.1821356	3.6837108	0.49842479999999956
6	2	10	GNN	1.5294315	2.0698736	-0.5404421000000001
15	2	10	GNN	4.748294	6.0016117	-1.2533177000000002
33	2	10	GNN	7.316547	5.645174	1.671373
36	2	10	GNN	3.490959	5.2292128	-1.7382537999999998
42	2	10	GNN	3.9394622	3.5052238	0.4342383999999999
48	2	10	GNN	0.59384805	3.5631545	-2.96930645
66	2	10	GNN	6.197501	6.253907	-0.056405999999999956
86	2	10	GNN	1.4431806	4.492695	-3.0495144000000005
95	2	10	GNN	8.191565	7.508675	0.6828900000000004
97	2	10	GNN	4.6247525	7.69575	-3.0709975000000007
98	2	10	GNN	0.09917195	2.705515	-2.60634305
107	2	10	GNN	5.7354274	7.179507	-1.4440796000000002
127	2	10	GNN	7.5327578	7.924556	-0.3917982000000002
131	2	10	GNN	0.13131705	4.47192	-4.34060295
141	2	10	GNN	6.4123206	7.179507	-0.7671863999999999
151	2	10	GNN	4.6247525	5.6855173	-1.0607648000000003
152	2	10	GNN	8.807794	7.9654093	0.8423846999999993
173	2	10	GNN	1.7555683	1.6652714	0.09029690000000001
180	2	10	GNN	5.0016165	4.8043323	0.19728420000000035
183	2	10	GNN	0.7367781	2.117883	-1.3811049
188	2	10	GNN	4.6345444	5.0081844	-0.37363999999999997
189	2	10	GNN	3.052004	7.405197	-4.353193
190	2	10	GNN	2.6031573	6.764472	-4.1613147
205	2	10	GNN	4.2952037	3.4689496	0.8262540999999999
215	2	10	GNN	4.475333	5.0677614	-0.5924284000000002
231	2	10	GNN	4.419368	3.0627673	1.3566007000000004
246	2	10	GNN	5.9857836	6.2873054	-0.30152179999999973
255	2	10	GNN	2.0934973	1.8929946	0.20050270000000014
284	2	10	GNN	11.391156	9.527066	1.864090000000001
289	2	10	GNN	1.8337626	2.2084444	-0.37468179999999984
306	2	10	GNN	3.7660112	3.6202996	0.14571159999999983
308	2	10	GNN	5.28794	2.7194912	2.5684487999999996
324	2	10	GNN	5.3967667	3.8605175	1.5362491999999999
328	2	10	GNN	4.8042145	4.5474143	0.2568001999999998
339	2	10	GNN	13.121934	9.527066	3.594868
342	2	10	GNN	6.953457	6.125573	0.8278840000000001
352	2	10	GNN	3.0781026	2.9257705	0.15233209999999975
356	2	10	GNN	1.349378	1.2475152	0.10186279999999992
357	2	10	GNN	2.723425	3.2433963	-0.5199712999999999
358	2	10	GNN	2.723425	1.6568985	1.0665265000000002
367	2	10	GNN	1.8497746	1.7044787	0.14529590000000003
380	2	10	GNN	6.0551295	5.264513	0.7906164999999996
390	2	10	GNN	3.7660112	5.9958744	-2.2298632
398	2	10	GNN	3.148421	5.048035	-1.8996139999999997
425	2	10	GNN	8.191565	8.385479	-0.19391399999999948
432	2	10	GNN	6.4303145	4.2256975	2.204617
438	2	10	GNN	7.5327578	7.594264	-0.06150620000000018
444	2	10	GNN	9.671881	8.388337	1.283544000000001
473	2	10	GNN	2.0652	2.1379921	-0.07279210000000003
479	2	10	GNN	1.9243029	2.1359198	-0.21161689999999989
515	2	10	GNN	6.687132	6.6289625	0.058169499999999985
520	2	10	GNN	1.8934816	2.340351	-0.44686939999999997
526	2	10	GNN	2.617857	4.669808	-2.051951
533	2	10	GNN	1.9786383	3.5283713	-1.5497329999999998
557	2	10	GNN	0.6373295	2.8378835	-2.200554
562	2	10	GNN	2.201611	2.0618415	0.13976950000000032
582	2	10	GNN	1.9243029	4.669808	-2.7455051
606	2	10	GNN	2.6639943	6.806885	-4.142890700000001
607	2	10	GNN	3.1907916	3.1458569	0.04493469999999977
616	2	10	GNN	0.25288162	1.8215463	-1.5686646800000001
617	2	10	GNN	1.455985	5.4001455	-3.9441604999999997
620	2	10	GNN	4.5103326	3.692816	0.8175165999999998
633	2	10	GNN	5.611774	6.230465	-0.6186910000000001
653	2	10	GNN	9.647698	6.9633284	2.6843696
661	2	10	GNN	6.0551295	7.2973166	-1.2421871000000007
38	3	1	GNN	5.3967667	5.474233	-0.07746630000000021
39	3	1	GNN	2.7442024	3.5736735	-0.8294711000000001
45	3	1	GNN	1.1088728	1.3864789	-0.27760609999999986
47	3	1	GNN	4.4006248	4.212954	0.18767080000000025
52	3	1	GNN	1.9786383	4.3060317	-2.3273934
69	3	1	GNN	0.7330525	3.690448	-2.9573955
70	3	1	GNN	2.4031131	1.6671147	0.7359984000000002
75	3	1	GNN	3.4129298	1.9649799	1.4479499000000002
76	3	1	GNN	1.7118955	4.6632333	-2.9513378
91	3	1	GNN	6.197501	6.567373	-0.369872
101	3	1	GNN	5.229434	3.4220407	1.8073933000000002
105	3	1	GNN	4.6247525	4.940206	-0.3154535000000003
111	3	1	GNN	2.217544	1.5623584	0.6551856000000003
121	3	1	GNN	0.0	3.090428	-3.090428
125	3	1	GNN	4.5250196	4.2151237	0.3098958999999999
126	3	1	GNN	1.7335263	2.4809115	-0.7473851999999999
143	3	1	GNN	5.7057114	5.389772	0.3159394000000004
145	3	1	GNN	9.671881	8.039375	1.6325060000000011
148	3	1	GNN	0.4649408	2.0323029	-1.5673621
155	3	1	GNN	7.2991705	6.611511	0.6876594999999996
163	3	1	GNN	6.0551295	6.329203	-0.2740735000000001
169	3	1	GNN	1.3029634	1.2460248	0.05693860000000006
184	3	1	GNN	6.458688	5.389439	1.0692490000000001
192	3	1	GNN	1.8171555	1.7284682	0.08868729999999991
200	3	1	GNN	0.09085634	3.8660872	-3.7752308599999997
206	3	1	GNN	2.9178941	2.9593422	-0.04144810000000021
216	3	1	GNN	6.9383388	6.5860715	0.3522673000000003
229	3	1	GNN	0.76608	1.2073	-0.44122000000000006
242	3	1	GNN	4.748294	3.085778	1.6625159999999997
244	3	1	GNN	3.5215707	4.8074327	-1.2858619999999998
245	3	1	GNN	1.4431806	2.1736093	-0.7304286999999998
248	3	1	GNN	5.749897	4.445614	1.3042829999999999
251	3	1	GNN	1.6650481	1.3232656	0.3417824999999999
256	3	1	GNN	0.3641551	3.6437078	-3.2795527
257	3	1	GNN	7.049818	7.6651387	-0.6153206999999998
276	3	1	GNN	6.4303145	5.6567273	0.7735871999999997
279	3	1	GNN	4.419368	4.3203673	0.09900070000000039
312	3	1	GNN	7.711122	7.985866	-0.2747440000000001
316	3	1	GNN	4.990129	4.9106317	0.07949729999999988
318	3	1	GNN	12.021655	9.642481	2.379174000000001
360	3	1	GNN	4.001168	5.229881	-1.228713
370	3	1	GNN	2.0335119	1.9085789	0.12493300000000018
374	3	1	GNN	2.7887237	2.5811617	0.2075619999999998
377	3	1	GNN	9.671881	7.854543	1.8173380000000012
394	3	1	GNN	1.2568539	1.9745433	-0.7176893999999998
404	3	1	GNN	3.650495	2.0419636	1.6085314
408	3	1	GNN	3.2931263	4.110621	-0.8174947000000001
415	3	1	GNN	1.2135745	1.5244689	-0.3108944
422	3	1	GNN	0.5016732	1.2664585	-0.7647852999999999
433	3	1	GNN	5.5468283	5.834931	-0.2881027000000005
434	3	1	GNN	3.0781026	4.746551	-1.6684484000000004
443	3	1	GNN	6.953457	5.677327	1.2761300000000002
459	3	1	GNN	5.9857836	6.165988	-0.18020439999999915
466	3	1	GNN	5.119204	3.5133665	1.6058374999999998
480	3	1	GNN	3.6825666	2.1273134	1.5552532000000001
495	3	1	GNN	6.4249783	3.4699378	2.9550405000000004
503	3	1	GNN	0.6362455	7.0268064	-6.3905609
507	3	1	GNN	6.9383388	5.813163	1.1251758
532	3	1	GNN	0.6793785	4.563688	-3.8843095
547	3	1	GNN	2.9953651	3.2248366	-0.22947150000000027
564	3	1	GNN	11.391156	10.0110855	1.3800705000000004
601	3	1	GNN	3.9095998	6.962049	-3.0524492000000003
615	3	1	GNN	0.6401138	3.5892384	-2.9491246
634	3	1	GNN	3.3676689	5.406174	-2.0385051
639	3	1	GNN	2.7786994	3.3416662	-0.5629668000000003
643	3	1	GNN	1.6083632	1.595649	0.012714200000000009
38	3	2	GNN	5.3967667	6.7378054	-1.3410387000000004
39	3	2	GNN	2.7442024	3.2919154	-0.5477130000000003
45	3	2	GNN	1.1088728	1.3315793	-0.22270649999999992
47	3	2	GNN	4.4006248	4.678281	-0.2776562
52	3	2	GNN	1.9786383	3.8573642	-1.8787259
69	3	2	GNN	0.7330525	1.6585113	-0.9254588
70	3	2	GNN	2.4031131	1.5918431	0.8112700000000002
75	3	2	GNN	3.4129298	1.4505221	1.9624077000000002
76	3	2	GNN	1.7118955	3.23663	-1.5247344999999999
91	3	2	GNN	6.197501	6.3392553	-0.14175429999999967
101	3	2	GNN	5.229434	4.6228604	0.6065735999999999
105	3	2	GNN	4.6247525	4.8669853	-0.24223280000000003
111	3	2	GNN	2.217544	1.7003722	0.5171718000000003
121	3	2	GNN	0.0	2.699194	-2.699194
125	3	2	GNN	4.5250196	4.6755314	-0.15051179999999942
126	3	2	GNN	1.7335263	1.9305414	-0.1970151
143	3	2	GNN	5.7057114	6.4243517	-0.7186402999999997
145	3	2	GNN	9.671881	8.597846	1.0740350000000003
148	3	2	GNN	0.4649408	1.1638298	-0.6988890000000001
155	3	2	GNN	7.2991705	6.8543787	0.44479179999999996
163	3	2	GNN	6.0551295	6.8445063	-0.7893768000000003
169	3	2	GNN	1.3029634	0.8197155	0.48324790000000006
184	3	2	GNN	6.458688	5.1732254	1.2854626000000007
192	3	2	GNN	1.8171555	2.078468	-0.26131250000000006
200	3	2	GNN	0.09085634	4.0902896	-3.99943326
206	3	2	GNN	2.9178941	4.1997705	-1.2818763999999998
216	3	2	GNN	6.9383388	6.9824553	-0.04411649999999945
229	3	2	GNN	0.76608	0.56409943	0.20198057000000003
242	3	2	GNN	4.748294	2.9552608	1.7930331999999995
244	3	2	GNN	3.5215707	4.236891	-0.7153203000000001
245	3	2	GNN	1.4431806	2.3996658	-0.9564852000000001
248	3	2	GNN	5.749897	4.5299635	1.2199334999999998
251	3	2	GNN	1.6650481	1.6538757	0.011172399999999971
256	3	2	GNN	0.3641551	2.9356012	-2.5714460999999997
257	3	2	GNN	7.049818	7.098308	-0.048490000000000144
276	3	2	GNN	6.4303145	7.804044	-1.3737295000000005
279	3	2	GNN	4.419368	1.9009097	2.5184583000000007
312	3	2	GNN	7.711122	7.8035936	-0.09247160000000054
316	3	2	GNN	4.990129	4.8506756	0.13945339999999984
318	3	2	GNN	12.021655	10.22937	1.7922850000000015
360	3	2	GNN	4.001168	6.0047035	-2.0035355
370	3	2	GNN	2.0335119	3.106979	-1.0734670999999998
374	3	2	GNN	2.7887237	4.641898	-1.8531743000000005
377	3	2	GNN	9.671881	8.877592	0.7942890000000009
394	3	2	GNN	1.2568539	1.1760659	0.08078800000000008
404	3	2	GNN	3.650495	2.4466925	1.2038024999999997
408	3	2	GNN	3.2931263	4.578453	-1.2853266999999997
415	3	2	GNN	1.2135745	1.7321464	-0.5185719
422	3	2	GNN	0.5016732	1.0464501	-0.5447768999999999
433	3	2	GNN	5.5468283	4.856831	0.6899972999999999
434	3	2	GNN	3.0781026	4.2812023	-1.2030997000000005
443	3	2	GNN	6.953457	5.6209083	1.3325487000000003
459	3	2	GNN	5.9857836	5.9227715	0.06301210000000079
466	3	2	GNN	5.119204	4.188946	0.9302580000000003
480	3	2	GNN	3.6825666	2.5660124	1.1165542
495	3	2	GNN	6.4249783	4.3887672	2.0362111
503	3	2	GNN	0.6362455	6.362618	-5.7263725
507	3	2	GNN	6.9383388	5.2960176	1.6423212000000005
532	3	2	GNN	0.6793785	2.9885125	-2.3091340000000002
547	3	2	GNN	2.9953651	3.4907289	-0.49536380000000024
564	3	2	GNN	11.391156	10.562459	0.828697
601	3	2	GNN	3.9095998	7.535939	-3.6263392
615	3	2	GNN	0.6401138	2.950111	-2.3099972
634	3	2	GNN	3.3676689	4.1257105	-0.7580416000000003
639	3	2	GNN	2.7786994	3.2832174	-0.504518
643	3	2	GNN	1.6083632	1.6329048	-0.02454159999999983
38	3	4	GNN	5.3967667	5.248716	0.14805069999999976
39	3	4	GNN	2.7442024	3.069711	-0.32550860000000004
45	3	4	GNN	1.1088728	1.1896844	-0.08081159999999987
47	3	4	GNN	4.4006248	4.236324	0.16430080000000036
52	3	4	GNN	1.9786383	5.094896	-3.1162577000000002
69	3	4	GNN	0.7330525	3.550666	-2.8176135
70	3	4	GNN	2.4031131	1.5515	0.8516131
75	3	4	GNN	3.4129298	1.6421899	1.7707399000000001
76	3	4	GNN	1.7118955	2.3786383	-0.6667428
91	3	4	GNN	6.197501	6.5516744	-0.35417339999999964
101	3	4	GNN	5.229434	3.75336	1.4760740000000006
105	3	4	GNN	4.6247525	4.3502564	0.27449609999999947
111	3	4	GNN	2.217544	1.5168406	0.7007034000000001
121	3	4	GNN	0.0	2.5828795	-2.5828795
125	3	4	GNN	4.5250196	3.9975584	0.5274612000000003
126	3	4	GNN	1.7335263	2.0061586	-0.27263229999999994
143	3	4	GNN	5.7057114	4.851213	0.8544983999999998
145	3	4	GNN	9.671881	8.362583	1.309298
148	3	4	GNN	0.4649408	1.7018386	-1.2368978000000002
155	3	4	GNN	7.2991705	6.825257	0.4739135000000001
163	3	4	GNN	6.0551295	5.778876	0.27625349999999926
169	3	4	GNN	1.3029634	1.1974022	0.10556120000000013
184	3	4	GNN	6.458688	4.774348	1.6843400000000006
192	3	4	GNN	1.8171555	1.8781797	-0.061024200000000084
200	3	4	GNN	0.09085634	3.8799057	-3.78904936
206	3	4	GNN	2.9178941	4.34193	-1.4240358999999998
216	3	4	GNN	6.9383388	6.5380864	0.4002524000000003
229	3	4	GNN	0.76608	1.2320485	-0.4659685000000001
242	3	4	GNN	4.748294	3.017531	1.7307629999999996
244	3	4	GNN	3.5215707	3.3526106	0.1689600999999996
245	3	4	GNN	1.4431806	2.549948	-1.1067674
248	3	4	GNN	5.749897	5.3635497	0.3863472999999997
251	3	4	GNN	1.6650481	1.2474626	0.41758549999999994
256	3	4	GNN	0.3641551	2.832367	-2.4682119
257	3	4	GNN	7.049818	7.536453	-0.4866349999999997
276	3	4	GNN	6.4303145	5.8424344	0.5878800999999996
279	3	4	GNN	4.419368	3.260683	1.1586850000000002
312	3	4	GNN	7.711122	8.240743	-0.5296210000000006
316	3	4	GNN	4.990129	4.644548	0.34558099999999925
318	3	4	GNN	12.021655	10.401931	1.6197240000000015
360	3	4	GNN	4.001168	6.2989364	-2.2977684
370	3	4	GNN	2.0335119	3.5257382	-1.4922263
374	3	4	GNN	2.7887237	3.1898723	-0.4011486000000004
377	3	4	GNN	9.671881	8.177552	1.4943290000000005
394	3	4	GNN	1.2568539	1.5611898	-0.3043358999999999
404	3	4	GNN	3.650495	1.9289539	1.7215410999999998
408	3	4	GNN	3.2931263	4.213676	-0.9205497000000005
415	3	4	GNN	1.2135745	1.5457572	-0.33218269999999994
422	3	4	GNN	0.5016732	1.3109288	-0.8092555999999999
433	3	4	GNN	5.5468283	4.8349156	0.7119126999999992
434	3	4	GNN	3.0781026	2.847503	0.23059959999999968
443	3	4	GNN	6.953457	5.49837	1.4550869999999998
459	3	4	GNN	5.9857836	6.219848	-0.2340643999999994
466	3	4	GNN	5.119204	4.2186136	0.9005903999999996
480	3	4	GNN	3.6825666	2.6074076	1.0751589999999998
495	3	4	GNN	6.4249783	3.8820732	2.5429051000000005
503	3	4	GNN	0.6362455	6.927957	-6.2917115
507	3	4	GNN	6.9383388	5.411409	1.5269298000000004
532	3	4	GNN	0.6793785	2.6002724	-1.9208939000000003
547	3	4	GNN	2.9953651	2.1699212	0.8254438999999998
564	3	4	GNN	11.391156	10.686307	0.7048490000000012
601	3	4	GNN	3.9095998	7.080429	-3.1708291999999996
615	3	4	GNN	0.6401138	2.5007422	-1.8606284
634	3	4	GNN	3.3676689	3.5160003	-0.1483314
639	3	4	GNN	2.7786994	3.0493712	-0.27067180000000013
643	3	4	GNN	1.6083632	1.1417626	0.46660060000000003
38	3	5	GNN	5.3967667	4.6492333	0.7475334
39	3	5	GNN	2.7442024	3.1003666	-0.35616420000000026
45	3	5	GNN	1.1088728	1.3470212	-0.23814839999999982
47	3	5	GNN	4.4006248	4.6339355	-0.23331069999999965
52	3	5	GNN	1.9786383	4.2237983	-2.2451600000000003
69	3	5	GNN	0.7330525	2.8308465	-2.097794
70	3	5	GNN	2.4031131	1.3440262	1.0590869
75	3	5	GNN	3.4129298	2.0851622	1.3277676
76	3	5	GNN	1.7118955	2.9258883	-1.2139928
91	3	5	GNN	6.197501	5.677143	0.5203579999999999
101	3	5	GNN	5.229434	4.2209053	1.0085287000000003
105	3	5	GNN	4.6247525	4.5799108	0.04484169999999921
111	3	5	GNN	2.217544	1.4025484	0.8149956000000003
121	3	5	GNN	0.0	2.8842943	-2.8842943
125	3	5	GNN	4.5250196	3.6641006	0.8609190000000004
126	3	5	GNN	1.7335263	1.7977953	-0.06426899999999991
143	3	5	GNN	5.7057114	4.1806335	1.5250779000000003
145	3	5	GNN	9.671881	7.888251	1.7836300000000005
148	3	5	GNN	0.4649408	2.4732969	-2.0083561
155	3	5	GNN	7.2991705	5.428622	1.8705485
163	3	5	GNN	6.0551295	5.113937	0.9411924999999997
169	3	5	GNN	1.3029634	1.398878	-0.09591459999999996
184	3	5	GNN	6.458688	3.416939	3.0417490000000003
192	3	5	GNN	1.8171555	1.4397005	0.3774549999999999
200	3	5	GNN	0.09085634	5.0176153	-4.92675896
206	3	5	GNN	2.9178941	4.154139	-1.2362449
216	3	5	GNN	6.9383388	5.6518373	1.2865015
229	3	5	GNN	0.76608	0.9279418	-0.16186180000000006
242	3	5	GNN	4.748294	2.229937	2.5183569999999995
244	3	5	GNN	3.5215707	3.6821513	-0.1605806000000003
245	3	5	GNN	1.4431806	1.8757652	-0.4325846
248	3	5	GNN	5.749897	4.7358813	1.0140156999999999
251	3	5	GNN	1.6650481	1.7232547	-0.05820660000000011
256	3	5	GNN	0.3641551	3.035096	-2.6709408999999997
257	3	5	GNN	7.049818	6.2543225	0.7954955000000004
276	3	5	GNN	6.4303145	6.262232	0.1680824999999997
279	3	5	GNN	4.419368	2.2569816	2.1623864000000004
312	3	5	GNN	7.711122	7.364907	0.34621499999999994
316	3	5	GNN	4.990129	4.566572	0.42355699999999974
318	3	5	GNN	12.021655	7.6227765	4.398878500000001
360	3	5	GNN	4.001168	5.5552907	-1.5541226999999997
370	3	5	GNN	2.0335119	3.5997446	-1.5662327
374	3	5	GNN	2.7887237	1.8205599	0.9681637999999999
377	3	5	GNN	9.671881	6.4440713	3.227809700000001
394	3	5	GNN	1.2568539	2.133316	-0.8764621000000001
404	3	5	GNN	3.650495	1.6393658	2.0111292
408	3	5	GNN	3.2931263	4.552979	-1.2598526999999997
415	3	5	GNN	1.2135745	1.6770886	-0.46351410000000004
422	3	5	GNN	0.5016732	1.3240906	-0.8224173999999999
433	3	5	GNN	5.5468283	5.262605	0.28422329999999985
434	3	5	GNN	3.0781026	3.1881096	-0.11000700000000041
443	3	5	GNN	6.953457	4.0635147	2.8899423000000004
459	3	5	GNN	5.9857836	5.774279	0.2115046000000005
466	3	5	GNN	5.119204	4.685921	0.4332830000000003
480	3	5	GNN	3.6825666	2.902931	0.7796355999999998
495	3	5	GNN	6.4249783	4.156154	2.2688243000000003
503	3	5	GNN	0.6362455	6.329671	-5.6934255
507	3	5	GNN	6.9383388	3.2015498	3.7367890000000004
532	3	5	GNN	0.6793785	3.6242225	-2.9448440000000002
547	3	5	GNN	2.9953651	2.3029585	0.6924066
564	3	5	GNN	11.391156	7.7699165	3.6212395000000006
601	3	5	GNN	3.9095998	5.816632	-1.9070322000000002
615	3	5	GNN	0.6401138	3.351222	-2.7111082
634	3	5	GNN	3.3676689	4.1079326	-0.7402636999999999
639	3	5	GNN	2.7786994	3.2121043	-0.4334049000000002
643	3	5	GNN	1.6083632	1.2296916	0.3786716000000001
38	3	6	GNN	5.3967667	7.005174	-1.6084073000000005
39	3	6	GNN	2.7442024	3.6001234	-0.8559210000000004
45	3	6	GNN	1.1088728	0.8099719	0.29890090000000014
47	3	6	GNN	4.4006248	3.9774487	0.42317610000000005
52	3	6	GNN	1.9786383	6.320699	-4.3420607
69	3	6	GNN	0.7330525	3.8080661	-3.0750136
70	3	6	GNN	2.4031131	2.26753	0.1355831000000003
75	3	6	GNN	3.4129298	2.6827857	0.7301441
76	3	6	GNN	1.7118955	2.7918031	-1.0799076
91	3	6	GNN	6.197501	7.007495	-0.8099939999999997
101	3	6	GNN	5.229434	4.475821	0.7536130000000005
105	3	6	GNN	4.6247525	3.5597517	1.0650007999999995
111	3	6	GNN	2.217544	1.6841735	0.5333705000000002
121	3	6	GNN	0.0	2.998881	-2.998881
125	3	6	GNN	4.5250196	4.161518	0.3635016000000002
126	3	6	GNN	1.7335263	2.2791314	-0.5456050999999997
143	3	6	GNN	5.7057114	6.157285	-0.4515735999999997
145	3	6	GNN	9.671881	8.425238	1.2466430000000006
148	3	6	GNN	0.4649408	1.7728882	-1.3079474
155	3	6	GNN	7.2991705	7.289661	0.00950950000000006
163	3	6	GNN	6.0551295	6.1089168	-0.05378730000000065
169	3	6	GNN	1.3029634	1.3609861	-0.05802269999999998
184	3	6	GNN	6.458688	5.5419917	0.9166963000000008
192	3	6	GNN	1.8171555	1.8982502	-0.08109470000000019
200	3	6	GNN	0.09085634	3.2208116	-3.12995526
206	3	6	GNN	2.9178941	4.0704885	-1.1525944
216	3	6	GNN	6.9383388	6.217933	0.7204058
229	3	6	GNN	0.76608	1.5167481	-0.7506681000000001
242	3	6	GNN	4.748294	3.5305917	1.2177022999999996
244	3	6	GNN	3.5215707	3.4745262	0.04704449999999971
245	3	6	GNN	1.4431806	1.9488902	-0.5057095999999999
248	3	6	GNN	5.749897	5.0178304	0.7320665999999996
251	3	6	GNN	1.6650481	2.080611	-0.4155629000000003
256	3	6	GNN	0.3641551	3.495757	-3.1316018999999997
257	3	6	GNN	7.049818	8.270188	-1.220369999999999
276	3	6	GNN	6.4303145	7.413041	-0.9827265000000001
279	3	6	GNN	4.419368	3.3506687	1.0686993000000005
312	3	6	GNN	7.711122	7.698465	0.012656999999999918
316	3	6	GNN	4.990129	4.9700503	0.020078700000000005
318	3	6	GNN	12.021655	11.481507	0.5401480000000003
360	3	6	GNN	4.001168	6.3449016	-2.3437336
370	3	6	GNN	2.0335119	4.182863	-2.1493511
374	3	6	GNN	2.7887237	3.2523286	-0.4636049
377	3	6	GNN	9.671881	8.946024	0.7258570000000013
394	3	6	GNN	1.2568539	1.3574712	-0.10061729999999991
404	3	6	GNN	3.650495	3.706949	-0.056454000000000004
408	3	6	GNN	3.2931263	3.9047096	-0.6115832999999999
415	3	6	GNN	1.2135745	2.1441412	-0.9305667
422	3	6	GNN	0.5016732	1.7388217	-1.2371485
433	3	6	GNN	5.5468283	6.695525	-1.1486967000000003
434	3	6	GNN	3.0781026	2.2586937	0.8194089
443	3	6	GNN	6.953457	5.2690387	1.6844183
459	3	6	GNN	5.9857836	5.9196677	0.06611590000000067
466	3	6	GNN	5.119204	5.19762	-0.07841599999999982
480	3	6	GNN	3.6825666	3.3873463	0.2952203
495	3	6	GNN	6.4249783	4.4835205	1.9414578000000002
503	3	6	GNN	0.6362455	5.8434005	-5.207155
507	3	6	GNN	6.9383388	4.7954125	2.1429263
532	3	6	GNN	0.6793785	3.1575425	-2.478164
547	3	6	GNN	2.9953651	2.5220878	0.4732772999999999
564	3	6	GNN	11.391156	12.169985	-0.778829
601	3	6	GNN	3.9095998	6.0878797	-2.1782799
615	3	6	GNN	0.6401138	3.5352964	-2.8951826
634	3	6	GNN	3.3676689	3.6566923	-0.28902340000000004
639	3	6	GNN	2.7786994	3.145857	-0.3671576000000001
643	3	6	GNN	1.6083632	1.183357	0.4250062000000001
38	3	7	GNN	5.3967667	4.796173	0.6005937000000001
39	3	7	GNN	2.7442024	3.1072268	-0.3630244
45	3	7	GNN	1.1088728	1.2450324	-0.13615959999999983
47	3	7	GNN	4.4006248	4.3134723	0.08715250000000019
52	3	7	GNN	1.9786383	4.927864	-2.9492256999999995
69	3	7	GNN	0.7330525	3.446568	-2.7135155
70	3	7	GNN	2.4031131	1.6635641	0.739549
75	3	7	GNN	3.4129298	1.9821883	1.4307415
76	3	7	GNN	1.7118955	3.6323547	-1.9204592
91	3	7	GNN	6.197501	6.000613	0.1968879999999995
101	3	7	GNN	5.229434	3.996809	1.2326250000000005
105	3	7	GNN	4.6247525	4.7197757	-0.09502319999999997
111	3	7	GNN	2.217544	1.4329053	0.7846387000000001
121	3	7	GNN	0.0	3.5552773	-3.5552773
125	3	7	GNN	4.5250196	5.034034	-0.5090143999999999
126	3	7	GNN	1.7335263	2.1542945	-0.4207681999999997
143	3	7	GNN	5.7057114	4.625676	1.0800353999999999
145	3	7	GNN	9.671881	8.081554	1.5903270000000003
148	3	7	GNN	0.4649408	3.1844435	-2.7195027
155	3	7	GNN	7.2991705	6.0009403	1.2982302
163	3	7	GNN	6.0551295	5.2270613	0.8280681999999997
169	3	7	GNN	1.3029634	1.3461831	-0.04321969999999986
184	3	7	GNN	6.458688	4.9699774	1.4887106
192	3	7	GNN	1.8171555	1.5657521	0.25140339999999983
200	3	7	GNN	0.09085634	4.13194	-4.04108366
206	3	7	GNN	2.9178941	3.9083233	-0.9904292000000003
216	3	7	GNN	6.9383388	5.6259317	1.3124071000000006
229	3	7	GNN	0.76608	1.0837549	-0.3176749
242	3	7	GNN	4.748294	3.4262629	1.3220310999999998
244	3	7	GNN	3.5215707	3.7401762	-0.21860550000000023
245	3	7	GNN	1.4431806	2.5194373	-1.0762566999999998
248	3	7	GNN	5.749897	5.427491	0.32240599999999997
251	3	7	GNN	1.6650481	1.765421	-0.10037289999999999
256	3	7	GNN	0.3641551	2.958377	-2.5942219
257	3	7	GNN	7.049818	6.59587	0.45394800000000046
276	3	7	GNN	6.4303145	6.2000594	0.23025509999999993
279	3	7	GNN	4.419368	2.962872	1.4564960000000005
312	3	7	GNN	7.711122	7.301429	0.40969299999999986
316	3	7	GNN	4.990129	4.619092	0.3710369999999994
318	3	7	GNN	12.021655	9.44537	2.5762850000000004
360	3	7	GNN	4.001168	5.563075	-1.5619070000000006
370	3	7	GNN	2.0335119	3.4589663	-1.4254544
374	3	7	GNN	2.7887237	1.9855683	0.8031553999999999
377	3	7	GNN	9.671881	7.224798	2.447083000000001
394	3	7	GNN	1.2568539	2.0185297	-0.7616758000000001
404	3	7	GNN	3.650495	1.4245949	2.2259000999999996
408	3	7	GNN	3.2931263	4.3246484	-1.0315221
415	3	7	GNN	1.2135745	1.4760187	-0.2624442
422	3	7	GNN	0.5016732	1.3077613	-0.8060880999999999
433	3	7	GNN	5.5468283	5.201394	0.34543429999999997
434	3	7	GNN	3.0781026	5.2911158	-2.2130132000000002
443	3	7	GNN	6.953457	5.2671895	1.6862675000000005
459	3	7	GNN	5.9857836	6.29412	-0.30833639999999995
466	3	7	GNN	5.119204	3.7602687	1.3589352999999997
480	3	7	GNN	3.6825666	1.9851627	1.6974038999999999
495	3	7	GNN	6.4249783	3.9488697	2.4761086000000003
503	3	7	GNN	0.6362455	7.1815534	-6.5453079
507	3	7	GNN	6.9383388	5.4749737	1.4633651000000008
532	3	7	GNN	0.6793785	4.39592	-3.7165415000000004
547	3	7	GNN	2.9953651	2.1744466	0.8209184999999999
564	3	7	GNN	11.391156	9.630762	1.7603939999999998
601	3	7	GNN	3.9095998	6.3698087	-2.4602089
615	3	7	GNN	0.6401138	3.3922157	-2.7521019
634	3	7	GNN	3.3676689	4.743739	-1.3760700999999997
639	3	7	GNN	2.7786994	3.1662807	-0.38758130000000035
643	3	7	GNN	1.6083632	1.3057888	0.30257440000000013
38	3	8	GNN	5.3967667	5.4405084	-0.043741699999999994
39	3	8	GNN	2.7442024	2.9186919	-0.17448949999999996
45	3	8	GNN	1.1088728	1.101516	0.007356800000000163
47	3	8	GNN	4.4006248	4.46284	-0.062215199999999804
52	3	8	GNN	1.9786383	5.050003	-3.0713647
69	3	8	GNN	0.7330525	2.608703	-1.8756505000000003
70	3	8	GNN	2.4031131	1.8052292	0.5978839
75	3	8	GNN	3.4129298	1.8095119	1.6034179000000002
76	3	8	GNN	1.7118955	2.7563326	-1.0444371
91	3	8	GNN	6.197501	6.1331863	0.06431469999999972
101	3	8	GNN	5.229434	4.490615	0.7388190000000003
105	3	8	GNN	4.6247525	4.0382376	0.5865148999999992
111	3	8	GNN	2.217544	1.8227171	0.3948269000000002
121	3	8	GNN	0.0	3.0498977	-3.0498977
125	3	8	GNN	4.5250196	5.4916377	-0.9666180999999998
126	3	8	GNN	1.7335263	1.7388369	-0.005310599999999832
143	3	8	GNN	5.7057114	4.7630424	0.9426690000000004
145	3	8	GNN	9.671881	8.792113	0.8797680000000003
148	3	8	GNN	0.4649408	2.0749233	-1.6099825
155	3	8	GNN	7.2991705	6.235007	1.0641634999999994
163	3	8	GNN	6.0551295	6.008852	0.04627749999999953
169	3	8	GNN	1.3029634	1.0122817	0.29068170000000015
184	3	8	GNN	6.458688	4.6677804	1.7909076000000006
192	3	8	GNN	1.8171555	1.8004944	0.016661099999999873
200	3	8	GNN	0.09085634	2.735696	-2.6448396599999997
206	3	8	GNN	2.9178941	3.0387957	-0.12090160000000028
216	3	8	GNN	6.9383388	6.930792	0.007546800000000076
229	3	8	GNN	0.76608	0.6019406	0.16413939999999994
242	3	8	GNN	4.748294	3.141287	1.6070069999999994
244	3	8	GNN	3.5215707	3.7097206	-0.18814989999999998
245	3	8	GNN	1.4431806	2.5374644	-1.0942838000000001
248	3	8	GNN	5.749897	5.068905	0.6809919999999998
251	3	8	GNN	1.6650481	1.5729094	0.09213870000000002
256	3	8	GNN	0.3641551	2.8881266	-2.5239715
257	3	8	GNN	7.049818	6.3257236	0.7240944000000002
276	3	8	GNN	6.4303145	6.7353535	-0.3050390000000007
279	3	8	GNN	4.419368	3.6147864	0.8045816000000006
312	3	8	GNN	7.711122	7.3320694	0.37905259999999963
316	3	8	GNN	4.990129	4.384595	0.6055339999999996
318	3	8	GNN	12.021655	10.348479	1.6731760000000016
360	3	8	GNN	4.001168	5.9756503	-1.9744823
370	3	8	GNN	2.0335119	2.724017	-0.6905050999999998
374	3	8	GNN	2.7887237	2.0255947	0.7631289999999997
377	3	8	GNN	9.671881	8.348567	1.3233140000000017
394	3	8	GNN	1.2568539	1.906863	-0.6500090999999999
404	3	8	GNN	3.650495	1.6435093	2.0069856999999995
408	3	8	GNN	3.2931263	4.322739	-1.0296127000000004
415	3	8	GNN	1.2135745	1.4363307	-0.22275620000000007
422	3	8	GNN	0.5016732	1.0862269	-0.5845537
433	3	8	GNN	5.5468283	2.8447244	2.7021038999999996
434	3	8	GNN	3.0781026	6.508148	-3.4300454000000005
443	3	8	GNN	6.953457	5.677924	1.2755330000000002
459	3	8	GNN	5.9857836	6.284753	-0.29896939999999983
466	3	8	GNN	5.119204	3.5485568	1.5706471999999998
480	3	8	GNN	3.6825666	1.2046527	2.4779139
495	3	8	GNN	6.4249783	4.517973	1.9070053000000007
503	3	8	GNN	0.6362455	6.909704	-6.273458499999999
507	3	8	GNN	6.9383388	6.595863	0.3424758000000008
532	3	8	GNN	0.6793785	2.7222025	-2.042824
547	3	8	GNN	2.9953651	1.8719331	1.123432
564	3	8	GNN	11.391156	10.310094	1.081062000000001
601	3	8	GNN	3.9095998	6.825157	-2.9155572
615	3	8	GNN	0.6401138	3.211165	-2.5710512
634	3	8	GNN	3.3676689	3.7982624	-0.4305935000000001
639	3	8	GNN	2.7786994	2.479844	0.2988553999999999
643	3	8	GNN	1.6083632	1.1462256	0.46213760000000015
38	3	9	GNN	5.3967667	4.0957603	1.3010063999999995
39	3	9	GNN	2.7442024	3.407329	-0.6631266
45	3	9	GNN	1.1088728	1.621489	-0.5126161999999999
47	3	9	GNN	4.4006248	3.8674252	0.5331996000000001
52	3	9	GNN	1.9786383	5.133601	-3.1549626999999996
69	3	9	GNN	0.7330525	3.0005748	-2.2675223
70	3	9	GNN	2.4031131	2.0355754	0.3675377000000002
75	3	9	GNN	3.4129298	2.610809	0.8021208
76	3	9	GNN	1.7118955	5.309783	-3.5978875000000006
91	3	9	GNN	6.197501	5.9699593	0.22754169999999974
101	3	9	GNN	5.229434	4.6781507	0.5512833000000006
105	3	9	GNN	4.6247525	4.7370296	-0.11227710000000002
111	3	9	GNN	2.217544	1.9267455	0.2907985000000002
121	3	9	GNN	0.0	3.749418	-3.749418
125	3	9	GNN	4.5250196	4.55112	-0.0261003999999998
126	3	9	GNN	1.7335263	2.6999168	-0.9663904999999999
143	3	9	GNN	5.7057114	3.7380831	1.9676283000000003
145	3	9	GNN	9.671881	7.249942	2.421939000000001
148	3	9	GNN	0.4649408	4.036684	-3.5717432000000002
155	3	9	GNN	7.2991705	6.22486	1.0743105000000002
163	3	9	GNN	6.0551295	5.6644897	0.39063979999999976
169	3	9	GNN	1.3029634	1.9596269	-0.6566634999999998
184	3	9	GNN	6.458688	5.283699	1.174989
192	3	9	GNN	1.8171555	2.341572	-0.5244165000000003
200	3	9	GNN	0.09085634	4.318545	-4.22768866
206	3	9	GNN	2.9178941	3.4909203	-0.5730262000000002
216	3	9	GNN	6.9383388	5.8335257	1.1048131000000003
229	3	9	GNN	0.76608	1.5966222	-0.8305422000000001
242	3	9	GNN	4.748294	5.20677	-0.4584760000000001
244	3	9	GNN	3.5215707	5.1287565	-1.6071857999999999
245	3	9	GNN	1.4431806	2.6818073	-1.2386267
248	3	9	GNN	5.749897	4.839543	0.9103539999999999
251	3	9	GNN	1.6650481	2.072136	-0.40708790000000006
256	3	9	GNN	0.3641551	3.4485037	-3.0843485999999998
257	3	9	GNN	7.049818	6.383975	0.6658429999999997
276	3	9	GNN	6.4303145	6.3644214	0.06589309999999937
279	3	9	GNN	4.419368	3.3747706	1.0445974000000002
312	3	9	GNN	7.711122	7.2528286	0.45829339999999963
316	3	9	GNN	4.990129	4.8125215	0.1776074999999997
318	3	9	GNN	12.021655	7.0204973	5.001157700000001
360	3	9	GNN	4.001168	4.7803144	-0.7791464000000001
370	3	9	GNN	2.0335119	3.3466542	-1.3131423
374	3	9	GNN	2.7887237	2.1609724	0.6277512999999999
377	3	9	GNN	9.671881	5.9597073	3.712173700000001
394	3	9	GNN	1.2568539	2.6146345	-1.3577806000000001
404	3	9	GNN	3.650495	2.512455	1.1380399999999997
408	3	9	GNN	3.2931263	3.8375955	-0.5444692
415	3	9	GNN	1.2135745	2.283322	-1.0697475
422	3	9	GNN	0.5016732	2.0800612	-1.578388
433	3	9	GNN	5.5468283	5.643691	-0.09686269999999997
434	3	9	GNN	3.0781026	5.624851	-2.5467484
443	3	9	GNN	6.953457	5.466447	1.4870100000000006
459	3	9	GNN	5.9857836	5.3416996	0.6440840000000003
466	3	9	GNN	5.119204	4.2981086	0.8210953999999999
480	3	9	GNN	3.6825666	2.4584033	1.2241632999999998
495	3	9	GNN	6.4249783	4.704582	1.7203963
503	3	9	GNN	0.6362455	6.677203	-6.0409575
507	3	9	GNN	6.9383388	6.5458302	0.3925086000000002
532	3	9	GNN	0.6793785	5.677351	-4.9979724999999995
547	3	9	GNN	2.9953651	2.5749307	0.4204344
564	3	9	GNN	11.391156	7.1318336	4.2593224
601	3	9	GNN	3.9095998	5.554407	-1.6448072000000002
615	3	9	GNN	0.6401138	3.4613116	-2.8211978
634	3	9	GNN	3.3676689	6.0127525	-2.6450836000000004
639	3	9	GNN	2.7786994	3.1535938	-0.37489440000000007
643	3	9	GNN	1.6083632	1.7938782	-0.18551499999999987
38	3	10	GNN	5.3967667	4.4234934	0.9732732999999998
39	3	10	GNN	2.7442024	3.2817554	-0.5375530000000004
45	3	10	GNN	1.1088728	1.4146482	-0.3057753999999999
47	3	10	GNN	4.4006248	4.8625913	-0.46196649999999995
52	3	10	GNN	1.9786383	3.9047005	-1.9260622
69	3	10	GNN	0.7330525	3.251338	-2.5182855
70	3	10	GNN	2.4031131	2.0737383	0.3293748000000001
75	3	10	GNN	3.4129298	1.6035417	1.8093881
76	3	10	GNN	1.7118955	3.6750586	-1.9631630999999998
91	3	10	GNN	6.197501	6.18616	0.011340999999999823
101	3	10	GNN	5.229434	4.522818	0.7066160000000004
105	3	10	GNN	4.6247525	4.8102818	-0.18552930000000067
111	3	10	GNN	2.217544	1.9870647	0.23047930000000028
121	3	10	GNN	0.0	2.4749794	-2.4749794
125	3	10	GNN	4.5250196	3.8783836	0.6466360000000004
126	3	10	GNN	1.7335263	2.219822	-0.4862957000000001
143	3	10	GNN	5.7057114	4.2286515	1.4770599000000004
145	3	10	GNN	9.671881	7.408318	2.2635630000000004
148	3	10	GNN	0.4649408	2.205456	-1.7405152
155	3	10	GNN	7.2991705	7.32824	-0.029069500000000303
163	3	10	GNN	6.0551295	5.599211	0.4559184999999992
169	3	10	GNN	1.3029634	1.5324258	-0.22946239999999984
184	3	10	GNN	6.458688	5.0139604	1.4447276000000002
192	3	10	GNN	1.8171555	2.3094754	-0.49231990000000025
200	3	10	GNN	0.09085634	4.081855	-3.99099866
206	3	10	GNN	2.9178941	3.2260647	-0.30817059999999996
216	3	10	GNN	6.9383388	5.760665	1.1776738
229	3	10	GNN	0.76608	1.0975055	-0.33142550000000004
242	3	10	GNN	4.748294	3.0077436	1.7405503999999996
244	3	10	GNN	3.5215707	3.8784761	-0.35690540000000004
245	3	10	GNN	1.4431806	2.4942145	-1.0510339
248	3	10	GNN	5.749897	5.1554904	0.5944066000000001
251	3	10	GNN	1.6650481	1.4034797	0.2615683999999998
256	3	10	GNN	0.3641551	3.0926878	-2.7285327
257	3	10	GNN	7.049818	7.3566737	-0.30685569999999984
276	3	10	GNN	6.4303145	6.040447	0.38986749999999937
279	3	10	GNN	4.419368	2.970276	1.4490920000000003
312	3	10	GNN	7.711122	7.2602515	0.45087049999999973
316	3	10	GNN	4.990129	4.5834527	0.4066763
318	3	10	GNN	12.021655	9.263747	2.7579080000000005
360	3	10	GNN	4.001168	5.0108714	-1.0097034000000003
370	3	10	GNN	2.0335119	3.8276186	-1.7941067
374	3	10	GNN	2.7887237	1.709207	1.0795166999999999
377	3	10	GNN	9.671881	7.1312356	2.5406454000000007
394	3	10	GNN	1.2568539	1.7543886	-0.4975346999999999
404	3	10	GNN	3.650495	1.6509581	1.9995368999999998
408	3	10	GNN	3.2931263	4.739089	-1.4459627
415	3	10	GNN	1.2135745	1.5045112	-0.29093670000000005
422	3	10	GNN	0.5016732	1.2338626	-0.7321893999999999
433	3	10	GNN	5.5468283	4.760098	0.7867302999999994
434	3	10	GNN	3.0781026	3.4935176	-0.4154150000000003
443	3	10	GNN	6.953457	6.095372	0.858085
459	3	10	GNN	5.9857836	5.4579024	0.5278812000000004
466	3	10	GNN	5.119204	3.6507936	1.4684103999999998
480	3	10	GNN	3.6825666	2.3473673	1.3351992999999998
495	3	10	GNN	6.4249783	4.485905	1.9390733000000004
503	3	10	GNN	0.6362455	6.760858	-6.1246125
507	3	10	GNN	6.9383388	6.522497	0.41584179999999993
532	3	10	GNN	0.6793785	3.3824883	-2.7031098
547	3	10	GNN	2.9953651	1.7689648	1.2264002999999999
564	3	10	GNN	11.391156	9.654478	1.7366780000000013
601	3	10	GNN	3.9095998	6.926864	-3.0172642
615	3	10	GNN	0.6401138	1.8653386	-1.2252248000000001
634	3	10	GNN	3.3676689	4.8128	-1.4451311000000002
639	3	10	GNN	2.7786994	2.947141	-0.16844159999999997
643	3	10	GNN	1.6083632	1.3420714	0.2662918000000001
7	4	1	GNN	1.0637381	2.022933	-0.9591949000000002
14	4	1	GNN	6.9383388	5.6465573	1.2917815000000008
18	4	1	GNN	4.1936984	4.311002	-0.11730360000000051
30	4	1	GNN	5.3967667	4.9909725	0.4057941999999999
31	4	1	GNN	4.1227155	4.1743026	-0.051587099999999886
40	4	1	GNN	0.53840566	2.1268692	-1.5884635399999998
49	4	1	GNN	6.197501	5.3832703	0.8142306999999995
114	4	1	GNN	1.8372401	2.064307	-0.22706689999999985
116	4	1	GNN	1.2135745	1.3356721	-0.12209760000000003
120	4	1	GNN	5.7057114	1.3063794	4.399332
153	4	1	GNN	3.2443788	2.9437842	0.3005945999999997
157	4	1	GNN	1.005135	0.76161784	0.2435171599999999
166	4	1	GNN	3.675894	2.4414744	1.2344195999999998
187	4	1	GNN	1.0637381	1.8753725	-0.8116344000000002
191	4	1	GNN	3.9394622	4.562479	-0.6230167999999998
195	4	1	GNN	5.2545094	5.6864266	-0.4319172
213	4	1	GNN	2.3320215	1.6858234	0.6461981000000001
217	4	1	GNN	10.436003	8.962036	1.473967
224	4	1	GNN	8.51515	6.518839	1.9963110000000004
232	4	1	GNN	1.349378	1.940693	-0.591315
241	4	1	GNN	1.5892438	3.007782	-1.4185382000000002
253	4	1	GNN	1.5345784	2.1395042	-0.6049258000000002
254	4	1	GNN	3.5189862	1.9550707	1.5639155
258	4	1	GNN	9.50365	6.0116377	3.4920123000000007
260	4	1	GNN	1.3544334	1.5555907	-0.20115729999999998
265	4	1	GNN	1.0304087	5.33173	-4.301321300000001
266	4	1	GNN	6.197501	7.0931735	-0.8956724999999999
273	4	1	GNN	1.1118158	2.6664248	-1.5546090000000001
282	4	1	GNN	2.0934973	1.3114506	0.7820467000000002
285	4	1	GNN	2.7485244	2.1198716	0.6286527999999998
287	4	1	GNN	2.217544	1.6134716	0.6040724000000002
288	4	1	GNN	2.0934973	1.3114506	0.7820467000000002
300	4	1	GNN	1.6442852	2.0662532	-0.4219679999999999
304	4	1	GNN	6.6843266	6.160454	0.5238726000000007
314	4	1	GNN	4.4420643	4.7402754	-0.2982110999999996
317	4	1	GNN	3.9394622	4.834297	-0.8948348000000004
325	4	1	GNN	1.9243029	1.7721866	0.1521163000000001
333	4	1	GNN	1.2568539	1.7858236	-0.5289697
341	4	1	GNN	2.3320215	1.6118425	0.7201790000000001
344	4	1	GNN	6.197501	4.420823	1.7766779999999995
351	4	1	GNN	3.6011271	2.9023223	0.6988048
353	4	1	GNN	2.3688848	1.3114506	1.0574342
364	4	1	GNN	1.4059035	1.4496408	-0.04373730000000009
407	4	1	GNN	1.6805593	2.6912959	-1.0107366
411	4	1	GNN	5.611774	6.5499606	-0.9381866000000008
413	4	1	GNN	1.2620732	2.163352	-0.9012788000000003
414	4	1	GNN	1.8171555	2.7146375	-0.8974819999999999
423	4	1	GNN	0.5503666	2.8034909	-2.2531242999999996
428	4	1	GNN	5.3967667	4.751116	0.6456507
449	4	1	GNN	4.939171	4.339458	0.5997130000000004
451	4	1	GNN	0.9022586	0.72169477	0.18056382999999998
456	4	1	GNN	2.617857	3.1915283	-0.5736713
465	4	1	GNN	1.3029634	2.5358162	-1.2328528
468	4	1	GNN	6.197501	7.7991743	-1.6016732999999999
492	4	1	GNN	3.6011271	4.6574316	-1.0563045
522	4	1	GNN	9.671881	7.4033866	2.2684944000000007
529	4	1	GNN	4.4006248	5.081867	-0.6812421999999998
535	4	1	GNN	2.201571	1.8562039	0.34536710000000004
536	4	1	GNN	0.39748433	0.9241496	-0.5266652700000001
548	4	1	GNN	8.320335	7.1564484	1.1638865999999997
566	4	1	GNN	5.0016165	5.328844	-0.3272275000000002
612	4	1	GNN	5.3967667	3.935224	1.4615426999999999
613	4	1	GNN	2.0335119	3.179173	-1.1456610999999999
627	4	1	GNN	5.611774	7.6255302	-2.0137562000000004
654	4	1	GNN	0.0	0.8692634	-0.8692634
656	4	1	GNN	0.59324473	1.3952944	-0.80204967
7	4	2	GNN	1.0637381	2.0425124	-0.9787743000000002
14	4	2	GNN	6.9383388	7.085745	-0.14740619999999982
18	4	2	GNN	4.1936984	4.43036	-0.23666160000000058
30	4	2	GNN	5.3967667	3.532866	1.8639006999999999
31	4	2	GNN	4.1227155	4.469658	-0.34694249999999993
40	4	2	GNN	0.53840566	1.6108512	-1.07244554
49	4	2	GNN	6.197501	5.944974	0.2525269999999997
114	4	2	GNN	1.8372401	1.7093999	0.12784020000000007
116	4	2	GNN	1.2135745	1.3197705	-0.10619599999999996
120	4	2	GNN	5.7057114	2.6353035	3.0704079
153	4	2	GNN	3.2443788	3.4652753	-0.22089650000000027
157	4	2	GNN	1.005135	0.7324829	0.27265209999999984
166	4	2	GNN	3.675894	3.534544	0.1413500000000001
187	4	2	GNN	1.0637381	1.9845283	-0.9207902000000001
191	4	2	GNN	3.9394622	6.854701	-2.9152388000000005
195	4	2	GNN	5.2545094	5.484427	-0.22991760000000028
213	4	2	GNN	2.3320215	1.7669193	0.5651022000000001
217	4	2	GNN	10.436003	8.427282	2.0087209999999995
224	4	2	GNN	8.51515	6.8117466	1.7034034
232	4	2	GNN	1.349378	1.8212616	-0.47188359999999996
241	4	2	GNN	1.5892438	3.1371632	-1.5479193999999998
253	4	2	GNN	1.5345784	2.35746	-0.8228816000000001
254	4	2	GNN	3.5189862	2.488834	1.0301521999999999
258	4	2	GNN	9.50365	7.9916606	1.5119894
260	4	2	GNN	1.3544334	2.4276948	-1.0732613999999998
265	4	2	GNN	1.0304087	5.351796	-4.3213873000000005
266	4	2	GNN	6.197501	5.017374	1.1801269999999997
273	4	2	GNN	1.1118158	3.3631291	-2.2513133
282	4	2	GNN	2.0934973	1.451321	0.6421763
285	4	2	GNN	2.7485244	2.3718185	0.37670590000000015
287	4	2	GNN	2.217544	1.7622288	0.45531520000000025
288	4	2	GNN	2.0934973	1.451321	0.6421763
300	4	2	GNN	1.6442852	1.9766241	-0.3323389000000001
304	4	2	GNN	6.6843266	5.306928	1.3773986000000003
314	4	2	GNN	4.4420643	4.5392623	-0.09719799999999967
317	4	2	GNN	3.9394622	3.3413095	0.5981527
325	4	2	GNN	1.9243029	1.6263372	0.2979657
333	4	2	GNN	1.2568539	1.8668348	-0.6099808999999998
341	4	2	GNN	2.3320215	2.0947685	0.23725300000000038
344	4	2	GNN	6.197501	4.8888483	1.3086526999999997
351	4	2	GNN	3.6011271	2.3680859	1.2330411999999997
353	4	2	GNN	2.3688848	1.451321	0.9175637999999999
364	4	2	GNN	1.4059035	1.4783473	-0.07244380000000006
407	4	2	GNN	1.6805593	2.1828637	-0.5023043999999999
411	4	2	GNN	5.611774	5.8074274	-0.1956534000000003
413	4	2	GNN	1.2620732	2.2451031	-0.9830299000000002
414	4	2	GNN	1.8171555	3.4793134	-1.6621579000000002
423	4	2	GNN	0.5503666	1.7191213	-1.1687547
428	4	2	GNN	5.3967667	4.7604027	0.6363639999999995
449	4	2	GNN	4.939171	9.086022	-4.146851
451	4	2	GNN	0.9022586	1.1443605	-0.24210189999999987
456	4	2	GNN	2.617857	2.5237255	0.09413150000000003
465	4	2	GNN	1.3029634	3.0012612	-1.6982978
468	4	2	GNN	6.197501	7.4374967	-1.2399956999999997
492	4	2	GNN	3.6011271	5.193449	-1.5923219000000004
522	4	2	GNN	9.671881	8.464843	1.2070380000000007
529	4	2	GNN	4.4006248	4.905368	-0.5047432000000001
535	4	2	GNN	2.201571	1.5613048	0.6402661999999999
536	4	2	GNN	0.39748433	1.3507545	-0.9532701700000001
548	4	2	GNN	8.320335	7.378709	0.9416260000000003
566	4	2	GNN	5.0016165	5.020454	-0.018837500000000063
612	4	2	GNN	5.3967667	3.974854	1.4219126999999996
613	4	2	GNN	2.0335119	5.2698097	-3.2362977999999996
627	4	2	GNN	5.611774	6.5191927	-0.9074187
654	4	2	GNN	0.0	2.2506113	-2.2506113
656	4	2	GNN	0.59324473	1.0406926	-0.4474478700000001
7	4	3	GNN	1.0637381	1.916989	-0.8532509000000001
14	4	3	GNN	6.9383388	7.1589713	-0.2206324999999998
18	4	3	GNN	4.1936984	4.7994237	-0.6057253000000005
30	4	3	GNN	5.3967667	3.7049038	1.6918628999999998
31	4	3	GNN	4.1227155	4.6743155	-0.5515999999999996
40	4	3	GNN	0.53840566	1.5576521	-1.01924644
49	4	3	GNN	6.197501	4.7302666	1.4672343999999997
114	4	3	GNN	1.8372401	1.5187669	0.3184732000000001
116	4	3	GNN	1.2135745	1.465567	-0.25199250000000006
120	4	3	GNN	5.7057114	3.9551265	1.7505849000000002
153	4	3	GNN	3.2443788	4.289605	-1.0452262
157	4	3	GNN	1.005135	1.2196884	-0.2145534
166	4	3	GNN	3.675894	2.4617732	1.2141208
187	4	3	GNN	1.0637381	1.6330472	-0.5693091000000001
191	4	3	GNN	3.9394622	6.9665804	-3.0271182
195	4	3	GNN	5.2545094	5.2550488	-0.0005394000000000787
213	4	3	GNN	2.3320215	1.9241866	0.4078349000000001
217	4	3	GNN	10.436003	8.093387	2.3426159999999996
224	4	3	GNN	8.51515	6.7409873	1.7741627000000006
232	4	3	GNN	1.349378	1.6583456	-0.3089676000000001
241	4	3	GNN	1.5892438	2.9672067	-1.3779629000000002
253	4	3	GNN	1.5345784	2.8847492	-1.3501708
254	4	3	GNN	3.5189862	2.206999	1.3119872
258	4	3	GNN	9.50365	7.7535596	1.7500904000000004
260	4	3	GNN	1.3544334	3.6546948	-2.3002614
265	4	3	GNN	1.0304087	4.5448203	-3.5144116
266	4	3	GNN	6.197501	5.33306	0.8644410000000002
273	4	3	GNN	1.1118158	1.8140765	-0.7022607000000001
282	4	3	GNN	2.0934973	1.1840569	0.9094404
285	4	3	GNN	2.7485244	3.3156412	-0.5671168
287	4	3	GNN	2.217544	2.0159757	0.20156830000000037
288	4	3	GNN	2.0934973	1.1840569	0.9094404
300	4	3	GNN	1.6442852	2.3698483	-0.7255631000000002
304	4	3	GNN	6.6843266	5.619952	1.0643746000000007
314	4	3	GNN	4.4420643	3.7715595	0.6705048000000002
317	4	3	GNN	3.9394622	4.1315722	-0.19211
325	4	3	GNN	1.9243029	1.3655173	0.5587856
333	4	3	GNN	1.2568539	2.252387	-0.9955331000000001
341	4	3	GNN	2.3320215	1.9264624	0.4055591000000003
344	4	3	GNN	6.197501	4.585705	1.611796
351	4	3	GNN	3.6011271	2.4958327	1.1052944
353	4	3	GNN	2.3688848	1.1840569	1.1848279
364	4	3	GNN	1.4059035	1.2856538	0.12024970000000001
407	4	3	GNN	1.6805593	3.0557408	-1.3751815
411	4	3	GNN	5.611774	6.1509123	-0.5391383000000003
413	4	3	GNN	1.2620732	2.2958586	-1.0337854
414	4	3	GNN	1.8171555	1.4738363	0.3433191999999998
423	4	3	GNN	0.5503666	2.3724575	-1.8220908999999998
428	4	3	GNN	5.3967667	5.130468	0.2662987000000001
449	4	3	GNN	4.939171	8.73723	-3.7980590000000003
451	4	3	GNN	0.9022586	1.3048235	-0.4025648999999999
456	4	3	GNN	2.617857	2.2628849	0.3549720999999999
465	4	3	GNN	1.3029634	2.2615507	-0.9585872999999998
468	4	3	GNN	6.197501	7.6412926	-1.4437916
492	4	3	GNN	3.6011271	5.1753683	-1.5742412
522	4	3	GNN	9.671881	6.2373857	3.434495300000001
529	4	3	GNN	4.4006248	4.3008766	0.09974820000000051
535	4	3	GNN	2.201571	1.0761694	1.1254016
536	4	3	GNN	0.39748433	1.2244283	-0.8269439700000001
548	4	3	GNN	8.320335	6.931693	1.388642
566	4	3	GNN	5.0016165	5.107709	-0.10609249999999992
612	4	3	GNN	5.3967667	2.713316	2.6834507
613	4	3	GNN	2.0335119	2.525014	-0.49150209999999994
627	4	3	GNN	5.611774	6.012771	-0.40099700000000027
654	4	3	GNN	0.0	4.7812486	-4.7812486
656	4	3	GNN	0.59324473	0.61032844	-0.017083709999999974
7	4	5	GNN	1.0637381	1.4130648	-0.3493267
[truncated: 3,959 more rows]
