# Supplementary material for: Homogeneous catalyst graph neural network: A human-interpretable graph neural network tool for ligand optimization in asymmetric catalysis
Source: iScience. 2025 Jan 23;28(3):111881. doi: 10.1016/j.isci.2025.111881 (PMC11889620; doi:10.1016/j.isci.2025.111881)
Supplement: Data S1. Raw results of HCat-GNet performance against traditional machine learning approaches for all the reactions analyzed in this study. [file mmc2.zip › results/rhcaa/test/GNN_performance/predictions_mean_std.csv]

index	Method	real_ddG	mean_predicted_ddG	std_predicted_ddG	residuals
0	GNN	-11.582187	-9.710951867777778	1.6237591471097825	1.8712351322222212
1	GNN	-10.547433	-9.61875829	1.6814305703016026	0.9286747099999992
2	GNN	-13.34199	-8.409431861111111	2.6263532723775205	4.932558138888888
3	GNN	-13.34199	-9.35554065	1.6766989505269243	3.986449349999999
4	GNN	-11.582187	-9.408874656666667	1.6659262781174817	2.1733123433333326
5	GNN	-13.34199	-9.349796060000001	1.6091579733446029	3.992193939999998
6	GNN	-13.34199	-9.550056979999999	1.673172002164405	3.79193302
7	GNN	-13.34199	-9.474991412222222	1.5594265708763488	3.8669985877777773
8	GNN	-8.360079	-8.844633335555555	1.8085314243657113	-0.48455433555555416
9	GNN	13.34199	9.631499382222223	1.920847115685819	-3.7104906177777757
10	GNN	13.34199	9.533050765555556	1.887445129326735	-3.808939234444443
11	GNN	13.34199	8.637293613333334	2.051602973557576	-4.704696386666665
12	GNN	13.34199	9.675177102222223	1.905613952126598	-3.666812897777776
13	GNN	13.34199	9.786931181111111	1.9257428762620998	-3.555058818888888
14	GNN	13.34199	9.531658135555555	1.9651196271145381	-3.8103318644444446
15	GNN	13.34199	9.63640248	1.8828032942678297	-3.70558752
16	GNN	13.34199	9.518699088888889	1.9893242683111496	-3.82329091111111
17	GNN	11.582187	9.26393873888889	2.2897333178095165	-2.31824826111111
18	GNN	-8.497966	-6.368048826666667	1.8121656469857252	2.1299171733333333
19	GNN	10.721396	6.809856050666667	1.964560185684673	-3.911539949333333
20	GNN	-9.386459	-5.303508055777778	2.4476396546578076	4.0829509442222225
21	GNN	10.721396	5.905636048511111	2.0578798796266624	-4.815759951488889
22	GNN	-14.256616	0.39323758733333336	3.598212666022197	14.649853587333332
23	GNN	12.982928	2.2670653535555556	4.743301526572756	-10.715862646444444
24	GNN	-14.256616	-3.1424134832222226	2.622675102889504	11.114202516777777
25	GNN	16.422773	5.227357653688888	2.6905089527391155	-11.195415346311112
26	GNN	-9.876834	-6.240503834666667	2.0428357078111103	3.6363301653333338
27	GNN	11.589211	7.512000457666667	2.446466878189381	-4.077210542333334
28	GNN	-10.909493	-6.207924276666667	2.145448923098698	4.701568723333333
29	GNN	10.351259	7.764647124444444	2.4121852355445954	-2.5866118755555565
30	GNN	-14.256616	-5.396249504177778	3.1765403141041553	8.860366495822221
31	GNN	16.422773	7.372256530111112	3.600549004895435	-9.050516469888887
32	GNN	-12.074589	-5.337269456444444	3.1547484436615165	6.7373195435555555
33	GNN	16.422773	7.566573021911111	3.554919629546371	-8.856199978088888
34	GNN	-7.4215784	-10.00982967	1.7269184918037677	-2.5882512700000007
35	GNN	6.3323684	10.057448502222222	1.9238376240285517	3.725080102222222
36	GNN	9.234157	10.139497517777777	1.8694804158475673	0.9053405177777769
37	GNN	8.010414	9.52510276111111	1.7646008843782865	1.5146887611111097
38	GNN	8.761648	9.745441264444445	1.8949367165544784	0.9837932644444454
39	GNN	-6.3323684	-9.846743156666667	1.2941562968665257	-3.514374756666667
40	GNN	-5.0220013	-9.295473584444444	1.091469623519848	-4.273472284444444
41	GNN	-9.809491	-9.716866793333333	1.29333537092148	0.09262420666666671
42	GNN	8.761648	10.297189731111112	1.7446709276153953	1.5355417311111133
43	GNN	3.9083438	9.265158442222223	1.6082939457762584	5.356814642222223
44	GNN	9.809491	10.310782567777778	1.7325258220047937	0.5012915677777787
45	GNN	-5.5381937	-9.696648249999999	1.271519675349985	-4.158454549999999
46	GNN	-4.3721323	1.1357658144444445	5.148631874827661	5.507898114444444
47	GNN	1.5603135	9.905103295555556	1.7341305115500951	8.344789795555556
48	GNN	0.50579864	-2.476455999888889	4.659783100010964	-2.982254639888889
49	GNN	-1.2339262	-9.727059253333334	1.7353692212604703	-8.493133053333334
50	GNN	1.5603135	-9.601031223333333	1.7360654964650009	-11.161344723333332
51	GNN	3.41617	9.84790996111111	2.2781601071134814	6.43173996111111
