# Supplementary material for: Homogeneous catalyst graph neural network: A human-interpretable graph neural network tool for ligand optimization in asymmetric catalysis
Source: iScience. 2025 Jan 23;28(3):111881. doi: 10.1016/j.isci.2025.111881 (PMC11889620; doi:10.1016/j.isci.2025.111881)
Supplement: Data S1. Raw results of HCat-GNet performance against traditional machine learning approaches for all the reactions analyzed in this study. [file mmc2.zip › results/rhcaa/test/GNN_performance/predictions_all.csv]

index	Test_Fold	Val_Fold	Method	real_ddG	predicted_ddG	Error
0	1	2	GNN	-11.582187	-7.6361804	-3.9460065999999996
1	1	2	GNN	-10.547433	-7.558153	-2.98928
2	1	2	GNN	-13.34199	-7.57032	-5.771669999999999
3	1	2	GNN	-13.34199	-7.2469673	-6.0950226999999995
4	1	2	GNN	-11.582187	-7.33585	-4.246337
5	1	2	GNN	-13.34199	-7.4703817	-5.871608299999999
6	1	2	GNN	-13.34199	-7.570947	-5.771042999999999
7	1	2	GNN	-13.34199	-7.6730013	-5.668988699999999
8	1	2	GNN	-8.360079	-5.5316944	-2.8283846000000006
9	1	2	GNN	13.34199	8.404026	4.937963999999999
10	1	2	GNN	13.34199	8.480968	4.861021999999998
11	1	2	GNN	13.34199	7.9100804	5.431909599999999
12	1	2	GNN	13.34199	8.273294	5.068695999999999
13	1	2	GNN	13.34199	8.23101	5.11098
14	1	2	GNN	13.34199	8.530232	4.811757999999999
15	1	2	GNN	13.34199	8.544933	4.797056999999999
16	1	2	GNN	13.34199	8.740174	4.6018159999999995
17	1	2	GNN	11.582187	7.598237	3.983949999999999
18	1	2	GNN	-8.497966	-4.561555	-3.9364109999999997
19	1	2	GNN	10.721396	4.5577693	6.1636267
20	1	2	GNN	-9.386459	-4.560542	-4.8259170000000005
21	1	2	GNN	10.721396	3.9995925	6.7218035
22	1	2	GNN	-14.256616	-2.0603683	-12.196247699999999
23	1	2	GNN	12.982928	1.2519804	11.730947599999999
24	1	2	GNN	-14.256616	-4.2494993	-10.0071167
25	1	2	GNN	16.422773	4.0909615	12.3318115
26	1	2	GNN	-9.876834	-7.0885377	-2.7882963000000007
27	1	2	GNN	11.589211	4.9023714	6.686839600000001
28	1	2	GNN	-10.909493	-6.979529	-3.929963999999999
29	1	2	GNN	10.351259	4.763672	5.587587000000001
30	1	2	GNN	-14.256616	-9.119967	-5.1366489999999985
31	1	2	GNN	16.422773	7.4277024	8.995070599999998
32	1	2	GNN	-12.074589	-9.041553	-3.033035999999999
33	1	2	GNN	16.422773	7.3973746	9.0253984
34	1	2	GNN	-7.4215784	-8.483762	1.062183600000001
35	1	2	GNN	6.3323684	12.601952	-6.269583600000001
36	1	2	GNN	9.234157	10.70625	-1.472093000000001
37	1	2	GNN	8.010414	8.606326	-0.5959119999999984
38	1	2	GNN	8.761648	8.501988	0.25965999999999845
39	1	2	GNN	-6.3323684	-7.9750185	1.6426501
40	1	2	GNN	-5.0220013	-7.4726477	2.4506463999999992
41	1	2	GNN	-9.809491	-8.460316	-1.349174999999999
42	1	2	GNN	8.761648	10.911529	-2.1498810000000006
43	1	2	GNN	3.9083438	8.023659	-4.1153152
44	1	2	GNN	9.809491	10.406938	-0.5974470000000007
45	1	2	GNN	-5.5381937	-7.6019945	2.0638008
46	1	2	GNN	-4.3721323	1.2202622	-5.592394499999999
47	1	2	GNN	1.5603135	8.047373	-6.487059500000001
48	1	2	GNN	0.50579864	-0.88018054	1.38597918
49	1	2	GNN	-1.2339262	-9.387948	8.154021799999999
50	1	2	GNN	1.5603135	-9.114019	10.6743325
51	1	2	GNN	3.41617	12.418223	-9.002053
0	1	3	GNN	-11.582187	-8.123687	-3.458499999999999
1	1	3	GNN	-10.547433	-8.115055	-2.432378
2	1	3	GNN	-13.34199	-8.098863	-5.243126999999999
3	1	3	GNN	-13.34199	-7.6655807	-5.6764092999999995
4	1	3	GNN	-11.582187	-7.750889	-3.8312979999999994
5	1	3	GNN	-13.34199	-7.8174224	-5.524567599999999
6	1	3	GNN	-13.34199	-7.826074	-5.515915999999999
7	1	3	GNN	-13.34199	-8.426607	-4.9153829999999985
8	1	3	GNN	-8.360079	-6.682762	-1.6773170000000004
9	1	3	GNN	13.34199	10.117746	3.2242439999999988
10	1	3	GNN	13.34199	10.082064	3.2599259999999983
11	1	3	GNN	13.34199	10.084153	3.2578369999999985
12	1	3	GNN	13.34199	10.081534	3.2604559999999996
13	1	3	GNN	13.34199	10.091843	3.2501469999999983
14	1	3	GNN	13.34199	9.915541	3.426449
15	1	3	GNN	13.34199	10.129381	3.2126089999999987
16	1	3	GNN	13.34199	9.9146595	3.4273304999999983
17	1	3	GNN	11.582187	10.133187	1.4489999999999998
18	1	3	GNN	-8.497966	-4.86648	-3.6314859999999998
19	1	3	GNN	10.721396	7.052309	3.669087
20	1	3	GNN	-9.386459	-4.8584976	-4.527961400000001
21	1	3	GNN	10.721396	7.0531387	3.6682573000000005
22	1	3	GNN	-14.256616	1.0779514	-15.3345674
23	1	3	GNN	12.982928	6.6472507	6.3356772999999995
24	1	3	GNN	-14.256616	-3.7153788	-10.5412372
25	1	3	GNN	16.422773	6.235498	10.187275
26	1	3	GNN	-9.876834	-6.967385	-2.9094490000000004
27	1	3	GNN	11.589211	8.312668	3.276543
28	1	3	GNN	-10.909493	-7.123169	-3.7863239999999996
29	1	3	GNN	10.351259	8.267536	2.083723000000001
30	1	3	GNN	-14.256616	-6.0316014	-8.2250146
31	1	3	GNN	16.422773	9.293283	7.129489999999999
32	1	3	GNN	-12.074589	-6.135268	-5.939321
33	1	3	GNN	16.422773	9.2880535	7.134719499999999
34	1	3	GNN	-7.4215784	-8.462314	1.0407355999999996
35	1	3	GNN	6.3323684	11.050706	-4.7183376
36	1	3	GNN	9.234157	10.979737	-1.7455800000000004
37	1	3	GNN	8.010414	10.080924	-2.0705099999999987
38	1	3	GNN	8.761648	10.407958	-1.6463100000000015
39	1	3	GNN	-6.3323684	-9.54951	3.2171415999999997
40	1	3	GNN	-5.0220013	-7.574276	2.5522747
41	1	3	GNN	-9.809491	-8.798798	-1.0106929999999998
42	1	3	GNN	8.761648	12.494929	-3.7332810000000016
43	1	3	GNN	3.9083438	9.6115	-5.7031562
44	1	3	GNN	9.809491	12.015117	-2.2056260000000005
45	1	3	GNN	-5.5381937	-8.107259	2.569065300000001
46	1	3	GNN	-4.3721323	0.08723434	-4.45936664
47	1	3	GNN	1.5603135	8.266907	-6.7065935
48	1	3	GNN	0.50579864	-2.2926977	2.7984963400000002
49	1	3	GNN	-1.2339262	-6.7609806	5.5270544
50	1	3	GNN	1.5603135	-7.821559	9.3818725
51	1	3	GNN	3.41617	12.051489	-8.635318999999999
0	1	4	GNN	-11.582187	-9.986677	-1.595509999999999
1	1	4	GNN	-10.547433	-9.9781885	-0.5692444999999999
2	1	4	GNN	-13.34199	-9.958254	-3.383735999999999
3	1	4	GNN	-13.34199	-9.710454	-3.6315359999999988
4	1	4	GNN	-11.582187	-9.904987	-1.6771999999999991
5	1	4	GNN	-13.34199	-9.885254	-3.4567359999999994
6	1	4	GNN	-13.34199	-10.008064	-3.333926
7	1	4	GNN	-13.34199	-10.042786	-3.2992039999999996
8	1	4	GNN	-8.360079	-9.7684	1.408320999999999
9	1	4	GNN	13.34199	11.627194	1.7147959999999998
10	1	4	GNN	13.34199	11.369817	1.9721729999999997
11	1	4	GNN	13.34199	10.798244	2.5437459999999987
12	1	4	GNN	13.34199	11.576575	1.765414999999999
13	1	4	GNN	13.34199	11.726364	1.615625999999999
14	1	4	GNN	13.34199	11.5454445	1.7965454999999988
15	1	4	GNN	13.34199	11.623421	1.7185689999999987
16	1	4	GNN	13.34199	11.533934	1.8080559999999988
17	1	4	GNN	11.582187	11.895407	-0.31322000000000116
18	1	4	GNN	-8.497966	-6.042293	-2.455673
19	1	4	GNN	10.721396	7.897207	2.8241890000000005
20	1	4	GNN	-9.386459	-6.0239444	-3.3625146
21	1	4	GNN	10.721396	7.2874546	3.4339414
22	1	4	GNN	-14.256616	-3.091504	-11.165111999999999
23	1	4	GNN	12.982928	6.191164	6.791764
24	1	4	GNN	-14.256616	-3.133833	-11.122782999999998
25	1	4	GNN	16.422773	6.091634	10.331139
26	1	4	GNN	-9.876834	-6.4381385	-3.4386955000000006
27	1	4	GNN	11.589211	8.85132	2.737891000000001
28	1	4	GNN	-10.909493	-6.595754	-4.313738999999999
29	1	4	GNN	10.351259	9.059862	1.291397
30	1	4	GNN	-14.256616	-1.1743306	-13.0822854
31	1	4	GNN	16.422773	6.533995	9.888777999999999
32	1	4	GNN	-12.074589	-1.5211824	-10.553406599999999
33	1	4	GNN	16.422773	6.6620655	9.760707499999999
34	1	4	GNN	-7.4215784	-9.788988	2.3674096000000002
35	1	4	GNN	6.3323684	10.434652	-4.1022836
36	1	4	GNN	9.234157	10.508097	-1.2739399999999996
37	1	4	GNN	8.010414	10.525384	-2.51497
38	1	4	GNN	8.761648	10.638364	-1.876716
39	1	4	GNN	-6.3323684	-10.105936	3.7735676
40	1	4	GNN	-5.0220013	-9.872803	4.850801699999999
41	1	4	GNN	-9.809491	-9.466051	-0.3434399999999993
42	1	4	GNN	8.761648	11.293746	-2.5320980000000013
43	1	4	GNN	3.9083438	11.345243	-7.4368992
44	1	4	GNN	9.809491	11.358461	-1.5489700000000006
45	1	4	GNN	-5.5381937	-10.270974	4.732780300000001
46	1	4	GNN	-4.3721323	0.6295184	-5.0016507
47	1	4	GNN	1.5603135	12.531136	-10.9708225
48	1	4	GNN	0.50579864	-1.9420617	2.44786034
49	1	4	GNN	-1.2339262	-9.416925	8.1829988
50	1	4	GNN	1.5603135	-9.085678	10.6459915
51	1	4	GNN	3.41617	11.667875	-8.251705000000001
0	1	5	GNN	-11.582187	-7.4690757	-4.113111299999999
1	1	5	GNN	-10.547433	-7.3704815	-3.1769514999999995
2	1	5	GNN	-13.34199	-6.1491427	-7.1928472999999995
3	1	5	GNN	-13.34199	-7.2683015	-6.073688499999999
4	1	5	GNN	-11.582187	-7.282116	-4.300070999999999
5	1	5	GNN	-13.34199	-7.4891787	-5.852811299999999
6	1	5	GNN	-13.34199	-7.3908243	-5.951165699999999
7	1	5	GNN	-13.34199	-7.73351	-5.608479999999999
8	1	5	GNN	-8.360079	-6.32106	-2.0390190000000006
9	1	5	GNN	13.34199	9.661867	3.6801229999999983
10	1	5	GNN	13.34199	9.811792	3.5301979999999986
11	1	5	GNN	13.34199	9.727449	3.614540999999999
12	1	5	GNN	13.34199	9.696385	3.6456049999999998
13	1	5	GNN	13.34199	9.676113	3.6658769999999983
14	1	5	GNN	13.34199	9.449234	3.8927559999999986
15	1	5	GNN	13.34199	9.625483	3.716507
16	1	5	GNN	13.34199	9.523434	3.818555999999999
17	1	5	GNN	11.582187	8.13776	3.4444269999999992
18	1	5	GNN	-8.497966	-5.999685	-2.4982809999999995
19	1	5	GNN	10.721396	7.460909	3.2604870000000004
20	1	5	GNN	-9.386459	-4.8953166	-4.4911424
21	1	5	GNN	10.721396	7.3927083	3.3286877000000006
22	1	5	GNN	-14.256616	-6.4215784	-7.8350376
23	1	5	GNN	12.982928	10.16582	2.8171079999999993
24	1	5	GNN	-14.256616	-4.1725054	-10.084110599999999
25	1	5	GNN	16.422773	10.730377	5.692395999999999
26	1	5	GNN	-9.876834	-7.2434483	-2.6333857000000007
27	1	5	GNN	11.589211	10.379463	1.2097480000000012
28	1	5	GNN	-10.909493	-7.6680717	-3.2414213
29	1	5	GNN	10.351259	10.437496	-0.08623699999999879
30	1	5	GNN	-14.256616	-8.827055	-5.429561
31	1	5	GNN	16.422773	13.380575	3.042197999999999
32	1	5	GNN	-12.074589	-9.239628	-2.834961
33	1	5	GNN	16.422773	13.479865	2.942907999999999
34	1	5	GNN	-7.4215784	-7.3208885	-0.10068989999999989
35	1	5	GNN	6.3323684	8.503378	-2.1710095999999997
36	1	5	GNN	9.234157	8.3609085	0.873248499999999
37	1	5	GNN	8.010414	8.307752	-0.2973379999999999
38	1	5	GNN	8.761648	8.323341	0.438307
39	1	5	GNN	-6.3323684	-8.301712	1.9693436000000002
40	1	5	GNN	-5.0220013	-8.559168	3.5371666999999993
41	1	5	GNN	-9.809491	-8.441506	-1.3679849999999991
42	1	5	GNN	8.761648	9.454044	-0.6923960000000005
43	1	5	GNN	3.9083438	8.863552	-4.9552082
44	1	5	GNN	9.809491	9.114136	0.6953549999999993
45	1	5	GNN	-5.5381937	-8.830619	3.2924253000000006
46	1	5	GNN	-4.3721323	0.7558554	-5.127987699999999
47	1	5	GNN	1.5603135	10.032276	-8.4719625
48	1	5	GNN	0.50579864	-2.8366432	3.34244184
49	1	5	GNN	-1.2339262	-8.562358	7.3284318
50	1	5	GNN	1.5603135	-8.934668	10.4949815
51	1	5	GNN	3.41617	10.141894	-6.7257240000000005
0	1	6	GNN	-11.582187	-9.374055	-2.208131999999999
1	1	6	GNN	-10.547433	-9.246067	-1.3013659999999998
2	1	6	GNN	-13.34199	-6.6394386	-6.702551399999999
3	1	6	GNN	-13.34199	-8.981539	-4.360450999999999
4	1	6	GNN	-11.582187	-8.9258375	-2.6563494999999993
5	1	6	GNN	-13.34199	-8.758398	-4.5835919999999994
6	1	6	GNN	-13.34199	-9.226792	-4.1151979999999995
7	1	6	GNN	-13.34199	-9.065813	-4.276176999999999
8	1	6	GNN	-8.360079	-7.077613	-1.2824660000000003
9	1	6	GNN	13.34199	9.312735	4.029254999999999
10	1	6	GNN	13.34199	9.269894	4.072095999999998
11	1	6	GNN	13.34199	9.184422	4.1575679999999995
12	1	6	GNN	13.34199	9.501457	3.840532999999999
13	1	6	GNN	13.34199	9.720354	3.6216359999999987
14	1	6	GNN	13.34199	8.4405575	4.9014324999999985
15	1	6	GNN	13.34199	9.623594	3.7183959999999985
16	1	6	GNN	13.34199	8.358282	4.983707999999998
17	1	6	GNN	11.582187	7.832944	3.749242999999999
18	1	6	GNN	-8.497966	-5.7031946	-2.7947714
19	1	6	GNN	10.721396	6.8075733	3.9138227000000008
20	1	6	GNN	-9.386459	-3.2164373	-6.1700217
21	1	6	GNN	10.721396	6.73552	3.985876
22	1	6	GNN	-14.256616	0.2550529	-14.5116689
23	1	6	GNN	12.982928	4.2570105	8.7259175
24	1	6	GNN	-14.256616	-1.6578716	-12.5987444
25	1	6	GNN	16.422773	6.306388	10.116385
26	1	6	GNN	-9.876834	-5.199312	-4.677522000000001
27	1	6	GNN	11.589211	6.5855503	5.0036607
28	1	6	GNN	-10.909493	-4.9212146	-5.9882784
29	1	6	GNN	10.351259	6.9610825	3.390176500000001
30	1	6	GNN	-14.256616	-6.385179	-7.871436999999999
31	1	6	GNN	16.422773	10.360584	6.062189
32	1	6	GNN	-12.074589	-6.085066	-5.989522999999999
33	1	6	GNN	16.422773	10.671585	5.751187999999999
34	1	6	GNN	-7.4215784	-9.361509	1.9399306000000003
35	1	6	GNN	6.3323684	10.134068	-3.801699599999999
36	1	6	GNN	9.234157	9.98875	-0.7545929999999998
37	1	6	GNN	8.010414	9.191323	-1.1809089999999998
38	1	6	GNN	8.761648	9.067933	-0.3062850000000008
39	1	6	GNN	-6.3323684	-8.728191	2.3958226000000007
40	1	6	GNN	-5.0220013	-8.979768	3.9577666999999996
41	1	6	GNN	-9.809491	-8.509466	-1.3000249999999998
42	1	6	GNN	8.761648	9.593136	-0.8314880000000002
43	1	6	GNN	3.9083438	8.846407	-4.938063199999999
44	1	6	GNN	9.809491	9.790596	0.018894999999998774
45	1	6	GNN	-5.5381937	-9.366114	3.8279202999999997
46	1	6	GNN	-4.3721323	3.0255601	-7.3976923999999995
47	1	6	GNN	1.5603135	10.603569	-9.0432555
48	1	6	GNN	0.50579864	-4.0957484	4.60154704
49	1	6	GNN	-1.2339262	-7.835539	6.6016128
50	1	6	GNN	1.5603135	-7.5671253	9.1274388
51	1	6	GNN	3.41617	10.289475	-6.873304999999999
0	1	7	GNN	-11.582187	-9.545877	-2.0363099999999985
1	1	7	GNN	-10.547433	-9.164446	-1.382987
2	1	7	GNN	-13.34199	-1.4333181	-11.9086719
3	1	7	GNN	-13.34199	-9.324749	-4.0172409999999985
4	1	7	GNN	-11.582187	-9.518817	-2.063369999999999
5	1	7	GNN	-13.34199	-8.963092	-4.3788979999999995
6	1	7	GNN	-13.34199	-9.178615	-4.1633749999999985
7	1	7	GNN	-13.34199	-9.131736	-4.210253999999999
8	1	7	GNN	-8.360079	-7.9693394	-0.39073960000000074
9	1	7	GNN	13.34199	8.914175	4.427814999999999
10	1	7	GNN	13.34199	8.953708	4.3882819999999985
11	1	7	GNN	13.34199	5.937646	7.404343999999999
12	1	7	GNN	13.34199	8.7997265	4.542263499999999
13	1	7	GNN	13.34199	8.816215	4.525774999999999
14	1	7	GNN	13.34199	9.030453	4.3115369999999995
15	1	7	GNN	13.34199	8.984796	4.357194
16	1	7	GNN	13.34199	9.206671	4.135318999999999
17	1	7	GNN	11.582187	8.297553	3.2846339999999987
18	1	7	GNN	-8.497966	-7.409137	-1.0888289999999996
19	1	7	GNN	10.721396	7.0772114	3.6441846
20	1	7	GNN	-9.386459	-0.17242146	-9.21403754
21	1	7	GNN	10.721396	4.0701714	6.6512246
22	1	7	GNN	-14.256616	0.8659928	-15.1226088
23	1	7	GNN	12.982928	6.794225	6.188702999999999
24	1	7	GNN	-14.256616	-2.879176	-11.37744
25	1	7	GNN	16.422773	6.545912	9.876860999999998
26	1	7	GNN	-9.876834	-4.9777164	-4.8991176
27	1	7	GNN	11.589211	7.512864	4.076347
28	1	7	GNN	-10.909493	-5.072097	-5.837395999999999
29	1	7	GNN	10.351259	7.3812485	2.9700105000000008
30	1	7	GNN	-14.256616	-3.5350409	-10.721575099999999
31	1	7	GNN	16.422773	6.762732	9.660041
32	1	7	GNN	-12.074589	-3.5683994	-8.506189599999999
33	1	7	GNN	16.422773	6.6905847	9.7321883
34	1	7	GNN	-7.4215784	-10.117126	2.695547600000001
35	1	7	GNN	6.3323684	8.333183	-2.0008146
36	1	7	GNN	9.234157	8.1148815	1.1192755000000005
37	1	7	GNN	8.010414	8.212363	-0.20194899999999905
38	1	7	GNN	8.761648	8.102278	0.6593699999999991
39	1	7	GNN	-6.3323684	-10.831864	4.4994955999999995
40	1	7	GNN	-5.0220013	-10.176805	5.1548036999999995
41	1	7	GNN	-9.809491	-10.412918	0.6034269999999999
42	1	7	GNN	8.761648	10.115873	-1.3542250000000013
43	1	7	GNN	3.9083438	8.24005	-4.3317062
44	1	7	GNN	9.809491	9.327614	0.481876999999999
45	1	7	GNN	-5.5381937	-10.132313	4.5941193
46	1	7	GNN	-4.3721323	3.654256	-8.0263883
47	1	7	GNN	1.5603135	10.964512	-9.4041985
48	1	7	GNN	0.50579864	0.1525774	0.35322124
49	1	7	GNN	-1.2339262	-10.282227	9.0483008
50	1	7	GNN	1.5603135	-9.262696	10.8230095
51	1	7	GNN	3.41617	10.994639	-7.578468999999999
0	1	8	GNN	-11.582187	-12.919258	1.337071
1	1	8	GNN	-10.547433	-12.975302	2.4278689999999994
2	1	8	GNN	-13.34199	-10.807543	-2.5344469999999983
3	1	8	GNN	-13.34199	-12.699416	-0.6425739999999998
4	1	8	GNN	-11.582187	-12.625652	1.0434650000000012
5	1	8	GNN	-13.34199	-12.648681	-0.6933089999999993
6	1	8	GNN	-13.34199	-12.955003	-0.3869869999999995
7	1	8	GNN	-13.34199	-12.783695	-0.5582949999999993
8	1	8	GNN	-8.360079	-11.745938	3.385859
9	1	8	GNN	13.34199	9.681937	3.6600529999999996
10	1	8	GNN	13.34199	9.698621	3.643369
11	1	8	GNN	13.34199	6.8128037	6.529186299999999
12	1	8	GNN	13.34199	9.375746	3.9662439999999997
13	1	8	GNN	13.34199	9.378517	3.9634729999999987
14	1	8	GNN	13.34199	9.667334	3.674655999999999
15	1	8	GNN	13.34199	9.610741	3.7312489999999983
16	1	8	GNN	13.34199	9.877456	3.4645339999999987
17	1	8	GNN	11.582187	9.1476555	2.4345314999999985
18	1	8	GNN	-8.497966	-10.410828	1.9128620000000005
19	1	8	GNN	10.721396	8.013514	2.7078819999999997
20	1	8	GNN	-9.386459	-7.713289	-1.6731700000000007
21	1	8	GNN	10.721396	5.0497804	5.6716156
22	1	8	GNN	-14.256616	-3.0114713	-11.245144699999999
23	1	8	GNN	12.982928	5.4183025	7.564625499999999
24	1	8	GNN	-14.256616	-3.6806185	-10.5759975
25	1	8	GNN	16.422773	5.924209	10.498563999999998
26	1	8	GNN	-9.876834	-7.0163884	-2.8604456000000003
27	1	8	GNN	11.589211	7.071066	4.5181450000000005
28	1	8	GNN	-10.909493	-6.9238615	-3.9856314999999993
29	1	8	GNN	10.351259	6.9174647	3.4337943000000006
30	1	8	GNN	-14.256616	-7.9513144	-6.305301599999999
31	1	8	GNN	16.422773	8.397837	8.024935999999999
32	1	8	GNN	-12.074589	-7.802923	-4.271666
33	1	8	GNN	16.422773	8.296702	8.126071
34	1	8	GNN	-7.4215784	-12.148998	4.727419600000001
35	1	8	GNN	6.3323684	9.159343	-2.8269746
36	1	8	GNN	9.234157	8.607478	0.6266789999999993
37	1	8	GNN	8.010414	8.748651	-0.7382369999999998
38	1	8	GNN	8.761648	8.536639	0.22500900000000001
39	1	8	GNN	-6.3323684	-10.639435	4.307066600000001
40	1	8	GNN	-5.0220013	-10.540213	5.518211699999999
41	1	8	GNN	-9.809491	-10.590896	0.7814050000000012
42	1	8	GNN	8.761648	8.972162	-0.21051400000000164
43	1	8	GNN	3.9083438	7.8393283	-3.9309845
44	1	8	GNN	9.809491	8.562921	1.2465700000000002
45	1	8	GNN	-5.5381937	-11.034364	5.4961703
46	1	8	GNN	-4.3721323	4.613039	-8.9851713
47	1	8	GNN	1.5603135	9.670721	-8.1104075
48	1	8	GNN	0.50579864	0.40748557	0.09831306999999995
49	1	8	GNN	-1.2339262	-10.580444	9.3465178
50	1	8	GNN	1.5603135	-10.696707	12.2570205
51	1	8	GNN	3.41617	11.064385	-7.6482149999999995
0	1	9	GNN	-11.582187	-7.8450212	-3.7371657999999996
1	1	9	GNN	-10.547433	-7.0606422	-3.4867907999999996
2	1	9	GNN	-13.34199	-7.0092773	-6.332712699999999
3	1	9	GNN	-13.34199	-6.8989	-6.443089999999999
4	1	9	GNN	-11.582187	-6.9699583	-4.612228699999999
5	1	9	GNN	-13.34199	-7.0683103	-6.273679699999999
6	1	9	GNN	-13.34199	-6.925387	-6.416602999999999
7	1	9	GNN	-13.34199	-7.2124615	-6.129528499999999
8	1	9	GNN	-8.360079	-7.0803022	-1.2797768000000005
9	1	9	GNN	13.34199	7.829606	5.512383999999999
10	1	9	GNN	13.34199	7.5849876	5.757002399999999
11	1	9	GNN	13.34199	7.726535	5.615454999999999
12	1	9	GNN	13.34199	7.781448	5.560541999999999
13	1	9	GNN	13.34199	8.017786	5.324204
14	1	9	GNN	13.34199	7.823261	5.5187289999999996
15	1	9	GNN	13.34199	7.8190503	5.522939699999999
16	1	9	GNN	13.34199	7.882498	5.459491999999999
17	1	9	GNN	11.582187	7.8096457	3.7725412999999994
18	1	9	GNN	-8.497966	-4.7704487	-3.7275172999999997
19	1	9	GNN	10.721396	6.1731043	4.5482917
20	1	9	GNN	-9.386459	-4.7152195	-4.6712395
21	1	9	GNN	10.721396	6.312751	4.408645000000001
22	1	9	GNN	-14.256616	2.245392	-16.502008
23	1	9	GNN	12.982928	1.962833	11.020095
24	1	9	GNN	-14.256616	-1.8276786	-12.428937399999999
25	1	9	GNN	16.422773	6.0169177	10.405855299999999
26	1	9	GNN	-9.876834	-7.4137564	-2.463077600000001
27	1	9	GNN	11.589211	7.192569	4.396642000000001
28	1	9	GNN	-10.909493	-7.4367275	-3.4727654999999995
29	1	9	GNN	10.351259	7.548321	2.802938000000001
30	1	9	GNN	-14.256616	-7.8546953	-6.401920699999999
31	1	9	GNN	16.422773	11.243285	5.179487999999999
32	1	9	GNN	-12.074589	-7.8800316	-4.1945574
33	1	9	GNN	16.422773	11.36175	5.061022999999999
34	1	9	GNN	-7.4215784	-7.9950857	0.5735073000000002
35	1	9	GNN	6.3323684	9.560722	-3.2283536
36	1	9	GNN	9.234157	9.686795	-0.4526380000000003
37	1	9	GNN	8.010414	8.090164	-0.07974999999999888
38	1	9	GNN	8.761648	7.816578	0.9450699999999994
39	1	9	GNN	-6.3323684	-8.318314	1.9859456000000009
40	1	9	GNN	-5.0220013	-7.356982	2.3349807
41	1	9	GNN	-9.809491	-8.399678	-1.4098129999999998
42	1	9	GNN	8.761648	10.539776	-1.7781280000000006
43	1	9	GNN	3.9083438	7.716553	-3.8082092000000003
44	1	9	GNN	9.809491	10.308317	-0.4988260000000011
45	1	9	GNN	-5.5381937	-7.7542744	2.2160807
46	1	9	GNN	-4.3721323	3.2810533	-7.6531856
47	1	9	GNN	1.5603135	7.6462197	-6.0859062
48	1	9	GNN	0.50579864	-0.9482842	1.4540828399999999
49	1	9	GNN	-1.2339262	-8.328183	7.094256799999999
50	1	9	GNN	1.5603135	-7.717097	9.2774105
51	1	9	GNN	3.41617	10.020017	-6.603846999999999
0	1	10	GNN	-11.582187	-10.459538	-1.1226489999999991
1	1	10	GNN	-10.547433	-10.54229	-0.005143000000000342
2	1	10	GNN	-13.34199	-10.573788	-2.7682019999999987
3	1	10	GNN	-13.34199	-9.910502	-3.431488
4	1	10	GNN	-11.582187	-9.8181715	-1.7640154999999993
5	1	10	GNN	-13.34199	-10.217029	-3.124960999999999
6	1	10	GNN	-13.34199	-10.317496	-3.024493999999999
7	1	10	GNN	-13.34199	-10.488614	-2.853375999999999
8	1	10	GNN	-8.360079	-9.957896	1.5978169999999992
9	1	10	GNN	13.34199	8.065722	5.276268
10	1	10	GNN	13.34199	8.062261	5.279729
11	1	10	GNN	13.34199	8.004885	5.337104999999999
12	1	10	GNN	13.34199	8.030635	5.311354999999999
13	1	10	GNN	13.34199	8.146807	5.195182999999998
14	1	10	GNN	13.34199	7.6612797	5.680710299999999
15	1	10	GNN	13.34199	8.283721	5.058268999999999
16	1	10	GNN	13.34199	6.6910143	6.650975699999999
17	1	10	GNN	11.582187	3.8123448	7.769842199999999
18	1	10	GNN	-8.497966	-7.693656	-0.8043100000000001
19	1	10	GNN	10.721396	5.9388757	4.782520300000001
20	1	10	GNN	-9.386459	-7.724715	-1.6617440000000006
21	1	10	GNN	10.721396	5.8804708	4.8409252
22	1	10	GNN	-14.256616	0.5948744	-14.8514904
23	1	10	GNN	12.982928	-4.60409	17.587018
24	1	10	GNN	-14.256616	-5.835549	-8.421066999999999
25	1	10	GNN	16.422773	-0.81931055	17.24208355
26	1	10	GNN	-9.876834	-6.4284277	-3.4484063000000003
27	1	10	GNN	11.589211	0.23954019	11.349670810000001
28	1	10	GNN	-10.909493	-6.206916	-4.702577
29	1	10	GNN	10.351259	0.5091282	9.842130800000001
30	1	10	GNN	-14.256616	-3.1667137	-11.089902299999999
31	1	10	GNN	16.422773	-4.055206	20.477978999999998
32	1	10	GNN	-12.074589	-3.0212936	-9.0532954
33	1	10	GNN	16.422773	-3.5850666	20.0078396
34	1	10	GNN	-7.4215784	-12.20361	4.7820316
35	1	10	GNN	6.3323684	12.23134	-5.898971599999999
36	1	10	GNN	9.234157	12.189945	-2.955788
37	1	10	GNN	8.010414	9.528267	-1.5178529999999988
38	1	10	GNN	8.761648	9.122234	-0.3605860000000014
39	1	10	GNN	-6.3323684	-10.427508	4.0951395999999995
40	1	10	GNN	-5.0220013	-8.707109	3.6851077000000005
41	1	10	GNN	-9.809491	-10.2949705	0.4854795000000003
42	1	10	GNN	8.761648	11.700548	-2.9389000000000003
43	1	10	GNN	3.9083438	8.85937	-4.9510262
44	1	10	GNN	9.809491	11.212058	-1.4025670000000012
45	1	10	GNN	-5.5381937	-8.6935215	3.1553277999999993
46	1	10	GNN	-4.3721323	4.8572536	-9.2293859
47	1	10	GNN	1.5603135	7.9421496	-6.381836099999999
48	1	10	GNN	0.50579864	0.38174757	0.12405106999999999
49	1	10	GNN	-1.2339262	-11.786854	10.552927799999999
50	1	10	GNN	1.5603135	-11.686246	13.2465595
51	1	10	GNN	3.41617	11.293075	-7.876905
0	2	1	GNN	-11.582187	-7.3525853	-4.229601699999999
1	2	1	GNN	-10.547433	-7.207274	-3.340159
2	2	1	GNN	-13.34199	-7.259005	-6.082984999999999
3	2	1	GNN	-13.34199	-6.661882	-6.680107999999999
4	2	1	GNN	-11.582187	-6.599033	-4.983153999999999
5	2	1	GNN	-13.34199	-6.7671247	-6.574865299999999
6	2	1	GNN	-13.34199	-7.022367	-6.319622999999999
7	2	1	GNN	-13.34199	-6.965074	-6.376915999999999
8	2	1	GNN	-8.360079	-5.2242723	-3.1358067000000007
9	2	1	GNN	13.34199	7.969188	5.372801999999999
10	2	1	GNN	13.34199	7.6636615	5.678328499999999
11	2	1	GNN	13.34199	7.0984397	6.243550299999999
12	2	1	GNN	13.34199	7.5345693	5.807420699999999
13	2	1	GNN	13.34199	7.5327215	5.809268499999999
14	2	1	GNN	13.34199	7.7745705	5.567419499999999
15	2	1	GNN	13.34199	7.7250576	5.616932399999999
16	2	1	GNN	13.34199	8.017822	5.3241679999999985
17	2	1	GNN	11.582187	6.9270473	4.655139699999999
18	2	1	GNN	-8.497966	-3.607583	-4.890383
19	2	1	GNN	10.721396	5.1285415	5.5928545000000005
20	2	1	GNN	-9.386459	-3.648176	-5.738283000000001
21	2	1	GNN	10.721396	4.555344	6.1660520000000005
22	2	1	GNN	-14.256616	-0.31882676	-13.937789239999999
23	2	1	GNN	12.982928	-0.24977285	13.232700849999999
24	2	1	GNN	-14.256616	-2.1477284	-12.1088876
25	2	1	GNN	16.422773	4.6858773	11.7368957
26	2	1	GNN	-9.876834	-5.149525	-4.727309000000001
27	2	1	GNN	11.589211	3.881864	7.707347
28	2	1	GNN	-10.909493	-4.9098725	-5.9996205
29	2	1	GNN	10.351259	4.1960435	6.155215500000001
30	2	1	GNN	-14.256616	-7.3000436	-6.956572399999999
31	2	1	GNN	16.422773	8.247177	8.175595999999999
32	2	1	GNN	-12.074589	-7.009036	-5.0655529999999995
33	2	1	GNN	16.422773	8.2270775	8.1956955
34	2	1	GNN	-7.4215784	-9.27879	1.8572116000000012
35	2	1	GNN	6.3323684	10.53327	-4.2009016
36	2	1	GNN	9.234157	9.499973	-0.26581600000000094
37	2	1	GNN	8.010414	7.9378667	0.07254730000000098
38	2	1	GNN	8.761648	8.171572	0.5900759999999998
39	2	1	GNN	-6.3323684	-8.264223	1.9318545999999994
40	2	1	GNN	-5.0220013	-7.6051273	2.583126
41	2	1	GNN	-9.809491	-8.384882	-1.4246090000000002
42	2	1	GNN	8.761648	10.897694	-2.1360460000000003
43	2	1	GNN	3.9083438	8.658581	-4.7502372
44	2	1	GNN	9.809491	10.277294	-0.46780299999999997
45	2	1	GNN	-5.5381937	-6.9631677	1.4249739999999997
46	2	1	GNN	-4.3721323	6.4526668	-10.8247991
47	2	1	GNN	1.5603135	8.978918	-7.418604500000001
48	2	1	GNN	0.50579864	0.66812253	-0.16232389000000003
49	2	1	GNN	-1.2339262	-9.808853	8.5749268
50	2	1	GNN	1.5603135	-9.723904	11.284217499999999
51	2	1	GNN	3.41617	11.801298	-8.385127999999998
0	2	3	GNN	-11.582187	-8.163428	-3.4187589999999997
1	2	3	GNN	-10.547433	-7.9880433	-2.5593896999999997
2	2	3	GNN	-13.34199	-7.9748244	-5.367165599999999
3	2	3	GNN	-13.34199	-7.6383824	-5.703607599999999
4	2	3	GNN	-11.582187	-7.6174016	-3.9647853999999993
5	2	3	GNN	-13.34199	-7.6459045	-5.696085499999999
6	2	3	GNN	-13.34199	-7.815603	-5.526386999999999
7	2	3	GNN	-13.34199	-7.734641	-5.607348999999999
8	2	3	GNN	-8.360079	-7.672173	-0.6879060000000008
9	2	3	GNN	13.34199	8.634343	4.707647
10	2	3	GNN	13.34199	8.614864	4.727125999999998
11	2	3	GNN	13.34199	8.345352	4.996637999999999
12	2	3	GNN	13.34199	9.157971	4.184018999999999
13	2	3	GNN	13.34199	9.244633	4.097356999999999
14	2	3	GNN	13.34199	8.962946	4.379043999999999
15	2	3	GNN	13.34199	8.761384	4.5806059999999995
16	2	3	GNN	13.34199	8.762638	4.579351999999998
17	2	3	GNN	11.582187	9.006688	2.575498999999999
18	2	3	GNN	-8.497966	-5.9185367	-2.5794293
19	2	3	GNN	10.721396	5.9889216	4.7324744
20	2	3	GNN	-9.386459	-5.9073577	-3.4791013
21	2	3	GNN	10.721396	5.7270117	4.9943843
22	2	3	GNN	-14.256616	3.180671	-17.437286999999998
23	2	3	GNN	12.982928	1.2973675	11.6855605
24	2	3	GNN	-14.256616	-2.58814	-11.668475999999998
25	2	3	GNN	16.422773	2.9550116	13.467761399999999
26	2	3	GNN	-9.876834	0.19495662	-10.07179062
27	2	3	GNN	11.589211	2.750108	8.839103000000001
28	2	3	GNN	-10.909493	1.3731701	-12.282663099999999
29	2	3	GNN	10.351259	3.4262168	6.9250422
30	2	3	GNN	-14.256616	-5.646428	-8.610187999999999
31	2	3	GNN	16.422773	4.579388	11.843385
32	2	3	GNN	-12.074589	-4.896321	-7.178267999999999
33	2	3	GNN	16.422773	5.185937	11.236836
34	2	3	GNN	-7.4215784	-9.083601	1.6620226000000002
35	2	3	GNN	6.3323684	8.82769	-2.4953216000000005
36	2	3	GNN	9.234157	9.3913555	-0.1571984999999998
37	2	3	GNN	8.010414	9.079453	-1.069039
38	2	3	GNN	8.761648	9.248901	-0.4872530000000008
39	2	3	GNN	-6.3323684	-9.308756	2.9763876000000007
40	2	3	GNN	-5.0220013	-8.031585	3.0095836999999994
41	2	3	GNN	-9.809491	-8.480364	-1.3291269999999997
42	2	3	GNN	8.761648	9.789964	-1.0283160000000002
43	2	3	GNN	3.9083438	9.944096	-6.0357522
44	2	3	GNN	9.809491	9.863904	-0.05441300000000027
45	2	3	GNN	-5.5381937	-7.7056518	2.1674581
46	2	3	GNN	-4.3721323	3.143183	-7.515315299999999
47	2	3	GNN	1.5603135	10.415684	-8.855370500000001
48	2	3	GNN	0.50579864	-6.2428646	6.74866324
49	2	3	GNN	-1.2339262	-9.20139	7.9674638
50	2	3	GNN	1.5603135	-8.371979	9.932292499999999
51	2	3	GNN	3.41617	8.992144	-5.5759739999999995
0	2	4	GNN	-11.582187	-8.988077	-2.594109999999999
1	2	4	GNN	-10.547433	-8.723741	-1.8236919999999994
2	2	4	GNN	-13.34199	-3.7124681	-9.629521899999999
3	2	4	GNN	-13.34199	-8.798809	-4.543180999999999
4	2	4	GNN	-11.582187	-8.854771	-2.727416
5	2	4	GNN	-13.34199	-8.661051	-4.680938999999999
6	2	4	GNN	-13.34199	-8.807314	-4.534675999999999
7	2	4	GNN	-13.34199	-8.882837	-4.459152999999999
8	2	4	GNN	-8.360079	-8.51366	0.15358099999999908
9	2	4	GNN	13.34199	9.733876	3.6081139999999987
10	2	4	GNN	13.34199	9.453461	3.8885289999999983
11	2	4	GNN	13.34199	7.6161795	5.725810499999999
12	2	4	GNN	13.34199	9.348777	3.993212999999999
13	2	4	GNN	13.34199	9.364293	3.977696999999999
14	2	4	GNN	13.34199	9.142163	4.199826999999999
15	2	4	GNN	13.34199	9.34343	3.9985599999999994
16	2	4	GNN	13.34199	9.291788	4.050201999999999
17	2	4	GNN	11.582187	8.984241	2.5979459999999985
18	2	4	GNN	-8.497966	-8.170731	-0.32723499999999994
19	2	4	GNN	10.721396	7.647143	3.0742530000000006
20	2	4	GNN	-9.386459	-5.616601	-3.769858
21	2	4	GNN	10.721396	5.995945	4.7254510000000005
22	2	4	GNN	-14.256616	-5.606679	-8.649937
23	2	4	GNN	12.982928	4.338927	8.644001
24	2	4	GNN	-14.256616	-5.2550225	-9.001593499999998
25	2	4	GNN	16.422773	6.272151	10.150621999999998
26	2	4	GNN	-9.876834	-10.437195	0.5603609999999986
27	2	4	GNN	11.589211	8.366613	3.2225980000000014
28	2	4	GNN	-10.909493	-10.65873	-0.2507629999999992
29	2	4	GNN	10.351259	8.178946	2.172313000000001
30	2	4	GNN	-14.256616	-9.03059	-5.226025999999999
31	2	4	GNN	16.422773	8.813496	7.609276999999999
32	2	4	GNN	-12.074589	-9.072628	-3.0019609999999997
33	2	4	GNN	16.422773	8.691527	7.731245999999999
34	2	4	GNN	-7.4215784	-9.360271	1.9386925999999995
35	2	4	GNN	6.3323684	9.615397	-3.2830285999999997
36	2	4	GNN	9.234157	9.699764	-0.4656070000000003
37	2	4	GNN	8.010414	9.199408	-1.1889939999999992
38	2	4	GNN	8.761648	9.71119	-0.949542000000001
39	2	4	GNN	-6.3323684	-9.870481	3.5381126
40	2	4	GNN	-5.0220013	-8.642853	3.6208517000000002
41	2	4	GNN	-9.809491	-9.351551	-0.4579399999999989
42	2	4	GNN	8.761648	11.011997	-2.250349
43	2	4	GNN	3.9083438	8.791214	-4.8828702
44	2	4	GNN	9.809491	10.55311	-0.7436190000000007
45	2	4	GNN	-5.5381937	-10.696306	5.1581123
46	2	4	GNN	-4.3721323	-4.1709886	-0.20114369999999937
47	2	4	GNN	1.5603135	8.912755	-7.352441500000001
48	2	4	GNN	0.50579864	-5.8024073	6.30820594
49	2	4	GNN	-1.2339262	-11.085091	9.8511648
50	2	4	GNN	1.5603135	-10.219436	11.7797495
51	2	4	GNN	3.41617	9.777754	-6.361584
0	2	5	GNN	-11.582187	-7.4103956	-4.171791399999999
1	2	5	GNN	-10.547433	-7.4945245	-3.0529085
2	2	5	GNN	-13.34199	-2.6910858	-10.6509042
3	2	5	GNN	-13.34199	-7.356682	-5.985307999999999
4	2	5	GNN	-11.582187	-7.3424325	-4.239754499999999
5	2	5	GNN	-13.34199	-7.480366	-5.861623999999999
6	2	5	GNN	-13.34199	-7.5257983	-5.816191699999999
7	2	5	GNN	-13.34199	-7.6123185	-5.729671499999999
8	2	5	GNN	-8.360079	-6.097551	-2.2625280000000005
9	2	5	GNN	13.34199	5.4807706	7.8612193999999995
10	2	5	GNN	13.34199	5.2707434	8.071246599999998
11	2	5	GNN	13.34199	5.138156	8.203833999999999
12	2	5	GNN	13.34199	5.60418	7.737809999999999
13	2	5	GNN	13.34199	5.8702416	7.471748399999999
14	2	5	GNN	13.34199	5.741996	7.599993999999999
15	2	5	GNN	13.34199	5.4615974	7.8803925999999995
16	2	5	GNN	13.34199	5.656454	7.685535999999999
17	2	5	GNN	11.582187	3.6924229	7.889764099999999
18	2	5	GNN	-8.497966	-4.761116	-3.7368499999999996
19	2	5	GNN	10.721396	0.95992106	9.761474940000001
20	2	5	GNN	-9.386459	-3.1741533	-6.2123057
21	2	5	GNN	10.721396	0.83415	9.887246000000001
22	2	5	GNN	-14.256616	2.2371228	-16.4937388
23	2	5	GNN	12.982928	-0.3820973	13.3650253
24	2	5	GNN	-14.256616	-0.24738376	-14.00923224
25	2	5	GNN	16.422773	3.320869	13.101904
26	2	5	GNN	-9.876834	-2.5116239	-7.3652101000000005
27	2	5	GNN	11.589211	5.4232526	6.165958400000001
28	2	5	GNN	-10.909493	-2.479735	-8.429758
29	2	5	GNN	10.351259	5.849032	4.502227
30	2	5	GNN	-14.256616	-4.162627	-10.093989
31	2	5	GNN	16.422773	5.241257	11.181515999999998
32	2	5	GNN	-12.074589	-4.0234227	-8.051166299999998
33	2	5	GNN	16.422773	5.5181556	10.9046174
34	2	5	GNN	-7.4215784	-10.034409	2.6128306000000006
35	2	5	GNN	6.3323684	10.495983	-4.163614600000001
36	2	5	GNN	9.234157	10.168798	-0.9346410000000009
37	2	5	GNN	8.010414	7.6445713	0.36584270000000085
38	2	5	GNN	8.761648	7.1360807	1.6255672999999993
39	2	5	GNN	-6.3323684	-9.957471	3.6251026
40	2	5	GNN	-5.0220013	-9.284946	4.262944699999999
41	2	5	GNN	-9.809491	-10.396556	0.5870650000000008
42	2	5	GNN	8.761648	6.474747	2.2869009999999994
43	2	5	GNN	3.9083438	4.342742	-0.4343982000000004
44	2	5	GNN	9.809491	7.1144905	2.6950005
45	2	5	GNN	-5.5381937	-10.9372635	5.3990698
46	2	5	GNN	-4.3721323	-4.608073	0.23594070000000045
47	2	5	GNN	1.5603135	5.770816	-4.2105025000000005
48	2	5	GNN	0.50579864	-7.7407727	8.24657134
49	2	5	GNN	-1.2339262	-11.059804	9.8258778
50	2	5	GNN	1.5603135	-10.888168	12.4484815
51	2	5	GNN	3.41617	7.9404254	-4.5242553999999995
0	2	6	GNN	-11.582187	-7.8675966	-3.7145903999999996
1	2	6	GNN	-10.547433	-7.974402	-2.5730309999999994
2	2	6	GNN	-13.34199	-6.944953	-6.397036999999999
3	2	6	GNN	-13.34199	-7.7837076	-5.5582823999999995
4	2	6	GNN	-11.582187	-7.7703366	-3.811850399999999
5	2	6	GNN	-13.34199	-7.7502613	-5.591728699999999
6	2	6	GNN	-13.34199	-8.027216	-5.314774
7	2	6	GNN	-13.34199	-7.9105754	-5.431414599999999
8	2	6	GNN	-8.360079	-7.8744893	-0.4855897000000011
9	2	6	GNN	13.34199	11.2591505	2.0828394999999986
10	2	6	GNN	13.34199	11.410817	1.9311729999999994
11	2	6	GNN	13.34199	9.43093	3.911059999999999
12	2	6	GNN	13.34199	11.431077	1.910912999999999
13	2	6	GNN	13.34199	11.546231	1.7957589999999986
14	2	6	GNN	13.34199	11.554315	1.7876749999999983
15	2	6	GNN	13.34199	11.898942	1.4430479999999992
16	2	6	GNN	13.34199	11.75966	1.582329999999999
17	2	6	GNN	11.582187	11.437264	0.14492299999999858
18	2	6	GNN	-8.497966	-5.566712	-2.931254
19	2	6	GNN	10.721396	7.92054	2.8008560000000005
20	2	6	GNN	-9.386459	-4.5257745	-4.8606845000000005
21	2	6	GNN	10.721396	5.966017	4.7553790000000005
22	2	6	GNN	-14.256616	-4.246546	-10.010069999999999
23	2	6	GNN	12.982928	6.5259724	6.4569556
24	2	6	GNN	-14.256616	-4.8156815	-9.4409345
25	2	6	GNN	16.422773	6.8897953	9.5329777
26	2	6	GNN	-9.876834	-5.9223976	-3.9544364000000005
27	2	6	GNN	11.589211	9.074669	2.5145420000000005
28	2	6	GNN	-10.909493	-5.764741	-5.1447519999999995
29	2	6	GNN	10.351259	9.270651	1.0806079999999998
30	2	6	GNN	-14.256616	-5.5452385	-8.7113775
31	2	6	GNN	16.422773	7.445575	8.977198
32	2	6	GNN	-12.074589	-5.352899	-6.72169
33	2	6	GNN	16.422773	7.582622	8.840150999999999
34	2	6	GNN	-7.4215784	-7.9865203	0.5649419
35	2	6	GNN	6.3323684	12.032614	-5.700245600000001
36	2	6	GNN	9.234157	12.11854	-2.8843829999999997
37	2	6	GNN	8.010414	12.106301	-4.095886999999999
38	2	6	GNN	8.761648	12.247629	-3.4859810000000007
39	2	6	GNN	-6.3323684	-8.347439	2.0150705999999996
40	2	6	GNN	-5.0220013	-7.822275	2.8002737
41	2	6	GNN	-9.809491	-8.134854	-1.6746369999999988
42	2	6	GNN	8.761648	11.89423	-3.132582000000001
43	2	6	GNN	3.9083438	11.499915	-7.5915712
44	2	6	GNN	9.809491	12.0771055	-2.2676145000000005
45	2	6	GNN	-5.5381937	-9.562692	4.0244983
46	2	6	GNN	-4.3721323	-6.196847	1.8247147000000004
47	2	6	GNN	1.5603135	10.429198	-8.8688845
48	2	6	GNN	0.50579864	-3.4757032	3.98150184
49	2	6	GNN	-1.2339262	-9.758487	8.5245608
50	2	6	GNN	1.5603135	-8.189517	9.7498305
51	2	6	GNN	3.41617	9.391701	-5.975530999999999
0	2	7	GNN	-11.582187	-8.0506	-3.531587
1	2	7	GNN	-10.547433	-8.17127	-2.376163
2	2	7	GNN	-13.34199	-5.192165	-8.149825
3	2	7	GNN	-13.34199	-7.5204167	-5.821573299999999
4	2	7	GNN	-11.582187	-7.8658257	-3.716361299999999
5	2	7	GNN	-13.34199	-8.059315	-5.282674999999999
6	2	7	GNN	-13.34199	-8.484408	-4.857581999999999
7	2	7	GNN	-13.34199	-8.692978	-4.649011999999999
8	2	7	GNN	-8.360079	-6.073529	-2.286550000000001
9	2	7	GNN	13.34199	11.328324	2.013665999999999
10	2	7	GNN	13.34199	11.272587	2.0694029999999994
11	2	7	GNN	13.34199	10.650215	2.691775
12	2	7	GNN	13.34199	11.613266	1.7287239999999997
13	2	7	GNN	13.34199	11.67215	1.6698399999999989
14	2	7	GNN	13.34199	11.199513	2.1424769999999995
15	2	7	GNN	13.34199	11.421277	1.9207129999999992
16	2	7	GNN	13.34199	11.165873	2.1761169999999996
17	2	7	GNN	11.582187	11.134819	0.4473679999999991
18	2	7	GNN	-8.497966	-5.111479	-3.386487
19	2	7	GNN	10.721396	5.443248	5.278148000000001
20	2	7	GNN	-9.386459	-2.8146837	-6.5717753000000005
21	2	7	GNN	10.721396	4.262912	6.458484
22	2	7	GNN	-14.256616	-0.5379404	-13.7186756
23	2	7	GNN	12.982928	2.3420053	10.640922699999999
24	2	7	GNN	-14.256616	-1.9765444	-12.2800716
25	2	7	GNN	16.422773	2.414729	14.008044
26	2	7	GNN	-9.876834	-6.7695937	-3.107240300000001
27	2	7	GNN	11.589211	8.581508	3.007703000000001
28	2	7	GNN	-10.909493	-6.917618	-3.9918749999999994
29	2	7	GNN	10.351259	8.925037	1.426222000000001
30	2	7	GNN	-14.256616	-5.0633793	-9.1932367
31	2	7	GNN	16.422773	8.354408	8.068365
32	2	7	GNN	-12.074589	-5.1393	-6.935288999999999
33	2	7	GNN	16.422773	8.537458	7.8853149999999985
34	2	7	GNN	-7.4215784	-9.554384	2.132805600000001
35	2	7	GNN	6.3323684	11.4750805	-5.142712100000001
36	2	7	GNN	9.234157	11.892355	-2.6581980000000005
37	2	7	GNN	8.010414	11.765472	-3.755058
38	2	7	GNN	8.761648	11.959354	-3.197706
39	2	7	GNN	-6.3323684	-9.404787	3.0724186000000007
40	2	7	GNN	-5.0220013	-9.428548	4.406546699999999
41	2	7	GNN	-9.809491	-9.276691	-0.5327999999999999
42	2	7	GNN	8.761648	11.340373	-2.5787250000000004
43	2	7	GNN	3.9083438	10.245999	-6.3376551999999995
44	2	7	GNN	9.809491	11.89416	-2.084669
45	2	7	GNN	-5.5381937	-9.301494	3.7633003
46	2	7	GNN	-4.3721323	-4.4004164	0.02828410000000048
47	2	7	GNN	1.5603135	9.363113	-7.802799500000001
48	2	7	GNN	0.50579864	-2.366804	2.87260264
49	2	7	GNN	-1.2339262	-12.117065	10.883138800000001
50	2	7	GNN	1.5603135	-11.518381	13.0786945
51	2	7	GNN	3.41617	7.7260065	-4.3098365
0	2	8	GNN	-11.582187	-8.524565	-3.0576219999999985
1	2	8	GNN	-10.547433	-8.5998125	-1.9476204999999993
2	2	8	GNN	-13.34199	-7.586564	-5.755425999999999
3	2	8	GNN	-13.34199	-8.365847	-4.976142999999999
4	2	8	GNN	-11.582187	-8.454173	-3.1280139999999985
5	2	8	GNN	-13.34199	-8.434743	-4.907247
6	2	8	GNN	-13.34199	-8.812411	-4.529578999999998
7	2	8	GNN	-13.34199	-8.528346	-4.813643999999998
8	2	8	GNN	-8.360079	-7.024461	-1.335618000000001
9	2	8	GNN	13.34199	9.07346	4.268529999999998
10	2	8	GNN	13.34199	9.221693	4.120296999999999
11	2	8	GNN	13.34199	9.302646	4.039344
12	2	8	GNN	13.34199	8.66911	4.672879999999999
13	2	8	GNN	13.34199	8.512798	4.829191999999999
14	2	8	GNN	13.34199	8.21227	5.129719999999999
15	2	8	GNN	13.34199	8.9771185	4.3648715
16	2	8	GNN	13.34199	8.489331	4.852658999999999
17	2	8	GNN	11.582187	7.048736	4.5334509999999995
18	2	8	GNN	-8.497966	-6.044113	-2.4538529999999996
19	2	8	GNN	10.721396	4.877218	5.844178
20	2	8	GNN	-9.386459	-5.3036227	-4.0828363
21	2	8	GNN	10.721396	4.959192	5.7622040000000005
22	2	8	GNN	-14.256616	0.7551261	-15.0117421
23	2	8	GNN	12.982928	-0.7650329	13.747960899999999
24	2	8	GNN	-14.256616	-1.975581	-12.281035
25	2	8	GNN	16.422773	5.3761115	11.046661499999999
26	2	8	GNN	-9.876834	-2.517957	-7.358877000000001
27	2	8	GNN	11.589211	5.2676725	6.321538500000001
28	2	8	GNN	-10.909493	-3.0130444	-7.896448599999999
29	2	8	GNN	10.351259	5.3192997	5.0319593000000005
30	2	8	GNN	-14.256616	-1.613845	-12.642771
31	2	8	GNN	16.422773	5.98029	10.442483
32	2	8	GNN	-12.074589	-1.4526173	-10.6219717
33	2	8	GNN	16.422773	5.788618	10.634155
34	2	8	GNN	-7.4215784	-8.710399	1.288820600000001
35	2	8	GNN	6.3323684	10.52559	-4.193221599999999
36	2	8	GNN	9.234157	10.006005	-0.7718480000000003
37	2	8	GNN	8.010414	8.863405	-0.8529909999999994
38	2	8	GNN	8.761648	9.797764	-1.0361160000000016
39	2	8	GNN	-6.3323684	-8.720471	2.3881026
40	2	8	GNN	-5.0220013	-8.036595	3.0145937
41	2	8	GNN	-9.809491	-8.49	-1.3194909999999993
42	2	8	GNN	8.761648	10.560782	-1.7991340000000005
43	2	8	GNN	3.9083438	10.166557	-6.258213199999999
44	2	8	GNN	9.809491	11.287716	-1.4782250000000001
45	2	8	GNN	-5.5381937	-8.560618	3.0224243
46	2	8	GNN	-4.3721323	-0.7452227	-3.6269095999999994
47	2	8	GNN	1.5603135	8.964037	-7.4037235
48	2	8	GNN	0.50579864	0.10806828	0.39773035999999995
49	2	8	GNN	-1.2339262	-8.504118	7.2701918
50	2	8	GNN	1.5603135	-7.9691114	9.5294249
51	2	8	GNN	3.41617	10.861657	-7.445486999999999
0	2	9	GNN	-11.582187	-8.531238	-3.0509489999999992
1	2	9	GNN	-10.547433	-8.597243	-1.9501899999999992
2	2	9	GNN	-13.34199	-8.040772	-5.301217999999999
3	2	9	GNN	-13.34199	-8.837923	-4.504066999999999
4	2	9	GNN	-11.582187	-8.831343	-2.750843999999999
5	2	9	GNN	-13.34199	-8.89671	-4.445279999999999
6	2	9	GNN	-13.34199	-8.733993	-4.607996999999999
7	2	9	GNN	-13.34199	-8.818254	-4.5237359999999995
8	2	9	GNN	-8.360079	-7.894226	-0.46585300000000096
9	2	9	GNN	13.34199	13.207959	0.13403099999999846
10	2	9	GNN	13.34199	13.155122	0.1868679999999987
11	2	9	GNN	13.34199	10.787444	2.5545459999999984
12	2	9	GNN	13.34199	13.246146	0.0958439999999996
13	2	9	GNN	13.34199	13.229861	0.11212899999999948
14	2	9	GNN	13.34199	13.244058	0.09793199999999835
15	2	9	GNN	13.34199	13.385888	-0.04389800000000044
16	2	9	GNN	13.34199	13.337186	0.004803999999998254
17	2	9	GNN	11.582187	11.852543	-0.2703560000000014
18	2	9	GNN	-8.497966	-2.7980483	-5.6999177
19	2	9	GNN	10.721396	7.9201536	2.8012424000000005
20	2	9	GNN	-9.386459	-2.7933886	-6.5930704
21	2	9	GNN	10.721396	6.023452	4.697944000000001
22	2	9	GNN	-14.256616	-2.8309715	-11.425644499999999
23	2	9	GNN	12.982928	-1.0087062	13.9916342
24	2	9	GNN	-14.256616	-3.169789	-11.086827
25	2	9	GNN	16.422773	0.50268155	15.92009145
26	2	9	GNN	-9.876834	-7.9520044	-1.9248296000000007
27	2	9	GNN	11.589211	6.320472	5.268739000000001
28	2	9	GNN	-10.909493	-9.683167	-1.2263260000000002
29	2	9	GNN	10.351259	6.6121125	3.7391465000000004
30	2	9	GNN	-14.256616	-9.918712	-4.337904
31	2	9	GNN	16.422773	11.295849	5.126923999999999
32	2	9	GNN	-12.074589	-10.903168	-1.1714209999999987
33	2	9	GNN	16.422773	11.590074	4.832699
34	2	9	GNN	-7.4215784	-9.128898	1.7073196
35	2	9	GNN	6.3323684	12.93838	-6.6060116
36	2	9	GNN	9.234157	13.174212	-3.940055000000001
37	2	9	GNN	8.010414	13.063744	-5.053329999999999
38	2	9	GNN	8.761648	13.175027	-4.413379000000001
39	2	9	GNN	-6.3323684	-11.409793	5.0774246000000005
40	2	9	GNN	-5.0220013	-9.699805	4.677803699999999
41	2	9	GNN	-9.809491	-11.414165	1.604674000000001
42	2	9	GNN	8.761648	14.928088	-6.1664400000000015
43	2	9	GNN	3.9083438	14.7350235	-10.8266797
44	2	9	GNN	9.809491	15.345941	-5.53645
45	2	9	GNN	-5.5381937	-9.898181	4.359987299999999
46	2	9	GNN	-4.3721323	-9.306415	4.9342827
47	2	9	GNN	1.5603135	13.737613	-12.1772995
48	2	9	GNN	0.50579864	-9.139303	9.64510164
49	2	9	GNN	-1.2339262	-11.570518	10.3365918
50	2	9	GNN	1.5603135	-11.290929	12.8512425
51	2	9	GNN	3.41617	13.574143	-10.157972999999998
0	2	10	GNN	-11.582187	-8.676026	-2.906160999999999
1	2	10	GNN	-10.547433	-8.774546	-1.772886999999999
2	2	10	GNN	-13.34199	-8.231893	-5.110097
3	2	10	GNN	-13.34199	-8.224359	-5.117630999999999
4	2	10	GNN	-11.582187	-8.202373	-3.3798139999999997
5	2	10	GNN	-13.34199	-8.595791	-4.746198999999999
6	2	10	GNN	-13.34199	-8.696873	-4.645116999999999
7	2	10	GNN	-13.34199	-8.619495	-4.7224949999999986
8	2	10	GNN	-8.360079	-6.883794	-1.4762850000000007
9	2	10	GNN	13.34199	8.067057	5.274932999999999
10	2	10	GNN	13.34199	8.139088	5.202902
11	2	10	GNN	13.34199	6.580152	6.761837999999999
12	2	10	GNN	13.34199	8.324081	5.0179089999999995
13	2	10	GNN	13.34199	8.545936	4.796054
14	2	10	GNN	13.34199	8.608986	4.733003999999999
15	2	10	GNN	13.34199	8.719493	4.622496999999999
16	2	10	GNN	13.34199	8.829615	4.512374999999999
17	2	10	GNN	11.582187	8.368315	3.2138719999999985
18	2	10	GNN	-8.497966	-4.894513	-3.603453
19	2	10	GNN	10.721396	5.5632772	5.1581188000000004
20	2	10	GNN	-9.386459	-4.7733417	-4.613117300000001
21	2	10	GNN	10.721396	4.9014454	5.8199506
22	2	10	GNN	-14.256616	1.1680189	-15.4246349
23	2	10	GNN	12.982928	4.4820538	8.500874199999998
24	2	10	GNN	-14.256616	0.15995702	-14.41657302
25	2	10	GNN	16.422773	6.7890787	9.633694299999998
26	2	10	GNN	-9.876834	-3.5616496	-6.315184400000001
27	2	10	GNN	11.589211	9.450486	2.138725000000001
28	2	10	GNN	-10.909493	-3.0426748	-7.866818199999999
29	2	10	GNN	10.351259	10.213054	0.13820500000000102
30	2	10	GNN	-14.256616	-1.3038695	-12.9527465
31	2	10	GNN	16.422773	9.022623	7.40015
32	2	10	GNN	-12.074589	-0.9845646	-11.090024399999999
33	2	10	GNN	16.422773	9.635889	6.786883999999999
34	2	10	GNN	-7.4215784	-9.913836	2.4922576000000003
35	2	10	GNN	6.3323684	9.353146	-3.0207776000000006
36	2	10	GNN	9.234157	9.371053	-0.13689600000000013
37	2	10	GNN	8.010414	9.143546	-1.1331319999999998
38	2	10	GNN	8.761648	8.638002	0.12364599999999903
39	2	10	GNN	-6.3323684	-10.974793	4.6424246
40	2	10	GNN	-5.0220013	-9.369837	4.3478357
41	2	10	GNN	-9.809491	-10.349263	0.539772000000001
42	2	10	GNN	8.761648	8.149054	0.6125939999999996
43	2	10	GNN	3.9083438	8.267011	-4.3586672
44	2	10	GNN	9.809491	8.92531	0.8841809999999999
45	2	10	GNN	-5.5381937	-10.353487	4.8152932999999996
46	2	10	GNN	-4.3721323	3.5316222	-7.9037545
47	2	10	GNN	1.5603135	7.6966853	-6.136371800000001
48	2	10	GNN	0.50579864	-4.879914	5.38571264
49	2	10	GNN	-1.2339262	-11.912601	10.6786748
50	2	10	GNN	1.5603135	-10.651123	12.2114365
51	2	10	GNN	3.41617	4.960267	-1.5440969999999998
0	3	1	GNN	-11.582187	-7.948019	-3.634167999999999
1	3	1	GNN	-10.547433	-7.952924	-2.5945089999999995
2	3	1	GNN	-13.34199	-7.9519796	-5.3900103999999995
3	3	1	GNN	-13.34199	-7.430041	-5.911948999999999
4	3	1	GNN	-11.582187	-7.3894587	-4.1927283
5	3	1	GNN	-13.34199	-7.656641	-5.6853489999999995
6	3	1	GNN	-13.34199	-7.7169857	-5.625004299999999
7	3	1	GNN	-13.34199	-8.203596	-5.138394
8	3	1	GNN	-8.360079	-7.5220823	-0.8379967000000006
9	3	1	GNN	13.34199	12.328632	1.0133579999999984
10	3	1	GNN	13.34199	12.249889	1.0921009999999995
11	3	1	GNN	13.34199	12.258048	1.0839419999999986
12	3	1	GNN	13.34199	12.229108	1.112881999999999
13	3	1	GNN	13.34199	12.205617	1.136372999999999
14	3	1	GNN	13.34199	12.150484	1.1915059999999986
15	3	1	GNN	13.34199	12.222776	1.1192139999999995
16	3	1	GNN	13.34199	11.973776	1.3682139999999983
17	3	1	GNN	11.582187	12.299818	-0.7176310000000008
18	3	1	GNN	-8.497966	-5.601824	-2.896142
19	3	1	GNN	10.721396	9.302263	1.4191330000000004
20	3	1	GNN	-9.386459	-5.610511	-3.7759480000000005
21	3	1	GNN	10.721396	9.307522	1.4138739999999999
22	3	1	GNN	-14.256616	-0.2780565	-13.9785595
23	3	1	GNN	12.982928	7.3741827	5.608745299999999
24	3	1	GNN	-14.256616	-4.3269815	-9.929634499999999
25	3	1	GNN	16.422773	7.509483	8.91329
26	3	1	GNN	-9.876834	-8.200838	-1.6759960000000014
27	3	1	GNN	11.589211	10.086892	1.502319
28	3	1	GNN	-10.909493	-8.178359	-2.731133999999999
29	3	1	GNN	10.351259	9.970198	0.38106100000000076
30	3	1	GNN	-14.256616	-6.0268955	-8.229720499999999
31	3	1	GNN	16.422773	10.279242	6.143530999999999
32	3	1	GNN	-12.074589	-6.02328	-6.051309
33	3	1	GNN	16.422773	10.23224	6.190533
34	3	1	GNN	-7.4215784	-9.567644	2.1460656
35	3	1	GNN	6.3323684	13.385948	-7.053579600000001
36	3	1	GNN	9.234157	13.277618	-4.043461000000001
37	3	1	GNN	8.010414	11.937675	-3.9272609999999997
38	3	1	GNN	8.761648	12.155701	-3.3940530000000013
39	3	1	GNN	-6.3323684	-9.957287	3.624918600000001
40	3	1	GNN	-5.0220013	-8.260728	3.2387267
41	3	1	GNN	-9.809491	-9.39059	-0.41890099999999997
42	3	1	GNN	8.761648	14.654175	-5.892527000000001
43	3	1	GNN	3.9083438	10.623011	-6.7146672
44	3	1	GNN	9.809491	14.129368	-4.319877
45	3	1	GNN	-5.5381937	-7.9538107	2.415617
46	3	1	GNN	-4.3721323	1.1950724	-5.5672047
47	3	1	GNN	1.5603135	9.738349	-8.1780355
48	3	1	GNN	0.50579864	-1.3839937	1.88979234
49	3	1	GNN	-1.2339262	-8.473767	7.2398408000000005
50	3	1	GNN	1.5603135	-9.554096	11.114409499999999
51	3	1	GNN	3.41617	13.51148	-10.095310000000001
0	3	2	GNN	-11.582187	-8.890944	-2.691243
1	3	2	GNN	-10.547433	-8.912701	-1.6347319999999996
2	3	2	GNN	-13.34199	-8.906455	-4.435535
3	3	2	GNN	-13.34199	-8.75033	-4.591659999999999
4	3	2	GNN	-11.582187	-8.73041	-2.8517770000000002
5	3	2	GNN	-13.34199	-8.745809	-4.596181
6	3	2	GNN	-13.34199	-8.870331	-4.471658999999999
7	3	2	GNN	-13.34199	-8.764698	-4.577292
8	3	2	GNN	-8.360079	-8.593054	0.2329749999999997
9	3	2	GNN	13.34199	7.4374866	5.904503399999999
10	3	2	GNN	13.34199	7.391921	5.950068999999999
11	3	2	GNN	13.34199	7.1398897	6.202100299999999
12	3	2	GNN	13.34199	7.90104	5.440949999999999
13	3	2	GNN	13.34199	8.09207	5.2499199999999995
14	3	2	GNN	13.34199	7.733865	5.608124999999999
15	3	2	GNN	13.34199	7.658286	5.683703999999999
16	3	2	GNN	13.34199	7.544235	5.7977549999999995
17	3	2	GNN	11.582187	7.564146	4.018040999999999
18	3	2	GNN	-8.497966	-7.3209867	-1.1769793000000002
19	3	2	GNN	10.721396	3.925472	6.795924
20	3	2	GNN	-9.386459	-7.3063726	-2.0800864
21	3	2	GNN	10.721396	3.6774259	7.043970100000001
22	3	2	GNN	-14.256616	2.696547	-16.953163
23	3	2	GNN	12.982928	-0.56950575	13.552433749999999
24	3	2	GNN	-14.256616	-2.195788	-12.060827999999999
25	3	2	GNN	16.422773	0.9598745	15.4628985
26	3	2	GNN	-9.876834	-3.5078235	-6.3690105
27	3	2	GNN	11.589211	2.87358	8.715631
28	3	2	GNN	-10.909493	-2.1779995	-8.7314935
29	3	2	GNN	10.351259	3.4407218	6.9105372
30	3	2	GNN	-14.256616	-6.6107306	-7.645885399999999
31	3	2	GNN	16.422773	3.1224716	13.300301399999999
32	3	2	GNN	-12.074589	-6.3344083	-5.7401807
33	3	2	GNN	16.422773	3.5882828	12.8344902
34	3	2	GNN	-7.4215784	-9.032766	1.611187600000001
35	3	2	GNN	6.3323684	7.4690647	-1.1366962999999997
36	3	2	GNN	9.234157	8.330541	0.9036159999999995
37	3	2	GNN	8.010414	8.535193	-0.5247789999999988
38	3	2	GNN	8.761648	9.013309	-0.25166100000000036
39	3	2	GNN	-6.3323684	-9.093529	2.7611606
40	3	2	GNN	-5.0220013	-7.9678183	2.945817
41	3	2	GNN	-9.809491	-8.99561	-0.8138810000000003
42	3	2	GNN	8.761648	7.966564	0.7950839999999992
43	3	2	GNN	3.9083438	8.621991	-4.7136472
44	3	2	GNN	9.809491	8.587827	1.2216639999999988
45	3	2	GNN	-5.5381937	-8.809418	3.271224300000001
46	3	2	GNN	-4.3721323	1.7518698	-6.124002099999999
47	3	2	GNN	1.5603135	8.586952	-7.026638500000001
48	3	2	GNN	0.50579864	-0.5356322	1.0414308399999999
49	3	2	GNN	-1.2339262	-9.869984	8.6360578
50	3	2	GNN	1.5603135	-9.469788	11.030101499999999
51	3	2	GNN	3.41617	4.969261	-1.5530910000000002
0	3	4	GNN	-11.582187	-8.649517	-2.93267
1	3	4	GNN	-10.547433	-8.749063	-1.7983700000000002
2	3	4	GNN	-13.34199	-8.75554	-4.586449999999999
3	3	4	GNN	-13.34199	-8.415542	-4.926447999999999
4	3	4	GNN	-11.582187	-8.486401	-3.0957859999999986
5	3	4	GNN	-13.34199	-8.594997	-4.746993
6	3	4	GNN	-13.34199	-8.777035	-4.564954999999999
7	3	4	GNN	-13.34199	-8.598215	-4.743774999999999
8	3	4	GNN	-8.360079	-8.489126	0.1290469999999999
9	3	4	GNN	13.34199	5.132494	8.209495999999998
10	3	4	GNN	13.34199	5.175874	8.166115999999999
11	3	4	GNN	13.34199	5.2205486	8.121441399999998
12	3	4	GNN	13.34199	5.1945887	8.147401299999999
13	3	4	GNN	13.34199	5.2084365	8.133553499999998
14	3	4	GNN	13.34199	3.8741813	9.467808699999999
15	3	4	GNN	13.34199	5.31459	8.0274
16	3	4	GNN	13.34199	3.9243398	9.417650199999999
17	3	4	GNN	11.582187	4.286587	7.295599999999999
18	3	4	GNN	-8.497966	-6.893363	-1.604603
19	3	4	GNN	10.721396	3.9595866	6.761809400000001
20	3	4	GNN	-9.386459	-6.8864036	-2.5000554
21	3	4	GNN	10.721396	3.9952588	6.7261372
22	3	4	GNN	-14.256616	4.400983	-18.657598999999998
23	3	4	GNN	12.982928	-9.408037	22.390965
24	3	4	GNN	-14.256616	2.256309	-16.512925
25	3	4	GNN	16.422773	-1.5007205	17.9234935
26	3	4	GNN	-9.876834	-3.4042406	-6.472593400000001
27	3	4	GNN	11.589211	6.216804	5.372407000000001
28	3	4	GNN	-10.909493	-3.591157	-7.3183359999999995
29	3	4	GNN	10.351259	6.3075414	4.043717600000001
30	3	4	GNN	-14.256616	-4.701659	-9.554956999999998
31	3	4	GNN	16.422773	3.5285897	12.8941833
32	3	4	GNN	-12.074589	-4.6821146	-7.392474399999999
33	3	4	GNN	16.422773	3.9043803	12.5183927
34	3	4	GNN	-7.4215784	-9.231118	1.8095396000000008
35	3	4	GNN	6.3323684	5.0620465	1.2703219
36	3	4	GNN	9.234157	5.05616	4.1779969999999995
37	3	4	GNN	8.010414	5.107891	2.9025230000000004
38	3	4	GNN	8.761648	5.0507126	3.7109353999999994
39	3	4	GNN	-6.3323684	-9.304695	2.9723266000000006
40	3	4	GNN	-5.0220013	-9.110576	4.0885747
41	3	4	GNN	-9.809491	-9.22042	-0.5890709999999988
42	3	4	GNN	8.761648	5.609948	3.151699999999999
43	3	4	GNN	3.9083438	6.05634	-2.1479961999999997
44	3	4	GNN	9.809491	5.3301067	4.4793842999999995
45	3	4	GNN	-5.5381937	-8.26009	2.7218963
46	3	4	GNN	-4.3721323	-2.9606051	-1.4115271999999996
47	3	4	GNN	1.5603135	7.0247025	-5.464389000000001
48	3	4	GNN	0.50579864	-10.821155	11.32695364
49	3	4	GNN	-1.2339262	-8.664448	7.4305218
50	3	4	GNN	1.5603135	-8.9031725	10.463486
51	3	4	GNN	3.41617	3.3574748	0.05869520000000028
0	3	5	GNN	-11.582187	-9.614162	-1.968024999999999
1	3	5	GNN	-10.547433	-9.6211605	-0.9262724999999996
2	3	5	GNN	-13.34199	-9.674931	-3.6670589999999983
3	3	5	GNN	-13.34199	-9.404079	-3.9379109999999997
4	3	5	GNN	-11.582187	-9.871487	-1.7106999999999992
5	3	5	GNN	-13.34199	-8.873246	-4.468743999999999
6	3	5	GNN	-13.34199	-9.722453	-3.6195369999999993
7	3	5	GNN	-13.34199	-8.666345	-4.675644999999999
8	3	5	GNN	-8.360079	-8.084856	-0.27522300000000044
9	3	5	GNN	13.34199	13.301763	0.04022699999999979
10	3	5	GNN	13.34199	13.307657	0.03433299999999839
11	3	5	GNN	13.34199	13.170299	0.17169099999999915
12	3	5	GNN	13.34199	13.6071	-0.26511000000000173
13	3	5	GNN	13.34199	14.043417	-0.7014270000000007
14	3	5	GNN	13.34199	13.471371	-0.1293810000000004
15	3	5	GNN	13.34199	13.600304	-0.2583140000000004
16	3	5	GNN	13.34199	13.568344	-0.2263540000000006
17	3	5	GNN	11.582187	13.609686	-2.0274990000000006
18	3	5	GNN	-8.497966	-6.438356	-2.05961
19	3	5	GNN	10.721396	11.351244	-0.6298479999999991
20	3	5	GNN	-9.386459	-6.4843483	-2.9021107000000006
21	3	5	GNN	10.721396	11.2053585	-0.4839625000000005
22	3	5	GNN	-14.256616	6.784316	-21.040931999999998
23	3	5	GNN	12.982928	1.6524427	11.3304853
24	3	5	GNN	-14.256616	2.7145596	-16.9711756
25	3	5	GNN	16.422773	6.7446094	9.6781636
26	3	5	GNN	-9.876834	-6.017164	-3.8596700000000004
27	3	5	GNN	11.589211	9.469307	2.119904
28	3	5	GNN	-10.909493	-6.5541797	-4.3553133
29	3	5	GNN	10.351259	10.125406	0.22585300000000075
30	3	5	GNN	-14.256616	2.4072216	-16.6638376
31	3	5	GNN	16.422773	9.387591	7.035181999999999
32	3	5	GNN	-12.074589	2.1188786	-14.1934676
33	3	5	GNN	16.422773	10.405044	6.017728999999999
34	3	5	GNN	-7.4215784	-9.297821	1.8762426000000012
35	3	5	GNN	6.3323684	13.151342	-6.8189736
36	3	5	GNN	9.234157	13.17999	-3.9458330000000004
37	3	5	GNN	8.010414	11.978561	-3.9681469999999983
38	3	5	GNN	8.761648	13.439413	-4.677765000000001
39	3	5	GNN	-6.3323684	-9.504573	3.1722046000000006
40	3	5	GNN	-5.0220013	-9.329354	4.3073527
41	3	5	GNN	-9.809491	-9.414939	-0.3945519999999991
42	3	5	GNN	8.761648	11.688036	-2.926388000000001
43	3	5	GNN	3.9083438	10.744663	-6.836319199999999
44	3	5	GNN	9.809491	12.098963	-2.289472
45	3	5	GNN	-5.5381937	-10.977663	5.4394693
46	3	5	GNN	-4.3721323	9.005441	-13.377573299999998
47	3	5	GNN	1.5603135	13.543854	-11.9835405
48	3	5	GNN	0.50579864	2.6640403	-2.15824166
49	3	5	GNN	-1.2339262	-10.427971	9.1940448
50	3	5	GNN	1.5603135	-10.492333	12.0526465
51	3	5	GNN	3.41617	12.059246	-8.643076
0	3	6	GNN	-11.582187	-9.949445	-1.6327419999999986
1	3	6	GNN	-10.547433	-10.091152	-0.4562810000000006
2	3	6	GNN	-13.34199	-9.375815	-3.966175
3	3	6	GNN	-13.34199	-9.464057	-3.8779329999999987
4	3	6	GNN	-11.582187	-9.535397	-2.0467899999999997
5	3	6	GNN	-13.34199	-9.772859	-3.5691309999999987
6	3	6	GNN	-13.34199	-9.955834	-3.3861559999999997
7	3	6	GNN	-13.34199	-10.075616	-3.266373999999999
8	3	6	GNN	-8.360079	-9.552215	1.1921359999999996
9	3	6	GNN	13.34199	10.189914	3.152075999999999
10	3	6	GNN	13.34199	10.049893	3.2920969999999983
11	3	6	GNN	13.34199	7.4733934	5.868596599999999
12	3	6	GNN	13.34199	10.395131	2.946859
13	3	6	GNN	13.34199	10.437898	2.9040919999999986
14	3	6	GNN	13.34199	10.254172	3.0878179999999986
15	3	6	GNN	13.34199	10.059567	3.2824229999999996
16	3	6	GNN	13.34199	10.127864	3.2141259999999985
17	3	6	GNN	11.582187	10.3926735	1.1895134999999986
18	3	6	GNN	-8.497966	-6.1024485	-2.3955174999999995
19	3	6	GNN	10.721396	7.346114	3.3752820000000003
20	3	6	GNN	-9.386459	-5.6205044	-3.7659546000000006
21	3	6	GNN	10.721396	3.6229136	7.0984824
22	3	6	GNN	-14.256616	-0.95996344	-13.29665256
23	3	6	GNN	12.982928	-3.2121289	16.1950569
24	3	6	GNN	-14.256616	-4.440322	-9.816294
25	3	6	GNN	16.422773	4.9751034	11.4476696
26	3	6	GNN	-9.876834	-6.7433867	-3.1334473000000003
27	3	6	GNN	11.589211	5.6483164	5.940894600000001
28	3	6	GNN	-10.909493	-5.935493	-4.973999999999999
29	3	6	GNN	10.351259	5.9510384	4.400220600000001
30	3	6	GNN	-14.256616	-4.4751024	-9.7815136
31	3	6	GNN	16.422773	3.3190742	13.1036988
32	3	6	GNN	-12.074589	-3.6857312	-8.3888578
33	3	6	GNN	16.422773	3.9612126	12.4615604
34	3	6	GNN	-7.4215784	-10.419494	2.9979156000000007
35	3	6	GNN	6.3323684	9.795209	-3.4628406
36	3	6	GNN	9.234157	10.159934	-0.9257770000000001
37	3	6	GNN	8.010414	9.950093	-1.939679
38	3	6	GNN	8.761648	10.182845	-1.4211970000000012
39	3	6	GNN	-6.3323684	-10.7972765	4.464908100000001
40	3	6	GNN	-5.0220013	-10.185756	5.163754699999999
41	3	6	GNN	-9.809491	-10.178756	0.3692650000000004
42	3	6	GNN	8.761648	10.2884245	-1.5267765000000004
43	3	6	GNN	3.9083438	9.740832	-5.832488199999999
44	3	6	GNN	9.809491	10.302587	-0.4930960000000013
45	3	6	GNN	-5.5381937	-9.788709	4.250515300000001
46	3	6	GNN	-4.3721323	0.7826146	-5.154746899999999
47	3	6	GNN	1.5603135	11.094779	-9.534465500000001
48	3	6	GNN	0.50579864	-5.3251543	5.83095294
49	3	6	GNN	-1.2339262	-9.590502	8.356575800000002
50	3	6	GNN	1.5603135	-9.51574	11.076053499999999
51	3	6	GNN	3.41617	9.841395	-6.425225
0	3	7	GNN	-11.582187	-10.637795	-0.9443919999999988
1	3	7	GNN	-10.547433	-10.271725	-0.27570799999999984
2	3	7	GNN	-13.34199	-10.34071	-3.0012799999999995
3	3	7	GNN	-13.34199	-9.647814	-3.694175999999999
4	3	7	GNN	-11.582187	-9.599464	-1.982723
5	3	7	GNN	-13.34199	-9.829808	-3.5121819999999992
6	3	7	GNN	-13.34199	-10.117111	-3.2248789999999996
7	3	7	GNN	-13.34199	-10.112749	-3.2292409999999983
8	3	7	GNN	-8.360079	-9.787262	1.4271829999999994
9	3	7	GNN	13.34199	8.6039915	4.7379985
10	3	7	GNN	13.34199	8.416438	4.925552
11	3	7	GNN	13.34199	8.430803	4.911187
12	3	7	GNN	13.34199	8.538735	4.803254999999998
13	3	7	GNN	13.34199	8.683561	4.658429
14	3	7	GNN	13.34199	8.555605	4.786384999999999
15	3	7	GNN	13.34199	8.569995	4.771994999999999
16	3	7	GNN	13.34199	8.573727	4.768262999999999
17	3	7	GNN	11.582187	8.577919	3.0042679999999997
18	3	7	GNN	-8.497966	-7.619551	-0.8784149999999995
19	3	7	GNN	10.721396	5.982016	4.739380000000001
20	3	7	GNN	-9.386459	-7.675031	-1.7114280000000006
21	3	7	GNN	10.721396	5.999029	4.722367
22	3	7	GNN	-14.256616	5.8085713	-20.065187299999998
23	3	7	GNN	12.982928	-5.0335712	18.0164992
24	3	7	GNN	-14.256616	-5.826097	-8.430519
25	3	7	GNN	16.422773	5.64418	10.778592999999999
26	3	7	GNN	-9.876834	-7.605677	-2.2711570000000005
27	3	7	GNN	11.589211	7.692159	3.8970520000000004
28	3	7	GNN	-10.909493	-7.1404634	-3.7690295999999996
29	3	7	GNN	10.351259	7.881115	2.4701440000000003
30	3	7	GNN	-14.256616	-9.445337	-4.811278999999999
31	3	7	GNN	16.422773	11.2192955	5.2034775
32	3	7	GNN	-12.074589	-8.9056	-3.168989
33	3	7	GNN	16.422773	11.457636	4.965136999999999
34	3	7	GNN	-7.4215784	-10.817404	3.3958256
35	3	7	GNN	6.3323684	10.83455	-4.5021816
36	3	7	GNN	9.234157	10.534596	-1.3004390000000008
37	3	7	GNN	8.010414	9.275646	-1.2652319999999992
38	3	7	GNN	8.761648	8.763228	-0.001580000000000581
39	3	7	GNN	-6.3323684	-9.806362	3.4739936
40	3	7	GNN	-5.0220013	-9.753329	4.7313277000000005
41	3	7	GNN	-9.809491	-9.239192	-0.5702990000000003
42	3	7	GNN	8.761648	10.868975	-2.1073270000000015
43	3	7	GNN	3.9083438	9.27553	-5.3671862
44	3	7	GNN	9.809491	10.849003	-1.0395120000000002
45	3	7	GNN	-5.5381937	-9.132177	3.5939833000000005
46	3	7	GNN	-4.3721323	10.515226	-14.887358299999999
47	3	7	GNN	1.5603135	9.276898	-7.7165845
48	3	7	GNN	0.50579864	5.2730584	-4.76725976
49	3	7	GNN	-1.2339262	-9.340072	8.1061458
50	3	7	GNN	1.5603135	-10.045835	11.6061485
51	3	7	GNN	3.41617	10.018956	-6.602785999999999
0	3	8	GNN	-11.582187	-10.288218	-1.2939689999999988
1	3	8	GNN	-10.547433	-10.190498	-0.356935
2	3	8	GNN	-13.34199	-8.960393	-4.381596999999999
3	3	8	GNN	-13.34199	-9.809412	-3.532577999999999
4	3	8	GNN	-11.582187	-9.869675	-1.7125119999999985
5	3	8	GNN	-13.34199	-9.786928	-3.5550619999999995
6	3	8	GNN	-13.34199	-10.147047	-3.1949429999999985
7	3	8	GNN	-13.34199	-10.088225	-3.2537649999999996
8	3	8	GNN	-8.360079	-9.297747	0.9376679999999986
9	3	8	GNN	13.34199	11.860195	1.481795
10	3	8	GNN	13.34199	11.478049	1.8639409999999987
11	3	8	GNN	13.34199	11.474347	1.8676429999999993
12	3	8	GNN	13.34199	11.268488	2.0735019999999995
13	3	8	GNN	13.34199	11.155344	2.1866459999999996
14	3	8	GNN	13.34199	11.287878	2.054112
15	3	8	GNN	13.34199	11.384844	1.9571459999999998
16	3	8	GNN	13.34199	11.300875	2.0411149999999996
17	3	8	GNN	11.582187	11.336617	0.24556999999999896
18	3	8	GNN	-8.497966	-6.0264797	-2.4714862999999996
19	3	8	GNN	10.721396	7.1143694	3.6070266
20	3	8	GNN	-9.386459	-4.38651	-4.999949
21	3	8	GNN	10.721396	7.128848	3.5925480000000007
22	3	8	GNN	-14.256616	3.31756	-17.574175999999998
23	3	8	GNN	12.982928	5.922996	7.059931999999999
24	3	8	GNN	-14.256616	-1.3960776	-12.8605384
25	3	8	GNN	16.422773	4.3693457	12.0534273
26	3	8	GNN	-9.876834	-2.5913281	-7.2855059
27	3	8	GNN	11.589211	7.2362933	4.352917700000001
28	3	8	GNN	-10.909493	-2.2677023	-8.6417907
29	3	8	GNN	10.351259	7.144879	3.2063800000000002
30	3	8	GNN	-14.256616	-4.170375	-10.086241
31	3	8	GNN	16.422773	9.245189	7.1775839999999995
32	3	8	GNN	-12.074589	-3.8495975	-8.2249915
33	3	8	GNN	16.422773	9.2400055	7.182767499999999
34	3	8	GNN	-7.4215784	-9.9077635	2.4861851
35	3	8	GNN	6.3323684	11.031643	-4.699274600000001
36	3	8	GNN	9.234157	10.881039	-1.6468819999999997
37	3	8	GNN	8.010414	10.831965	-2.8215509999999995
38	3	8	GNN	8.761648	11.062391	-2.3007430000000006
39	3	8	GNN	-6.3323684	-9.518398	3.1860295999999995
40	3	8	GNN	-5.0220013	-9.634769	4.6127677
41	3	8	GNN	-9.809491	-9.404655	-0.40483599999999953
42	3	8	GNN	8.761648	11.10099	-2.3393420000000003
43	3	8	GNN	3.9083438	11.448366	-7.5400222
44	3	8	GNN	9.809491	11.050104	-1.2406129999999997
45	3	8	GNN	-5.5381937	-10.001723	4.4635293
46	3	8	GNN	-4.3721323	6.1329236	-10.505055899999999
47	3	8	GNN	1.5603135	12.233149	-10.6728355
48	3	8	GNN	0.50579864	-0.17514193	0.68094057
49	3	8	GNN	-1.2339262	-8.953421	7.7194948000000005
50	3	8	GNN	1.5603135	-8.128031	9.6883445
51	3	8	GNN	3.41617	12.994719	-9.578548999999999
0	3	9	GNN	-11.582187	-12.936319	1.354132
1	3	9	GNN	-10.547433	-12.812914	2.2654809999999994
2	3	9	GNN	-13.34199	-12.734739	-0.6072509999999998
3	3	9	GNN	-13.34199	-12.9764	-0.3655899999999992
4	3	9	GNN	-11.582187	-12.958963	1.3767760000000013
5	3	9	GNN	-13.34199	-12.750111	-0.5918789999999987
6	3	9	GNN	-13.34199	-12.850203	-0.49178699999999864
7	3	9	GNN	-13.34199	-12.280205	-1.0617849999999986
8	3	9	GNN	-8.360079	-12.813019	4.45294
9	3	9	GNN	13.34199	10.024246	3.3177439999999994
10	3	9	GNN	13.34199	9.973815	3.368174999999999
11	3	9	GNN	13.34199	8.372297	4.9696929999999995
12	3	9	GNN	13.34199	10.021776	3.320214
13	3	9	GNN	13.34199	10.025818	3.316172
14	3	9	GNN	13.34199	9.95114	3.3908499999999986
15	3	9	GNN	13.34199	10.111676	3.230314
16	3	9	GNN	13.34199	10.1378765	3.2041134999999983
17	3	9	GNN	11.582187	10.0966	1.4855869999999989
18	3	9	GNN	-8.497966	-9.921276	1.4233100000000007
19	3	9	GNN	10.721396	7.338045	3.383351
20	3	9	GNN	-9.386459	-9.828644	0.4421850000000003
21	3	9	GNN	10.721396	5.558333	5.163063
22	3	9	GNN	-14.256616	-2.1805205	-12.0760955
23	3	9	GNN	12.982928	0.09347029	12.889457709999999
24	3	9	GNN	-14.256616	-7.018327	-7.238288999999999
25	3	9	GNN	16.422773	-0.22617082	16.64894382
26	3	9	GNN	-9.876834	-8.501728	-1.3751060000000006
27	3	9	GNN	11.589211	6.250172	5.3390390000000005
28	3	9	GNN	-10.909493	-8.871945	-2.0375479999999992
29	3	9	GNN	10.351259	6.492796	3.8584630000000004
30	3	9	GNN	-14.256616	-3.4325864	-10.8240296
31	3	9	GNN	16.422773	2.0422633	14.3805097
32	3	9	GNN	-12.074589	-3.7351048	-8.3394842
33	3	9	GNN	16.422773	2.2773855	14.1453875
34	3	9	GNN	-7.4215784	-14.165158	6.7435796
35	3	9	GNN	6.3323684	11.928844	-5.5964756
36	3	9	GNN	9.234157	12.429846	-3.195689
37	3	9	GNN	8.010414	9.27748	-1.2670659999999998
38	3	9	GNN	8.761648	9.83789	-1.0762420000000006
39	3	9	GNN	-6.3323684	-13.434197	7.101828599999999
40	3	9	GNN	-5.0220013	-12.6623535	7.6403522
41	3	9	GNN	-9.809491	-14.107767	4.298276000000001
42	3	9	GNN	8.761648	13.405763	-4.644115000000001
43	3	9	GNN	3.9083438	8.951256	-5.042912200000001
44	3	9	GNN	9.809491	13.311867	-3.502376
45	3	9	GNN	-5.5381937	-13.539121	8.0009273
46	3	9	GNN	-4.3721323	-0.0511754	-4.3209569
47	3	9	GNN	1.5603135	10.007835	-8.4475215
48	3	9	GNN	0.50579864	-4.0082793	4.51407794
49	3	9	GNN	-1.2339262	-12.314934	11.081007799999998
50	3	9	GNN	1.5603135	-12.348911	13.909224499999999
51	3	9	GNN	3.41617	11.197959	-7.781789000000001
0	3	10	GNN	-11.582187	-8.297814	-3.2843729999999987
1	3	10	GNN	-10.547433	-8.29777	-2.249663
2	3	10	GNN	-13.34199	-6.408887	-6.933102999999999
3	3	10	GNN	-13.34199	-7.761688	-5.580301999999999
4	3	10	GNN	-11.582187	-7.632344	-3.9498429999999995
5	3	10	GNN	-13.34199	-8.02718	-5.31481
6	3	10	GNN	-13.34199	-7.9822474	-5.359742599999999
7	3	10	GNN	-13.34199	-8.28498	-5.05701
8	3	10	GNN	-8.360079	-7.9887114	-0.371367600000001
9	3	10	GNN	13.34199	11.113756	2.2282339999999987
10	3	10	GNN	13.34199	10.97841	2.363579999999999
11	3	10	GNN	13.34199	8.314945	5.027044999999999
12	3	10	GNN	13.34199	11.296847	2.0451429999999995
13	3	10	GNN	13.34199	11.407689	1.9343009999999996
14	3	10	GNN	13.34199	11.31461	2.027379999999999
15	3	10	GNN	13.34199	11.196193	2.145797
16	3	10	GNN	13.34199	11.338464	2.003525999999999
17	3	10	GNN	11.582187	11.164445	0.4177419999999987
18	3	10	GNN	-8.497966	-6.6093583	-1.8886076999999997
19	3	10	GNN	10.721396	9.758996	0.9624000000000006
20	3	10	GNN	-9.386459	-4.8739786	-4.5124804
21	3	10	GNN	10.721396	7.7770166	2.9443794000000008
22	3	10	GNN	-14.256616	-0.49461967	-13.761996329999999
23	3	10	GNN	12.982928	5.836006	7.146921999999999
24	3	10	GNN	-14.256616	-1.8650963	-12.3915197
25	3	10	GNN	16.422773	6.33511	10.087663
26	3	10	GNN	-9.876834	-4.5586796	-5.318154400000001
27	3	10	GNN	11.589211	7.44028	4.148931000000001
28	3	10	GNN	-10.909493	-4.226856	-6.682637
29	3	10	GNN	10.351259	7.7294564	2.6218026000000005
30	3	10	GNN	-14.256616	-7.002325	-7.254290999999999
31	3	10	GNN	16.422773	13.095533	3.3272399999999998
32	3	10	GNN	-12.074589	-6.8020496	-5.272539399999999
33	3	10	GNN	16.422773	13.312499	3.1102739999999987
34	3	10	GNN	-7.4215784	-9.128705	1.7071266000000005
35	3	10	GNN	6.3323684	10.1200075	-3.7876391
36	3	10	GNN	9.234157	10.550558	-1.3164010000000008
37	3	10	GNN	8.010414	10.375886	-2.3654719999999987
38	3	10	GNN	8.761648	10.650756	-1.8891080000000002
39	3	10	GNN	-6.3323684	-10.42653	4.0941616
40	3	10	GNN	-5.0220013	-10.350216	5.328214699999999
41	3	10	GNN	-9.809491	-10.1277	0.3182090000000013
42	3	10	GNN	8.761648	9.639441	-0.8777930000000005
43	3	10	GNN	3.9083438	9.196142	-5.2877982
44	3	10	GNN	9.809491	9.393397	0.4160939999999993
45	3	10	GNN	-5.5381937	-9.159916	3.621722300000001
46	3	10	GNN	-4.3721323	0.67469794	-5.046830239999999
47	3	10	GNN	1.5603135	11.871998	-10.3116845
48	3	10	GNN	0.50579864	-2.190839	2.69663764
49	3	10	GNN	-1.2339262	-9.761794	8.5278678
50	3	10	GNN	1.5603135	-8.899814	10.460127499999999
51	3	10	GNN	3.41617	10.035266	-6.619096
0	4	1	GNN	-11.582187	-9.759207	-1.8229799999999994
1	4	1	GNN	-10.547433	-9.725071	-0.822362
2	4	1	GNN	-13.34199	-9.736151	-3.6058389999999996
3	4	1	GNN	-13.34199	-9.466667	-3.875323
4	4	1	GNN	-11.582187	-9.68511	-1.8970769999999995
5	4	1	GNN	-13.34199	-9.638866	-3.703123999999999
6	4	1	GNN	-13.34199	-9.730785	-3.611205
7	4	1	GNN	-13.34199	-9.7835245	-3.5584654999999987
8	4	1	GNN	-8.360079	-9.553446	1.1933669999999985
9	4	1	GNN	13.34199	11.018742	2.3232479999999995
10	4	1	GNN	13.34199	10.638973	2.703016999999999
11	4	1	GNN	13.34199	9.9657135	3.3762764999999995
12	4	1	GNN	13.34199	10.772422	2.5695679999999985
13	4	1	GNN	13.34199	10.858244	2.483746
14	4	1	GNN	13.34199	10.775766	2.5662239999999983
15	4	1	GNN	13.34199	10.726406	2.6155839999999984
16	4	1	GNN	13.34199	10.76086	2.58113
17	4	1	GNN	11.582187	10.849986	0.7322009999999999
18	4	1	GNN	-8.497966	-6.3424845	-2.1554814999999996
19	4	1	GNN	10.721396	7.687766	3.0336300000000005
20	4	1	GNN	-9.386459	-6.3498907	-3.0365683
21	4	1	GNN	10.721396	6.9901576	3.7312384000000005
22	4	1	GNN	-14.256616	-1.6616637	-12.5949523
23	4	1	GNN	12.982928	6.3792315	6.603696499999999
24	4	1	GNN	-14.256616	-1.9907708	-12.2658452
25	4	1	GNN	16.422773	6.193762	10.229011
26	4	1	GNN	-9.876834	-7.0121894	-2.864644600000001
27	4	1	GNN	11.589211	9.7289295	1.860281500000001
28	4	1	GNN	-10.909493	-7.115432	-3.7940609999999992
29	4	1	GNN	10.351259	9.842716	0.5085430000000013
30	4	1	GNN	-14.256616	-1.958752	-12.297863999999999
31	4	1	GNN	16.422773	8.854513	7.568259999999999
32	4	1	GNN	-12.074589	-2.1087239	-9.965865099999998
33	4	1	GNN	16.422773	8.931792	7.490981
34	4	1	GNN	-7.4215784	-9.192755	1.7711766000000004
35	4	1	GNN	6.3323684	9.672248	-3.3398795999999997
36	4	1	GNN	9.234157	9.720503	-0.48634600000000106
37	4	1	GNN	8.010414	9.7336235	-1.7232094999999994
38	4	1	GNN	8.761648	9.801142	-1.0394940000000013
39	4	1	GNN	-6.3323684	-10.3169565	3.9845881
40	4	1	GNN	-5.0220013	-9.990168	4.9681667
41	4	1	GNN	-9.809491	-9.799139	-0.01035199999999925
42	4	1	GNN	8.761648	10.428705	-1.6670570000000016
43	4	1	GNN	3.9083438	10.453033	-6.5446892
44	4	1	GNN	9.809491	10.356491	-0.5470000000000006
45	4	1	GNN	-5.5381937	-10.219112	4.680918300000001
46	4	1	GNN	-4.3721323	1.0817538	-5.4538861
47	4	1	GNN	1.5603135	11.666311	-10.1059975
48	4	1	GNN	0.50579864	-2.4880164	2.99381504
49	4	1	GNN	-1.2339262	-9.124824	7.8908978
50	4	1	GNN	1.5603135	-8.955972	10.516285499999999
51	4	1	GNN	3.41617	11.038084	-7.621913999999999
0	4	2	GNN	-11.582187	-6.6678863	-4.914300699999999
1	4	2	GNN	-10.547433	-6.348688	-4.198745
2	4	2	GNN	-13.34199	-2.9161365	-10.425853499999999
3	4	2	GNN	-13.34199	-6.2870817	-7.054908299999999
4	4	2	GNN	-11.582187	-6.283789	-5.298398
5	4	2	GNN	-13.34199	-6.047274	-7.294715999999999
6	4	2	GNN	-13.34199	-6.226063	-7.115926999999999
7	4	2	GNN	-13.34199	-6.2169905	-7.1249994999999995
8	4	2	GNN	-8.360079	-5.9212666	-2.4388124000000007
9	4	2	GNN	13.34199	6.981531	6.360458999999999
10	4	2	GNN	13.34199	6.4683475	6.873642499999999
11	4	2	GNN	13.34199	4.195834	9.146156
12	4	2	GNN	13.34199	6.4209967	6.920993299999999
13	4	2	GNN	13.34199	6.425512	6.916477999999999
14	4	2	GNN	13.34199	6.169553	7.1724369999999995
15	4	2	GNN	13.34199	6.2081647	7.133825299999999
16	4	2	GNN	13.34199	6.2640114	7.077978599999999
17	4	2	GNN	11.582187	6.154027	5.428159999999999
18	4	2	GNN	-8.497966	-5.5660224	-2.9319436000000003
19	4	2	GNN	10.721396	4.7302527	5.9911433
20	4	2	GNN	-9.386459	-2.8626888	-6.5237702
21	4	2	GNN	10.721396	1.7575703	8.963825700000001
22	4	2	GNN	-14.256616	-1.5986955	-12.6579205
23	4	2	GNN	12.982928	-3.8481557	16.8310837
24	4	2	GNN	-14.256616	-1.9641166	-12.292499399999999
25	4	2	GNN	16.422773	3.189542	13.233231
26	4	2	GNN	-9.876834	-7.163677	-2.7131570000000007
27	4	2	GNN	11.589211	4.4407587	7.148452300000001
28	4	2	GNN	-10.909493	-7.142419	-3.767073999999999
29	4	2	GNN	10.351259	4.391684	5.959575000000001
30	4	2	GNN	-14.256616	-5.178426	-9.07819
31	4	2	GNN	16.422773	5.5165377	10.906235299999999
32	4	2	GNN	-12.074589	-5.1329083	-6.941680699999999
33	4	2	GNN	16.422773	5.4092827	11.013490299999999
34	4	2	GNN	-7.4215784	-7.2944818	-0.12709659999999978
35	4	2	GNN	6.3323684	6.448537	-0.11616859999999996
36	4	2	GNN	9.234157	6.6706605	2.5634964999999994
37	4	2	GNN	8.010414	5.815222	2.1951920000000005
38	4	2	GNN	8.761648	6.4785814	2.283066599999999
39	4	2	GNN	-6.3323684	-9.32004	2.9876716000000005
40	4	2	GNN	-5.0220013	-7.8920274	2.8700260999999996
41	4	2	GNN	-9.809491	-8.827357	-0.9821340000000003
42	4	2	GNN	8.761648	10.26678	-1.5051320000000015
43	4	2	GNN	3.9083438	7.5363016	-3.6279578
44	4	2	GNN	9.809491	9.463046	0.3464449999999992
45	4	2	GNN	-5.5381937	-9.917569	4.3793753
46	4	2	GNN	-4.3721323	-0.10438502	-4.26774728
47	4	2	GNN	1.5603135	8.228216	-6.6679025
48	4	2	GNN	0.50579864	-2.135242	2.64104064
49	4	2	GNN	-1.2339262	-10.792197	9.558270799999999
50	4	2	GNN	1.5603135	-9.462735	11.0230485
51	4	2	GNN	3.41617	8.721607	-5.305437
0	4	3	GNN	-11.582187	-9.074484	-2.5077029999999993
1	4	3	GNN	-10.547433	-9.163044	-1.3843890000000005
2	4	3	GNN	-13.34199	-9.158809	-4.183180999999999
3	4	3	GNN	-13.34199	-8.680368	-4.6616219999999995
4	4	3	GNN	-11.582187	-8.7858715	-2.7963154999999986
5	4	3	GNN	-13.34199	-8.842733	-4.499256999999998
6	4	3	GNN	-13.34199	-9.038252	-4.303737999999999
7	4	3	GNN	-13.34199	-8.80909	-4.5329
8	4	3	GNN	-8.360079	-8.737856	0.37777700000000003
9	4	3	GNN	13.34199	4.1468234	9.1951666
10	4	3	GNN	13.34199	4.183046	9.158943999999998
11	4	3	GNN	13.34199	4.2308307	9.111159299999999
12	4	3	GNN	13.34199	4.1704416	9.171548399999999
13	4	3	GNN	13.34199	4.195162	9.146828
14	4	3	GNN	13.34199	2.8876247	10.4543653
15	4	3	GNN	13.34199	4.316761	9.025229
16	4	3	GNN	13.34199	2.9267936	10.4151964
17	4	3	GNN	11.582187	3.1744554	8.4077316
18	4	3	GNN	-8.497966	-6.1624584	-2.3355075999999997
19	4	3	GNN	10.721396	2.5327697	8.188626300000001
20	4	3	GNN	-9.386459	-6.14948	-3.2369790000000007
21	4	3	GNN	10.721396	2.5682187	8.1531773
22	4	3	GNN	-14.256616	5.180339	-19.436954999999998
23	4	3	GNN	12.982928	-13.491612	26.474539999999998
24	4	3	GNN	-14.256616	1.1703708	-15.4269868
25	4	3	GNN	16.422773	-4.486455	20.909228
26	4	3	GNN	-9.876834	-4.192872	-5.683962
27	4	3	GNN	11.589211	4.986476	6.602735000000001
28	4	3	GNN	-10.909493	-4.285346	-6.624147
29	4	3	GNN	10.351259	5.0688562	5.282402800000001
30	4	3	GNN	-14.256616	-7.320797	-6.9358189999999995
31	4	3	GNN	16.422773	3.049882	13.372891
32	4	3	GNN	-12.074589	-7.173436	-4.901153
33	4	3	GNN	16.422773	3.3862138	13.0365592
34	4	3	GNN	-7.4215784	-9.421316	1.9997375999999996
35	4	3	GNN	6.3323684	4.2897563	2.0426121000000004
36	4	3	GNN	9.234157	4.2477565	4.986400499999999
37	4	3	GNN	8.010414	4.312744	3.6976700000000005
38	4	3	GNN	8.761648	4.2510757	4.510572299999999
39	4	3	GNN	-6.3323684	-9.397497	3.0651285999999995
40	4	3	GNN	-5.0220013	-9.136301	4.114299699999999
41	4	3	GNN	-9.809491	-9.276341	-0.5331499999999991
42	4	3	GNN	8.761648	4.664407	4.0972409999999995
43	4	3	GNN	3.9083438	5.022766	-1.1144222
44	4	3	GNN	9.809491	4.3809214	5.428569599999999
45	4	3	GNN	-5.5381937	-8.61969	3.0814963000000004
46	4	3	GNN	-4.3721323	-4.094894	-0.2772382999999996
47	4	3	GNN	1.5603135	5.7212567	-4.1609432
48	4	3	GNN	0.50579864	-10.95518	11.46097864
49	4	3	GNN	-1.2339262	-8.872284	7.6383578000000005
50	4	3	GNN	1.5603135	-9.16918	10.7294935
51	4	3	GNN	3.41617	2.1249368	1.2912332000000002
0	4	5	GNN	-11.582187	-9.893499	-1.688687999999999
1	4	5	GNN	-10.547433	-9.806003	-0.7414299999999994
2	4	5	GNN	-13.34199	-9.366669	-3.975320999999999
3	4	5	GNN	-13.34199	-9.698072	-3.6439179999999993
4	4	5	GNN	-11.582187	-9.71111	-1.8710769999999997
5	4	5	GNN	-13.34199	-9.658343	-3.683646999999999
6	4	5	GNN	-13.34199	-9.822519	-3.5194709999999993
7	4	5	GNN	-13.34199	-9.520619	-3.821370999999999
8	4	5	GNN	-8.360079	-9.528183	1.1681039999999996
9	4	5	GNN	13.34199	7.9420657	5.3999242999999995
10	4	5	GNN	13.34199	7.784563	5.557426999999999
11	4	5	GNN	13.34199	7.679881	5.662108999999999
12	4	5	GNN	13.34199	8.199356	5.142633999999999
13	4	5	GNN	13.34199	8.273026	5.068963999999999
14	4	5	GNN	13.34199	8.078379	5.263610999999999
15	4	5	GNN	13.34199	7.8526993	5.489290699999999
16	4	5	GNN	13.34199	7.952606	5.389383999999999
17	4	5	GNN	11.582187	8.232223	3.349964
18	4	5	GNN	-8.497966	-8.445449	-0.052516999999999925
19	4	5	GNN	10.721396	6.697242	4.024154
20	4	5	GNN	-9.386459	-7.8717947	-1.5146643000000006
21	4	5	GNN	10.721396	6.5830736	4.138322400000001
22	4	5	GNN	-14.256616	-4.5611396	-9.6954764
23	4	5	GNN	12.982928	4.712007	8.270921
24	4	5	GNN	-14.256616	-4.212816	-10.0438
25	4	5	GNN	16.422773	5.818534	10.604239
26	4	5	GNN	-9.876834	-6.8799963	-2.9968377000000004
27	4	5	GNN	11.589211	8.2216015	3.3676095000000004
28	4	5	GNN	-10.909493	-6.826823	-4.082669999999999
29	4	5	GNN	10.351259	8.569837	1.781422000000001
30	4	5	GNN	-14.256616	-6.442313	-7.814302999999999
31	4	5	GNN	16.422773	8.276732	8.146040999999999
32	4	5	GNN	-12.074589	-6.414373	-5.660215999999999
33	4	5	GNN	16.422773	8.5495825	7.8731905
34	4	5	GNN	-7.4215784	-9.690066	2.2684876000000003
35	4	5	GNN	6.3323684	7.8261776	-1.4938092000000003
36	4	5	GNN	9.234157	8.288669	0.9454879999999992
37	4	5	GNN	8.010414	8.090445	-0.08003099999999996
38	4	5	GNN	8.761648	8.450323	0.3113250000000001
39	4	5	GNN	-6.3323684	-9.892647	3.5602786
40	4	5	GNN	-5.0220013	-9.872058	4.8500567000000006
41	4	5	GNN	-9.809491	-9.706592	-0.10289899999999896
42	4	5	GNN	8.761648	8.294878	0.4667699999999986
43	4	5	GNN	3.9083438	7.935214	-4.0268702
44	4	5	GNN	9.809491	8.440187	1.3693039999999996
45	4	5	GNN	-5.5381937	-9.761537	4.223343300000001
46	4	5	GNN	-4.3721323	-0.90424925	-3.4678830499999997
47	4	5	GNN	1.5603135	8.333087	-6.772773500000001
48	4	5	GNN	0.50579864	-4.4375877	4.94338634
49	4	5	GNN	-1.2339262	-7.7824583	6.5485321
50	4	5	GNN	1.5603135	-8.554997	10.1153105
51	4	5	GNN	3.41617	7.6162477	-4.2000777
0	4	6	GNN	-11.582187	-9.3176985	-2.264488499999999
1	4	6	GNN	-10.547433	-9.184488	-1.3629449999999999
2	4	6	GNN	-13.34199	-6.6057773	-6.736212699999999
3	4	6	GNN	-13.34199	-9.010927	-4.3310629999999986
4	4	6	GNN	-11.582187	-8.954763	-2.6274239999999995
5	4	6	GNN	-13.34199	-8.121869	-5.220120999999999
6	4	6	GNN	-13.34199	-9.023863	-4.318126999999999
7	4	6	GNN	-13.34199	-8.180852	-5.161137999999999
8	4	6	GNN	-8.360079	-8.226532	-0.13354700000000008
9	4	6	GNN	13.34199	7.9274144	5.414575599999999
10	4	6	GNN	13.34199	7.907435	5.434554999999999
11	4	6	GNN	13.34199	6.7025976	6.639392399999999
12	4	6	GNN	13.34199	8.0634365	5.278553499999999
13	4	6	GNN	13.34199	8.134197	5.207792999999999
14	4	6	GNN	13.34199	8.025148	5.316841999999999
15	4	6	GNN	13.34199	7.965645	5.376344999999999
16	4	6	GNN	13.34199	7.8777776	5.464212399999999
17	4	6	GNN	11.582187	7.5460052	4.0361818
18	4	6	GNN	-8.497966	-5.524831	-2.973135
19	4	6	GNN	10.721396	5.3332825	5.3881135
20	4	6	GNN	-9.386459	-2.869988	-6.516471
21	4	6	GNN	10.721396	4.086639	6.6347570000000005
22	4	6	GNN	-14.256616	1.451223	-15.707839
23	4	6	GNN	12.982928	-0.9636426	13.9465706
24	4	6	GNN	-14.256616	-3.566971	-10.689644999999999
25	4	6	GNN	16.422773	7.5903	8.832473
26	4	6	GNN	-9.876834	-5.7623906	-4.114443400000001
27	4	6	GNN	11.589211	9.698988	1.8902230000000007
28	4	6	GNN	-10.909493	-5.71253	-5.196962999999999
29	4	6	GNN	10.351259	9.9398575	0.4114015000000002
30	4	6	GNN	-14.256616	-4.161298	-10.095317999999999
31	4	6	GNN	16.422773	8.603453	7.819319999999999
32	4	6	GNN	-12.074589	-4.199197	-7.875392
33	4	6	GNN	16.422773	8.6952915	7.7274815
34	4	6	GNN	-7.4215784	-9.089721	1.6681426000000013
35	4	6	GNN	6.3323684	7.5769124	-1.2445440000000003
36	4	6	GNN	9.234157	7.6968403	1.5373166999999999
37	4	6	GNN	8.010414	7.5962696	0.4141444000000005
38	4	6	GNN	8.761648	7.7327952	1.0288527999999992
39	4	6	GNN	-6.3323684	-9.161755	2.8293865999999994
40	4	6	GNN	-5.0220013	-9.609213	4.5872117
41	4	6	GNN	-9.809491	-9.312439	-0.49705200000000005
42	4	6	GNN	8.761648	9.550874	-0.7892260000000011
43	4	6	GNN	3.9083438	10.021093	-6.1127492000000005
44	4	6	GNN	9.809491	10.158031	-0.34853999999999985
45	4	6	GNN	-5.5381937	-9.455747	3.9175533000000007
46	4	6	GNN	-4.3721323	-8.652131	4.279998700000001
47	4	6	GNN	1.5603135	10.921392	-9.361078500000001
48	4	6	GNN	0.50579864	-13.980706	14.48650464
49	4	6	GNN	-1.2339262	-7.3087034	6.0747772
50	4	6	GNN	1.5603135	-7.3135347	8.8738482
51	4	6	GNN	3.41617	11.922268	-8.506098000000001
0	4	7	GNN	-11.582187	-11.602031	0.01984400000000086
1	4	7	GNN	-10.547433	-12.108568	1.5611350000000002
2	4	7	GNN	-13.34199	-12.076146	-1.2658439999999995
3	4	7	GNN	-13.34199	-11.675576	-1.6664139999999996
4	4	7	GNN	-11.582187	-11.933966	0.3517790000000005
5	4	7	GNN	-13.34199	-9.97881	-3.36318
6	4	7	GNN	-13.34199	-11.9030485	-1.4389414999999985
7	4	7	GNN	-13.34199	-10.352508	-2.989481999999999
8	4	7	GNN	-8.360079	-9.5606165	1.2005374999999994
9	4	7	GNN	13.34199	11.058696	2.2832939999999997
10	4	7	GNN	13.34199	11.149482	2.1925079999999983
11	4	7	GNN	13.34199	11.185588	2.156402
12	4	7	GNN	13.34199	11.289578	2.0524119999999986
13	4	7	GNN	13.34199	11.351366	1.9906239999999986
14	4	7	GNN	13.34199	11.188951	2.1530389999999997
15	4	7	GNN	13.34199	11.137159	2.2048309999999987
16	4	7	GNN	13.34199	11.132449	2.2095409999999998
17	4	7	GNN	11.582187	11.212534	0.36965299999999957
18	4	7	GNN	-8.497966	-7.096266	-1.4017
19	4	7	GNN	10.721396	8.273373	2.448023000000001
20	4	7	GNN	-9.386459	-7.076824	-2.309635
21	4	7	GNN	10.721396	8.311294	2.410102
22	4	7	GNN	-14.256616	1.0009166	-15.2575326
23	4	7	GNN	12.982928	8.592198	4.39073
24	4	7	GNN	-14.256616	-3.4620447	-10.7945713
25	4	7	GNN	16.422773	8.729239	7.693534
26	4	7	GNN	-9.876834	-6.7521415	-3.124692500000001
27	4	7	GNN	11.589211	12.410119	-0.8209079999999993
28	4	7	GNN	-10.909493	-6.7284975	-4.1809955
29	4	7	GNN	10.351259	12.579155	-2.2278959999999994
30	4	7	GNN	-14.256616	-6.049341	-8.207275
31	4	7	GNN	16.422773	11.3064375	5.1163355
32	4	7	GNN	-12.074589	-5.4705267	-6.6040623
33	4	7	GNN	16.422773	11.432136	4.9906369999999995
34	4	7	GNN	-7.4215784	-11.215369	3.7937906000000012
35	4	7	GNN	6.3323684	10.661248	-4.3288796000000005
36	4	7	GNN	9.234157	10.774565	-1.540408000000001
37	4	7	GNN	8.010414	10.857913	-2.847498999999999
38	4	7	GNN	8.761648	11.115424	-2.3537760000000016
39	4	7	GNN	-6.3323684	-11.344345	5.011976600000001
40	4	7	GNN	-5.0220013	-11.227021	6.2050197
41	4	7	GNN	-9.809491	-11.101132	1.2916410000000003
42	4	7	GNN	8.761648	11.076835	-2.3151870000000017
43	4	7	GNN	3.9083438	9.888099	-5.9797552000000005
44	4	7	GNN	9.809491	10.796347	-0.9868560000000013
45	4	7	GNN	-5.5381937	-10.996179	5.4579853
46	4	7	GNN	-4.3721323	2.716312	-7.088444299999999
47	4	7	GNN	1.5603135	10.02242	-8.4621065
48	4	7	GNN	0.50579864	-1.9041609	2.40995954
49	4	7	GNN	-1.2339262	-8.698287	7.464360800000001
50	4	7	GNN	1.5603135	-8.670337	10.2306505
51	4	7	GNN	3.41617	9.430316	-6.014145999999999
0	4	8	GNN	-11.582187	-11.185421	-0.3967659999999995
1	4	8	GNN	-10.547433	-10.926305	0.37887199999999943
2	4	8	GNN	-13.34199	-10.847563	-2.494427
3	4	8	GNN	-13.34199	-10.045224	-3.296766
4	4	8	GNN	-11.582187	-9.869011	-1.713175999999999
5	4	8	GNN	-13.34199	-10.312474	-3.029515999999999
6	4	8	GNN	-13.34199	-10.396838	-2.9451519999999984
7	4	8	GNN	-13.34199	-10.568709	-2.773280999999999
8	4	8	GNN	-8.360079	-10.257618	1.897539
9	4	8	GNN	13.34199	9.130967	4.211022999999999
10	4	8	GNN	13.34199	9.061712	4.280277999999999
11	4	8	GNN	13.34199	9.019808	4.322182
12	4	8	GNN	13.34199	9.0752735	4.266716499999999
13	4	8	GNN	13.34199	9.095754	4.246236
14	4	8	GNN	13.34199	9.1325655	4.209424499999999
15	4	8	GNN	13.34199	8.982552	4.359437999999999
16	4	8	GNN	13.34199	9.176762	4.165227999999999
17	4	8	GNN	11.582187	9.146241	2.4359459999999995
18	4	8	GNN	-8.497966	-6.957645	-1.5403209999999996
19	4	8	GNN	10.721396	4.493733	6.227663000000001
20	4	8	GNN	-9.386459	-6.9010944	-2.4853646000000005
21	4	8	GNN	10.721396	4.432981	6.2884150000000005
22	4	8	GNN	-14.256616	4.4953732	-18.7519892
23	4	8	GNN	12.982928	-3.574223	16.557150999999998
24	4	8	GNN	-14.256616	-5.2438755	-9.0127405
25	4	8	GNN	16.422773	6.0650992	10.3576738
26	4	8	GNN	-9.876834	-6.8105264	-3.066307600000001
27	4	8	GNN	11.589211	8.21225	3.3769610000000014
28	4	8	GNN	-10.909493	-6.2021422	-4.7073507999999995
29	4	8	GNN	10.351259	8.195684	2.1555750000000007
30	4	8	GNN	-14.256616	-9.463219	-4.793396999999999
31	4	8	GNN	16.422773	9.761259	6.661513999999999
32	4	8	GNN	-12.074589	-8.906768	-3.167821
33	4	8	GNN	16.422773	9.785004	6.637768999999999
34	4	8	GNN	-7.4215784	-11.54962	4.128041600000001
35	4	8	GNN	6.3323684	8.634933	-2.3025646
36	4	8	GNN	9.234157	8.578098	0.6560589999999991
37	4	8	GNN	8.010414	8.49798	-0.4875659999999993
38	4	8	GNN	8.761648	8.559519	0.20212899999999934
39	4	8	GNN	-6.3323684	-10.291534	3.9591656000000004
40	4	8	GNN	-5.0220013	-9.24756	4.2255587
41	4	8	GNN	-9.809491	-9.240594	-0.5688969999999998
42	4	8	GNN	8.761648	8.786167	-0.024519000000001512
43	4	8	GNN	3.9083438	8.449417	-4.5410732000000005
44	4	8	GNN	9.809491	8.374636	1.4348549999999989
45	4	8	GNN	-5.5381937	-9.100012	3.5618182999999997
46	4	8	GNN	-4.3721323	4.0280905	-8.4002228
47	4	8	GNN	1.5603135	9.8223915	-8.262078
48	4	8	GNN	0.50579864	-0.9024991	1.40829774
49	4	8	GNN	-1.2339262	-10.269618	9.035691799999999
50	4	8	GNN	1.5603135	-9.313114	10.8734275
51	4	8	GNN	3.41617	11.367706	-7.951536
0	4	9	GNN	-11.582187	-12.376801	0.794614000000001
1	4	9	GNN	-10.547433	-12.217193	1.6697600000000001
2	4	9	GNN	-13.34199	-12.027201	-1.3147889999999993
3	4	9	GNN	-13.34199	-12.315475	-1.0265149999999998
4	4	9	GNN	-11.582187	-12.506334	0.9241470000000014
5	4	9	GNN	-13.34199	-12.327781	-1.0142089999999993
6	4	9	GNN	-13.34199	-12.200094	-1.1418959999999991
7	4	9	GNN	-13.34199	-12.357311	-0.9846789999999999
8	4	9	GNN	-8.360079	-12.227753	3.867673999999999
9	4	9	GNN	13.34199	11.7788105	1.5631794999999986
10	4	9	GNN	13.34199	11.729085	1.6129049999999996
11	4	9	GNN	13.34199	11.772141	1.5698489999999996
12	4	9	GNN	13.34199	11.93326	1.4087299999999985
13	4	9	GNN	13.34199	12.126704	1.215285999999999
14	4	9	GNN	13.34199	10.819164	2.5228259999999985
15	4	9	GNN	13.34199	11.819597	1.5223929999999992
16	4	9	GNN	13.34199	10.823572	2.5184179999999987
17	4	9	GNN	11.582187	11.15853	0.4236569999999986
18	4	9	GNN	-8.497966	-8.734655	0.23668900000000015
19	4	9	GNN	10.721396	7.9900084	2.7313876000000006
20	4	9	GNN	-9.386459	-8.546183	-0.8402760000000011
21	4	9	GNN	10.721396	8.025572	2.695824
22	4	9	GNN	-14.256616	-2.497217	-11.759398999999998
23	4	9	GNN	12.982928	7.8052855	5.177642499999999
24	4	9	GNN	-14.256616	-2.2599642	-11.996651799999999
25	4	9	GNN	16.422773	4.5110292	11.9117438
26	4	9	GNN	-9.876834	-7.35267	-2.5241640000000007
27	4	9	GNN	11.589211	7.8807592	3.7084518000000006
28	4	9	GNN	-10.909493	-7.7989445	-3.1105484999999993
29	4	9	GNN	10.351259	7.9636335	2.3876255000000004
30	4	9	GNN	-14.256616	-7.5761967	-6.6804193
31	4	9	GNN	16.422773	11.17106	5.251712999999999
32	4	9	GNN	-12.074589	-7.6381445	-4.4364444999999995
33	4	9	GNN	16.422773	11.2595625	5.1632105
34	4	9	GNN	-7.4215784	-11.43195	4.010371600000001
35	4	9	GNN	6.3323684	10.96016	-4.6277916
36	4	9	GNN	9.234157	11.273951	-2.0397940000000006
37	4	9	GNN	8.010414	10.992338	-2.9819239999999994
38	4	9	GNN	8.761648	11.303854	-2.542206
39	4	9	GNN	-6.3323684	-9.714476	3.3821075999999994
40	4	9	GNN	-5.0220013	-10.721736	5.6997347
41	4	9	GNN	-9.809491	-10.961167	1.1516760000000001
42	4	9	GNN	8.761648	11.92246	-3.160812
43	4	9	GNN	3.9083438	10.498048	-6.589704200000001
44	4	9	GNN	9.809491	10.829664	-1.0201729999999998
45	4	9	GNN	-5.5381937	-11.782036	6.2438423
46	4	9	GNN	-4.3721323	2.3253214	-6.6974537
47	4	9	GNN	1.5603135	11.394051	-9.8337375
48	4	9	GNN	0.50579864	-0.712266	1.21806464
49	4	9	GNN	-1.2339262	-10.041492	8.807565799999999
50	4	9	GNN	1.5603135	-10.903585	12.463898499999999
51	4	9	GNN	3.41617	9.98839	-6.572220000000001
0	4	10	GNN	-11.582187	-10.510219	-1.071968
1	4	10	GNN	-10.547433	-10.630434	0.08300099999999944
2	4	10	GNN	-13.34199	-10.647607	-2.6943829999999984
3	4	10	GNN	-13.34199	-10.079164	-3.2628259999999987
4	4	10	GNN	-11.582187	-9.967375	-1.6148119999999988
5	4	10	GNN	-13.34199	-10.514485	-2.8275049999999986
6	4	10	GNN	-13.34199	-10.572752	-2.7692379999999996
7	4	10	GNN	-13.34199	-10.400742	-2.941248
8	4	10	GNN	-8.360079	-9.293862	0.933783
9	4	10	GNN	13.34199	8.704773	4.637217
10	4	10	GNN	13.34199	8.78093	4.5610599999999994
11	4	10	GNN	13.34199	8.454765	4.887224999999999
12	4	10	GNN	13.34199	8.917185	4.424804999999999
13	4	10	GNN	13.34199	9.137735	4.204255
14	4	10	GNN	13.34199	8.869392	4.472598
15	4	10	GNN	13.34199	8.899773	4.442216999999999
16	4	10	GNN	13.34199	8.85886	4.483129999999999
17	4	10	GNN	11.582187	8.706083	2.8761039999999998
18	4	10	GNN	-8.497966	-7.545548	-0.9524179999999998
19	4	10	GNN	10.721396	5.3199735	5.401422500000001
20	4	10	GNN	-9.386459	-7.5612183	-1.8252407000000002
21	4	10	GNN	10.721396	5.076809	5.6445870000000005
22	4	10	GNN	-14.256616	0.24976705	-14.50638305
23	4	10	GNN	12.982928	4.276011	8.706917
24	4	10	GNN	-14.256616	-2.2529285	-12.0036875
25	4	10	GNN	16.422773	6.934878	9.487894999999998
26	4	10	GNN	-9.876834	-5.890961	-3.9858730000000007
27	4	10	GNN	11.589211	4.8886285	6.7005825
28	4	10	GNN	-10.909493	-5.51376	-5.395732999999999
29	4	10	GNN	10.351259	5.1424456	5.2088134
30	4	10	GNN	-14.256616	-7.2010474	-7.055568599999999
31	4	10	GNN	16.422773	10.389473	6.033299999999999
32	4	10	GNN	-12.074589	-6.865008	-5.209580999999999
33	4	10	GNN	16.422773	10.509326	5.913447
34	4	10	GNN	-7.4215784	-11.173729	3.7521506000000002
35	4	10	GNN	6.3323684	9.0837345	-2.7513661000000003
36	4	10	GNN	9.234157	9.208769	0.025387999999999522
37	4	10	GNN	8.010414	9.173014	-1.1625999999999994
38	4	10	GNN	8.761648	9.165459	-0.40381100000000103
39	4	10	GNN	-6.3323684	-9.943686	3.6113175999999996
40	4	10	GNN	-5.0220013	-9.229876	4.2078747000000005
41	4	10	GNN	-9.809491	-9.726393	-0.08309799999999967
42	4	10	GNN	8.761648	10.201952	-1.4403040000000011
43	4	10	GNN	3.9083438	10.747253	-6.838909200000001
44	4	10	GNN	9.809491	10.456436	-0.6469450000000005
45	4	10	GNN	-5.5381937	-9.842574	4.304380300000001
46	4	10	GNN	-4.3721323	-9.50107	5.128937700000001
47	4	10	GNN	1.5603135	11.165088	-9.604774500000001
48	4	10	GNN	0.50579864	-10.44544	10.95123864
49	4	10	GNN	-1.2339262	-11.7517395	10.5178133
50	4	10	GNN	1.5603135	-12.1031065	13.66342
51	4	10	GNN	3.41617	8.610914	-5.194743999999999
0	5	1	GNN	-11.582187	-6.7327843	-4.8494027
1	5	1	GNN	-10.547433	-6.6333976	-3.9140353999999995
2	5	1	GNN	-13.34199	-5.5237164	-7.8182735999999995
3	5	1	GNN	-13.34199	-6.549767	-6.792222999999999
4	5	1	GNN	-11.582187	-6.5828257	-4.9993612999999995
5	5	1	GNN	-13.34199	-6.694396	-6.647593999999999
6	5	1	GNN	-13.34199	-6.6388726	-6.703117399999999
7	5	1	GNN	-13.34199	-6.946901	-6.395088999999999
8	5	1	GNN	-8.360079	-5.3690276	-2.991051400000001
9	5	1	GNN	13.34199	9.789494	3.5524959999999997
10	5	1	GNN	13.34199	9.891323	3.4506669999999993
11	5	1	GNN	13.34199	9.803879	3.538110999999999
12	5	1	GNN	13.34199	9.730862	3.611127999999999
13	5	1	GNN	13.34199	9.717503	3.6244869999999985
14	5	1	GNN	13.34199	9.312978	4.029012
15	5	1	GNN	13.34199	9.693129	3.6488609999999984
16	5	1	GNN	13.34199	9.400831	3.941158999999999
17	5	1	GNN	11.582187	8.095685	3.4865019999999998
18	5	1	GNN	-8.497966	-4.8712697	-3.6266963
19	5	1	GNN	10.721396	7.2823796	3.4390164000000008
20	5	1	GNN	-9.386459	-3.9156806	-5.4707784
21	5	1	GNN	10.721396	7.2076907	3.5137053000000007
22	5	1	GNN	-14.256616	-4.374371	-9.882245
23	5	1	GNN	12.982928	8.6496935	4.3332345
24	5	1	GNN	-14.256616	-2.1046512	-12.151964799999998
25	5	1	GNN	16.422773	7.726797	8.695975999999998
26	5	1	GNN	-9.876834	-5.3379927	-4.5388413000000005
27	5	1	GNN	11.589211	9.434607	2.154604000000001
28	5	1	GNN	-10.909493	-5.7208867	-5.188606299999999
29	5	1	GNN	10.351259	9.540487	0.810772
30	5	1	GNN	-14.256616	-6.8213544	-7.4352616
31	5	1	GNN	16.422773	11.798826	4.623946999999999
32	5	1	GNN	-12.074589	-7.0856647	-4.9889243
33	5	1	GNN	16.422773	11.953827	4.468945999999999
34	5	1	GNN	-7.4215784	-6.415561	-1.0060173999999993
35	5	1	GNN	6.3323684	8.779932	-2.4475636000000005
36	5	1	GNN	9.234157	8.586524	0.647632999999999
37	5	1	GNN	8.010414	8.539894	-0.5294799999999995
38	5	1	GNN	8.761648	8.555506	0.20614199999999983
39	5	1	GNN	-6.3323684	-7.256151	0.9237826
40	5	1	GNN	-5.0220013	-7.6563864	2.6343850999999994
41	5	1	GNN	-9.809491	-7.5904846	-2.2190063999999996
42	5	1	GNN	8.761648	9.061438	-0.29979000000000156
43	5	1	GNN	3.9083438	8.521266	-4.612922200000001
44	5	1	GNN	9.809491	8.961789	0.847702
45	5	1	GNN	-5.5381937	-7.7908053	2.2526116
46	5	1	GNN	-4.3721323	1.8101064	-6.182238699999999
47	5	1	GNN	1.5603135	9.460894	-7.9005805
48	5	1	GNN	0.50579864	-2.6882832	3.19408184
49	5	1	GNN	-1.2339262	-7.614037	6.3801108
50	5	1	GNN	1.5603135	-8.142045	9.702358499999999
51	5	1	GNN	3.41617	9.491188	-6.075017999999999
0	5	2	GNN	-11.582187	-7.6882563	-3.8939306999999994
1	5	2	GNN	-10.547433	-7.7634063	-2.7840267
2	5	2	GNN	-13.34199	-2.408771	-10.933219
3	5	2	GNN	-13.34199	-7.6263084	-5.715681599999999
4	5	2	GNN	-11.582187	-7.5984282	-3.9837587999999995
5	5	2	GNN	-13.34199	-7.7703986	-5.571591399999999
6	5	2	GNN	-13.34199	-7.789507	-5.552482999999999
7	5	2	GNN	-13.34199	-7.9328485	-5.409141499999999
8	5	2	GNN	-8.360079	-6.3074126	-2.0526664000000006
9	5	2	GNN	13.34199	5.0638866	8.2781034
10	5	2	GNN	13.34199	4.8984294	8.443560599999998
11	5	2	GNN	13.34199	4.8045774	8.5374126
12	5	2	GNN	13.34199	5.2310395	8.1109505
13	5	2	GNN	13.34199	5.42335	7.918639999999999
14	5	2	GNN	13.34199	4.848889	8.493101
15	5	2	GNN	13.34199	5.1075635	8.234426499999998
16	5	2	GNN	13.34199	4.6800027	8.6619873
17	5	2	GNN	11.582187	3.2012403	8.380946699999999
18	5	2	GNN	-8.497966	-4.4972553	-4.0007107
19	5	2	GNN	10.721396	0.8186134	9.9027826
20	5	2	GNN	-9.386459	-1.2197692	-8.1666898
21	5	2	GNN	10.721396	0.71712327	10.00427273
22	5	2	GNN	-14.256616	4.379127	-18.635742999999998
23	5	2	GNN	12.982928	-0.6548116	13.6377396
24	5	2	GNN	-14.256616	2.4953158	-16.7519318
25	5	2	GNN	16.422773	3.3936052	13.0291678
26	5	2	GNN	-9.876834	-0.90915704	-8.96767696
27	5	2	GNN	11.589211	5.6161933	5.973017700000001
28	5	2	GNN	-10.909493	-0.8878611	-10.0216319
29	5	2	GNN	10.351259	6.0396857	4.311573300000001
30	5	2	GNN	-14.256616	-4.299727	-9.956889
31	5	2	GNN	16.422773	5.6851516	10.737621399999998
32	5	2	GNN	-12.074589	-4.2429214	-7.831667599999999
33	5	2	GNN	16.422773	5.9834867	10.4392863
34	5	2	GNN	-7.4215784	-8.421896	1.0003176000000007
35	5	2	GNN	6.3323684	10.461026	-4.1286576
36	5	2	GNN	9.234157	10.338808	-1.1046510000000005
37	5	2	GNN	8.010414	7.8306932	0.179720800000001
38	5	2	GNN	8.761648	7.2538495	1.507798499999999
39	5	2	GNN	-6.3323684	-9.774708	3.4423396000000004
40	5	2	GNN	-5.0220013	-9.444301	4.422299699999999
41	5	2	GNN	-9.809491	-10.161407	0.351916000000001
42	5	2	GNN	8.761648	6.6618247	2.099823299999999
43	5	2	GNN	3.9083438	4.1854286	-0.2770847999999999
44	5	2	GNN	9.809491	7.1640515	2.6454394999999993
45	5	2	GNN	-5.5381937	-10.526204	4.9880103
46	5	2	GNN	-4.3721323	-6.2558074	1.8836751000000005
47	5	2	GNN	1.5603135	4.61759	-3.0572765
48	5	2	GNN	0.50579864	-8.7258415	9.23164014
49	5	2	GNN	-1.2339262	-10.566025	9.3320988
50	5	2	GNN	1.5603135	-10.33853	11.8988435
51	5	2	GNN	3.41617	6.666383	-3.2502129999999996
0	5	3	GNN	-11.582187	-8.331153	-3.251033999999999
1	5	3	GNN	-10.547433	-8.3122	-2.235232999999999
2	5	3	GNN	-13.34199	-8.36449	-4.977499999999999
3	5	3	GNN	-13.34199	-8.059461	-5.2825289999999985
4	5	3	GNN	-11.582187	-8.455605	-3.126581999999999
5	5	3	GNN	-13.34199	-7.703818	-5.638171999999999
6	5	3	GNN	-13.34199	-8.336381	-5.005609
7	5	3	GNN	-13.34199	-7.551432	-5.790557999999999
8	5	3	GNN	-8.360079	-6.9141393	-1.4459397000000003
9	5	3	GNN	13.34199	12.310308	1.031682
10	5	3	GNN	13.34199	12.2768345	1.0651554999999995
11	5	3	GNN	13.34199	12.122661	1.2193289999999983
12	5	3	GNN	13.34199	12.625553	0.7164369999999991
13	5	3	GNN	13.34199	12.947449	0.3945409999999985
14	5	3	GNN	13.34199	12.467131	0.8748589999999989
15	5	3	GNN	13.34199	12.545316	0.7966739999999994
16	5	3	GNN	13.34199	12.452897	0.889092999999999
17	5	3	GNN	11.582187	12.610094	-1.0279070000000008
18	5	3	GNN	-8.497966	-4.9265594	-3.5714065999999995
19	5	3	GNN	10.721396	9.859234	0.8621619999999997
20	5	3	GNN	-9.386459	-4.972262	-4.414197000000001
21	5	3	GNN	10.721396	9.690535	1.0308609999999998
22	5	3	GNN	-14.256616	5.4051375	-19.6617535
[truncated: 2,681 more rows]
