# Supplementary material for: Homogeneous catalyst graph neural network: A human-interpretable graph neural network tool for ligand optimization in asymmetric catalysis
Source: iScience. 2025 Jan 23;28(3):111881. doi: 10.1016/j.isci.2025.111881 (PMC11889620; doi:10.1016/j.isci.2025.111881)
Supplement: Data S1. Raw results of HCat-GNet performance against traditional machine learning approaches for all the reactions analyzed in this study. [file mmc2.zip › results/N_S_acetal/test/GNN_performance/predictions_mean_std.csv]

	index	Method	real_ddG	mean_predicted_ddG	std_predicted_ddG
0	0	GNN	8.6127615	8.451776202222222	0.4701724161704758
1	1	GNN	2.7220416	4.122255623333333	0.3917787193257719
2	2	GNN	6.4090633	5.823182388888889	0.27725226711728784
3	3	GNN	6.4090633	5.373537085555555	0.2819371909980546
4	4	GNN	5.444083	6.103487762222223	0.30614765497330093
5	5	GNN	1.533799	1.3865881994444444	0.3096781689459211
6	6	GNN	5.7325144	5.592300075555555	0.3472187431701574
7	7	GNN	2.7220416	6.467873663333334	0.5060221207710326
8	8	GNN	5.7325144	6.369702765555555	0.527110574131727
9	9	GNN	6.817504	5.635548971111111	0.28067738190006924
10	10	GNN	6.4090633	5.841104393333333	0.345892909613271
11	11	GNN	4.710023	4.101583364444444	0.36186908233589166
12	12	GNN	3.5927033	3.7827372777777777	0.38252911491808067
13	13	GNN	2.4643853	1.9653178411111112	0.21623968294382262
14	14	GNN	7.295463	6.779844897777778	0.645497941663264
15	15	GNN	0.7997385	1.165669380111111	0.21659224983989275
16	16	GNN	13.11527	9.35877984888889	0.5803167030489884
17	17	GNN	9.642798	10.847244294444446	0.5754973536489146
18	18	GNN	1.0046246	1.589316134888889	0.35734962931190345
19	19	GNN	13.11527	10.823072466666666	0.7180826770406915
20	20	GNN	5.1802483	5.840997978888889	0.32010987452736905
21	21	GNN	-1.0046246	-0.8325957690555554	0.47902664870016
22	22	GNN	3.135953	3.455687836666667	0.2371482571427183
23	23	GNN	4.4977603	3.7942876944444444	0.2579375378223857
24	24	GNN	0.0	0.11133273325688889	0.11110385089529223
25	25	GNN	3.434834	3.191120802222222	0.29434719725223263
26	26	GNN	2.0993576	2.900722467777778	0.4236442379969905
27	27	GNN	1.533799	2.283528468888889	0.3373979950415774
28	28	GNN	4.297837	4.899850254444445	0.37468206043794017
29	29	GNN	7.874293	7.6163039844444445	0.37607245714745724
30	30	GNN	5.1802483	5.6562734033333335	0.3280647157770374
31	31	GNN	5.444083	5.775042861111111	0.2987620912716762
32	32	GNN	5.5849	7.7063815899999994	0.37136762160306264
33	33	GNN	7.295463	5.172693433333333	0.4431634277088967
34	34	GNN	5.1802483	6.441845235555556	0.3136497965137942
35	35	GNN	0.7997385	1.8031479311111112	0.43018090586011676
36	36	GNN	5.1802483	5.138442941111111	0.4265994772412281
37	37	GNN	2.8560045	2.610702518888889	0.18709438470194725
38	38	GNN	7.295463	6.273075746666668	0.31231565382860305
39	39	GNN	2.8560045	1.4808870754444443	0.3886339108944085
40	40	GNN	3.5927033	3.569584541111111	0.3390941877761621
41	41	GNN	2.4643853	2.702170948888889	0.32024776852295506
42	42	GNN	4.710023	5.5543876433333335	0.2673219672016042
43	43	GNN	-0.39728242	0.32942278226666666	0.32627904722734996
44	44	GNN	3.135953	3.061799635555556	0.3064228960264128
45	45	GNN	4.297837	5.259174058888889	0.293022287312738
46	46	GNN	5.1802483	5.321709312222222	0.2723185775574717
47	47	GNN	6.4090633	5.7331521599999995	0.3604606135727388
48	48	GNN	2.7220416	3.0179964566666664	0.2974790574307356
49	49	GNN	7.874293	6.1412310833333335	0.46221480559010003
50	50	GNN	8.6127615	7.2456720911111105	0.5305105699891982
51	51	GNN	5.7325144	5.41679073	0.2852230949222042
52	52	GNN	0.4972036	0.5098888677555555	0.14924765608465665
53	53	GNN	2.4643853	2.5940854544444445	0.24621290115395955
54	54	GNN	8.6127615	7.674963211111111	0.3570715583268242
55	55	GNN	1.9247988	2.3912767244444444	0.2767390885036217
56	56	GNN	0.19832253	0.14074285824111113	0.13864262979354505
57	57	GNN	5.1802483	5.324182863333333	0.3383503464292281
58	58	GNN	1.64345	2.2921003955555554	0.3112297522783547
59	59	GNN	13.11527	11.028229472222222	0.5865587685673096
60	60	GNN	4.710023	4.91773809	0.27071273907100374
61	61	GNN	2.0993576	0.9951280582222222	0.2513378729731466
62	62	GNN	7.295463	6.50053012	0.3475644807321021
63	63	GNN	5.7325144	6.381881905555555	0.5091583920885838
64	64	GNN	2.0993576	2.4874768055555556	0.26788585452192026
65	65	GNN	13.11527	10.941546822222223	0.7290319128633911
66	66	GNN	6.4090633	5.93585681	0.37289171707162677
67	67	GNN	4.6022325	5.326175836666667	0.2581218498086778
68	68	GNN	4.396367	3.341426123333333	0.3831948088056368
69	69	GNN	5.7325144	6.314822586666667	0.34587145959621257
70	70	GNN	2.7220416	3.4556878544444443	0.2371482564757591
71	71	GNN	2.7220416	2.841235141111111	0.2846033885849581
72	72	GNN	1.9824628	2.7273627011111112	0.3514383785055347
73	73	GNN	0.7997385	0.5947579971111111	0.11525735200576304
74	74	GNN	7.295463	6.6282553066666665	0.6362759345610742
75	75	GNN	3.2827797	2.741878503333333	0.25261972491596507
76	76	GNN	1.0046246	1.5105993777777778	0.2246786967227519
77	77	GNN	1.1083095	1.3186307761111111	0.22020518709408368
78	78	GNN	4.297837	5.398385583333334	0.2666718737271521
79	79	GNN	0.19832253	0.1919177392788889	0.11048892435261634
80	80	GNN	4.936662	5.639189748888889	0.5560983201421883
81	81	GNN	0.29768264	0.6827139903777778	0.23845137580131426
82	82	GNN	3.135953	2.7930838566666667	0.37228222433230157
83	83	GNN	5.444083	5.085012718888889	0.4127088353635063
84	84	GNN	3.757068	3.483559767777778	0.23453748802477353
85	85	GNN	-0.29768264	0.16969408661555557	0.1380806945527971
86	86	GNN	2.340101	1.5288091416666667	0.31648366017154245
87	87	GNN	1.533799	1.001541377	0.29427235565651555
88	88	GNN	5.1802483	5.1147532544444445	0.30017080683848907
89	89	GNN	1.3186784	2.138178418888889	0.3010816083746028
90	90	GNN	2.218501	2.909387017777778	0.3946680389203116
91	91	GNN	2.340101	3.096560618888889	0.4479815016157257
92	92	GNN	5.444083	5.756876622222221	0.3622715473543585
93	93	GNN	3.928723	3.3413968300000003	0.2374403239286076
94	94	GNN	13.11527	9.779720933333333	0.7590594086770464
95	95	GNN	6.4090633	6.818080746666666	0.3746963602646662
96	96	GNN	0.39728242	0.5183254996666666	0.1488261674175045
97	97	GNN	1.8676273	2.5641591755555555	0.3525044128996406
98	98	GNN	2.9938436	2.3441176677777777	0.26740357822538313
99	99	GNN	4.936662	5.915583068888889	0.3077558270362252
100	100	GNN	2.340101	2.4976634155555555	0.2848438169004125
101	101	GNN	6.0514255	6.84427758111111	0.4331456094597841
102	102	GNN	2.340101	2.7831655833333335	0.28058604520535213
103	103	GNN	3.135953	3.5134865833333335	0.2946549737814744
104	104	GNN	9.642798	6.240617006666667	0.5455027593546109
105	105	GNN	5.7325144	4.398884136666666	0.3394703098349129
106	106	GNN	5.7325144	5.535662886666667	0.27016248595736436
107	107	GNN	8.6127615	5.099008493333334	0.45736255987032887
108	108	GNN	4.821399	5.257713577777778	0.2622188237122253
109	109	GNN	4.936662	5.08345075	0.28872856494821336
110	110	GNN	2.7220416	2.3331169366666664	0.22373162294114318
111	111	GNN	4.710023	5.690796352222223	0.34845792996927205
112	112	GNN	2.0993576	2.7809693455555555	0.2954682772967293
113	113	GNN	3.434834	2.457047117777778	0.2523578871617318
114	114	GNN	0.7997385	1.3319616595555555	0.2796328598432824
115	115	GNN	3.434834	2.96901349	0.28194901106898024
116	116	GNN	0.19832253	-0.022051059301111113	0.42874094583308303
117	117	GNN	5.7325144	5.941807624444444	0.40788243829352705
118	118	GNN	4.710023	8.312748506666667	0.47676115109789285
119	119	GNN	-0.90180033	-0.47539711744444446	0.38309116794103854
120	120	GNN	-0.5975294	-0.11735408048922222	0.3772798347331695
121	121	GNN	9.642798	8.092999864444444	0.39623807622618823
122	122	GNN	5.1802483	5.223366144444444	0.38951419061318626
123	123	GNN	1.2129581	1.2493041553333333	0.2939659771820244
124	124	GNN	4.108607	5.2029360322222225	0.2893478288691766
125	125	GNN	0.6983451	0.503776157	0.15753337268797063
126	126	GNN	4.936662	5.037455257777777	0.31872226384529184
127	127	GNN	6.0514255	6.245580221111111	0.24076159619888501
128	128	GNN	4.710023	5.145653286666667	0.4074321770740158
129	129	GNN	5.1802483	5.513170592222223	0.31606095446097043
130	130	GNN	3.434834	2.277158126666667	0.2851401945821797
131	131	GNN	2.218501	0.44832269706666666	0.3312859888439348
132	132	GNN	4.4977603	5.628742568888889	0.34438854942585456
133	133	GNN	5.444083	5.820977025555555	0.313343159303987
134	134	GNN	1.8676273	2.74551184	0.25013308992153466
135	135	GNN	4.4977603	3.996377467777778	0.38057310810359557
136	136	GNN	5.7325144	6.137976416666667	0.2752189493347553
137	137	GNN	13.11527	10.859693722222222	0.6817876680031262
138	138	GNN	6.4090633	5.8245969055555555	0.4087407365401433
139	139	GNN	2.7220416	2.6057676322222223	0.25291963336702794
140	140	GNN	5.7325144	5.8540877122222215	0.4541893376375011
141	141	GNN	2.340101	2.4116348666666667	0.3005861739876241
142	142	GNN	6.4090633	5.721129911111111	0.28317829671913736
143	143	GNN	6.817504	6.01703891	0.5478147818371177
144	144	GNN	6.4090633	4.49755399	0.36195240738145495
145	145	GNN	6.0514255	5.357515447777778	0.3129864654888065
146	146	GNN	5.444083	4.582465892222222	0.2869175584043953
147	147	GNN	4.710023	5.19081942	0.3112579356764773
148	148	GNN	0.5975294	0.6718888035555556	0.13146437511694706
149	149	GNN	6.0514255	6.652410366666667	0.35439180061285896
150	150	GNN	2.8560045	2.149412421111111	0.29139859010161395
151	151	GNN	4.936662	3.4486990100000003	0.38523006494801143
152	152	GNN	9.642798	8.612563168888888	0.47224807538675895
153	153	GNN	4.936662	4.643153754444445	0.2904764704358225
154	154	GNN	5.7325144	5.756367722222222	0.5099857808177843
155	155	GNN	4.936662	4.698878208888889	0.28161140452077815
156	156	GNN	3.135953	2.71116529	0.28603323564680033
157	157	GNN	9.642798	11.085709477777778	0.6054192043438654
158	158	GNN	6.0514255	5.87610555111111	0.42697882548714694
159	159	GNN	5.7325144	5.223666785555555	0.32191959639644807
160	160	GNN	6.2247624	3.7962493922222222	0.37119583358895825
161	161	GNN	5.7325144	5.250763184444444	0.25305777730967766
162	162	GNN	-0.29768264	-0.4994453973288889	0.4316318605201984
163	163	GNN	6.4090633	8.012319	0.40104556501263494
164	164	GNN	3.135953	2.108106333333333	0.33344840050416263
165	165	GNN	0.4972036	0.6851567244444444	0.23259794778355428
166	166	GNN	0.0	0.17500884098222222	0.10766429178454613
167	167	GNN	4.710023	4.821957474444445	0.36751298239354946
168	168	GNN	1.9824628	2.4796644044444442	0.31372586300895766
169	169	GNN	6.0514255	5.6892735877777785	0.27722401486070636
170	170	GNN	6.4090633	6.065805081111112	0.281601707835745
171	171	GNN	-0.4972036	-0.4276737241511111	0.42701356758484643
172	172	GNN	4.4977603	4.7358975999999995	0.386988030437075
173	173	GNN	5.1802483	5.159074134444444	0.3275020492893701
174	174	GNN	5.1802483	5.858285695555556	0.4652961339701896
175	175	GNN	6.817504	5.046883555555556	0.4422559979353488
176	176	GNN	0.09912158	0.1213703881611111	0.10998604507998566
177	177	GNN	2.0993576	2.4430313511111112	0.27557136565092133
178	178	GNN	5.1802483	5.751510178888889	0.3160546466845701
179	179	GNN	6.0514255	4.582103828888889	0.41550272959761775
180	180	GNN	4.936662	5.302198554444445	0.32378094493139725
181	181	GNN	5.8877125	5.133198503333333	0.25420402271858933
182	182	GNN	13.11527	11.981549105555557	0.7076642748442232
183	183	GNN	4.710023	5.210282771111111	0.3635626097660437
184	184	GNN	5.444083	5.838995147777777	0.2799053039422779
185	185	GNN	1.533799	1.8756159544444444	0.4140546948891499
186	186	GNN	4.4977603	5.0970189800000005	0.38470370540887694
187	187	GNN	2.218501	2.3979530255555557	0.2887495396457945
188	188	GNN	4.936662	5.466942495555555	0.30982522167383364
189	189	GNN	2.9938436	3.100203257777778	0.23851198460075307
190	190	GNN	7.874293	7.301387148888889	0.5190456967483795
191	191	GNN	5.7325144	5.046831917777777	0.42732073871059056
192	192	GNN	5.444083	5.204222308888888	0.29517957513457244
193	193	GNN	6.0514255	7.502363664444445	0.5526852023225195
194	194	GNN	2.7220416	1.6329888227777778	0.3219658773567209
195	195	GNN	4.4977603	5.366309734444444	0.3063493118231979
196	196	GNN	6.0514255	5.643869244444445	0.3833102861259572
197	197	GNN	0.5975294	0.6799599534444444	0.14201436019407893
198	198	GNN	6.817504	7.595898371111111	0.47046176253139205
199	199	GNN	7.874293	8.409737865555556	0.5129684404118738
200	200	GNN	5.1802483	5.583646863333333	0.44385601197493196
201	201	GNN	0.4972036	1.4523401319999998	0.37351441434770327
202	202	GNN	2.7220416	3.297570001111111	0.3648729377109034
203	203	GNN	-0.5975294	-0.48300548420000006	0.4165622616772677
204	204	GNN	1.9824628	1.073413126111111	0.2843531971903125
205	205	GNN	3.5927033	3.439310962222222	0.24172953051261742
206	206	GNN	4.936662	5.813086997777778	0.3075757208461412
207	207	GNN	4.710023	5.309587598888888	0.3291660676920214
208	208	GNN	0.6983451	1.220606213888889	0.22657341631027095
209	209	GNN	0.7997385	1.9329877100000001	0.4263854974271559
210	210	GNN	0.4972036	0.5759919096777778	0.12750560406502717
211	211	GNN	11.38537	10.818251866666666	0.7545170750261089
212	212	GNN	4.936662	6.0756491455555555	0.457145485773735
213	213	GNN	4.4977603	5.905603236666666	0.34815844362924225
214	214	GNN	0.5975294	2.0319931166666665	0.4242029910804335
215	215	GNN	2.9938436	3.1789234922222223	0.39994126822713755
216	216	GNN	4.710023	4.460859662222222	0.3770549585004445
217	217	GNN	5.444083	2.138054587777778	0.25093860125556516
218	218	GNN	4.710023	5.436840432222223	0.33837427170113693
219	219	GNN	2.218501	1.2695564616666666	0.2291643777993273
220	220	GNN	1.0046246	1.2425787796666667	0.2853256650112399
221	221	GNN	4.710023	5.54416835	0.24773874716251595
222	222	GNN	5.444083	5.807198746666667	0.2806604798701068
223	223	GNN	4.4977603	4.825148524444445	0.32545064405527463
224	224	GNN	5.7325144	5.159912977777778	0.3481481462548483
225	225	GNN	2.7220416	2.9737454455555556	0.3828523358619514
226	226	GNN	4.710023	5.620455484444444	0.322525936744422
227	227	GNN	3.434834	5.451461001111111	0.34930091968345756
228	228	GNN	5.5849	5.1597423255555555	0.2497010147056356
229	229	GNN	5.5849	5.4415344122222224	0.2679614591590546
230	230	GNN	0.19832253	0.05099075192111112	0.10316980774178673
231	231	GNN	1.8676273	2.5721475433333336	0.26682898568518554
232	232	GNN	2.0993576	2.881750942222222	0.4183741840705986
233	233	GNN	6.4090633	5.27721896	0.4183256945033084
234	234	GNN	1.9824628	1.8745499914444446	0.3607001198720443
235	235	GNN	2.0993576	1.1693718881111113	0.21376655392581623
236	236	GNN	13.11527	11.963095116666667	0.6671208939005965
237	237	GNN	3.135953	3.2006359622222225	0.39227346052370654
238	238	GNN	5.7325144	4.837514203333334	0.2699148324926756
239	239	GNN	5.1802483	8.52199697	0.4540293883207265
240	240	GNN	-1.0046246	0.1587134818782222	0.43034359122777177
241	241	GNN	5.444083	5.1010734766666666	0.42532673602739424
242	242	GNN	2.0993576	2.7360650644444444	0.24480507273206206
243	243	GNN	4.936662	5.580609543333333	0.4369338586222454
244	244	GNN	4.936662	6.065805124444445	0.28160167303963796
245	245	GNN	1.2129581	1.1213687106666668	0.20855190539466192
246	246	GNN	2.4643853	3.3376111255555556	0.36417612434960245
247	247	GNN	4.936662	5.300929674444444	0.33015024171460416
248	248	GNN	4.710023	4.677477186666667	0.3567787741266697
249	249	GNN	-0.09912158	0.10615876631444444	0.09028173872634174
250	250	GNN	4.297837	5.33757126	0.3397050567870698
251	251	GNN	9.642798	11.117640955555554	0.6326164517925398
252	252	GNN	5.7325144	5.302613871111111	0.2605172089353021
253	253	GNN	1.9824628	2.525070887777778	0.24386371624527114
254	254	GNN	5.444083	5.366967432222222	0.28026022833738445
255	255	GNN	10.3682	6.626477086666667	0.30264227868026844
256	256	GNN	1.1083095	2.0734845433333335	0.4416394932872154
257	257	GNN	0.4972036	0.4421028281777778	0.188659782881962
258	258	GNN	1.4255849	0.9402742934444444	0.33649567592406043
259	259	GNN	2.0993576	3.1998295477777776	0.292840700017422
260	260	GNN	3.135953	0.43672833231111113	0.213230533936647
261	261	GNN	7.295463	6.125763702222222	0.4702325113205127
262	262	GNN	6.0514255	5.152983824444444	0.28083995457063055
263	263	GNN	9.642798	11.01522996111111	0.8110379476134939
264	264	GNN	5.444083	5.203970052222222	0.3092068526065592
265	265	GNN	2.8560045	2.8087694844444444	0.315726846558844
266	266	GNN	0.09912158	0.07437769063	0.11479393544387098
267	267	GNN	-0.19832253	0.1093155348488889	0.3316533624719545
268	268	GNN	2.0993576	2.23524651	0.35959119880059864
269	269	GNN	1.8676273	2.5511623544444446	0.3855599679466483
270	270	GNN	3.434834	3.38001964	0.24260121429429019
271	271	GNN	7.874293	5.722045792222222	0.2563644261663962
272	272	GNN	4.936662	5.004581088888889	0.4256127057179585
273	273	GNN	3.5927033	3.351665898888889	0.26953840780262195
274	274	GNN	4.936662	5.416916728888888	0.31923007752119525
275	275	GNN	6.0514255	8.402825143333333	0.5004593267554783
276	276	GNN	3.135953	2.84013415	0.3641565669494121
277	277	GNN	1.3186784	1.0167466684444444	0.23417845189762454
278	278	GNN	4.108607	3.350247418888889	0.273509134687481
279	279	GNN	5.444083	4.733941034444444	0.2709446909431818
280	280	GNN	3.2827797	2.4322160055555555	0.3440412373829965
281	281	GNN	6.0514255	5.41310786	0.2962500032875023
282	282	GNN	1.7546765	1.2285955154444446	0.23090252575462059
283	283	GNN	8.6127615	6.748786192222222	0.7108235968690795
284	284	GNN	7.046237	8.136009246666667	0.5070125123802235
285	285	GNN	2.5916057	5.7567444666666665	0.3432447477248475
286	286	GNN	1.9824628	0.9202162148888888	0.2014119243730691
287	287	GNN	6.0514255	5.397401382222222	0.29675453156796167
288	288	GNN	4.4977603	4.730243797777778	0.2626750081834826
289	289	GNN	2.340101	3.432494975555556	0.33755778316314716
290	290	GNN	6.0514255	5.12407372	0.30556099926405084
291	291	GNN	5.1802483	4.787614188888889	0.286421411957538
292	292	GNN	4.710023	4.918435386666666	0.2964738919050272
293	293	GNN	1.4255849	1.9121172977777778	0.26599084397505707
294	294	GNN	2.7220416	2.723538663333333	0.21649412834646603
295	295	GNN	5.444083	5.526123564444444	0.4085708844300853
296	296	GNN	0.19832253	0.5001147417777777	0.12754220033380878
297	297	GNN	3.434834	3.527012414444444	0.256702707213069
298	298	GNN	1.7546765	2.9612364666666666	0.24528271916194352
299	299	GNN	-0.09912158	0.19479379170222222	0.13659988614875365
300	300	GNN	-0.7997385	-0.3559304398111111	0.4114491469463758
301	301	GNN	6.0514255	7.793412753333333	0.3565804393662552
302	302	GNN	6.817504	6.309853577777778	0.34874364899039473
303	303	GNN	5.444083	5.644537626666667	0.35640772959036626
304	304	GNN	6.4090633	4.449173181111111	0.3261203384166503
305	305	GNN	7.874293	5.978229525555556	0.5080467302047592
306	306	GNN	2.9938436	2.574081291111111	0.27148473065404066
307	307	GNN	1.64345	3.295141542222222	0.2643231769870437
308	308	GNN	9.642798	8.139312623333334	0.41189723064894923
309	309	GNN	1.1083095	1.83242324	0.40271926658148416
310	310	GNN	5.5849	6.30281222	0.44763965494527436
311	311	GNN	13.11527	11.038740455555555	0.5743754919243219
312	312	GNN	1.8676273	2.0917054544444444	0.29849234810215897
313	313	GNN	6.0514255	5.3490766999999995	0.27337656142184025
314	314	GNN	-1.2129581	-0.7883528018222222	0.45665603911790686
315	315	GNN	3.757068	3.8020004722222223	0.28177877987326
316	316	GNN	2.218501	2.705236616666667	0.3345603768161675
317	317	GNN	4.710023	5.12861443	0.27715668115079417
318	318	GNN	5.1802483	5.865659513333334	0.33341808865161654
319	319	GNN	7.295463	8.044960249999999	0.38878503821480137
320	320	GNN	3.434834	3.320607912222222	0.5316758085050641
321	321	GNN	2.0993576	2.72779717	0.21886475938253708
322	322	GNN	13.11527	11.7151446	0.6811718585878441
323	323	GNN	2.0993576	1.0748124328888888	0.1934805234542162
324	324	GNN	1.4255849	1.1805493747777778	0.2265719214261379
325	325	GNN	2.340101	2.6957099666666666	0.21855646738038742
326	326	GNN	0.0	0.09937956113888888	0.10716257961208643
327	327	GNN	1.1083095	2.2156543466666667	0.415706943448198
328	328	GNN	4.108607	5.155162184444444	0.2684135494089548
329	329	GNN	7.874293	7.420914378888889	0.5552533530731654
330	330	GNN	4.936662	5.469578636666666	0.3430194139511265
331	331	GNN	1.3186784	2.079427482222222	0.41021555940386667
332	332	GNN	4.4977603	4.720777551111111	0.3789262403757014
333	333	GNN	4.297837	5.166165594444444	0.3334745236974871
334	334	GNN	5.7325144	4.837514234444444	0.26991482714997506
335	335	GNN	1.3186784	0.9467042625555556	0.22400534452879328
336	336	GNN	13.11527	8.259099818888888	0.42519150425454005
337	337	GNN	6.605967	8.201753832222222	0.4989308005490834
338	338	GNN	0.4972036	1.9694244355555555	0.4308058830442389
339	339	GNN	0.90180033	2.802572111111111	0.25754203381194085
340	340	GNN	1.64345	1.131544183111111	0.30898495531394965
341	341	GNN	5.7325144	5.598753464444444	0.39073927481188353
342	342	GNN	4.4977603	5.256391757777778	0.2642324410548912
343	343	GNN	4.4977603	4.692506083333333	0.30506408707180377
344	344	GNN	6.0514255	5.756469781111111	0.34296093911306563
345	345	GNN	5.444083	5.894149321111112	0.48360856240124817
346	346	GNN	6.0514255	5.709549596666666	0.37131116143084686
347	347	GNN	0.90180033	1.2388582355555555	0.26263120883741864
348	348	GNN	5.1802483	4.973095467777777	0.35689120270033653
349	349	GNN	7.874293	6.199299894444445	0.493710541771678
350	350	GNN	2.7220416	1.6555977881111112	0.35273066185836516
351	351	GNN	0.7997385	1.5694099685555556	0.3785572286243904
352	352	GNN	0.09912158	0.18228801406666667	0.11063982628820095
353	353	GNN	5.1802483	5.532131634444444	0.2927926579091431
354	354	GNN	7.295463	7.319285222222223	0.4939117500316019
355	355	GNN	13.11527	12.086860877777779	0.6924372486014072
356	356	GNN	3.434834	3.4217725133333334	0.3684219865867363
357	357	GNN	-0.7997385	-0.4517675445055555	0.4005633616075086
358	358	GNN	2.7220416	2.6506151166666667	0.22894070310459316
359	359	GNN	4.710023	4.695887687777778	0.2576253384747104
360	360	GNN	0.09912158	-0.0436971757	0.3660689004958472
361	361	GNN	6.4090633	8.2266545	0.4996961829009459
362	362	GNN	1.64345	2.6681374633333332	0.232233171780288
363	363	GNN	2.218501	2.890723581111111	0.4306220065162099
364	364	GNN	5.1802483	5.369125615555555	0.34652701620509835
365	365	GNN	11.38537	10.899520427777778	0.8063259143149293
366	366	GNN	6.4090633	5.873954632222222	0.46216335135608805
367	367	GNN	7.295463	7.392872798888888	0.5330791025714475
368	368	GNN	2.340101	2.77949565	0.3777773638371529
369	369	GNN	2.340101	4.33046236	0.40104527973623494
370	370	GNN	5.1802483	5.893818837777778	0.45859644202461186
371	371	GNN	5.444083	4.097170021111111	0.3882767049254924
372	372	GNN	7.295463	5.902552511111112	0.30875050087222505
373	373	GNN	9.642798	8.35170981111111	0.461493075220581
374	374	GNN	3.5927033	2.9656345422222223	0.3898470936081021
375	375	GNN	4.297837	5.618120453333333	0.3100031752491472
376	376	GNN	3.434834	2.625212412222222	0.35590989055159966
377	377	GNN	1.7546765	1.4017291027777778	0.21227770748693445
378	378	GNN	6.0514255	8.312748455555557	0.47676113029465167
379	379	GNN	0.7997385	0.5515768251111111	0.2102582659493678
380	380	GNN	5.7325144	6.483354463333333	0.3050853569677823
381	381	GNN	6.4090633	5.998919755555556	0.32667376674232806
382	382	GNN	8.6127615	11.839026627777779	0.6985543633150236
383	383	GNN	1.9824628	2.9072674755555554	0.20812853095372705
384	384	GNN	2.7220416	2.911842243333333	0.2639773143498547
385	385	GNN	9.642798	8.492229944444444	0.503630445906521
386	386	GNN	3.434834	3.2910473544444447	0.47942760242071136
387	387	GNN	2.5916057	1.530186536888889	0.3677570189619204
388	388	GNN	1.0046246	1.8497207633333335	0.4622071708879206
389	389	GNN	5.7325144	5.3487760600000005	0.3454901937038968
390	390	GNN	5.1802483	5.505012653333334	0.3094625594695355
391	391	GNN	5.1802483	5.21028279	0.3635626583976382
392	392	GNN	5.444083	5.3483035644444445	0.2907989460058645
393	393	GNN	7.295463	5.632997946666667	0.4472155136151363
394	394	GNN	2.340101	2.3589227377777777	0.2700818582892292
395	395	GNN	4.710023	6.048877885555555	0.3100050201754993
396	396	GNN	13.11527	11.159399727777778	0.5957948824492867
397	397	GNN	5.1802483	5.320931326666667	0.2953192085994136
398	398	GNN	3.2827797	2.840532995555556	0.3539751641575111
399	399	GNN	7.295463	5.0571943	0.43950151754558964
400	400	GNN	4.936662	4.718130116666667	0.29520485292779675
401	401	GNN	-0.4972036	0.17438988922999998	0.36094302188348004
402	402	GNN	2.7220416	2.633970043333333	0.3641338187346858
403	403	GNN	1.7546765	2.003727238888889	0.2164509211605471
404	404	GNN	2.4643853	2.859950987777778	0.38841982495471444
405	405	GNN	0.6983451	1.2046160695555554	0.22402620748666674
406	406	GNN	2.0993576	2.539831101111111	0.271677455169145
407	407	GNN	4.710023	5.177405361111111	0.321187831012032
408	408	GNN	4.710023	5.693116767777778	0.29815198278799027
409	409	GNN	3.135953	3.148640803333333	0.3084558967139356
410	410	GNN	2.4643853	2.6254786355555555	0.3001056780014923
411	411	GNN	7.295463	8.123451571111111	0.47921377885649685
412	412	GNN	1.1083095	0.6763781952222222	0.1400185718655745
413	413	GNN	0.4972036	0.32216108355555556	0.38143228540634383
414	414	GNN	4.821399	3.629331306666667	0.431539661080661
415	415	GNN	5.7325144	4.526598168888889	0.3412496229578223
416	416	GNN	5.444083	6.085935528888889	0.48267703457207306
417	417	GNN	2.7220416	2.629071148888889	0.3685066265875889
418	418	GNN	1.2129581	0.9146078361111112	0.3205394873990745
419	419	GNN	0.09912158	0.4517419438888889	0.2067432346981525
420	420	GNN	6.817504	6.18422869	0.29391688382780895
421	421	GNN	3.5927033	3.3748344255555556	0.35290691610548813
422	422	GNN	3.434834	2.0535622155555555	0.24011767341612675
423	423	GNN	2.5916057	2.3173167844444444	0.23450030353298248
424	424	GNN	0.0	0.4327176008222222	0.16447630708276945
425	425	GNN	2.9938436	5.346162711111111	0.25549901673194214
426	426	GNN	2.7220416	4.5025276299999994	0.3593826957766575
427	427	GNN	6.2247624	5.161667235555555	0.4213624960781508
428	428	GNN	4.4977603	5.382965803333334	0.2771670584419271
429	429	GNN	6.0514255	8.20604344	0.46496306089894224
430	430	GNN	0.5975294	0.4539001126666667	0.2101232516274663
431	431	GNN	5.7325144	5.8795051211111105	0.3145791553497504
432	432	GNN	2.5916057	1.9520401133333334	0.29380469346979016
433	433	GNN	1.0046246	2.35016107	0.22112110568640503
434	434	GNN	1.0046246	1.248563799	0.24983661750001376
435	435	GNN	7.295463	6.043699896666666	0.43975593101886656
436	436	GNN	5.7325144	5.323167846666666	0.3033116179763401
437	437	GNN	5.444083	4.725384122222222	0.27957528780783764
438	438	GNN	6.0514255	5.496395576666667	0.28509667028070096
439	439	GNN	11.38537	9.372289783333335	0.5954369297751588
440	440	GNN	9.642798	11.95836925	0.7069726852622109
441	441	GNN	2.0993576	2.8017892433333333	0.2145025416631046
442	442	GNN	1.64345	2.895510503333333	0.2756494777707143
443	443	GNN	4.936662	4.817679666666667	0.2591545097555698
444	444	GNN	2.0993576	2.5454974744444443	0.2772737889950821
445	445	GNN	0.0	0.6932511882222222	0.24401127749159535
446	446	GNN	0.0	0.09858118323777777	0.12466724227510494
447	447	GNN	5.7325144	5.310930764444445	0.31243158325054626
448	448	GNN	6.0514255	6.4842286399999995	0.3443314407506323
449	449	GNN	0.5975294	0.6944272044444445	0.14611643947554354
450	450	GNN	4.821399	4.593335127777778	0.3658641735703955
451	451	GNN	13.11527	10.837276616666667	0.7234093817664049
452	452	GNN	5.0561504	3.4483598855555555	0.3486906271114302
453	453	GNN	8.6127615	6.027583165555556	0.350005469999711
454	454	GNN	1.8676273	2.3367588466666667	0.23280450501437358
455	455	GNN	8.6127615	7.8400145977777775	0.35375689211367833
456	456	GNN	8.6127615	7.352581207777778	0.5045998925071717
457	457	GNN	5.1802483	5.340666153333333	0.2691831889133248
458	458	GNN	4.936662	5.223366051111111	0.3895141301941254
459	459	GNN	5.7325144	6.824887515555555	0.3470101436628611
460	460	GNN	-0.7997385	-0.6434505557888889	0.5274107582446428
461	461	GNN	5.1802483	5.329342327777778	0.2968793254084988
462	462	GNN	-0.4972036	-0.4832735786085556	0.39853965745388664
463	463	GNN	-1.0046246	-0.9889815892888889	0.664019072253422
464	464	GNN	13.11527	9.76583335	0.7489762232818786
465	465	GNN	0.7997385	0.6595097510222222	0.1388310205930725
466	466	GNN	4.6022325	4.276927795555555	0.3482358491475957
467	467	GNN	1.1083095	0.7300150476	0.3850628035062563
468	468	GNN	4.710023	5.076513783333334	0.2554150314961946
469	469	GNN	5.1802483	5.85717106	0.4687048270468893
470	470	GNN	5.7325144	3.7485949388888886	0.4413089271981759
471	471	GNN	11.38537	8.183373532222221	0.4282306159837095
472	472	GNN	7.295463	5.7851434811111115	0.4800686955181134
473	473	GNN	4.710023	4.525955456666667	0.36147975309628183
474	474	GNN	13.11527	10.721814283333334	0.7152294946825293
