# Supplementary material for: Homogeneous catalyst graph neural network: A human-interpretable graph neural network tool for ligand optimization in asymmetric catalysis
Source: iScience. 2025 Jan 23;28(3):111881. doi: 10.1016/j.isci.2025.111881 (PMC11889620; doi:10.1016/j.isci.2025.111881)
Supplement: Data S1. Raw results of HCat-GNet performance against traditional machine learning approaches for all the reactions analyzed in this study. [file mmc2.zip › results/N_S_acetal/test/GNN_performance/predictions_all.csv]

index	Test_Fold	Val_Fold	Method	real_ddG	predicted_ddG	Error
0	1	2	GNN	8.6127615	7.9293237	0.6834377999999992
1	1	2	GNN	2.7220416	4.1898317	-1.4677901000000002
2	1	2	GNN	6.4090633	5.822005	0.5870582999999998
3	1	2	GNN	6.4090633	5.382524	1.0265392999999996
4	1	2	GNN	5.444083	6.012755	-0.5686720000000003
5	1	2	GNN	1.533799	1.1481313	0.38566769999999995
6	1	2	GNN	5.7325144	5.8254094	-0.0928949999999995
7	1	2	GNN	2.7220416	7.588424	-4.8663824
8	1	2	GNN	5.7325144	7.6065364	-1.874022
9	1	2	GNN	6.817504	5.7504444	1.0670595999999994
10	1	2	GNN	6.4090633	5.88251	0.5265532999999998
11	1	2	GNN	4.710023	4.1727223	0.5373006999999994
12	1	2	GNN	3.5927033	3.4343855	0.15831780000000029
13	1	2	GNN	2.4643853	1.4692609	0.9951243999999999
14	1	2	GNN	7.295463	6.8525224	0.4429406
15	1	2	GNN	0.7997385	1.6765194	-0.8767809000000001
16	1	2	GNN	13.11527	8.845693	4.269577
17	1	2	GNN	9.642798	11.374007	-1.7312089999999998
18	1	2	GNN	1.0046246	1.441872	-0.43724739999999995
19	1	2	GNN	13.11527	9.914171	3.201099000000001
20	1	2	GNN	5.1802483	5.542741	-0.36249270000000067
21	1	2	GNN	-1.0046246	-0.33022416	-0.6744004400000001
22	1	2	GNN	3.135953	3.7609293	-0.6249762999999997
23	1	2	GNN	4.4977603	3.859739	0.6380213000000006
24	1	2	GNN	0.0	0.3481512	-0.3481512
25	1	2	GNN	3.434834	3.3389394	0.09589459999999983
26	1	2	GNN	2.0993576	3.1008189	-1.0014613000000003
27	1	2	GNN	1.533799	2.1372163	-0.6034173
28	1	2	GNN	4.297837	5.081227	-0.7833899999999998
29	1	2	GNN	7.874293	8.036799	-0.16250600000000048
30	1	2	GNN	5.1802483	5.467157	-0.28690870000000057
31	1	2	GNN	5.444083	6.1241126	-0.6800296000000001
32	1	2	GNN	5.5849	8.194608	-2.6097080000000004
33	1	2	GNN	7.295463	4.897162	2.398301
34	1	2	GNN	5.1802483	6.3063846	-1.1261363000000006
35	1	2	GNN	0.7997385	1.326475	-0.5267365
36	1	2	GNN	5.1802483	4.899607	0.2806413000000001
37	1	2	GNN	2.8560045	2.3518927	0.5041118
38	1	2	GNN	7.295463	6.120691	1.174772
39	1	2	GNN	2.8560045	1.1716136	1.6843909000000001
40	1	2	GNN	3.5927033	3.0921388	0.5005645000000003
41	1	2	GNN	2.4643853	2.4896147	-0.02522940000000018
42	1	2	GNN	4.710023	5.8442874	-1.1342644000000002
43	1	2	GNN	-0.39728242	0.30956894	-0.70685136
44	1	2	GNN	3.135953	3.2026174	-0.06666439999999962
45	1	2	GNN	4.297837	5.53126	-1.2334229999999993
46	1	2	GNN	5.1802483	5.6773133	-0.4970650000000001
47	1	2	GNN	6.4090633	5.938693	0.4703702999999999
48	1	2	GNN	2.7220416	3.1060908	-0.3840492000000002
49	1	2	GNN	7.874293	6.845917	1.0283759999999997
50	1	2	GNN	8.6127615	6.4038134	2.2089480999999997
51	1	2	GNN	5.7325144	5.4444137	0.2881007000000002
52	1	2	GNN	0.4972036	0.51109535	-0.013891749999999925
53	1	2	GNN	2.4643853	2.6244812	-0.16009589999999996
54	1	2	GNN	8.6127615	8.006306	0.6064554999999991
55	1	2	GNN	1.9247988	2.62237	-0.6975712000000001
56	1	2	GNN	0.19832253	0.14876789	0.04955463999999998
57	1	2	GNN	5.1802483	5.5017915	-0.3215432000000007
58	1	2	GNN	1.64345	2.0413632	-0.3979132000000001
59	1	2	GNN	13.11527	11.293899	1.821371000000001
60	1	2	GNN	4.710023	4.337169	0.37285399999999935
61	1	2	GNN	2.0993576	1.1188722	0.9804853999999998
62	1	2	GNN	7.295463	7.001011	0.2944519999999997
63	1	2	GNN	5.7325144	7.4800057	-1.7474913
64	1	2	GNN	2.0993576	2.607095	-0.5077374000000003
65	1	2	GNN	13.11527	10.04573	3.06954
66	1	2	GNN	6.4090633	6.22185	0.1872132999999998
67	1	2	GNN	4.6022325	5.543039	-0.9408064999999999
68	1	2	GNN	4.396367	3.0991147	1.2972522999999998
69	1	2	GNN	5.7325144	5.9592156	-0.22670119999999994
70	1	2	GNN	2.7220416	3.7609293	-1.0388877
71	1	2	GNN	2.7220416	3.8146594	-1.0926178000000002
72	1	2	GNN	1.9824628	2.4658442	-0.48338139999999985
73	1	2	GNN	0.7997385	0.5213659	0.27837259999999997
74	1	2	GNN	7.295463	6.481876	0.8135870000000001
75	1	2	GNN	3.2827797	2.5308282	0.7519514999999997
76	1	2	GNN	1.0046246	1.2726126	-0.2679879999999999
77	1	2	GNN	1.1083095	1.2356745	-0.12736499999999995
78	1	2	GNN	4.297837	5.657913	-1.3600759999999994
79	1	2	GNN	0.19832253	0.41457665	-0.21625412
80	1	2	GNN	4.936662	7.2547793	-2.3181173
81	1	2	GNN	0.29768264	0.77033955	-0.47265691
82	1	2	GNN	3.135953	1.8710175	1.2649355000000002
83	1	2	GNN	5.444083	5.043044	0.4010389999999999
84	1	2	GNN	3.757068	3.481243	0.27582499999999976
85	1	2	GNN	-0.29768264	0.24974254	-0.5474251800000001
86	1	2	GNN	2.340101	1.3846711	0.9554299000000002
87	1	2	GNN	1.533799	1.154578	0.3792209999999998
88	1	2	GNN	5.1802483	5.3882766	-0.2080283000000005
89	1	2	GNN	1.3186784	1.671108	-0.3524296
90	1	2	GNN	2.218501	2.9681673	-0.7496663000000003
91	1	2	GNN	2.340101	3.6088402	-1.2687391999999997
92	1	2	GNN	5.444083	5.8151884	-0.37110540000000025
93	1	2	GNN	3.928723	3.5093508	0.4193722000000002
94	1	2	GNN	13.11527	9.274988	3.840282
95	1	2	GNN	6.4090633	6.7585998	-0.34953650000000014
96	1	2	GNN	0.39728242	0.37166983	0.025612590000000046
97	1	2	GNN	1.8676273	2.309849	-0.4422216999999997
98	1	2	GNN	2.9938436	2.142048	0.8517956
99	1	2	GNN	4.936662	5.7845645	-0.8479025
100	1	2	GNN	2.340101	3.570544	-1.2304429999999997
101	1	2	GNN	6.0514255	6.1247826	-0.07335709999999995
102	1	2	GNN	2.340101	2.928044	-0.5879429999999997
103	1	2	GNN	3.135953	3.1230297	0.012923300000000193
104	1	2	GNN	9.642798	5.93568	3.7071180000000012
105	1	2	GNN	5.7325144	4.292397	1.4401174
106	1	2	GNN	5.7325144	5.861844	-0.12932959999999927
107	1	2	GNN	8.6127615	4.7785816	3.8341798999999996
108	1	2	GNN	4.821399	5.4581094	-0.6367103999999992
109	1	2	GNN	4.936662	5.3329034	-0.3962414000000001
110	1	2	GNN	2.7220416	2.396975	0.3250666
111	1	2	GNN	4.710023	6.1100388	-1.4000158000000003
112	1	2	GNN	2.0993576	2.1811326	-0.08177500000000038
113	1	2	GNN	3.434834	2.4401453	0.9946886999999998
114	1	2	GNN	0.7997385	1.4365724	-0.6368339
115	1	2	GNN	3.434834	3.4077432	0.02709079999999986
116	1	2	GNN	0.19832253	-0.45186085	0.65018338
117	1	2	GNN	5.7325144	6.553452	-0.8209375999999997
118	1	2	GNN	4.710023	7.8640165	-3.1539935000000003
119	1	2	GNN	-0.90180033	-0.32558185	-0.5762184800000001
120	1	2	GNN	-0.5975294	0.16617197	-0.7637013699999999
121	1	2	GNN	9.642798	8.108989	1.5338090000000015
122	1	2	GNN	5.1802483	6.594952	-1.4147037000000005
123	1	2	GNN	1.2129581	0.85724413	0.35571397000000005
124	1	2	GNN	4.108607	5.2074127	-1.0988056999999998
125	1	2	GNN	0.6983451	0.45071977	0.24762533000000003
126	1	2	GNN	4.936662	4.887855	0.048807000000000045
127	1	2	GNN	6.0514255	6.5759463	-0.5245208000000003
128	1	2	GNN	4.710023	6.4142437	-1.7042207000000005
129	1	2	GNN	5.1802483	6.1632175	-0.9829692000000003
130	1	2	GNN	3.434834	2.4286904	1.0061436000000001
131	1	2	GNN	2.218501	0.39469904	1.82380196
132	1	2	GNN	4.4977603	6.0029883	-1.5052279999999998
133	1	2	GNN	5.444083	6.378006	-0.9339230000000001
134	1	2	GNN	1.8676273	2.5671077	-0.6994804000000001
135	1	2	GNN	4.4977603	3.8589246	0.6388357000000005
136	1	2	GNN	5.7325144	6.8163905	-1.0838760999999995
137	1	2	GNN	13.11527	10.199307	2.9159630000000014
138	1	2	GNN	6.4090633	6.5668607	-0.15779740000000064
139	1	2	GNN	2.7220416	2.7379127	-0.015871100000000027
140	1	2	GNN	5.7325144	6.685677	-0.9531625999999997
141	1	2	GNN	2.340101	1.55072	0.7893810000000001
142	1	2	GNN	6.4090633	5.696684	0.7123792999999994
143	1	2	GNN	6.817504	7.0171304	-0.19962640000000054
144	1	2	GNN	6.4090633	4.2524896	2.1565737
145	1	2	GNN	6.0514255	5.376291	0.6751344999999995
146	1	2	GNN	5.444083	4.690957	0.753126
147	1	2	GNN	4.710023	5.8403745	-1.1303515000000006
148	1	2	GNN	0.5975294	0.7516796	-0.15415020000000001
149	1	2	GNN	6.0514255	6.1645384	-0.11311289999999996
150	1	2	GNN	2.8560045	1.9368181	0.9191864000000001
151	1	2	GNN	4.936662	4.378493	0.5581690000000004
152	1	2	GNN	9.642798	8.828161	0.8146370000000012
153	1	2	GNN	4.936662	4.53437	0.4022920000000001
154	1	2	GNN	5.7325144	7.1414514	-1.4089369999999999
155	1	2	GNN	4.936662	4.294482	0.6421799999999998
156	1	2	GNN	3.135953	3.111645	0.024307999999999996
157	1	2	GNN	9.642798	11.5086775	-1.8658794999999984
158	1	2	GNN	6.0514255	5.7281594	0.32326609999999967
159	1	2	GNN	5.7325144	5.4349494	0.2975650000000005
160	1	2	GNN	6.2247624	4.2734075	1.9513549000000001
161	1	2	GNN	5.7325144	5.6780024	0.05451200000000078
162	1	2	GNN	-0.29768264	-0.3422895	0.044606860000000026
163	1	2	GNN	6.4090633	8.067424	-1.6583607000000011
164	1	2	GNN	3.135953	1.6539466	1.4820064000000002
165	1	2	GNN	0.4972036	0.7535934	-0.25638979999999995
166	1	2	GNN	0.0	0.33571756	-0.33571756
167	1	2	GNN	4.710023	4.6591077	0.050915299999999775
168	1	2	GNN	1.9824628	1.9319409	0.0505218999999999
169	1	2	GNN	6.0514255	5.8651047	0.18632079999999984
170	1	2	GNN	6.4090633	5.810744	0.5983193
171	1	2	GNN	-0.4972036	-0.038843796	-0.45835980400000004
172	1	2	GNN	4.4977603	4.689523	-0.19176269999999995
173	1	2	GNN	5.1802483	5.1814804	-0.0012321000000001803
174	1	2	GNN	5.1802483	5.4202595	-0.24001120000000054
175	1	2	GNN	6.817504	4.9228816	1.8946223999999994
176	1	2	GNN	0.09912158	0.35637403	-0.25725245
177	1	2	GNN	2.0993576	2.732391	-0.6330334
178	1	2	GNN	5.1802483	6.056287	-0.8760387000000005
179	1	2	GNN	6.0514255	4.1853766	1.8660489
180	1	2	GNN	4.936662	5.1110125	-0.17435050000000007
181	1	2	GNN	5.8877125	5.429419	0.4582934999999999
182	1	2	GNN	13.11527	10.931947	2.1833230000000015
183	1	2	GNN	4.710023	5.008207	-0.298184
184	1	2	GNN	5.444083	6.0074773	-0.5633942999999997
185	1	2	GNN	1.533799	2.1416216	-0.6078226000000002
186	1	2	GNN	4.4977603	4.9590445	-0.4612841999999997
187	1	2	GNN	2.218501	1.7610356	0.4574653999999998
188	1	2	GNN	4.936662	5.2142196	-0.27755759999999974
189	1	2	GNN	2.9938436	2.778255	0.2155885999999998
190	1	2	GNN	7.874293	6.388862	1.4854310000000002
191	1	2	GNN	5.7325144	4.6638737	1.0686407000000004
192	1	2	GNN	5.444083	5.485229	-0.04114600000000035
193	1	2	GNN	6.0514255	6.5821304	-0.5307048999999999
194	1	2	GNN	2.7220416	1.5037758	1.2182657999999997
195	1	2	GNN	4.4977603	5.3638883	-0.8661279999999998
196	1	2	GNN	6.0514255	5.8438535	0.20757199999999987
197	1	2	GNN	0.5975294	0.85726434	-0.25973493999999997
198	1	2	GNN	6.817504	7.56033	-0.7428260000000009
199	1	2	GNN	7.874293	8.908398	-1.0341050000000003
200	1	2	GNN	5.1802483	5.7441587	-0.5639104000000001
201	1	2	GNN	0.4972036	1.4652416	-0.968038
202	1	2	GNN	2.7220416	3.8843598	-1.1623182
203	1	2	GNN	-0.5975294	-0.35401285	-0.24351655
204	1	2	GNN	1.9824628	0.2640633	1.7183994999999999
205	1	2	GNN	3.5927033	3.9370885	-0.34438520000000006
206	1	2	GNN	4.936662	6.544121	-1.6074589999999995
207	1	2	GNN	4.710023	5.2282557	-0.5182327000000004
208	1	2	GNN	0.6983451	1.7303221	-1.031977
209	1	2	GNN	0.7997385	2.1916409	-1.3919023999999998
210	1	2	GNN	0.4972036	0.51029336	-0.013089760000000006
211	1	2	GNN	11.38537	9.734374	1.6509959999999992
212	1	2	GNN	4.936662	6.8262725	-1.8896104999999999
213	1	2	GNN	4.4977603	7.289704	-2.7919437
214	1	2	GNN	0.5975294	2.2549362	-1.6574068
215	1	2	GNN	2.9938436	4.266457	-1.2726134
216	1	2	GNN	4.710023	4.8756223	-0.16559930000000023
217	1	2	GNN	5.444083	2.2727396	3.1713434
218	1	2	GNN	4.710023	5.2463427	-0.5363197
219	1	2	GNN	2.218501	1.6731479	0.5453530999999998
220	1	2	GNN	1.0046246	1.3625984	-0.3579737999999999
221	1	2	GNN	4.710023	5.672098	-0.9620750000000005
222	1	2	GNN	5.444083	6.11299	-0.6689069999999999
223	1	2	GNN	4.4977603	3.9922733	0.5054870000000005
224	1	2	GNN	5.7325144	5.3646355	0.3678789
225	1	2	GNN	2.7220416	2.2427225	0.47931909999999966
226	1	2	GNN	4.710023	6.3578563	-1.6478333000000003
227	1	2	GNN	3.434834	5.675069	-2.2402349999999998
228	1	2	GNN	5.5849	5.730333	-0.1454329999999997
229	1	2	GNN	5.5849	5.6828456	-0.09794560000000008
230	1	2	GNN	0.19832253	0.10066489	0.09765763999999999
231	1	2	GNN	1.8676273	2.7378974	-0.8702700999999999
232	1	2	GNN	2.0993576	3.0422752	-0.9429176000000004
233	1	2	GNN	6.4090633	5.0330534	1.3760098999999997
234	1	2	GNN	1.9824628	1.8058107	0.17665209999999987
235	1	2	GNN	2.0993576	1.4206774	0.6786801999999998
236	1	2	GNN	13.11527	10.905378	2.209892
237	1	2	GNN	3.135953	4.290887	-1.1549339999999995
238	1	2	GNN	5.7325144	4.9588065	0.7737079000000007
239	1	2	GNN	5.1802483	8.060873	-2.880624700000001
240	1	2	GNN	-1.0046246	-0.15590726	-0.8487173400000001
241	1	2	GNN	5.444083	6.7012734	-1.2571903999999998
242	1	2	GNN	2.0993576	2.568407	-0.4690494000000003
243	1	2	GNN	4.936662	5.1702695	-0.23360749999999975
244	1	2	GNN	4.936662	5.810745	-0.8740829999999997
245	1	2	GNN	1.2129581	1.1915118	0.02144630000000003
246	1	2	GNN	2.4643853	2.6392837	-0.1748984
247	1	2	GNN	4.936662	5.2395115	-0.30284949999999977
248	1	2	GNN	4.710023	4.6233273	0.08669569999999993
249	1	2	GNN	-0.09912158	0.08923589	-0.18835747
250	1	2	GNN	4.297837	5.5090814	-1.2112444
251	1	2	GNN	9.642798	10.9661455	-1.3233474999999988
252	1	2	GNN	5.7325144	5.6865954	0.04591900000000049
253	1	2	GNN	1.9824628	2.448212	-0.46574919999999986
254	1	2	GNN	5.444083	5.535212	-0.09112899999999957
255	1	2	GNN	10.3682	6.83059	3.53761
256	1	2	GNN	1.1083095	2.3745828	-1.2662733000000002
257	1	2	GNN	0.4972036	0.16022287	0.33698073000000006
258	1	2	GNN	1.4255849	0.64085615	0.7847287500000001
259	1	2	GNN	2.0993576	3.3743825	-1.2750249
260	1	2	GNN	3.135953	0.65090394	2.48504906
261	1	2	GNN	7.295463	6.5269656	0.7684974000000002
262	1	2	GNN	6.0514255	5.6122375	0.4391879999999997
263	1	2	GNN	9.642798	9.706462	-0.06366399999999928
264	1	2	GNN	5.444083	5.2732134	0.17086959999999962
265	1	2	GNN	2.8560045	2.3355181	0.5204864000000002
266	1	2	GNN	0.09912158	0.15339805	-0.05427647000000001
267	1	2	GNN	-0.19832253	-0.23621984	0.03789730999999999
268	1	2	GNN	2.0993576	1.492882	0.6064755999999998
269	1	2	GNN	1.8676273	1.7505823	0.11704500000000007
270	1	2	GNN	3.434834	3.8169303	-0.38209630000000017
271	1	2	GNN	7.874293	5.651406	2.222887
272	1	2	GNN	4.936662	4.9257207	0.01094129999999982
273	1	2	GNN	3.5927033	3.3833814	0.20932189999999995
274	1	2	GNN	4.936662	5.1892667	-0.2526047
275	1	2	GNN	6.0514255	8.588394	-2.5369684999999995
276	1	2	GNN	3.135953	2.1164477	1.0195053
277	1	2	GNN	1.3186784	1.1807908	0.1378876
278	1	2	GNN	4.108607	3.3669403	0.7416667000000001
279	1	2	GNN	5.444083	4.792004	0.6520789999999996
280	1	2	GNN	3.2827797	2.209369	1.0734106999999997
281	1	2	GNN	6.0514255	5.6290774	0.4223480999999998
282	1	2	GNN	1.7546765	1.6154865	0.13918999999999992
283	1	2	GNN	8.6127615	6.273602	2.339159499999999
284	1	2	GNN	7.046237	8.747365	-1.7011280000000006
285	1	2	GNN	2.5916057	6.361179	-3.7695733
286	1	2	GNN	1.9824628	0.9800489	1.0024139
287	1	2	GNN	6.0514255	5.7179193	0.33350619999999953
288	1	2	GNN	4.4977603	4.5130663	-0.01530599999999982
289	1	2	GNN	2.340101	2.6619961	-0.3218950999999999
290	1	2	GNN	6.0514255	5.807551	0.24387449999999955
291	1	2	GNN	5.1802483	4.674969	0.5052792999999998
292	1	2	GNN	4.710023	4.8067813	-0.0967583000000003
293	1	2	GNN	1.4255849	1.2432384	0.18234649999999997
294	1	2	GNN	2.7220416	2.4297442	0.2922973999999998
295	1	2	GNN	5.444083	5.4139524	0.030130599999999674
296	1	2	GNN	0.19832253	0.6123249	-0.41400236999999995
297	1	2	GNN	3.434834	3.5534446	-0.11861060000000023
298	1	2	GNN	1.7546765	3.076349	-1.3216725
299	1	2	GNN	-0.09912158	0.28267416	-0.38179574
300	1	2	GNN	-0.7997385	-0.007334277	-0.792404223
301	1	2	GNN	6.0514255	7.991035	-1.9396095000000004
302	1	2	GNN	6.817504	5.665746	1.1517579999999992
303	1	2	GNN	5.444083	6.380428	-0.9363450000000002
304	1	2	GNN	6.4090633	4.44458	1.9644832999999995
305	1	2	GNN	7.874293	6.2426867	1.6316062999999996
306	1	2	GNN	2.9938436	2.2440703	0.7497732999999998
307	1	2	GNN	1.64345	3.6875741	-2.0441241
308	1	2	GNN	9.642798	8.053778	1.5890200000000014
309	1	2	GNN	1.1083095	2.1614516	-1.0531420999999999
310	1	2	GNN	5.5849	6.176328	-0.5914279999999996
311	1	2	GNN	13.11527	11.228498	1.8867720000000006
312	1	2	GNN	1.8676273	1.5401134	0.3275139
313	1	2	GNN	6.0514255	5.8029118	0.24851369999999928
314	1	2	GNN	-1.2129581	-0.32125944	-0.8916986600000001
315	1	2	GNN	3.757068	3.6251025	0.13196549999999974
316	1	2	GNN	2.218501	3.550455	-1.331954
317	1	2	GNN	4.710023	5.242222	-0.5321990000000003
318	1	2	GNN	5.1802483	5.6724772	-0.49222890000000064
319	1	2	GNN	7.295463	7.9037995	-0.6083365000000001
320	1	2	GNN	3.434834	2.8910167	0.5438172999999997
321	1	2	GNN	2.0993576	2.4400818	-0.34072420000000037
322	1	2	GNN	13.11527	10.963487	2.151783
323	1	2	GNN	2.0993576	1.3309853	0.7683722999999998
324	1	2	GNN	1.4255849	1.6820877	-0.25650280000000003
325	1	2	GNN	2.340101	2.1988568	0.14124420000000004
326	1	2	GNN	0.0	0.16083743	-0.16083743
327	1	2	GNN	1.1083095	2.1783779	-1.0700684
328	1	2	GNN	4.108607	5.486965	-1.3783579999999995
329	1	2	GNN	7.874293	6.5341654	1.3401275999999998
330	1	2	GNN	4.936662	5.6621737	-0.7255117000000002
331	1	2	GNN	1.3186784	2.1971262	-0.8784478
332	1	2	GNN	4.4977603	4.564215	-0.06645469999999953
333	1	2	GNN	4.297837	5.5708823	-1.2730452999999997
334	1	2	GNN	5.7325144	4.9588056	0.7737088000000005
335	1	2	GNN	1.3186784	0.9500447	0.36863370000000006
336	1	2	GNN	13.11527	8.089919	5.025351000000001
337	1	2	GNN	6.605967	8.536941	-1.9309740000000009
338	1	2	GNN	0.4972036	2.3509533	-1.8537497
339	1	2	GNN	0.90180033	3.0497816	-2.1479812700000003
340	1	2	GNN	1.64345	0.34652895	1.2969210500000001
341	1	2	GNN	5.7325144	5.938872	-0.20635759999999959
342	1	2	GNN	4.4977603	5.6601987	-1.1624383999999992
343	1	2	GNN	4.4977603	4.036704	0.4610563000000001
344	1	2	GNN	6.0514255	5.6432548	0.40817069999999944
345	1	2	GNN	5.444083	6.1534944	-0.7094113999999996
346	1	2	GNN	6.0514255	5.917774	0.13365150000000003
347	1	2	GNN	0.90180033	0.96835893	-0.06655859999999991
348	1	2	GNN	5.1802483	5.3809185	-0.20067020000000024
349	1	2	GNN	7.874293	5.9094305	1.9648624999999997
350	1	2	GNN	2.7220416	1.3374407	1.3846009
351	1	2	GNN	0.7997385	1.5427687	-0.7430302000000001
352	1	2	GNN	0.09912158	0.40793756	-0.30881598
353	1	2	GNN	5.1802483	5.671145	-0.4908967000000004
354	1	2	GNN	7.295463	6.5604897	0.7349733
355	1	2	GNN	13.11527	11.021429	2.093841000000001
356	1	2	GNN	3.434834	3.2157948	0.2190392000000001
357	1	2	GNN	-0.7997385	-0.3535754	-0.44616310000000003
358	1	2	GNN	2.7220416	2.184088	0.5379535999999998
359	1	2	GNN	4.710023	4.9482627	-0.23823970000000028
360	1	2	GNN	0.09912158	0.19290327	-0.09378168999999999
361	1	2	GNN	6.4090633	7.7128577	-1.3037944000000001
362	1	2	GNN	1.64345	2.6093476	-0.9658975999999999
363	1	2	GNN	2.218501	2.8431895	-0.6246885
364	1	2	GNN	5.1802483	4.962213	0.2180352999999995
365	1	2	GNN	11.38537	9.576211	1.8091589999999993
366	1	2	GNN	6.4090633	6.6079297	-0.1988664
367	1	2	GNN	7.295463	6.331613	0.9638499999999999
368	1	2	GNN	2.340101	2.802179	-0.462078
369	1	2	GNN	2.340101	4.5661883	-2.2260873
370	1	2	GNN	5.1802483	6.336557	-1.1563087000000003
371	1	2	GNN	5.444083	4.05121	1.3928729999999998
372	1	2	GNN	7.295463	7.0949936	0.20046940000000024
373	1	2	GNN	9.642798	8.315354	1.3274440000000016
374	1	2	GNN	3.5927033	2.6260228	0.9666805000000003
375	1	2	GNN	4.297837	5.25329	-0.9554529999999994
376	1	2	GNN	3.434834	1.9737136	1.4611204
377	1	2	GNN	1.7546765	1.329824	0.4248525000000001
378	1	2	GNN	6.0514255	7.8640165	-1.8125910000000003
379	1	2	GNN	0.7997385	0.44994324	0.34979526
380	1	2	GNN	5.7325144	6.3412404	-0.6087259999999999
381	1	2	GNN	6.4090633	5.558493	0.8505702999999993
382	1	2	GNN	8.6127615	10.840815	-2.2280534999999997
383	1	2	GNN	1.9824628	2.7991161	-0.8166533
384	1	2	GNN	2.7220416	2.9154265	-0.1933849000000003
385	1	2	GNN	9.642798	8.209279	1.4335190000000004
386	1	2	GNN	3.434834	2.7861629	0.6486711000000001
387	1	2	GNN	2.5916057	1.2304336	1.3611721
388	1	2	GNN	1.0046246	2.0367029	-1.0320782999999998
389	1	2	GNN	5.7325144	5.260024	0.47249040000000075
390	1	2	GNN	5.1802483	5.6513762	-0.47112789999999993
391	1	2	GNN	5.1802483	5.008208	0.17204029999999992
392	1	2	GNN	5.444083	5.6555552	-0.21147220000000022
393	1	2	GNN	7.295463	5.593782	1.7016809999999998
394	1	2	GNN	2.340101	2.196774	0.1433270000000002
395	1	2	GNN	4.710023	7.12089	-2.4108670000000005
396	1	2	GNN	13.11527	11.331144	1.7841260000000005
397	1	2	GNN	5.1802483	5.5323873	-0.3521390000000002
398	1	2	GNN	3.2827797	2.1760309	1.1067487999999996
399	1	2	GNN	7.295463	4.775212	2.520251
400	1	2	GNN	4.936662	4.22877	0.7078920000000002
401	1	2	GNN	-0.4972036	-0.019278377	-0.477925223
402	1	2	GNN	2.7220416	1.7254007	0.9966408999999998
403	1	2	GNN	1.7546765	1.5661986	0.18847789999999986
404	1	2	GNN	2.4643853	1.8767698	0.5876155000000001
405	1	2	GNN	0.6983451	1.5791792	-0.8808341
406	1	2	GNN	2.0993576	2.9928367	-0.8934791
407	1	2	GNN	4.710023	5.5226684	-0.8126454000000001
408	1	2	GNN	4.710023	5.4958053	-0.7857823000000002
409	1	2	GNN	3.135953	2.9211552	0.21479780000000037
410	1	2	GNN	2.4643853	2.7371166	-0.2727312999999998
411	1	2	GNN	7.295463	7.5506644	-0.2552013999999998
412	1	2	GNN	1.1083095	0.7684119	0.3398976
413	1	2	GNN	0.4972036	0.054764897	0.44243870300000004
414	1	2	GNN	4.821399	3.466213	1.3551860000000002
415	1	2	GNN	5.7325144	4.0170426	1.7154718000000004
416	1	2	GNN	5.444083	6.3039794	-0.8598964000000002
417	1	2	GNN	2.7220416	1.9587688	0.7632727999999998
418	1	2	GNN	1.2129581	0.70036733	0.5125907700000001
419	1	2	GNN	0.09912158	0.654086	-0.5549644199999999
420	1	2	GNN	6.817504	6.309588	0.5079159999999998
421	1	2	GNN	3.5927033	4.0695176	-0.4768143
422	1	2	GNN	3.434834	2.1271777	1.3076563
423	1	2	GNN	2.5916057	2.1222339	0.4693718000000002
424	1	2	GNN	0.0	0.33289874	-0.33289874
425	1	2	GNN	2.9938436	5.540661	-2.5468174
426	1	2	GNN	2.7220416	5.021275	-2.2992334000000003
427	1	2	GNN	6.2247624	5.48873	0.7360324
428	1	2	GNN	4.4977603	5.252343	-0.7545826999999994
429	1	2	GNN	6.0514255	7.6995974	-1.6481719000000004
430	1	2	GNN	0.5975294	0.16476071	0.43276868999999996
431	1	2	GNN	5.7325144	6.738266	-1.0057516
432	1	2	GNN	2.5916057	1.8635408	0.7280649000000001
433	1	2	GNN	1.0046246	2.4116576	-1.4070329999999998
434	1	2	GNN	1.0046246	1.670913	-0.6662884
435	1	2	GNN	7.295463	6.7340846	0.5613783999999997
436	1	2	GNN	5.7325144	5.1146083	0.6179060999999999
437	1	2	GNN	5.444083	4.823306	0.6207770000000004
438	1	2	GNN	6.0514255	5.5402956	0.5111298999999994
439	1	2	GNN	11.38537	8.739074	2.6462959999999995
440	1	2	GNN	9.642798	11.148036	-1.5052379999999985
441	1	2	GNN	2.0993576	2.7747755	-0.6754179000000002
442	1	2	GNN	1.64345	3.2226548	-1.5792047999999999
443	1	2	GNN	4.936662	4.4409537	0.49570830000000043
444	1	2	GNN	2.0993576	2.4810624	-0.38170480000000007
445	1	2	GNN	0.0	0.76423407	-0.76423407
446	1	2	GNN	0.0	0.111058846	-0.111058846
447	1	2	GNN	5.7325144	5.387956	0.3445584000000004
448	1	2	GNN	6.0514255	6.0578537	-0.006428200000000217
449	1	2	GNN	0.5975294	0.86841464	-0.27088524
450	1	2	GNN	4.821399	5.0535755	-0.23217649999999956
451	1	2	GNN	13.11527	9.959205	3.156065
452	1	2	GNN	5.0561504	3.8340623	1.2220881000000001
453	1	2	GNN	8.6127615	7.3139935	1.298768
454	1	2	GNN	1.8676273	2.1369212	-0.2692939000000001
455	1	2	GNN	8.6127615	7.9616694	0.6510920999999996
456	1	2	GNN	8.6127615	6.755354	1.8574074999999999
457	1	2	GNN	5.1802483	5.352667	-0.1724187000000006
458	1	2	GNN	4.936662	6.594952	-1.65829
459	1	2	GNN	5.7325144	6.1624827	-0.42996829999999964
460	1	2	GNN	-0.7997385	-0.31469578	-0.48504272000000004
461	1	2	GNN	5.1802483	5.5207877	-0.34053939999999994
462	1	2	GNN	-0.4972036	-0.3295501	-0.1676535
463	1	2	GNN	-1.0046246	-0.2993796	-0.7052450000000001
464	1	2	GNN	13.11527	9.222099	3.8931710000000006
465	1	2	GNN	0.7997385	0.79347235	0.00626614999999997
466	1	2	GNN	4.6022325	4.350984	0.2512485
467	1	2	GNN	1.1083095	0.31241316	0.7958963400000001
468	1	2	GNN	4.710023	5.351582	-0.641559
469	1	2	GNN	5.1802483	6.7407994	-1.5605511000000005
470	1	2	GNN	5.7325144	3.4684465	2.2640679
471	1	2	GNN	11.38537	8.25583	3.1295400000000004
472	1	2	GNN	7.295463	6.4978375	0.7976254999999997
473	1	2	GNN	4.710023	4.288092	0.42193099999999983
474	1	2	GNN	13.11527	9.830054	3.285216
0	1	3	GNN	8.6127615	7.9477296	0.6650318999999998
1	1	3	GNN	2.7220416	4.2354865	-1.5134449000000005
2	1	3	GNN	6.4090633	5.92668	0.4823832999999995
3	1	3	GNN	6.4090633	5.353887	1.0551762999999994
4	1	3	GNN	5.444083	6.0026007	-0.5585177000000003
5	1	3	GNN	1.533799	1.5176979	0.01610109999999998
6	1	3	GNN	5.7325144	6.0218096	-0.28929519999999975
7	1	3	GNN	2.7220416	7.3849354	-4.6628938
8	1	3	GNN	5.7325144	7.3438563	-1.6113418999999993
9	1	3	GNN	6.817504	5.788447	1.0290569999999999
10	1	3	GNN	6.4090633	5.8426194	0.5664438999999994
11	1	3	GNN	4.710023	4.0498614	0.6601615999999995
12	1	3	GNN	3.5927033	3.002116	0.5905873000000001
13	1	3	GNN	2.4643853	1.8017459	0.6626394
14	1	3	GNN	7.295463	5.8221507	1.4733123
15	1	3	GNN	0.7997385	1.4387773	-0.6390387999999999
16	1	3	GNN	13.11527	8.641038	4.474232000000001
17	1	3	GNN	9.642798	11.849127	-2.2063289999999984
18	1	3	GNN	1.0046246	2.0532272	-1.0486025999999997
19	1	3	GNN	13.11527	10.643434	2.4718360000000015
20	1	3	GNN	5.1802483	5.74364	-0.5633917000000004
21	1	3	GNN	-1.0046246	-0.08170195	-0.9229226500000001
22	1	3	GNN	3.135953	3.5093906	-0.3734375999999999
23	1	3	GNN	4.4977603	3.669996	0.8277643000000006
24	1	3	GNN	0.0	0.30005816	-0.30005816
25	1	3	GNN	3.434834	3.0566719	0.37816209999999995
26	1	3	GNN	2.0993576	4.0018034	-1.9024458000000002
27	1	3	GNN	1.533799	2.165816	-0.632017
28	1	3	GNN	4.297837	4.774751	-0.47691399999999984
29	1	3	GNN	7.874293	7.8775287	-0.0032357000000002856
30	1	3	GNN	5.1802483	5.5329556	-0.3527073000000005
31	1	3	GNN	5.444083	5.8945336	-0.4504505999999999
32	1	3	GNN	5.5849	7.6297607	-2.0448607
33	1	3	GNN	7.295463	5.561269	1.7341939999999996
34	1	3	GNN	5.1802483	6.260865	-1.0806167000000002
35	1	3	GNN	0.7997385	2.098581	-1.2988424999999997
36	1	3	GNN	5.1802483	5.5127788	-0.33253050000000073
37	1	3	GNN	2.8560045	2.6477902	0.20821429999999985
38	1	3	GNN	7.295463	6.106823	1.1886399999999995
39	1	3	GNN	2.8560045	1.4868331	1.3691714000000001
40	1	3	GNN	3.5927033	2.9817884	0.6109149
41	1	3	GNN	2.4643853	2.4521105	0.012274800000000141
42	1	3	GNN	4.710023	5.6735463	-0.9635233000000003
43	1	3	GNN	-0.39728242	0.2195215	-0.6168039200000001
44	1	3	GNN	3.135953	2.9901965	0.14575650000000007
45	1	3	GNN	4.297837	5.3314295	-1.0335924999999992
46	1	3	GNN	5.1802483	5.6432166	-0.4629683
47	1	3	GNN	6.4090633	5.8120885	0.5969747999999999
48	1	3	GNN	2.7220416	3.785359	-1.0633174000000003
49	1	3	GNN	7.874293	5.256217	2.6180759999999994
50	1	3	GNN	8.6127615	6.2566037	2.356157799999999
51	1	3	GNN	5.7325144	5.4518347	0.2806797000000003
52	1	3	GNN	0.4972036	0.57067716	-0.07347356
53	1	3	GNN	2.4643853	2.4568493	0.007535999999999987
54	1	3	GNN	8.6127615	7.873563	0.7391984999999996
55	1	3	GNN	1.9247988	2.7194097	-0.7946108999999999
56	1	3	GNN	0.19832253	0.18913639	0.00918614000000001
57	1	3	GNN	5.1802483	5.909617	-0.7293687000000002
58	1	3	GNN	1.64345	2.8544934	-1.2110433999999999
59	1	3	GNN	13.11527	11.864937	1.2503330000000012
60	1	3	GNN	4.710023	4.8719335	-0.1619105000000003
61	1	3	GNN	2.0993576	0.92082506	1.17853254
62	1	3	GNN	7.295463	6.863557	0.4319059999999997
63	1	3	GNN	5.7325144	7.273425	-1.5409105999999992
64	1	3	GNN	2.0993576	2.4140232	-0.3146656000000001
65	1	3	GNN	13.11527	10.887966	2.227304
66	1	3	GNN	6.4090633	5.4519978	0.9570654999999997
67	1	3	GNN	4.6022325	5.5538487	-0.9516161999999992
68	1	3	GNN	4.396367	3.498722	0.8976449999999998
69	1	3	GNN	5.7325144	6.120951	-0.38843659999999947
70	1	3	GNN	2.7220416	3.5093906	-0.7873490000000003
71	1	3	GNN	2.7220416	3.2646582	-0.5426166000000001
72	1	3	GNN	1.9824628	3.6455348	-1.663072
73	1	3	GNN	0.7997385	0.6292921	0.1704464
74	1	3	GNN	7.295463	5.6823115	1.6131514999999998
75	1	3	GNN	3.2827797	2.73506	0.5477197
76	1	3	GNN	1.0046246	1.5634568	-0.5588321999999999
77	1	3	GNN	1.1083095	1.6941528	-0.5858432999999998
78	1	3	GNN	4.297837	5.4751534	-1.1773163999999996
79	1	3	GNN	0.19832253	0.32849848	-0.13017594999999998
80	1	3	GNN	4.936662	7.98933	-3.0526679999999997
81	1	3	GNN	0.29768264	0.7802363	-0.48255366
82	1	3	GNN	3.135953	2.816337	0.31961600000000034
83	1	3	GNN	5.444083	5.6227927	-0.17870969999999975
84	1	3	GNN	3.757068	3.4457862	0.3112817999999997
85	1	3	GNN	-0.29768264	0.41076124	-0.70844388
86	1	3	GNN	2.340101	1.4479893	0.8921117000000003
87	1	3	GNN	1.533799	1.0064901	0.5273089
88	1	3	GNN	5.1802483	5.178324	0.0019242999999997679
89	1	3	GNN	1.3186784	2.617532	-1.2988536000000002
90	1	3	GNN	2.218501	3.576647	-1.358146
91	1	3	GNN	2.340101	4.5068016	-2.1667006
92	1	3	GNN	5.444083	6.046383	-0.6022999999999996
93	1	3	GNN	3.928723	3.4725373	0.45618570000000025
94	1	3	GNN	13.11527	9.31016	3.805110000000001
95	1	3	GNN	6.4090633	6.315792	0.09327129999999961
96	1	3	GNN	0.39728242	0.47225147	-0.07496904999999998
97	1	3	GNN	1.8676273	3.2564223	-1.388795
98	1	3	GNN	2.9938436	2.0773365	0.9165071
99	1	3	GNN	4.936662	5.773233	-0.8365710000000002
100	1	3	GNN	2.340101	3.37223	-1.0321289999999999
101	1	3	GNN	6.0514255	6.684047	-0.6326215
102	1	3	GNN	2.340101	2.784916	-0.44481499999999974
103	1	3	GNN	3.135953	3.6838815	-0.5479284999999998
104	1	3	GNN	9.642798	5.8283095	3.8144885000000013
105	1	3	GNN	5.7325144	4.708819	1.0236954000000003
106	1	3	GNN	5.7325144	5.6922917	0.04022270000000017
107	1	3	GNN	8.6127615	5.8944855	2.7182759999999995
108	1	3	GNN	4.821399	5.416576	-0.5951769999999996
109	1	3	GNN	4.936662	5.3926864	-0.45602439999999955
110	1	3	GNN	2.7220416	2.3234532	0.39858839999999995
111	1	3	GNN	4.710023	6.155226	-1.4452030000000002
112	1	3	GNN	2.0993576	2.8531718	-0.7538142000000003
113	1	3	GNN	3.434834	2.3304293	1.1044047
114	1	3	GNN	0.7997385	1.6950327	-0.8952942
115	1	3	GNN	3.434834	3.0184448	0.4163891999999998
116	1	3	GNN	0.19832253	0.18315747	0.015165060000000008
117	1	3	GNN	5.7325144	6.3586826	-0.6261681999999995
118	1	3	GNN	4.710023	8.027484	-3.3174609999999998
119	1	3	GNN	-0.90180033	-0.04298356	-0.85881677
120	1	3	GNN	-0.5975294	0.37557983	-0.9731092299999999
121	1	3	GNN	9.642798	8.230507	1.4122910000000015
122	1	3	GNN	5.1802483	6.100082	-0.9198336999999999
123	1	3	GNN	1.2129581	1.6357775	-0.42281940000000007
124	1	3	GNN	4.108607	5.2869325	-1.1783254999999997
125	1	3	GNN	0.6983451	0.48809898	0.21024612000000004
126	1	3	GNN	4.936662	5.1022196	-0.16555759999999964
127	1	3	GNN	6.0514255	6.307114	-0.25568850000000065
128	1	3	GNN	4.710023	6.7692943	-2.0592713000000007
129	1	3	GNN	5.1802483	5.9487147	-0.7684664000000003
130	1	3	GNN	3.434834	2.4467137	0.9881202999999998
131	1	3	GNN	2.218501	0.21282133	2.0056796699999997
132	1	3	GNN	4.4977603	6.2991986	-1.8014383
133	1	3	GNN	5.444083	6.1807837	-0.7367007000000001
134	1	3	GNN	1.8676273	3.0115707	-1.1439434
135	1	3	GNN	4.4977603	3.8564625	0.6412978000000003
136	1	3	GNN	5.7325144	6.649384	-0.9168696000000001
137	1	3	GNN	13.11527	11.031607	2.0836630000000014
138	1	3	GNN	6.4090633	6.30187	0.1071932999999996
139	1	3	GNN	2.7220416	2.5262835	0.19575809999999993
140	1	3	GNN	5.7325144	6.9426236	-1.2101091999999998
141	1	3	GNN	2.340101	2.1575842	0.18251680000000015
142	1	3	GNN	6.4090633	5.6869287	0.7221345999999995
143	1	3	GNN	6.817504	6.1803727	0.6371312999999992
144	1	3	GNN	6.4090633	4.7733274	1.6357358999999994
145	1	3	GNN	6.0514255	5.3575864	0.6938390999999999
146	1	3	GNN	5.444083	4.896471	0.547612
147	1	3	GNN	4.710023	5.886826	-1.1768030000000005
148	1	3	GNN	0.5975294	0.66704243	-0.06951302999999998
149	1	3	GNN	6.0514255	6.8117905	-0.7603650000000002
150	1	3	GNN	2.8560045	2.7602618	0.09574270000000018
151	1	3	GNN	4.936662	3.2519035	1.6847585
152	1	3	GNN	9.642798	8.343969	1.2988290000000013
153	1	3	GNN	4.936662	4.7989564	0.13770560000000032
154	1	3	GNN	5.7325144	7.143456	-1.4109415999999992
155	1	3	GNN	4.936662	4.7482677	0.18839429999999968
156	1	3	GNN	3.135953	2.9006753	0.23527770000000015
157	1	3	GNN	9.642798	12.305355	-2.6625569999999996
158	1	3	GNN	6.0514255	5.0061994	1.0452260999999998
159	1	3	GNN	5.7325144	5.8265233	-0.0940088999999995
160	1	3	GNN	6.2247624	3.6582599	2.5665025000000004
161	1	3	GNN	5.7325144	5.575724	0.15679040000000022
162	1	3	GNN	-0.29768264	-0.060445502	-0.23723713800000001
163	1	3	GNN	6.4090633	8.144405	-1.735341700000001
164	1	3	GNN	3.135953	1.9049821	1.2309709000000002
165	1	3	GNN	0.4972036	0.77185947	-0.27465586999999997
166	1	3	GNN	0.0	0.28484726	-0.28484726
167	1	3	GNN	4.710023	4.5023036	0.20771939999999933
168	1	3	GNN	1.9824628	3.0079172	-1.0254544
169	1	3	GNN	6.0514255	5.8330264	0.21839910000000007
170	1	3	GNN	6.4090633	5.8554215	0.5536417999999994
171	1	3	GNN	-0.4972036	0.20639591	-0.70359951
172	1	3	GNN	4.4977603	4.7188373	-0.2210769999999993
173	1	3	GNN	5.1802483	5.300685	-0.12043669999999995
174	1	3	GNN	5.1802483	4.8201814	0.36006689999999963
175	1	3	GNN	6.817504	5.9157395	0.9017644999999996
176	1	3	GNN	0.09912158	0.31127506	-0.21215348
177	1	3	GNN	2.0993576	2.670677	-0.5713194000000001
178	1	3	GNN	5.1802483	6.073689	-0.8934407000000002
179	1	3	GNN	6.0514255	3.5960648	2.4553606999999995
180	1	3	GNN	4.936662	5.289901	-0.3532390000000003
181	1	3	GNN	5.8877125	5.435124	0.45258850000000006
182	1	3	GNN	13.11527	12.349877	0.7653930000000013
183	1	3	GNN	4.710023	5.0390215	-0.32899849999999997
184	1	3	GNN	5.444083	5.9999666	-0.5558835999999996
185	1	3	GNN	1.533799	2.3309755	-0.7971765000000002
186	1	3	GNN	4.4977603	5.384065	-0.8863046999999993
187	1	3	GNN	2.218501	2.3006976	-0.08219660000000006
188	1	3	GNN	4.936662	5.310328	-0.37366600000000005
189	1	3	GNN	2.9938436	2.8974586	0.09638499999999972
190	1	3	GNN	7.874293	6.313501	1.5607920000000002
191	1	3	GNN	5.7325144	5.7103724	0.02214200000000055
192	1	3	GNN	5.444083	5.3859477	0.0581353
193	1	3	GNN	6.0514255	6.4545856	-0.4031601
194	1	3	GNN	2.7220416	1.5720388	1.1500027999999998
195	1	3	GNN	4.4977603	5.411591	-0.9138306999999992
196	1	3	GNN	6.0514255	6.595321	-0.5438955000000005
197	1	3	GNN	0.5975294	0.7471607	-0.14963130000000002
198	1	3	GNN	6.817504	7.02209	-0.20458600000000082
199	1	3	GNN	7.874293	8.436096	-0.5618029999999994
200	1	3	GNN	5.1802483	6.344132	-1.1638837000000004
201	1	3	GNN	0.4972036	1.9994786	-1.502275
202	1	3	GNN	2.7220416	4.439562	-1.7175203999999997
203	1	3	GNN	-0.5975294	0.076244235	-0.673773635
204	1	3	GNN	1.9824628	0.9566296	1.0258332000000001
205	1	3	GNN	3.5927033	3.6276927	-0.034989399999999726
206	1	3	GNN	4.936662	5.7632313	-0.8265693000000001
207	1	3	GNN	4.710023	5.473393	-0.7633700000000001
208	1	3	GNN	0.6983451	1.5719869	-0.8736417999999999
209	1	3	GNN	0.7997385	2.222183	-1.4224444999999997
210	1	3	GNN	0.4972036	0.5761002	-0.07889659999999993
211	1	3	GNN	11.38537	10.602121	0.7832489999999996
212	1	3	GNN	4.936662	7.144401	-2.207739
213	1	3	GNN	4.4977603	6.656117	-2.1583566999999997
214	1	3	GNN	0.5975294	2.3375056	-1.7399762
215	1	3	GNN	2.9938436	3.5217693	-0.5279256999999999
216	1	3	GNN	4.710023	4.372474	0.3375489999999992
217	1	3	GNN	5.444083	2.083574	3.360509
218	1	3	GNN	4.710023	5.2823253	-0.5723023000000005
219	1	3	GNN	2.218501	1.5523963	0.6661046999999998
220	1	3	GNN	1.0046246	1.6177627	-0.6131381
221	1	3	GNN	4.710023	5.7613378	-1.0513148
222	1	3	GNN	5.444083	5.813914	-0.3698309999999996
223	1	3	GNN	4.4977603	4.702272	-0.2045116999999994
224	1	3	GNN	5.7325144	5.7447543	-0.01223989999999997
225	1	3	GNN	2.7220416	2.814819	-0.09277740000000012
226	1	3	GNN	4.710023	5.991084	-1.2810610000000002
227	1	3	GNN	3.434834	5.8460317	-2.4111977
228	1	3	GNN	5.5849	5.644919	-0.0600189999999996
229	1	3	GNN	5.5849	5.650581	-0.06568099999999966
230	1	3	GNN	0.19832253	0.17434135	0.02398117999999999
231	1	3	GNN	1.8676273	2.4162533	-0.5486260000000001
232	1	3	GNN	2.0993576	3.9735792	-1.8742216000000003
233	1	3	GNN	6.4090633	5.680966	0.7280973
234	1	3	GNN	1.9824628	2.081819	-0.0993561999999999
235	1	3	GNN	2.0993576	1.3107964	0.7885611999999997
236	1	3	GNN	13.11527	12.764414	0.3508560000000003
237	1	3	GNN	3.135953	3.5077093	-0.37175629999999993
238	1	3	GNN	5.7325144	5.36508	0.3674344000000005
239	1	3	GNN	5.1802483	8.220323	-3.040074700000001
240	1	3	GNN	-1.0046246	0.5619821	-1.5666067000000001
241	1	3	GNN	5.444083	6.8764496	-1.4323666
242	1	3	GNN	2.0993576	3.0348928	-0.9355352000000003
243	1	3	GNN	4.936662	5.2778096	-0.3411476000000002
244	1	3	GNN	4.936662	5.8554215	-0.9187595000000002
245	1	3	GNN	1.2129581	1.3331016	-0.12014349999999996
246	1	3	GNN	2.4643853	2.863332	-0.3989467000000002
247	1	3	GNN	4.936662	5.4223475	-0.48568549999999977
248	1	3	GNN	4.710023	4.493583	0.21643999999999952
249	1	3	GNN	-0.09912158	0.15495676	-0.25407834
250	1	3	GNN	4.297837	5.70361	-1.405773
251	1	3	GNN	9.642798	11.705616	-2.0628179999999983
252	1	3	GNN	5.7325144	5.5493484	0.18316599999999994
253	1	3	GNN	1.9824628	2.648218	-0.6657552
254	1	3	GNN	5.444083	5.46519	-0.021106999999999765
255	1	3	GNN	10.3682	6.854216	3.5139839999999998
256	1	3	GNN	1.1083095	2.3853383	-1.2770287999999999
257	1	3	GNN	0.4972036	0.43642366	0.06077994000000003
258	1	3	GNN	1.4255849	0.847807	0.5777779000000001
259	1	3	GNN	2.0993576	3.1078894	-1.0085318
260	1	3	GNN	3.135953	0.5695839	2.5663691
261	1	3	GNN	7.295463	5.0804906	2.2149723999999997
262	1	3	GNN	6.0514255	5.5827756	0.46864989999999995
263	1	3	GNN	9.642798	10.694838	-1.0520399999999999
264	1	3	GNN	5.444083	5.3671355	0.07694750000000017
265	1	3	GNN	2.8560045	3.2101486	-0.3541441000000001
266	1	3	GNN	0.09912158	0.2537834	-0.15466182
267	1	3	GNN	-0.19832253	0.4712971	-0.66961963
268	1	3	GNN	2.0993576	2.2660902	-0.1667326
269	1	3	GNN	1.8676273	2.6833928	-0.8157654999999999
270	1	3	GNN	3.434834	3.6481793	-0.21334529999999985
271	1	3	GNN	7.874293	5.717133	2.15716
272	1	3	GNN	4.936662	5.864427	-0.927765
273	1	3	GNN	3.5927033	3.4231746	0.1695287000000003
274	1	3	GNN	4.936662	5.169287	-0.23262499999999964
275	1	3	GNN	6.0514255	8.119902	-2.0684765
276	1	3	GNN	3.135953	2.6959693	0.4399837000000004
277	1	3	GNN	1.3186784	0.96414834	0.35453006
278	1	3	GNN	4.108607	3.399696	0.7089110000000001
279	1	3	GNN	5.444083	5.2265134	0.21756960000000003
280	1	3	GNN	3.2827797	2.8628151	0.4199645999999997
281	1	3	GNN	6.0514255	5.673984	0.37744149999999976
282	1	3	GNN	1.7546765	1.4728073	0.28186920000000004
283	1	3	GNN	8.6127615	5.5403895	3.0723719999999997
284	1	3	GNN	7.046237	8.105479	-1.0592420000000011
285	1	3	GNN	2.5916057	6.3736005	-3.7819948
286	1	3	GNN	1.9824628	0.83580023	1.14666257
287	1	3	GNN	6.0514255	5.7073884	0.34403709999999954
288	1	3	GNN	4.4977603	5.118934	-0.6211736999999999
289	1	3	GNN	2.340101	2.7910244	-0.45092339999999975
290	1	3	GNN	6.0514255	5.776336	0.2750895
291	1	3	GNN	5.1802483	4.9503903	0.22985800000000012
292	1	3	GNN	4.710023	5.092359	-0.38233600000000045
293	1	3	GNN	1.4255849	1.7048463	-0.2792614
294	1	3	GNN	2.7220416	2.5293493	0.19269230000000004
295	1	3	GNN	5.444083	5.426254	0.017828999999999873
296	1	3	GNN	0.19832253	0.6096638	-0.41134127
297	1	3	GNN	3.434834	3.5302281	-0.09539410000000004
298	1	3	GNN	1.7546765	2.7630274	-1.0083509
299	1	3	GNN	-0.09912158	0.37268844	-0.47181002
300	1	3	GNN	-0.7997385	0.28032082	-1.0800593200000002
301	1	3	GNN	6.0514255	7.5126767	-1.4612512000000004
302	1	3	GNN	6.817504	5.585305	1.2321989999999996
303	1	3	GNN	5.444083	6.3381886	-0.8941055999999996
304	1	3	GNN	6.4090633	4.8418946	1.5671686999999999
305	1	3	GNN	7.874293	5.7874827	2.0868103
306	1	3	GNN	2.9938436	2.720845	0.27299859999999976
307	1	3	GNN	1.64345	3.2893379	-1.6458879
308	1	3	GNN	9.642798	8.316994	1.3258040000000015
309	1	3	GNN	1.1083095	2.3114364	-1.2031268999999998
310	1	3	GNN	5.5849	6.5588183	-0.9739183000000002
311	1	3	GNN	13.11527	11.953795	1.1614750000000011
312	1	3	GNN	1.8676273	2.4462283	-0.5786009999999999
313	1	3	GNN	6.0514255	5.6502213	0.40120419999999957
314	1	3	GNN	-1.2129581	-0.046487525	-1.166470575
315	1	3	GNN	3.757068	3.586329	0.17073899999999975
316	1	3	GNN	2.218501	3.5132625	-1.2947615000000003
317	1	3	GNN	4.710023	5.275011	-0.5649880000000005
318	1	3	GNN	5.1802483	5.7711463	-0.5908980000000001
319	1	3	GNN	7.295463	8.03193	-0.7364669999999993
320	1	3	GNN	3.434834	3.2816322	0.15320179999999972
321	1	3	GNN	2.0993576	2.570084	-0.4707264000000002
322	1	3	GNN	13.11527	12.2806835	0.8345865000000003
323	1	3	GNN	2.0993576	1.3035605	0.7957970999999999
324	1	3	GNN	1.4255849	1.4903626	-0.06477770000000005
325	1	3	GNN	2.340101	2.545534	-0.20543299999999975
326	1	3	GNN	0.0	0.33852488	-0.33852488
327	1	3	GNN	1.1083095	2.741916	-1.6336064999999997
328	1	3	GNN	4.108607	5.6087165	-1.5001094999999998
329	1	3	GNN	7.874293	6.491199	1.3830939999999998
330	1	3	GNN	4.936662	5.881039	-0.9443770000000002
331	1	3	GNN	1.3186784	2.674442	-1.3557636
332	1	3	GNN	4.4977603	4.5416718	-0.043911499999999215
333	1	3	GNN	4.297837	5.701816	-1.4039789999999996
334	1	3	GNN	5.7325144	5.3650804	0.36743400000000026
335	1	3	GNN	1.3186784	0.916892	0.4017864
336	1	3	GNN	13.11527	8.124262	4.991008000000001
337	1	3	GNN	6.605967	8.059316	-1.4533490000000011
338	1	3	GNN	0.4972036	2.530673	-2.0334694
339	1	3	GNN	0.90180033	2.8844657	-1.9826653699999999
340	1	3	GNN	1.64345	0.9986741	0.6447759000000001
341	1	3	GNN	5.7325144	6.6708894	-0.9383749999999997
342	1	3	GNN	4.4977603	5.7062125	-1.2084522
343	1	3	GNN	4.4977603	4.7707314	-0.27297109999999947
344	1	3	GNN	6.0514255	5.8224335	0.22899199999999986
345	1	3	GNN	5.444083	5.7162504	-0.27216739999999984
346	1	3	GNN	6.0514255	6.7223916	-0.6709661000000002
347	1	3	GNN	0.90180033	1.5068774	-0.60507707
348	1	3	GNN	5.1802483	4.7025647	0.47768359999999976
349	1	3	GNN	7.874293	6.2621055	1.6121875
350	1	3	GNN	2.7220416	1.5902185	1.1318230999999999
351	1	3	GNN	0.7997385	2.1430058	-1.3432673
352	1	3	GNN	0.09912158	0.31919786	-0.22007628
353	1	3	GNN	5.1802483	5.432106	-0.2518577000000004
354	1	3	GNN	7.295463	6.5224133	0.7730496999999996
355	1	3	GNN	13.11527	12.991224	0.12404599999999988
356	1	3	GNN	3.434834	2.8511782	0.5836557999999998
357	1	3	GNN	-0.7997385	0.09275834	-0.89249684
358	1	3	GNN	2.7220416	2.3751533	0.3468882999999998
359	1	3	GNN	4.710023	5.3284073	-0.6183843000000007
360	1	3	GNN	0.09912158	0.44172436	-0.34260278
361	1	3	GNN	6.4090633	7.739859	-1.3307957000000004
362	1	3	GNN	1.64345	2.8595011	-1.2160511
363	1	3	GNN	2.218501	3.916037	-1.6975360000000004
364	1	3	GNN	5.1802483	5.108316	0.0719322999999994
365	1	3	GNN	11.38537	10.454156	0.9312140000000007
366	1	3	GNN	6.4090633	6.8781667	-0.4691034000000007
367	1	3	GNN	7.295463	6.358055	0.9374079999999996
368	1	3	GNN	2.340101	3.7016175	-1.3615164999999996
369	1	3	GNN	2.340101	4.515754	-2.175653
370	1	3	GNN	5.1802483	6.724517	-1.5442687
371	1	3	GNN	5.444083	4.0301647	1.4139182999999997
372	1	3	GNN	7.295463	6.342563	0.9528999999999996
373	1	3	GNN	9.642798	8.429573	1.2132250000000013
374	1	3	GNN	3.5927033	3.0339003	0.5588030000000002
375	1	3	GNN	4.297837	5.491609	-1.193772
376	1	3	GNN	3.434834	2.8404193	0.5944146999999997
377	1	3	GNN	1.7546765	1.7208335	0.03384300000000007
378	1	3	GNN	6.0514255	8.027484	-1.9760584999999997
379	1	3	GNN	0.7997385	0.5058718	0.29386670000000004
380	1	3	GNN	5.7325144	6.3258677	-0.5933532999999995
381	1	3	GNN	6.4090633	5.712801	0.6962622999999999
382	1	3	GNN	8.6127615	12.191578	-3.5788165000000003
383	1	3	GNN	1.9824628	2.8330233	-0.8505604999999998
384	1	3	GNN	2.7220416	3.0040014	-0.2819598000000001
385	1	3	GNN	9.642798	8.222374	1.4204240000000006
386	1	3	GNN	3.434834	3.2103698	0.2244641999999999
387	1	3	GNN	2.5916057	1.488128	1.1034777000000002
388	1	3	GNN	1.0046246	2.3428767	-1.3382521
389	1	3	GNN	5.7325144	5.582805	0.14970940000000077
390	1	3	GNN	5.1802483	5.3606095	-0.1803612000000001
391	1	3	GNN	5.1802483	5.039021	0.14122729999999972
392	1	3	GNN	5.444083	5.6069417	-0.16285870000000013
393	1	3	GNN	7.295463	6.307097	0.9883660000000001
394	1	3	GNN	2.340101	2.5632374	-0.2231364
395	1	3	GNN	4.710023	6.6087866	-1.8987636000000006
396	1	3	GNN	13.11527	12.143678	0.9715920000000011
397	1	3	GNN	5.1802483	5.6399183	-0.45967
398	1	3	GNN	3.2827797	2.9573429	0.32543679999999986
399	1	3	GNN	7.295463	5.8372326	1.4582303999999997
400	1	3	GNN	4.936662	4.999865	-0.06320299999999968
401	1	3	GNN	-0.4972036	0.10401371	-0.60121731
402	1	3	GNN	2.7220416	2.675826	0.04621560000000002
403	1	3	GNN	1.7546765	1.8848976	-0.13022109999999998
404	1	3	GNN	2.4643853	2.6368573	-0.17247199999999996
405	1	3	GNN	0.6983451	1.3943778	-0.6960327
406	1	3	GNN	2.0993576	2.6607108	-0.5613532000000001
407	1	3	GNN	4.710023	5.871578	-1.1615550000000008
408	1	3	GNN	4.710023	5.6284366	-0.9184136
409	1	3	GNN	3.135953	2.8664029	0.2695501
410	1	3	GNN	2.4643853	2.6394792	-0.1750938999999998
411	1	3	GNN	7.295463	7.6255727	-0.3301097000000004
412	1	3	GNN	1.1083095	0.68472695	0.4235825500000001
413	1	3	GNN	0.4972036	0.12703261	0.37017099000000003
414	1	3	GNN	4.821399	3.4974992	1.3238998000000004
415	1	3	GNN	5.7325144	4.7265	1.0060144000000006
416	1	3	GNN	5.444083	5.505615	-0.0615319999999997
417	1	3	GNN	2.7220416	2.8540142	-0.1319726000000001
418	1	3	GNN	1.2129581	0.8581603	0.35479780000000005
419	1	3	GNN	0.09912158	0.52008826	-0.42096668
420	1	3	GNN	6.817504	6.2513576	0.5661463999999992
421	1	3	GNN	3.5927033	3.7263224	-0.13361909999999977
422	1	3	GNN	3.434834	2.0871644	1.3476696000000001
423	1	3	GNN	2.5916057	2.0728843	0.5187214
424	1	3	GNN	0.0	0.5670108	-0.5670108
425	1	3	GNN	2.9938436	5.3726144	-2.3787708
426	1	3	GNN	2.7220416	4.641249	-1.9192074000000003
427	1	3	GNN	6.2247624	4.806412	1.4183504000000005
428	1	3	GNN	4.4977603	5.491552	-0.9937917000000001
429	1	3	GNN	6.0514255	7.906231	-1.8548055000000003
430	1	3	GNN	0.5975294	0.46306825	0.13446114999999997
431	1	3	GNN	5.7325144	6.0322127	-0.2996982999999993
432	1	3	GNN	2.5916057	1.7981901	0.7934156000000001
433	1	3	GNN	1.0046246	2.3795762	-1.3749515999999997
434	1	3	GNN	1.0046246	1.4655495	-0.46092489999999997
435	1	3	GNN	7.295463	5.192572	2.1028909999999996
436	1	3	GNN	5.7325144	5.2402086	0.49230580000000046
437	1	3	GNN	5.444083	5.0412574	0.4028255999999999
438	1	3	GNN	6.0514255	5.5177894	0.5336360999999998
439	1	3	GNN	11.38537	8.588131	2.7972389999999994
440	1	3	GNN	9.642798	13.084648	-3.4418499999999987
441	1	3	GNN	2.0993576	2.9021275	-0.8027699000000004
442	1	3	GNN	1.64345	3.151416	-1.5079660000000001
443	1	3	GNN	4.936662	4.967863	-0.031201000000000256
444	1	3	GNN	2.0993576	2.3706894	-0.2713318
445	1	3	GNN	0.0	0.7855588	-0.7855588
446	1	3	GNN	0.0	0.3003503	-0.3003503
447	1	3	GNN	5.7325144	5.494265	0.23824939999999994
448	1	3	GNN	6.0514255	6.23805	-0.18662450000000064
449	1	3	GNN	0.5975294	0.7794856	-0.1819562
450	1	3	GNN	4.821399	4.5477295	0.27366950000000045
451	1	3	GNN	13.11527	10.733574	2.381696
452	1	3	GNN	5.0561504	3.5887797	1.4673707
453	1	3	GNN	8.6127615	6.7994156	1.8133458999999998
454	1	3	GNN	1.8676273	2.1680365	-0.3004091999999998
455	1	3	GNN	8.6127615	7.5277	1.0850614999999992
456	1	3	GNN	8.6127615	6.6534085	1.9593529999999992
457	1	3	GNN	5.1802483	5.413607	-0.23335870000000014
458	1	3	GNN	4.936662	6.100082	-1.1634199999999995
459	1	3	GNN	5.7325144	6.8085427	-1.0760283
460	1	3	GNN	-0.7997385	-0.067879185	-0.731859315
461	1	3	GNN	5.1802483	5.6904263	-0.5101780000000007
462	1	3	GNN	-0.4972036	-0.051035866	-0.44616773400000004
463	1	3	GNN	-1.0046246	-0.088026	-0.9165986000000002
464	1	3	GNN	13.11527	9.007887	4.1073830000000005
465	1	3	GNN	0.7997385	0.6982673	0.10147119999999998
466	1	3	GNN	4.6022325	4.355141	0.24709150000000069
467	1	3	GNN	1.1083095	0.71953255	0.38877695
468	1	3	GNN	4.710023	5.5206847	-0.8106617000000007
469	1	3	GNN	5.1802483	6.9558287	-1.7755804
470	1	3	GNN	5.7325144	3.7237363	2.0087781000000002
471	1	3	GNN	11.38537	8.5071125	2.8782575
472	1	3	GNN	7.295463	5.6634746	1.6319884
473	1	3	GNN	4.710023	4.4668865	0.24313649999999942
474	1	3	GNN	13.11527	10.493662	2.621608
0	1	4	GNN	8.6127615	8.069522	0.5432395000000003
1	1	4	GNN	2.7220416	3.8775356	-1.155494
2	1	4	GNN	6.4090633	5.914154	0.4949092999999998
3	1	4	GNN	6.4090633	5.1144934	1.2945699
4	1	4	GNN	5.444083	6.134685	-0.6906020000000002
5	1	4	GNN	1.533799	1.1773876	0.3564113999999998
6	1	4	GNN	5.7325144	4.9925857	0.7399287000000001
7	1	4	GNN	2.7220416	6.111631	-3.3895894
8	1	4	GNN	5.7325144	6.099714	-0.3671995999999993
9	1	4	GNN	6.817504	5.932746	0.8847579999999997
10	1	4	GNN	6.4090633	6.4655294	-0.05646610000000063
11	1	4	GNN	4.710023	3.878348	0.8316749999999997
12	1	4	GNN	3.5927033	3.0077274	0.5849759000000003
13	1	4	GNN	2.4643853	1.8682919	0.5960934
14	1	4	GNN	7.295463	7.00022	0.29524300000000014
15	1	4	GNN	0.7997385	1.3110645	-0.5113260000000001
16	1	4	GNN	13.11527	10.394224	2.721046000000001
17	1	4	GNN	9.642798	10.924952	-1.2821539999999985
18	1	4	GNN	1.0046246	1.8833413	-0.8787167
19	1	4	GNN	13.11527	10.523429	2.5918410000000005
20	1	4	GNN	5.1802483	5.997326	-0.8170777000000005
21	1	4	GNN	-1.0046246	-0.11716512	-0.8874594800000001
22	1	4	GNN	3.135953	2.9029634	0.23298960000000024
23	1	4	GNN	4.4977603	3.9635658	0.5341945000000003
24	1	4	GNN	0.0	0.117601976	-0.117601976
25	1	4	GNN	3.434834	3.4391487	-0.004314700000000116
26	1	4	GNN	2.0993576	2.2724383	-0.1730807000000003
27	1	4	GNN	1.533799	2.2153332	-0.6815342
28	1	4	GNN	4.297837	5.05136	-0.7535229999999995
29	1	4	GNN	7.874293	7.5723066	0.30198639999999966
30	1	4	GNN	5.1802483	5.271388	-0.09113970000000027
31	1	4	GNN	5.444083	5.378628	0.06545500000000004
32	1	4	GNN	5.5849	7.429348	-1.8444479999999999
33	1	4	GNN	7.295463	4.3566027	2.9388603
34	1	4	GNN	5.1802483	6.3953896	-1.2151413
35	1	4	GNN	0.7997385	1.9384849	-1.1387464
36	1	4	GNN	5.1802483	4.3444223	0.835826
37	1	4	GNN	2.8560045	2.7511265	0.10487800000000025
38	1	4	GNN	7.295463	6.3188944	0.9765686000000002
39	1	4	GNN	2.8560045	0.91224086	1.94376364
40	1	4	GNN	3.5927033	3.2881815	0.3045218000000003
41	1	4	GNN	2.4643853	2.1803627	0.2840226000000001
42	1	4	GNN	4.710023	5.2283173	-0.5182943
43	1	4	GNN	-0.39728242	0.12031398	-0.5175964000000001
44	1	4	GNN	3.135953	3.021425	0.11452800000000041
45	1	4	GNN	4.297837	4.868783	-0.5709459999999993
46	1	4	GNN	5.1802483	5.528105	-0.34785670000000035
47	1	4	GNN	6.4090633	5.346525	1.0625383
48	1	4	GNN	2.7220416	2.769682	-0.04764040000000014
49	1	4	GNN	7.874293	5.6260257	2.2482673
50	1	4	GNN	8.6127615	7.2027683	1.4099931999999997
51	1	4	GNN	5.7325144	5.1358004	0.5967140000000004
52	1	4	GNN	0.4972036	0.63344634	-0.13624273999999997
53	1	4	GNN	2.4643853	2.2980697	0.1663155999999999
54	1	4	GNN	8.6127615	7.635055	0.9777064999999991
55	1	4	GNN	1.9247988	2.4340303	-0.5092314999999998
56	1	4	GNN	0.19832253	0.09620069	0.10212183999999999
57	1	4	GNN	5.1802483	5.451498	-0.27124970000000026
58	1	4	GNN	1.64345	2.4238756	-0.7804256
59	1	4	GNN	13.11527	10.72267	2.3926
60	1	4	GNN	4.710023	4.6776075	0.03241549999999993
61	1	4	GNN	2.0993576	0.870752	1.2286055999999999
62	1	4	GNN	7.295463	6.9790792	0.31638379999999966
63	1	4	GNN	5.7325144	6.083443	-0.3509285999999996
64	1	4	GNN	2.0993576	2.177816	-0.07845840000000015
65	1	4	GNN	13.11527	10.553362	2.5619080000000007
66	1	4	GNN	6.4090633	5.7450013	0.6640619999999995
67	1	4	GNN	4.6022325	5.0153384	-0.4131058999999997
68	1	4	GNN	4.396367	3.4867146	0.9096523999999997
69	1	4	GNN	5.7325144	5.9655323	-0.23301789999999922
70	1	4	GNN	2.7220416	2.9029634	-0.18092180000000013
71	1	4	GNN	2.7220416	2.6891747	0.0328668999999997
72	1	4	GNN	1.9824628	2.0782213	-0.09575850000000008
73	1	4	GNN	0.7997385	0.65523565	0.14450285000000007
74	1	4	GNN	7.295463	6.3378677	0.9575952999999995
75	1	4	GNN	3.2827797	2.4589884	0.8237912999999999
76	1	4	GNN	1.0046246	1.1485667	-0.14394209999999985
77	1	4	GNN	1.1083095	0.7842653	0.3240442
78	1	4	GNN	4.297837	5.151845	-0.8540079999999994
79	1	4	GNN	0.19832253	0.22003788	-0.021715349999999994
80	1	4	GNN	4.936662	5.0063934	-0.06973140000000022
81	1	4	GNN	0.29768264	0.74340534	-0.4457227
82	1	4	GNN	3.135953	3.0170243	0.11892870000000011
83	1	4	GNN	5.444083	4.104365	1.3397180000000004
84	1	4	GNN	3.757068	2.9130557	0.8440122999999997
85	1	4	GNN	-0.29768264	0.17162794	-0.46931058000000003
86	1	4	GNN	2.340101	0.91072404	1.4293769600000004
87	1	4	GNN	1.533799	0.803725	0.7300739999999999
88	1	4	GNN	5.1802483	4.807149	0.3730992999999998
89	1	4	GNN	1.3186784	2.1613476	-0.8426692
90	1	4	GNN	2.218501	2.066344	0.15215699999999988
91	1	4	GNN	2.340101	2.8131835	-0.47308249999999985
92	1	4	GNN	5.444083	6.4246893	-0.9806062999999998
93	1	4	GNN	3.928723	2.6485915	1.2801315
94	1	4	GNN	13.11527	11.426955	1.6883150000000011
95	1	4	GNN	6.4090633	6.2751355	0.1339277999999995
96	1	4	GNN	0.39728242	0.5096879	-0.11240547999999995
97	1	4	GNN	1.8676273	1.9080968	-0.040469499999999936
98	1	4	GNN	2.9938436	2.1310475	0.8627960999999997
99	1	4	GNN	4.936662	6.0624943	-1.1258323
100	1	4	GNN	2.340101	2.3769653	-0.03686429999999996
101	1	4	GNN	6.0514255	6.1343403	-0.08291480000000018
102	1	4	GNN	2.340101	2.8520386	-0.5119376
103	1	4	GNN	3.135953	2.9888253	0.14712770000000042
104	1	4	GNN	9.642798	6.5967965	3.046001500000001
105	1	4	GNN	5.7325144	3.885893	1.8466214000000005
106	1	4	GNN	5.7325144	5.9853706	-0.2528562000000001
107	1	4	GNN	8.6127615	4.5091214	4.1036401
108	1	4	GNN	4.821399	4.979004	-0.15760499999999933
109	1	4	GNN	4.936662	4.9828544	-0.0461923999999998
110	1	4	GNN	2.7220416	1.9288614	0.7931801999999999
111	1	4	GNN	4.710023	5.22878	-0.5187570000000008
112	1	4	GNN	2.0993576	2.1200244	-0.020666800000000318
113	1	4	GNN	3.434834	2.15159	1.2832439999999998
114	1	4	GNN	0.7997385	1.1008424	-0.3011039000000001
115	1	4	GNN	3.434834	2.4480054	0.9868286
116	1	4	GNN	0.19832253	0.3216906	-0.12336807
117	1	4	GNN	5.7325144	5.332813	0.39970140000000054
118	1	4	GNN	4.710023	7.896612	-3.1865890000000006
119	1	4	GNN	-0.90180033	-0.011594325	-0.890206005
120	1	4	GNN	-0.5975294	0.14839065	-0.7459200500000001
121	1	4	GNN	9.642798	8.418498	1.2243000000000013
122	1	4	GNN	5.1802483	5.0229306	0.15731770000000012
123	1	4	GNN	1.2129581	0.78755057	0.4254075300000001
124	1	4	GNN	4.108607	4.624881	-0.5162740000000001
125	1	4	GNN	0.6983451	0.44176474	0.25658036000000006
126	1	4	GNN	4.936662	5.459701	-0.5230389999999998
127	1	4	GNN	6.0514255	5.760828	0.2905974999999996
128	1	4	GNN	4.710023	4.866332	-0.15630900000000025
129	1	4	GNN	5.1802483	5.9921894	-0.8119411000000003
130	1	4	GNN	3.434834	2.2800267	1.1548072999999999
131	1	4	GNN	2.218501	0.2542483	1.9642526999999999
132	1	4	GNN	4.4977603	5.402381	-0.9046206999999997
133	1	4	GNN	5.444083	6.338463	-0.89438
134	1	4	GNN	1.8676273	2.478345	-0.6107176999999999
135	1	4	GNN	4.4977603	3.7677023	0.7300580000000005
136	1	4	GNN	5.7325144	5.967408	-0.23489359999999948
137	1	4	GNN	13.11527	10.557201	2.5580690000000015
138	1	4	GNN	6.4090633	5.265869	1.1431942999999993
139	1	4	GNN	2.7220416	2.3935053	0.32853629999999967
140	1	4	GNN	5.7325144	5.645669	0.08684540000000052
141	1	4	GNN	2.340101	2.0430439	0.2970571000000004
142	1	4	GNN	6.4090633	5.5978794	0.8111838999999996
143	1	4	GNN	6.817504	6.0134683	0.8040356999999991
144	1	4	GNN	6.4090633	4.3009458	2.1081174999999996
145	1	4	GNN	6.0514255	5.7440825	0.3073429999999995
146	1	4	GNN	5.444083	4.2703447	1.1737383000000001
147	1	4	GNN	4.710023	5.215431	-0.5054080000000001
148	1	4	GNN	0.5975294	0.6821132	-0.08458379999999999
149	1	4	GNN	6.0514255	6.877995	-0.8265695000000006
150	1	4	GNN	2.8560045	2.162568	0.6934365000000002
151	1	4	GNN	4.936662	3.05516	1.8815020000000002
152	1	4	GNN	9.642798	8.2173395	1.4254585000000013
153	1	4	GNN	4.936662	4.5636415	0.3730205
154	1	4	GNN	5.7325144	5.117549	0.6149654
155	1	4	GNN	4.936662	4.5265093	0.41015270000000026
156	1	4	GNN	3.135953	2.295713	0.8402400000000001
157	1	4	GNN	9.642798	11.030758	-1.3879599999999996
158	1	4	GNN	6.0514255	5.529434	0.5219914999999995
159	1	4	GNN	5.7325144	5.428071	0.30444340000000025
160	1	4	GNN	6.2247624	3.7703445	2.4544179
161	1	4	GNN	5.7325144	5.247636	0.4848784000000004
162	1	4	GNN	-0.29768264	-0.01887399	-0.27880865
163	1	4	GNN	6.4090633	8.37075	-1.9616866999999996
164	1	4	GNN	3.135953	1.8363764	1.2995766000000002
165	1	4	GNN	0.4972036	0.76313126	-0.26592765999999995
166	1	4	GNN	0.0	0.19976936	-0.19976936
167	1	4	GNN	4.710023	4.644268	0.06575499999999934
168	1	4	GNN	1.9824628	1.7271359	0.2553269
169	1	4	GNN	6.0514255	6.047452	0.003973499999999852
170	1	4	GNN	6.4090633	5.6152816	0.7937816999999994
171	1	4	GNN	-0.4972036	-0.05405143	-0.44315217
172	1	4	GNN	4.4977603	4.6341324	-0.1363721
173	1	4	GNN	5.1802483	5.5038905	-0.3236422000000001
174	1	4	GNN	5.1802483	5.502168	-0.3219197000000005
175	1	4	GNN	6.817504	4.239407	2.5780969999999996
176	1	4	GNN	0.09912158	0.12855095	-0.029429369999999996
177	1	4	GNN	2.0993576	2.4582686	-0.358911
178	1	4	GNN	5.1802483	6.480484	-1.3002357
179	1	4	GNN	6.0514255	4.304205	1.7472205
180	1	4	GNN	4.936662	5.7520103	-0.8153483000000001
181	1	4	GNN	5.8877125	4.9840636	0.9036489000000003
182	1	4	GNN	13.11527	11.556828	1.5584420000000012
183	1	4	GNN	4.710023	5.0692515	-0.3592285000000004
184	1	4	GNN	5.444083	6.3716497	-0.9275666999999999
185	1	4	GNN	1.533799	1.5909911	-0.05719210000000019
186	1	4	GNN	4.4977603	4.3252606	0.17249970000000037
187	1	4	GNN	2.218501	2.0712671	0.1472338999999998
188	1	4	GNN	4.936662	5.3097124	-0.37305040000000034
189	1	4	GNN	2.9938436	3.0248005	-0.030956900000000065
190	1	4	GNN	7.874293	7.271426	0.6028669999999998
191	1	4	GNN	5.7325144	4.1819696	1.5505448
192	1	4	GNN	5.444083	4.7034206	0.7406623999999997
193	1	4	GNN	6.0514255	7.3222756	-1.2708501000000005
194	1	4	GNN	2.7220416	0.9883311	1.7337105
195	1	4	GNN	4.4977603	5.7401342	-1.2423738999999996
196	1	4	GNN	6.0514255	5.4869146	0.5645108999999993
197	1	4	GNN	0.5975294	0.6874274	-0.08989800000000003
198	1	4	GNN	6.817504	8.221579	-1.4040750000000006
199	1	4	GNN	7.874293	8.950254	-1.0759609999999995
200	1	4	GNN	5.1802483	4.492714	0.6875342999999994
201	1	4	GNN	0.4972036	1.6295192	-1.1323156
202	1	4	GNN	2.7220416	3.0969186	-0.3748770000000001
203	1	4	GNN	-0.5975294	-0.006912619	-0.590616781
204	1	4	GNN	1.9824628	1.2609626	0.7215001999999999
205	1	4	GNN	3.5927033	2.7370946	0.8556087000000003
206	1	4	GNN	4.936662	5.752779	-0.8161170000000002
207	1	4	GNN	4.710023	5.965376	-1.2553530000000004
208	1	4	GNN	0.6983451	1.3948374	-0.6964922999999998
209	1	4	GNN	0.7997385	1.5828241	-0.7830856
210	1	4	GNN	0.4972036	0.6188046	-0.12160100000000001
211	1	4	GNN	11.38537	10.495766	0.8896040000000003
212	1	4	GNN	4.936662	5.7116604	-0.7749984000000003
213	1	4	GNN	4.4977603	6.2193637	-1.7216033999999993
214	1	4	GNN	0.5975294	1.6876743	-1.0901449
215	1	4	GNN	2.9938436	2.6863692	0.3074743999999998
216	1	4	GNN	4.710023	3.7963698	0.9136531999999997
217	1	4	GNN	5.444083	1.806571	3.637512
218	1	4	GNN	4.710023	5.172203	-0.46218000000000004
219	1	4	GNN	2.218501	1.4922669	0.7262340999999999
220	1	4	GNN	1.0046246	1.0305498	-0.02592519999999987
221	1	4	GNN	4.710023	5.5673976	-0.8573746
222	1	4	GNN	5.444083	5.516336	-0.0722529999999999
223	1	4	GNN	4.4977603	4.5760007	-0.07824039999999943
224	1	4	GNN	5.7325144	5.4034276	0.3290868000000007
225	1	4	GNN	2.7220416	3.0068705	-0.28482889999999994
226	1	4	GNN	4.710023	4.967057	-0.257034
227	1	4	GNN	3.434834	4.941484	-1.50665
228	1	4	GNN	5.5849	5.335247	0.24965300000000035
229	1	4	GNN	5.5849	5.069765	0.5151349999999999
230	1	4	GNN	0.19832253	0.010396421	0.187926109
231	1	4	GNN	1.8676273	2.1683905	-0.3007632
232	1	4	GNN	2.0993576	2.2288864	-0.1295288000000001
233	1	4	GNN	6.4090633	4.4059606	2.0031026999999995
234	1	4	GNN	1.9824628	1.8497335	0.13272930000000005
235	1	4	GNN	2.0993576	1.3952132	0.7041443999999999
236	1	4	GNN	13.11527	11.889702	1.2255680000000009
237	1	4	GNN	3.135953	2.7291303	0.4068227000000002
238	1	4	GNN	5.7325144	5.03959	0.6929244000000008
239	1	4	GNN	5.1802483	7.984543	-2.8042947000000007
240	1	4	GNN	-1.0046246	0.1963115	-1.2009361
241	1	4	GNN	5.444083	4.899538	0.5445450000000003
242	1	4	GNN	2.0993576	2.4405377	-0.3411801000000003
243	1	4	GNN	4.936662	5.2241273	-0.28746530000000003
244	1	4	GNN	4.936662	5.615282	-0.6786199999999996
245	1	4	GNN	1.2129581	1.3134723	-0.10051419999999989
246	1	4	GNN	2.4643853	2.4472082	0.017177100000000056
247	1	4	GNN	4.936662	5.969181	-1.0325189999999997
248	1	4	GNN	4.710023	4.5294037	0.18061930000000004
249	1	4	GNN	-0.09912158	0.10077096	-0.19989254
250	1	4	GNN	4.297837	4.876992	-0.5791550000000001
251	1	4	GNN	9.642798	10.693012	-1.0502139999999986
252	1	4	GNN	5.7325144	5.1968403	0.5356741000000005
253	1	4	GNN	1.9824628	2.7652209	-0.7827581000000001
254	1	4	GNN	5.444083	5.477557	-0.033474000000000004
255	1	4	GNN	10.3682	6.4026213	3.9655787
256	1	4	GNN	1.1083095	1.6711936	-0.5628841
257	1	4	GNN	0.4972036	0.4575503	0.0396533
258	1	4	GNN	1.4255849	0.8823688	0.5432161000000001
259	1	4	GNN	2.0993576	3.3591683	-1.2598107
260	1	4	GNN	3.135953	0.6993036	2.4366494000000003
261	1	4	GNN	7.295463	5.5950027	1.7004602999999996
262	1	4	GNN	6.0514255	4.854944	1.1964815
263	1	4	GNN	9.642798	10.527395	-0.8845969999999994
264	1	4	GNN	5.444083	4.858121	0.5859620000000003
265	1	4	GNN	2.8560045	2.2906992	0.5653052999999999
266	1	4	GNN	0.09912158	0.08460868	0.014512899999999995
267	1	4	GNN	-0.19832253	0.69124043	-0.88956296
268	1	4	GNN	2.0993576	1.4406006	0.6587569999999998
269	1	4	GNN	1.8676273	2.5394998	-0.6718725000000001
270	1	4	GNN	3.434834	2.7577107	0.6771232999999999
271	1	4	GNN	7.874293	5.780255	2.0940379999999994
272	1	4	GNN	4.936662	4.214467	0.7221950000000001
273	1	4	GNN	3.5927033	3.38017	0.21253330000000004
274	1	4	GNN	4.936662	5.2973685	-0.36070650000000004
275	1	4	GNN	6.0514255	8.079962	-2.0285365000000004
276	1	4	GNN	3.135953	2.9132383	0.22271470000000004
277	1	4	GNN	1.3186784	0.9114349	0.4072435
278	1	4	GNN	4.108607	3.4323428	0.6762642000000003
279	1	4	GNN	5.444083	4.9853134	0.4587696000000001
280	1	4	GNN	3.2827797	1.9908934	1.2918862999999998
281	1	4	GNN	6.0514255	5.3075275	0.7438979999999997
282	1	4	GNN	1.7546765	1.4179966	0.33667990000000003
283	1	4	GNN	8.6127615	6.409622	2.2031395
284	1	4	GNN	7.046237	7.8031945	-0.7569575000000004
285	1	4	GNN	2.5916057	5.6924486	-3.1008428999999995
286	1	4	GNN	1.9824628	0.88409233	1.0983704699999999
287	1	4	GNN	6.0514255	5.6368694	0.41455609999999954
288	1	4	GNN	4.4977603	4.969782	-0.4720217
289	1	4	GNN	2.340101	2.8234103	-0.4833092999999997
290	1	4	GNN	6.0514255	5.1502934	0.9011320999999999
291	1	4	GNN	5.1802483	4.6224723	0.5577759999999996
292	1	4	GNN	4.710023	4.677626	0.032396999999999565
293	1	4	GNN	1.4255849	1.7298149	-0.30423
294	1	4	GNN	2.7220416	2.8051403	-0.0830987000000003
295	1	4	GNN	5.444083	5.1796627	0.2644203000000003
296	1	4	GNN	0.19832253	0.6228484	-0.42452586999999997
297	1	4	GNN	3.434834	3.4585216	-0.023687600000000142
298	1	4	GNN	1.7546765	2.6346831	-0.8800066000000002
299	1	4	GNN	-0.09912158	0.20289883	-0.30202041
300	1	4	GNN	-0.7997385	-0.03904587	-0.76069263
301	1	4	GNN	6.0514255	7.7883263	-1.7369008
302	1	4	GNN	6.817504	5.9698076	0.8476963999999994
303	1	4	GNN	5.444083	5.4204183	0.023664700000000316
304	1	4	GNN	6.4090633	3.9903347	2.4187285999999997
305	1	4	GNN	7.874293	5.7074227	2.1668702999999994
306	1	4	GNN	2.9938436	2.5286055	0.4652381000000001
307	1	4	GNN	1.64345	3.1380475	-1.4945974999999998
308	1	4	GNN	9.642798	8.505522	1.1372760000000017
309	1	4	GNN	1.1083095	1.4560533	-0.34774379999999994
310	1	4	GNN	5.5849	6.5229044	-0.9380043999999996
311	1	4	GNN	13.11527	10.679651	2.435619000000001
312	1	4	GNN	1.8676273	1.6652489	0.20237840000000018
313	1	4	GNN	6.0514255	5.3050756	0.7463498999999993
314	1	4	GNN	-1.2129581	-0.052760035	-1.1601980650000001
315	1	4	GNN	3.757068	3.8993897	-0.1423217000000001
316	1	4	GNN	2.218501	1.9049064	0.31359459999999983
317	1	4	GNN	4.710023	5.3712893	-0.6612663000000003
318	1	4	GNN	5.1802483	5.363612	-0.18336370000000013
319	1	4	GNN	7.295463	8.5515785	-1.2561155
320	1	4	GNN	3.434834	3.8482552	-0.41342120000000016
321	1	4	GNN	2.0993576	2.7765868	-0.6772292000000002
322	1	4	GNN	13.11527	11.629405	1.4858650000000004
323	1	4	GNN	2.0993576	1.2473422	0.8520153999999998
324	1	4	GNN	1.4255849	1.3167548	0.10883010000000004
325	1	4	GNN	2.340101	2.790583	-0.4504819999999996
326	1	4	GNN	0.0	0.10380046	-0.10380046
327	1	4	GNN	1.1083095	2.1177719	-1.0094624
328	1	4	GNN	4.108607	5.2826843	-1.1740772999999995
329	1	4	GNN	7.874293	7.851296	0.022997000000000156
330	1	4	GNN	4.936662	4.9285355	0.00812650000000037
331	1	4	GNN	1.3186784	1.8382633	-0.5195848999999999
332	1	4	GNN	4.4977603	4.6919127	-0.19415239999999923
333	1	4	GNN	4.297837	5.3071604	-1.0093233999999995
334	1	4	GNN	5.7325144	5.03959	0.6929244000000008
335	1	4	GNN	1.3186784	0.8941623	0.42451610000000006
336	1	4	GNN	13.11527	8.374088	4.741182
337	1	4	GNN	6.605967	8.208266	-1.6022990000000004
338	1	4	GNN	0.4972036	1.5875567	-1.0903531
339	1	4	GNN	0.90180033	2.803662	-1.9018616700000002
340	1	4	GNN	1.64345	1.4309483	0.21250170000000002
341	1	4	GNN	5.7325144	5.250614	0.4819004000000007
342	1	4	GNN	4.4977603	5.150367	-0.6526066999999998
343	1	4	GNN	4.4977603	4.6252775	-0.12751719999999978
344	1	4	GNN	6.0514255	6.192319	-0.14089350000000067
345	1	4	GNN	5.444083	5.628869	-0.1847859999999999
346	1	4	GNN	6.0514255	5.511547	0.5398784999999995
347	1	4	GNN	0.90180033	0.7262919	0.17550843000000005
348	1	4	GNN	5.1802483	4.423305	0.7569432999999997
349	1	4	GNN	7.874293	6.664566	1.209727
350	1	4	GNN	2.7220416	1.2935117	1.4285298999999998
351	1	4	GNN	0.7997385	1.6907902	-0.8910516999999999
352	1	4	GNN	0.09912158	0.20449731	-0.10537572999999999
353	1	4	GNN	5.1802483	5.5369806	-0.3567323
354	1	4	GNN	7.295463	7.42559	-0.13012699999999988
355	1	4	GNN	13.11527	11.998148	1.1171220000000002
356	1	4	GNN	3.434834	2.523077	0.9117570000000002
357	1	4	GNN	-0.7997385	-0.0036245435	-0.7961139565
358	1	4	GNN	2.7220416	2.6537302	0.0683113999999998
359	1	4	GNN	4.710023	4.7339087	-0.02388570000000012
360	1	4	GNN	0.09912158	0.19872671	-0.09960513
361	1	4	GNN	6.4090633	7.956135	-1.5470717
362	1	4	GNN	1.64345	2.755716	-1.112266
363	1	4	GNN	2.218501	2.2646055	-0.046104500000000215
364	1	4	GNN	5.1802483	5.516605	-0.3363567000000005
365	1	4	GNN	11.38537	10.497072	0.8882980000000007
366	1	4	GNN	6.4090633	5.6636205	0.7454427999999993
367	1	4	GNN	7.295463	7.566904	-0.27144100000000027
368	1	4	GNN	2.340101	2.4398596	-0.09975859999999992
369	1	4	GNN	2.340101	4.559514	-2.219413
370	1	4	GNN	5.1802483	5.7261086	-0.5458603000000002
371	1	4	GNN	5.444083	3.965923	1.47816
372	1	4	GNN	7.295463	5.872278	1.4231850000000001
373	1	4	GNN	9.642798	8.601334	1.0414640000000013
374	1	4	GNN	3.5927033	2.0586314	1.5340719000000003
375	1	4	GNN	4.297837	5.475627	-1.17779
376	1	4	GNN	3.434834	1.9270017	1.5078323
377	1	4	GNN	1.7546765	0.93100405	0.82367245
378	1	4	GNN	6.0514255	7.896612	-1.8451865000000005
379	1	4	GNN	0.7997385	0.50298035	0.29675815000000005
380	1	4	GNN	5.7325144	6.4079094	-0.675395
381	1	4	GNN	6.4090633	5.846672	0.5623912999999998
382	1	4	GNN	8.6127615	11.547329	-2.9345675
383	1	4	GNN	1.9824628	3.0636957	-1.0812328999999998
384	1	4	GNN	2.7220416	3.2845526	-0.5625110000000002
385	1	4	GNN	9.642798	8.535261	1.1075370000000007
386	1	4	GNN	3.434834	3.405337	0.029497000000000106
387	1	4	GNN	2.5916057	0.86218286	1.7294228400000002
388	1	4	GNN	1.0046246	1.4739676	-0.46934299999999984
389	1	4	GNN	5.7325144	4.9452434	0.7872710000000005
390	1	4	GNN	5.1802483	5.5423455	-0.3620972
391	1	4	GNN	5.1802483	5.069251	0.1109972999999993
392	1	4	GNN	5.444083	5.6056404	-0.1615574000000004
393	1	4	GNN	7.295463	4.764818	2.530645
394	1	4	GNN	2.340101	2.4477031	-0.10760209999999981
395	1	4	GNN	4.710023	5.928747	-1.2187240000000008
396	1	4	GNN	13.11527	10.757242	2.358028000000001
397	1	4	GNN	5.1802483	5.7903214	-0.6100731000000001
398	1	4	GNN	3.2827797	3.0889323	0.19384739999999967
399	1	4	GNN	7.295463	4.4938903	2.8015726999999995
400	1	4	GNN	4.936662	4.5241585	0.4125034999999997
401	1	4	GNN	-0.4972036	-0.0033769459	-0.49382665410000004
402	1	4	GNN	2.7220416	1.9017051	0.8203364999999998
403	1	4	GNN	1.7546765	1.9004248	-0.14574829999999994
404	1	4	GNN	2.4643853	2.9162343	-0.45184900000000017
405	1	4	GNN	0.6983451	1.4005303	-0.7021852
406	1	4	GNN	2.0993576	1.894335	0.20502259999999972
407	1	4	GNN	4.710023	5.1876965	-0.47767350000000075
408	1	4	GNN	4.710023	5.2919927	-0.5819697000000001
409	1	4	GNN	3.135953	2.9586976	0.1772554000000004
410	1	4	GNN	2.4643853	2.5676944	-0.10330910000000015
411	1	4	GNN	7.295463	8.133249	-0.8377859999999995
412	1	4	GNN	1.1083095	0.6861557	0.4221538
413	1	4	GNN	0.4972036	0.14520916	0.35199444
414	1	4	GNN	4.821399	4.0125265	0.8088725000000005
415	1	4	GNN	5.7325144	4.262209	1.4703054
416	1	4	GNN	5.444083	6.2283163	-0.7842333000000004
417	1	4	GNN	2.7220416	1.9049063	0.8171352999999999
418	1	4	GNN	1.2129581	0.8002616	0.4126965
419	1	4	GNN	0.09912158	0.5921297	-0.49300812
420	1	4	GNN	6.817504	6.4759116	0.3415923999999997
421	1	4	GNN	3.5927033	2.721389	0.8713143000000003
422	1	4	GNN	3.434834	1.7598178	1.6750162
423	1	4	GNN	2.5916057	2.3179748	0.2736309000000001
424	1	4	GNN	0.0	0.61735505	-0.61735505
425	1	4	GNN	2.9938436	5.0470877	-2.0532440999999997
426	1	4	GNN	2.7220416	3.7100632	-0.9880216000000002
427	1	4	GNN	6.2247624	4.810854	1.4139084000000004
428	1	4	GNN	4.4977603	5.6331825	-1.1354221999999998
429	1	4	GNN	6.0514255	8.07464	-2.023214500000001
430	1	4	GNN	0.5975294	0.46069843	0.13683097
431	1	4	GNN	5.7325144	6.3984737	-0.6659592999999999
432	1	4	GNN	2.5916057	1.700116	0.8914897000000002
433	1	4	GNN	1.0046246	1.9272367	-0.9226120999999998
434	1	4	GNN	1.0046246	1.4353127	-0.4306881
435	1	4	GNN	7.295463	5.545199	1.7502639999999996
436	1	4	GNN	5.7325144	5.0722923	0.6602221000000004
437	1	4	GNN	5.444083	4.337023	1.1070599999999997
438	1	4	GNN	6.0514255	5.177772	0.8736534999999996
439	1	4	GNN	11.38537	10.362528	1.0228420000000007
440	1	4	GNN	9.642798	12.002016	-2.3592179999999985
441	1	4	GNN	2.0993576	2.7323303	-0.6329727000000003
442	1	4	GNN	1.64345	2.7469149	-1.1034649
443	1	4	GNN	4.936662	4.5198307	0.4168313000000001
444	1	4	GNN	2.0993576	2.3614128	-0.26205520000000027
445	1	4	GNN	0.0	0.76493967	-0.76493967
446	1	4	GNN	0.0	0.10904687	-0.10904687
447	1	4	GNN	5.7325144	5.563526	0.16898839999999993
448	1	4	GNN	6.0514255	6.4477577	-0.3963322000000007
449	1	4	GNN	0.5975294	0.7101208	-0.11259140000000001
450	1	4	GNN	4.821399	4.0974665	0.7239325000000001
451	1	4	GNN	13.11527	10.464878	2.650392
452	1	4	GNN	5.0561504	3.3869631	1.6691873
453	1	4	GNN	8.6127615	6.287101	2.3256604999999997
454	1	4	GNN	1.8676273	2.3030999	-0.43547259999999977
455	1	4	GNN	8.6127615	7.82562	0.7871414999999997
456	1	4	GNN	8.6127615	7.722153	0.8906084999999999
457	1	4	GNN	5.1802483	5.6415005	-0.46125220000000056
458	1	4	GNN	4.936662	5.0229306	-0.08626859999999947
459	1	4	GNN	5.7325144	6.3363	-0.6037855999999993
460	1	4	GNN	-0.7997385	-0.020688668	-0.779049832
461	1	4	GNN	5.1802483	5.7866797	-0.6064314
462	1	4	GNN	-0.4972036	-0.019837365	-0.477366235
463	1	4	GNN	-1.0046246	-0.09118527	-0.9134393300000001
464	1	4	GNN	13.11527	11.109102	2.0061680000000006
465	1	4	GNN	0.7997385	0.6573576	0.14238090000000003
466	1	4	GNN	4.6022325	3.9323528	0.6698797000000005
467	1	4	GNN	1.1083095	0.91416943	0.1941400700000001
468	1	4	GNN	4.710023	5.495357	-0.7853340000000006
469	1	4	GNN	5.1802483	5.6745586	-0.4943103000000004
470	1	4	GNN	5.7325144	3.9261448	1.8063696000000005
471	1	4	GNN	11.38537	8.372188	3.0131820000000005
472	1	4	GNN	7.295463	5.254305	2.0411580000000002
473	1	4	GNN	4.710023	4.062201	0.6478219999999997
474	1	4	GNN	13.11527	10.434	2.6812700000000014
0	1	5	GNN	8.6127615	8.605965	0.006796500000000094
1	1	5	GNN	2.7220416	4.495185	-1.7731434000000004
2	1	5	GNN	6.4090633	6.005925	0.4031382999999993
3	1	5	GNN	6.4090633	5.528132	0.8809312999999994
4	1	5	GNN	5.444083	6.308727	-0.8646440000000002
5	1	5	GNN	1.533799	1.4489602	0.08483879999999999
6	1	5	GNN	5.7325144	5.3453803	0.3871340999999999
7	1	5	GNN	2.7220416	5.9188247	-3.1967831
8	1	5	GNN	5.7325144	5.780136	-0.047621599999999376
9	1	5	GNN	6.817504	5.8770843	0.9404196999999996
10	1	5	GNN	6.4090633	6.084524	0.32453929999999964
11	1	5	GNN	4.710023	4.520844	0.18917899999999932
12	1	5	GNN	3.5927033	4.0661783	-0.47347499999999965
13	1	5	GNN	2.4643853	2.226034	0.23835130000000015
14	1	5	GNN	7.295463	6.427582	0.8678809999999997
15	1	5	GNN	0.7997385	1.3965647	-0.5968262000000001
16	1	5	GNN	13.11527	9.531718	3.583552000000001
17	1	5	GNN	9.642798	10.795428	-1.1526299999999985
18	1	5	GNN	1.0046246	1.6473817	-0.6427570999999999
19	1	5	GNN	13.11527	10.453185	2.662085000000001
20	1	5	GNN	5.1802483	6.214444	-1.0341957000000006
21	1	5	GNN	-1.0046246	-0.38981032	-0.61481428
22	1	5	GNN	3.135953	3.6789978	-0.5430447999999997
23	1	5	GNN	4.4977603	3.9695907	0.5281696000000005
24	1	5	GNN	0.0	0.17149244	-0.17149244
25	1	5	GNN	3.434834	3.0824678	0.3523662000000001
26	1	5	GNN	2.0993576	2.4517238	-0.3523662000000001
27	1	5	GNN	1.533799	2.3369594	-0.8031604000000001
28	1	5	GNN	4.297837	5.070415	-0.7725779999999993
29	1	5	GNN	7.874293	7.7971764	0.07711660000000009
30	1	5	GNN	5.1802483	5.7229023	-0.5426540000000006
31	1	5	GNN	5.444083	6.0151296	-0.5710465999999998
32	1	5	GNN	5.5849	7.8731866	-2.2882866
33	1	5	GNN	7.295463	5.5581203	1.7373427000000001
34	1	5	GNN	5.1802483	6.717447	-1.5371987000000003
35	1	5	GNN	0.7997385	1.8348647	-1.0351262
36	1	5	GNN	5.1802483	5.5223026	-0.34205430000000003
37	1	5	GNN	2.8560045	2.8214726	0.03453190000000017
38	1	5	GNN	7.295463	6.5814114	0.7140515999999995
39	1	5	GNN	2.8560045	1.404056	1.4519485
40	1	5	GNN	3.5927033	3.999468	-0.40676469999999965
41	1	5	GNN	2.4643853	2.6475866	-0.1832012999999999
42	1	5	GNN	4.710023	5.8742294	-1.1642064000000003
43	1	5	GNN	-0.39728242	0.37162286	-0.76890528
44	1	5	GNN	3.135953	2.9071803	0.22877270000000038
45	1	5	GNN	4.297837	5.083619	-0.7857819999999993
46	1	5	GNN	5.1802483	5.705631	-0.5253827000000006
47	1	5	GNN	6.4090633	5.9778867	0.4311765999999997
48	1	5	GNN	2.7220416	2.5122497	0.20979189999999992
49	1	5	GNN	7.874293	6.2480845	1.6262084999999997
50	1	5	GNN	8.6127615	7.4406123	1.1721491999999998
51	1	5	GNN	5.7325144	5.5932927	0.13922170000000023
52	1	5	GNN	0.4972036	0.72854817	-0.23134457000000003
53	1	5	GNN	2.4643853	2.627456	-0.1630707
54	1	5	GNN	8.6127615	7.8849926	0.7277688999999992
55	1	5	GNN	1.9247988	2.324637	-0.39983820000000003
56	1	5	GNN	0.19832253	0.1464252	0.05189732999999999
57	1	5	GNN	5.1802483	4.978778	0.20147029999999955
58	1	5	GNN	1.64345	2.2991462	-0.6556962
59	1	5	GNN	13.11527	11.075531	2.039739000000001
60	1	5	GNN	4.710023	5.170753	-0.46073000000000075
61	1	5	GNN	2.0993576	1.1454482	0.9539093999999999
62	1	5	GNN	7.295463	6.744451	0.5510120000000001
63	1	5	GNN	5.7325144	5.829964	-0.09744960000000003
64	1	5	GNN	2.0993576	2.5453403	-0.44598270000000007
65	1	5	GNN	13.11527	10.630461	2.4848090000000003
66	1	5	GNN	6.4090633	6.26657	0.14249329999999993
67	1	5	GNN	4.6022325	5.5905156	-0.9882830999999994
68	1	5	GNN	4.396367	3.4229624	0.9734045999999998
69	1	5	GNN	5.7325144	6.2928996	-0.5603851999999998
70	1	5	GNN	2.7220416	3.6789978	-0.9569562
71	1	5	GNN	2.7220416	3.1410098	-0.4189682000000001
72	1	5	GNN	1.9824628	2.766052	-0.7835892000000002
73	1	5	GNN	0.7997385	0.7024972	0.09724129999999997
74	1	5	GNN	7.295463	6.34231	0.9531529999999995
75	1	5	GNN	3.2827797	3.0218763	0.2609033999999997
76	1	5	GNN	1.0046246	1.5729408	-0.5683161999999999
77	1	5	GNN	1.1083095	1.4654818	-0.3571723
78	1	5	GNN	4.297837	5.720857	-1.4230199999999993
79	1	5	GNN	0.19832253	0.25819185	-0.059869320000000004
80	1	5	GNN	4.936662	5.776733	-0.840071
81	1	5	GNN	0.29768264	0.9445636	-0.64688096
82	1	5	GNN	3.135953	3.1989684	-0.06301539999999983
83	1	5	GNN	5.444083	5.4756293	-0.03154629999999958
84	1	5	GNN	3.757068	3.7129748	0.04409319999999983
85	1	5	GNN	-0.29768264	0.25345552	-0.55113816
86	1	5	GNN	2.340101	1.5056597	0.8344413000000002
87	1	5	GNN	1.533799	1.118048	0.415751
88	1	5	GNN	5.1802483	4.9368205	0.24342780000000008
89	1	5	GNN	1.3186784	2.269088	-0.9504096
90	1	5	GNN	2.218501	2.2514598	-0.03295880000000029
91	1	5	GNN	2.340101	2.515642	-0.17554099999999995
92	1	5	GNN	5.444083	6.10665	-0.6625670000000001
93	1	5	GNN	3.928723	3.615557	0.3131660000000003
94	1	5	GNN	13.11527	9.794784	3.3204860000000007
95	1	5	GNN	6.4090633	6.882914	-0.47385070000000074
96	1	5	GNN	0.39728242	0.6376733	-0.24039087999999997
97	1	5	GNN	1.8676273	2.2505314	-0.38290409999999975
98	1	5	GNN	2.9938436	2.49121	0.5026335999999998
99	1	5	GNN	4.936662	6.1422634	-1.2056014
100	1	5	GNN	2.340101	2.7993093	-0.4592082999999998
101	1	5	GNN	6.0514255	7.0413814	-0.9899559
102	1	5	GNN	2.340101	2.7716444	-0.4315433999999998
103	1	5	GNN	3.135953	3.693291	-0.5573379999999997
104	1	5	GNN	9.642798	6.437017	3.205781000000001
105	1	5	GNN	5.7325144	4.2963376	1.4361768000000001
106	1	5	GNN	5.7325144	5.5858173	0.1466970999999999
107	1	5	GNN	8.6127615	5.4986677	3.114093799999999
108	1	5	GNN	4.821399	5.4954867	-0.6740876999999994
109	1	5	GNN	4.936662	5.3205323	-0.3838702999999999
110	1	5	GNN	2.7220416	2.5075326	0.21450900000000006
111	1	5	GNN	4.710023	5.6680675	-0.9580445000000006
112	1	5	GNN	2.0993576	3.248638	-1.1492804000000003
113	1	5	GNN	3.434834	2.5010788	0.9337551999999998
114	1	5	GNN	0.7997385	1.408081	-0.6083424999999999
115	1	5	GNN	3.434834	2.8356836	0.5991504000000001
116	1	5	GNN	0.19832253	0.68546116	-0.48713863
117	1	5	GNN	5.7325144	5.4880967	0.24441770000000052
118	1	5	GNN	4.710023	8.428672	-3.718649000000001
119	1	5	GNN	-0.90180033	-0.29728156	-0.6045187700000001
120	1	5	GNN	-0.5975294	-0.32050437	-0.27702503
121	1	5	GNN	9.642798	8.421994	1.220804000000001
122	1	5	GNN	5.1802483	5.1831546	-0.0029063000000002503
123	1	5	GNN	1.2129581	1.5091802	-0.29622210000000004
124	1	5	GNN	4.108607	5.4697156	-1.3611085999999997
125	1	5	GNN	0.6983451	0.6212434	0.07710170000000005
126	1	5	GNN	4.936662	5.3549256	-0.4182635999999995
127	1	5	GNN	6.0514255	6.540137	-0.48871149999999997
128	1	5	GNN	4.710023	5.1178937	-0.40787070000000014
129	1	5	GNN	5.1802483	5.7030206	-0.5227723000000006
130	1	5	GNN	3.434834	2.2093542	1.2254798
131	1	5	GNN	2.218501	0.4463792	1.7721217999999999
132	1	5	GNN	4.4977603	5.59337	-1.0956096999999998
133	1	5	GNN	5.444083	6.068416	-0.624333
134	1	5	GNN	1.8676273	2.763096	-0.8954686999999999
135	1	5	GNN	4.4977603	4.517404	-0.019643699999999598
136	1	5	GNN	5.7325144	6.4957767	-0.7632623000000001
137	1	5	GNN	13.11527	10.49437	2.6209000000000007
138	1	5	GNN	6.4090633	5.3151526	1.0939106999999995
139	1	5	GNN	2.7220416	2.697777	0.02426459999999997
140	1	5	GNN	5.7325144	5.50262	0.22989440000000005
141	1	5	GNN	2.340101	2.7738707	-0.4337696999999996
142	1	5	GNN	6.4090633	5.794186	0.6148772999999998
143	1	5	GNN	6.817504	5.9066234	0.9108805999999996
144	1	5	GNN	6.4090633	4.512057	1.8970062999999993
145	1	5	GNN	6.0514255	5.572102	0.47932349999999957
146	1	5	GNN	5.444083	4.556104	0.8879789999999996
147	1	5	GNN	4.710023	5.2766414	-0.5666184000000003
148	1	5	GNN	0.5975294	0.78654796	-0.18901856000000006
149	1	5	GNN	6.0514255	6.884441	-0.8330155000000001
150	1	5	GNN	2.8560045	2.2326868	0.6233176999999999
151	1	5	GNN	4.936662	3.6424034	1.2942586
152	1	5	GNN	9.642798	8.890271	0.7525270000000006
153	1	5	GNN	4.936662	4.6161265	0.3205355000000001
154	1	5	GNN	5.7325144	5.921791	-0.18927659999999946
155	1	5	GNN	4.936662	4.6992164	0.23744560000000003
156	1	5	GNN	3.135953	3.1339548	0.001998200000000061
157	1	5	GNN	9.642798	11.107463	-1.4646649999999983
158	1	5	GNN	6.0514255	5.747104	0.30432149999999947
159	1	5	GNN	5.7325144	4.879935	0.8525794000000007
160	1	5	GNN	6.2247624	3.6004875	2.6242749000000005
161	1	5	GNN	5.7325144	5.454918	0.2775964000000002
162	1	5	GNN	-0.29768264	-0.3331313	0.03544866000000002
163	1	5	GNN	6.4090633	8.339455	-1.9303916999999995
164	1	5	GNN	3.135953	2.242501	0.8934520000000004
165	1	5	GNN	0.4972036	0.94448864	-0.44728503999999997
166	1	5	GNN	0.0	0.24675861	-0.24675861
167	1	5	GNN	4.710023	5.1360264	-0.4260034000000008
168	1	5	GNN	1.9824628	2.9000432	-0.9175803999999999
169	1	5	GNN	6.0514255	5.6868815	0.36454399999999954
170	1	5	GNN	6.4090633	6.160952	0.2481112999999997
171	1	5	GNN	-0.4972036	-0.46370244	-0.03350116000000003
172	1	5	GNN	4.4977603	4.936833	-0.43907269999999965
173	1	5	GNN	5.1802483	5.359777	-0.17952870000000054
174	1	5	GNN	5.1802483	5.7849817	-0.6047334000000006
175	1	5	GNN	6.817504	5.4756927	1.3418112999999998
176	1	5	GNN	0.09912158	0.18926534	-0.09014376
177	1	5	GNN	2.0993576	2.443041	-0.3436834000000002
178	1	5	GNN	5.1802483	6.033943	-0.8536947000000001
179	1	5	GNN	6.0514255	4.6562734	1.3951520999999998
180	1	5	GNN	4.936662	5.652024	-0.7153619999999998
181	1	5	GNN	5.8877125	5.221367	0.6663455000000003
182	1	5	GNN	13.11527	12.631158	0.48411200000000143
183	1	5	GNN	4.710023	5.3719087	-0.6618857
184	1	5	GNN	5.444083	6.088865	-0.6447820000000002
185	1	5	GNN	1.533799	1.8765588	-0.34275980000000006
186	1	5	GNN	4.4977603	5.397973	-0.9002127
187	1	5	GNN	2.218501	2.722884	-0.5043830000000002
188	1	5	GNN	4.936662	5.6736083	-0.7369462999999996
189	1	5	GNN	2.9938436	3.4300127	-0.43616909999999987
190	1	5	GNN	7.874293	7.521408	0.35288499999999967
191	1	5	GNN	5.7325144	5.489977	0.24253740000000068
192	1	5	GNN	5.444083	5.3114934	0.1325896000000002
193	1	5	GNN	6.0514255	7.6356626	-1.5842371000000002
194	1	5	GNN	2.7220416	1.5926734	1.1293681999999998
195	1	5	GNN	4.4977603	5.5896125	-1.0918522
196	1	5	GNN	6.0514255	5.543138	0.5082874999999998
197	1	5	GNN	0.5975294	0.78190434	-0.18437494
198	1	5	GNN	6.817504	7.714965	-0.8974610000000007
199	1	5	GNN	7.874293	8.6014185	-0.7271254999999996
200	1	5	GNN	5.1802483	5.9356823	-0.7554340000000002
201	1	5	GNN	0.4972036	1.5314127	-1.0342091
202	1	5	GNN	2.7220416	2.6656566	0.056384999999999685
203	1	5	GNN	-0.5975294	0.05519952	-0.6527289199999999
204	1	5	GNN	1.9824628	1.3133167	0.6691461000000001
205	1	5	GNN	3.5927033	3.6916516	-0.09894829999999999
206	1	5	GNN	4.936662	5.8951516	-0.9584896
207	1	5	GNN	4.710023	5.625925	-0.915902
208	1	5	GNN	0.6983451	1.4390994	-0.7407542999999999
209	1	5	GNN	0.7997385	1.8993814	-1.0996429
210	1	5	GNN	0.4972036	0.70041883	-0.20321523000000002
211	1	5	GNN	11.38537	10.41072	0.9746500000000005
212	1	5	GNN	4.936662	5.7221684	-0.7855064
213	1	5	GNN	4.4977603	5.981568	-1.4838076999999998
214	1	5	GNN	0.5975294	1.97202	-1.3744906000000001
215	1	5	GNN	2.9938436	3.251444	-0.25760039999999984
216	1	5	GNN	4.710023	4.554507	0.15551599999999954
217	1	5	GNN	5.444083	2.1953192	3.2487638
218	1	5	GNN	4.710023	5.554027	-0.844004
219	1	5	GNN	2.218501	1.4401785	0.7783224999999998
220	1	5	GNN	1.0046246	1.3355262	-0.3309016
221	1	5	GNN	4.710023	5.661803	-0.9517800000000003
222	1	5	GNN	5.444083	6.117968	-0.6738850000000003
223	1	5	GNN	4.4977603	5.160392	-0.6626316999999995
224	1	5	GNN	5.7325144	4.80207	0.9304444000000007
225	1	5	GNN	2.7220416	3.355958	-0.6339164000000004
226	1	5	GNN	4.710023	5.779327	-1.0693040000000007
227	1	5	GNN	3.434834	5.206163	-1.7713290000000002
228	1	5	GNN	5.5849	5.386521	0.19837900000000008
229	1	5	GNN	5.5849	5.6824937	-0.0975937
230	1	5	GNN	0.19832253	0.075905025	0.122417505
231	1	5	GNN	1.8676273	2.6986623	-0.831035
232	1	5	GNN	2.0993576	2.4645982	-0.36524060000000036
233	1	5	GNN	6.4090633	5.6438556	0.7652076999999995
234	1	5	GNN	1.9824628	2.009296	-0.0268332
235	1	5	GNN	2.0993576	1.4102464	0.6891111999999999
236	1	5	GNN	13.11527	12.414585	0.700685
237	1	5	GNN	3.135953	3.2534628	-0.11750979999999966
238	1	5	GNN	5.7325144	5.052522	0.6799924000000006
239	1	5	GNN	5.1802483	8.603761	-3.4235127000000007
240	1	5	GNN	-1.0046246	0.29656106	-1.30118566
241	1	5	GNN	5.444083	5.044554	0.39952900000000025
242	1	5	GNN	2.0993576	2.786784	-0.6874264000000001
243	1	5	GNN	4.936662	5.6685185	-0.7318565000000001
244	1	5	GNN	4.936662	6.160952	-1.2242899999999999
245	1	5	GNN	1.2129581	1.335169	-0.12221090000000001
246	1	5	GNN	2.4643853	4.111563	-1.6471777000000003
247	1	5	GNN	4.936662	5.60881	-0.672148
248	1	5	GNN	4.710023	4.9527206	-0.2426976000000005
249	1	5	GNN	-0.09912158	0.16195463	-0.26107621
250	1	5	GNN	4.297837	5.136419	-0.8385819999999997
251	1	5	GNN	9.642798	11.187918	-1.545119999999999
252	1	5	GNN	5.7325144	5.508948	0.22356640000000016
253	1	5	GNN	1.9824628	2.7082396	-0.7257768000000002
254	1	5	GNN	5.444083	5.4994736	-0.05539059999999996
255	1	5	GNN	10.3682	6.9501195	3.4180805000000003
256	1	5	GNN	1.1083095	1.9897846	-0.8814750999999998
257	1	5	GNN	0.4972036	0.5116623	-0.014458699999999991
258	1	5	GNN	1.4255849	0.99651617	0.42906873
259	1	5	GNN	2.0993576	3.1077254	-1.0083678000000003
260	1	5	GNN	3.135953	0.5417683	2.5941847000000005
261	1	5	GNN	7.295463	6.2952037	1.0002592999999997
262	1	5	GNN	6.0514255	5.3278966	0.7235288999999998
263	1	5	GNN	9.642798	10.723334	-1.0805359999999986
264	1	5	GNN	5.444083	5.38485	0.05923299999999987
265	1	5	GNN	2.8560045	2.4794338	0.37657070000000026
266	1	5	GNN	0.09912158	0.15626863	-0.05714704999999999
267	1	5	GNN	-0.19832253	0.58370584	-0.78202837
268	1	5	GNN	2.0993576	2.9705367	-0.8711791
269	1	5	GNN	1.8676273	2.318658	-0.4510307
270	1	5	GNN	3.434834	3.6919773	-0.2571433000000001
271	1	5	GNN	7.874293	5.9348183	1.9394746999999999
272	1	5	GNN	4.936662	5.4323378	-0.4956757999999999
273	1	5	GNN	3.5927033	3.5529919	0.039711400000000285
274	1	5	GNN	4.936662	5.6131296	-0.6764675999999996
275	1	5	GNN	6.0514255	8.682324	-2.6308985
276	1	5	GNN	3.135953	3.200689	-0.0647359999999999
277	1	5	GNN	1.3186784	1.1951638	0.12351460000000003
278	1	5	GNN	4.108607	3.5338073	0.5747997000000002
279	1	5	GNN	5.444083	4.954257	0.4898259999999999
280	1	5	GNN	3.2827797	3.0240061	0.25877360000000005
281	1	5	GNN	6.0514255	5.5925803	0.45884519999999984
282	1	5	GNN	1.7546765	1.3824298	0.37224670000000004
283	1	5	GNN	8.6127615	6.42956	2.183201499999999
284	1	5	GNN	7.046237	8.117604	-1.0713670000000004
285	1	5	GNN	2.5916057	5.191348	-2.5997422999999995
286	1	5	GNN	1.9824628	1.1859875	0.7964753
287	1	5	GNN	6.0514255	5.5653906	0.48603489999999994
288	1	5	GNN	4.4977603	4.9846444	-0.48688409999999926
289	1	5	GNN	2.340101	3.9461942	-1.6060931999999997
290	1	5	GNN	6.0514255	5.192902	0.8585234999999996
291	1	5	GNN	5.1802483	4.760033	0.42021529999999974
292	1	5	GNN	4.710023	4.8949428	-0.1849198000000003
293	1	5	GNN	1.4255849	2.2693954	-0.8438105
294	1	5	GNN	2.7220416	3.1115832	-0.38954160000000027
295	1	5	GNN	5.444083	5.591458	-0.14737500000000026
296	1	5	GNN	0.19832253	0.7075101	-0.50918757
297	1	5	GNN	3.434834	3.637818	-0.20298400000000028
298	1	5	GNN	1.7546765	3.0337026	-1.2790260999999998
299	1	5	GNN	-0.09912158	0.30714464	-0.40626622
300	1	5	GNN	-0.7997385	-0.4532891	-0.3464494
301	1	5	GNN	6.0514255	7.9757404	-1.9243149000000006
302	1	5	GNN	6.817504	6.3985944	0.4189095999999992
303	1	5	GNN	5.444083	5.0616384	0.38244460000000036
304	1	5	GNN	6.4090633	4.4725246	1.9365386999999998
305	1	5	GNN	7.874293	6.0174317	1.8568612999999994
306	1	5	GNN	2.9938436	2.7940404	0.19980319999999985
307	1	5	GNN	1.64345	3.1067579	-1.4633078999999998
308	1	5	GNN	9.642798	8.425931	1.2168670000000006
309	1	5	GNN	1.1083095	1.8146927	-0.7063831999999999
310	1	5	GNN	5.5849	6.5015316	-0.9166315999999997
311	1	5	GNN	13.11527	11.150064	1.9652060000000002
312	1	5	GNN	1.8676273	2.3676012	-0.4999739000000001
313	1	5	GNN	6.0514255	5.6863565	0.3650690000000001
314	1	5	GNN	-1.2129581	-0.35287243	-0.86008567
315	1	5	GNN	3.757068	4.0120835	-0.2550155000000003
316	1	5	GNN	2.218501	3.2537048	-1.0352038000000001
317	1	5	GNN	4.710023	5.3158927	-0.6058697000000004
318	1	5	GNN	5.1802483	5.8799257	-0.6996774000000006
319	1	5	GNN	7.295463	8.41448	-1.1190169999999995
320	1	5	GNN	3.434834	3.5840075	-0.14917349999999985
321	1	5	GNN	2.0993576	3.128407	-1.0290494000000003
322	1	5	GNN	13.11527	12.3472595	0.7680105000000008
323	1	5	GNN	2.0993576	1.3148348	0.7845227999999997
324	1	5	GNN	1.4255849	1.3820719	0.043513000000000135
325	1	5	GNN	2.340101	3.0989037	-0.7588026999999999
326	1	5	GNN	0.0	0.18140736	-0.18140736
327	1	5	GNN	1.1083095	2.1918526	-1.0835430999999998
328	1	5	GNN	4.108607	5.452066	-1.3434590000000002
329	1	5	GNN	7.874293	7.4294906	0.4448023999999995
330	1	5	GNN	4.936662	5.250317	-0.3136549999999998
331	1	5	GNN	1.3186784	2.0846422	-0.7659637999999998
332	1	5	GNN	4.4977603	4.9687862	-0.4710258999999999
333	1	5	GNN	4.297837	5.2668056	-0.9689685999999993
334	1	5	GNN	5.7325144	5.0525217	0.6799927000000006
335	1	5	GNN	1.3186784	1.1583041	0.16037429999999997
336	1	5	GNN	13.11527	8.533246	4.5820240000000005
337	1	5	GNN	6.605967	8.194698	-1.588731000000001
338	1	5	GNN	0.4972036	1.9546806	-1.4574770000000001
339	1	5	GNN	0.90180033	2.697346	-1.79554567
340	1	5	GNN	1.64345	1.3770814	0.26636860000000007
341	1	5	GNN	5.7325144	5.4909396	0.24157480000000042
342	1	5	GNN	4.4977603	5.531871	-1.0341106999999994
343	1	5	GNN	4.4977603	5.0718946	-0.5741342999999999
344	1	5	GNN	6.0514255	6.1591005	-0.10767500000000041
345	1	5	GNN	5.444083	5.9683733	-0.5242902999999997
346	1	5	GNN	6.0514255	5.616692	0.4347335000000001
347	1	5	GNN	0.90180033	1.4084705	-0.5066701699999999
348	1	5	GNN	5.1802483	4.9235606	0.25668769999999963
349	1	5	GNN	7.874293	6.4321384	1.4421545999999994
350	1	5	GNN	2.7220416	1.901059	0.8209825999999998
351	1	5	GNN	0.7997385	1.6197512	-0.8200127
352	1	5	GNN	0.09912158	0.24299659	-0.14387501000000003
353	1	5	GNN	5.1802483	5.6437335	-0.46348520000000004
354	1	5	GNN	7.295463	7.5196223	-0.22415930000000017
355	1	5	GNN	13.11527	12.586282	0.528988
356	1	5	GNN	3.434834	3.8202083	-0.38537430000000006
357	1	5	GNN	-0.7997385	0.07110928	-0.8708477800000001
358	1	5	GNN	2.7220416	3.1471252	-0.42508360000000023
359	1	5	GNN	4.710023	4.89278	-0.1827570000000005
360	1	5	GNN	0.09912158	-0.2611335	0.36025508
361	1	5	GNN	6.4090633	8.423772	-2.0147087
362	1	5	GNN	1.64345	2.8316896	-1.1882395999999997
363	1	5	GNN	2.218501	2.4840193	-0.2655183000000001
364	1	5	GNN	5.1802483	5.673938	-0.4936897
365	1	5	GNN	11.38537	10.545	0.8403700000000001
366	1	5	GNN	6.4090633	5.5286355	0.8804277999999996
367	1	5	GNN	7.295463	7.520211	-0.22474799999999995
368	1	5	GNN	2.340101	2.3336194	0.006481600000000309
369	1	5	GNN	2.340101	4.5850596	-2.2449586
370	1	5	GNN	5.1802483	5.5810676	-0.4008193000000002
371	1	5	GNN	5.444083	4.503166	0.9409169999999998
372	1	5	GNN	7.295463	6.0339613	1.2615017000000002
373	1	5	GNN	9.642798	8.63767	1.005128000000001
374	1	5	GNN	3.5927033	3.260396	0.3323073000000001
375	1	5	GNN	4.297837	5.7950816	-1.4972445999999993
376	1	5	GNN	3.434834	3.313565	0.12126899999999985
377	1	5	GNN	1.7546765	1.4777488	0.2769276999999999
378	1	5	GNN	6.0514255	8.428672	-2.377246500000001
379	1	5	GNN	0.7997385	0.6218288	0.17790970000000006
380	1	5	GNN	5.7325144	6.7750635	-1.0425490999999996
381	1	5	GNN	6.4090633	6.2215676	0.1874956999999995
382	1	5	GNN	8.6127615	12.516381	-3.9036195000000014
383	1	5	GNN	1.9824628	3.19828	-1.2158172
384	1	5	GNN	2.7220416	2.8386137	-0.11657209999999996
385	1	5	GNN	9.642798	8.628028	1.0147700000000004
386	1	5	GNN	3.434834	3.613377	-0.1785429999999999
387	1	5	GNN	2.5916057	1.5560311	1.0355746000000001
388	1	5	GNN	1.0046246	1.8925002	-0.8878755999999999
389	1	5	GNN	5.7325144	5.1457734	0.586741
390	1	5	GNN	5.1802483	5.588262	-0.4080137000000006
391	1	5	GNN	5.1802483	5.3719087	-0.19166039999999995
392	1	5	GNN	5.444083	5.4941535	-0.05007050000000035
393	1	5	GNN	7.295463	5.9812026	1.3142604000000002
394	1	5	GNN	2.340101	2.389384	-0.049282999999999966
395	1	5	GNN	4.710023	6.1767335	-1.4667105000000005
396	1	5	GNN	13.11527	11.275044	1.8402260000000012
397	1	5	GNN	5.1802483	5.60043	-0.42018170000000055
398	1	5	GNN	3.2827797	3.220443	0.06233669999999991
399	1	5	GNN	7.295463	5.4564962	1.8389667999999997
400	1	5	GNN	4.936662	5.053263	-0.11660100000000018
401	1	5	GNN	-0.4972036	0.122771725	-0.619975325
402	1	5	GNN	2.7220416	3.3499234	-0.6278818000000004
403	1	5	GNN	1.7546765	2.275934	-0.5212574999999999
404	1	5	GNN	2.4643853	3.2622302	-0.7978448999999999
405	1	5	GNN	0.6983451	1.3989536	-0.7006085
406	1	5	GNN	2.0993576	2.4665933	-0.36723570000000016
407	1	5	GNN	4.710023	4.825537	-0.11551400000000012
408	1	5	GNN	4.710023	5.7705917	-1.0605687000000001
409	1	5	GNN	3.135953	3.647016	-0.5110629999999996
410	1	5	GNN	2.4643853	2.5466154	-0.08223009999999986
411	1	5	GNN	7.295463	8.49824	-1.2027769999999993
412	1	5	GNN	1.1083095	0.77181774	0.33649176000000003
413	1	5	GNN	0.4972036	0.22380143	0.27340217
414	1	5	GNN	4.821399	3.731782	1.0896170000000005
415	1	5	GNN	5.7325144	4.5975833	1.1349311000000002
416	1	5	GNN	5.444083	5.7936425	-0.3495594999999998
417	1	5	GNN	2.7220416	3.3281462	-0.6061046000000001
418	1	5	GNN	1.2129581	0.9985345	0.21442360000000005
419	1	5	GNN	0.09912158	0.54094714	-0.44182556
420	1	5	GNN	6.817504	6.4444213	0.37308269999999943
421	1	5	GNN	3.5927033	3.217301	0.3754023000000002
422	1	5	GNN	3.434834	2.0303752	1.4044588
423	1	5	GNN	2.5916057	2.6848717	-0.09326599999999985
424	1	5	GNN	0.0	0.6654455	-0.6654455
425	1	5	GNN	2.9938436	5.5450635	-2.5512199000000004
426	1	5	GNN	2.7220416	4.547086	-1.8250444000000003
427	1	5	GNN	6.2247624	5.04201	1.1827524
428	1	5	GNN	4.4977603	5.567901	-1.0701406999999996
429	1	5	GNN	6.0514255	8.5009575	-2.4495320000000005
430	1	5	GNN	0.5975294	0.5137331	0.08379629999999993
431	1	5	GNN	5.7325144	5.8426547	-0.11014029999999941
432	1	5	GNN	2.5916057	2.1552863	0.4363193999999999
433	1	5	GNN	1.0046246	2.5474784	-1.5428538
434	1	5	GNN	1.0046246	1.4697796	-0.465155
435	1	5	GNN	7.295463	6.196518	1.0989449999999996
436	1	5	GNN	5.7325144	5.574172	0.15834240000000044
437	1	5	GNN	5.444083	4.698501	0.7455819999999997
438	1	5	GNN	6.0514255	5.6571684	0.3942570999999999
439	1	5	GNN	11.38537	9.612984	1.7723859999999991
440	1	5	GNN	9.642798	12.415545	-2.772746999999999
441	1	5	GNN	2.0993576	3.016323	-0.9169654
442	1	5	GNN	1.64345	2.7666917	-1.1232417
443	1	5	GNN	4.936662	5.047776	-0.11111399999999971
444	1	5	GNN	2.0993576	2.733165	-0.6338074000000002
445	1	5	GNN	0.0	0.97226244	-0.97226244
446	1	5	GNN	0.0	0.19575414	-0.19575414
447	1	5	GNN	5.7325144	5.540446	0.19206840000000014
448	1	5	GNN	6.0514255	6.8019185	-0.7504930000000005
449	1	5	GNN	0.5975294	0.81000954	-0.21248014000000004
450	1	5	GNN	4.821399	4.613808	0.20759100000000075
451	1	5	GNN	13.11527	10.53723	2.5780400000000014
452	1	5	GNN	5.0561504	3.312386	1.7437643999999999
453	1	5	GNN	8.6127615	6.0882697	2.5244918
454	1	5	GNN	1.8676273	2.722909	-0.8552816999999999
455	1	5	GNN	8.6127615	8.046174	0.5665874999999989
456	1	5	GNN	8.6127615	7.432854	1.1799074999999997
457	1	5	GNN	5.1802483	5.58242	-0.40217170000000024
458	1	5	GNN	4.936662	5.1831546	-0.24649259999999984
459	1	5	GNN	5.7325144	7.1109276	-1.3784131999999998
460	1	5	GNN	-0.7997385	-0.30626005	-0.49347845
461	1	5	GNN	5.1802483	5.616806	-0.4365577000000007
462	1	5	GNN	-0.4972036	-0.31837916	-0.17882444000000003
463	1	5	GNN	-1.0046246	-0.36860025	-0.63602435
464	1	5	GNN	13.11527	9.802625	3.312645
465	1	5	GNN	0.7997385	0.77298176	0.026756740000000057
466	1	5	GNN	4.6022325	4.6528955	-0.050662999999999236
467	1	5	GNN	1.1083095	0.8305786	0.2777309000000001
468	1	5	GNN	4.710023	5.3292694	-0.6192464000000006
469	1	5	GNN	5.1802483	5.4743915	-0.2941432000000006
470	1	5	GNN	5.7325144	3.8061228	1.9263916000000005
471	1	5	GNN	11.38537	8.432609	2.9527610000000006
472	1	5	GNN	7.295463	5.8485613	1.4469016999999997
473	1	5	GNN	4.710023	4.4227815	0.2872414999999995
474	1	5	GNN	13.11527	10.368066	2.747204
0	1	6	GNN	8.6127615	7.7863536	0.8264078999999995
1	1	6	GNN	2.7220416	4.1528645	-1.4308229
2	1	6	GNN	6.4090633	5.2819147	1.1271486
3	1	6	GNN	6.4090633	4.9293227	1.4797405999999995
4	1	6	GNN	5.444083	6.04029	-0.5962069999999997
5	1	6	GNN	1.533799	1.6318874	-0.09808840000000019
6	1	6	GNN	5.7325144	5.3864546	0.3460597999999999
7	1	6	GNN	2.7220416	6.3124914	-3.5904498
8	1	6	GNN	5.7325144	6.2828517	-0.5503372999999998
9	1	6	GNN	6.817504	5.456761	1.3607429999999994
10	1	6	GNN	6.4090633	5.8992343	0.5098289999999999
11	1	6	GNN	4.710023	4.1315565	0.5784664999999993
12	1	6	GNN	3.5927033	3.9578023	-0.36509899999999984
13	1	6	GNN	2.4643853	1.8107476	0.6536377
14	1	6	GNN	7.295463	7.0332274	0.26223559999999946
15	1	6	GNN	0.7997385	1.5589018	-0.7591632999999999
16	1	6	GNN	13.11527	9.219865	3.8954050000000002
17	1	6	GNN	9.642798	11.298349	-1.655550999999999
18	1	6	GNN	1.0046246	1.6086462	-0.6040215999999998
19	1	6	GNN	13.11527	11.167668	1.9476019999999998
20	1	6	GNN	5.1802483	5.8637195	-0.6834712000000005
21	1	6	GNN	-1.0046246	-0.4258318	-0.5787928000000001
22	1	6	GNN	3.135953	3.6357844	-0.4998313999999997
23	1	6	GNN	4.4977603	3.9387088	0.5590515000000003
24	1	6	GNN	0.0	-0.13089019	0.13089019
25	1	6	GNN	3.434834	2.9281442	0.5066897999999997
26	1	6	GNN	2.0993576	2.5253282	-0.4259706000000003
27	1	6	GNN	1.533799	2.1778982	-0.6440992000000001
28	1	6	GNN	4.297837	5.2490807	-0.9512437
29	1	6	GNN	7.874293	7.8706117	0.0036812999999993323
30	1	6	GNN	5.1802483	5.464165	-0.2839167000000007
31	1	6	GNN	5.444083	5.767331	-0.3232480000000004
32	1	6	GNN	5.5849	8.035298	-2.450397999999999
33	1	6	GNN	7.295463	4.683186	2.6122769999999997
34	1	6	GNN	5.1802483	6.4092407	-1.2289924
35	1	6	GNN	0.7997385	1.8990719	-1.0993334
36	1	6	GNN	5.1802483	4.705241	0.4750072999999997
37	1	6	GNN	2.8560045	2.5785613	0.2774432
38	1	6	GNN	7.295463	6.222205	1.073258
39	1	6	GNN	2.8560045	1.065335	1.7906695000000001
40	1	6	GNN	3.5927033	4.3097396	-0.7170363000000002
41	1	6	GNN	2.4643853	2.3820803	0.08230499999999985
42	1	6	GNN	4.710023	5.377113	-0.66709
43	1	6	GNN	-0.39728242	-0.09103185	-0.30625057
44	1	6	GNN	3.135953	2.7687986	0.3671544
45	1	6	GNN	4.297837	5.218726	-0.9208889999999998
46	1	6	GNN	5.1802483	5.4166555	-0.23640720000000037
47	1	6	GNN	6.4090633	5.620941	0.7881222999999995
48	1	6	GNN	2.7220416	3.0826037	-0.3605621000000001
49	1	6	GNN	7.874293	5.9190974	1.9551955999999997
50	1	6	GNN	8.6127615	7.0714765	1.5412849999999993
51	1	6	GNN	5.7325144	4.953141	0.7793734000000008
52	1	6	GNN	0.4972036	0.57319957	-0.07599596999999997
53	1	6	GNN	2.4643853	2.3881102	0.07627510000000015
54	1	6	GNN	8.6127615	7.8428993	0.7698621999999995
55	1	6	GNN	1.9247988	2.4474227	-0.5226239000000001
56	1	6	GNN	0.19832253	-0.2909753	0.48929783
57	1	6	GNN	5.1802483	5.265502	-0.08525369999999999
58	1	6	GNN	1.64345	2.2920084	-0.6485583999999998
59	1	6	GNN	13.11527	11.445469	1.6698010000000014
60	1	6	GNN	4.710023	4.6700525	0.03997049999999991
61	1	6	GNN	2.0993576	0.9942884	1.1050692
62	1	6	GNN	7.295463	6.325282	0.9701810000000002
63	1	6	GNN	5.7325144	6.2152395	-0.4827250999999997
64	1	6	GNN	2.0993576	2.3512623	-0.2519047000000003
65	1	6	GNN	13.11527	11.3605995	1.7546705000000014
66	1	6	GNN	6.4090633	5.752913	0.6561502999999993
67	1	6	GNN	4.6022325	5.1894045	-0.5871719999999998
68	1	6	GNN	4.396367	3.2423196	1.1540473999999996
69	1	6	GNN	5.7325144	6.3484416	-0.6159271999999998
70	1	6	GNN	2.7220416	3.6357844	-0.9137428000000001
71	1	6	GNN	2.7220416	3.4131293	-0.6910877000000002
72	1	6	GNN	1.9824628	2.5315144	-0.5490515999999999
73	1	6	GNN	0.7997385	0.53809965	0.26163885
74	1	6	GNN	7.295463	6.551426	0.7440369999999996
75	1	6	GNN	3.2827797	2.772225	0.5105546999999997
76	1	6	GNN	1.0046246	1.6320622	-0.6274375999999999
77	1	6	GNN	1.1083095	1.4891315	-0.380822
78	1	6	GNN	4.297837	5.221401	-0.9235639999999998
79	1	6	GNN	0.19832253	-0.12417069	0.32249322
80	1	6	GNN	4.936662	5.8396297	-0.9029676999999996
81	1	6	GNN	0.29768264	0.73788184	-0.4401992
82	1	6	GNN	3.135953	1.9049609	1.2309921000000001
83	1	6	GNN	5.444083	4.697694	0.7463889999999997
84	1	6	GNN	3.757068	3.641427	0.11564099999999966
85	1	6	GNN	-0.29768264	-0.079292536	-0.218390104
86	1	6	GNN	2.340101	1.281769	1.0583320000000003
87	1	6	GNN	1.533799	0.938677	0.5951219999999999
88	1	6	GNN	5.1802483	5.090216	0.09003229999999984
89	1	6	GNN	1.3186784	2.0991895	-0.7805111
90	1	6	GNN	2.218501	2.4157245	-0.19722350000000022
91	1	6	GNN	2.340101	2.9325378	-0.5924367999999998
92	1	6	GNN	5.444083	5.763171	-0.3190879999999998
93	1	6	GNN	3.928723	3.5058596	0.4228634000000002
94	1	6	GNN	13.11527	9.498766	3.616504000000001
95	1	6	GNN	6.4090633	7.2804556	-0.8713923000000001
96	1	6	GNN	0.39728242	0.3781909	0.01909152000000003
97	1	6	GNN	1.8676273	2.239391	-0.3717636999999998
98	1	6	GNN	2.9938436	1.9109731	1.0828704999999998
[truncated: 40,751 more rows]
