# Supplementary material for: Homogeneous catalyst graph neural network: A human-interpretable graph neural network tool for ligand optimization in asymmetric catalysis
Source: iScience. 2025 Jan 23;28(3):111881. doi: 10.1016/j.isci.2025.111881 (PMC11889620; doi:10.1016/j.isci.2025.111881)
Supplement: Data S1. Raw results of HCat-GNet performance against traditional machine learning approaches for all the reactions analyzed in this study. [file mmc2.zip › results/N_S_acetal/learning/GNN_performance/predictions_all.csv]

index	Test_Fold	Val_Fold	Method	real_ddG	predicted_ddG	Error
1	1	2	GNN	0.6983451	4.7108393	-4.0124942
2	1	2	GNN	2.340101	2.210944	0.1291570000000002
6	1	2	GNN	5.7325144	6.720012	-0.9874975999999993
16	1	2	GNN	3.2827797	3.365578	-0.08279830000000032
24	1	2	GNN	2.218501	2.8670664	-0.6485654000000003
33	1	2	GNN	4.936662	4.400519	0.536143
36	1	2	GNN	3.434834	4.484238	-1.0494040000000004
42	1	2	GNN	0.19832253	-0.008888826	0.20721135599999999
66	1	2	GNN	1.0046246	2.0694802	-1.0648556
70	1	2	GNN	2.8560045	1.9676129	0.8883916000000001
75	1	2	GNN	8.6127615	9.070404	-0.4576425000000004
86	1	2	GNN	-0.19832253	0.6173614	-0.81568393
95	1	2	GNN	5.1802483	6.9913707	-1.8111224000000004
107	1	2	GNN	1.64345	2.4869494	-0.8434993999999998
111	1	2	GNN	2.340101	1.7302357	0.6098653000000003
125	1	2	GNN	-0.29768264	0.5341669	-0.83184954
131	1	2	GNN	0.19832253	0.4617601	-0.26343757
141	1	2	GNN	5.444083	6.335217	-0.8911340000000001
145	1	2	GNN	6.0514255	5.821526	0.22989949999999926
152	1	2	GNN	6.4090633	5.5649133	0.84415
179	1	2	GNN	4.710023	6.525748	-1.8157250000000005
180	1	2	GNN	0.09912158	-0.040462032	0.139583612
181	1	2	GNN	5.444083	6.2023287	-0.7582456999999998
216	1	2	GNN	3.434834	3.1384063	0.29642769999999974
217	1	2	GNN	3.434834	2.76908	0.6657539999999997
248	1	2	GNN	5.7325144	6.3063855	-0.5738710999999999
251	1	2	GNN	2.340101	2.7652974	-0.4251963999999999
257	1	2	GNN	13.11527	7.9537807	5.1614893
258	1	2	GNN	2.4643853	2.4217725	0.04261280000000012
279	1	2	GNN	2.4643853	2.9000833	-0.4356979999999999
308	1	2	GNN	3.674027	5.2140665	-1.5400395000000002
311	1	2	GNN	2.218501	2.4038258	-0.18532480000000007
314	1	2	GNN	2.340101	2.915273	-0.5751719999999998
319	1	2	GNN	0.39728242	0.5075859	-0.11030348000000001
333	1	2	GNN	1.4255849	0.097326815	1.328258085
364	1	2	GNN	0.6983451	1.4065521	-0.708207
379	1	2	GNN	2.8560045	2.2506287	0.6053758
429	1	2	GNN	4.297837	3.4293506	0.8684864000000005
431	1	2	GNN	2.4643853	2.232927	0.2314582999999999
434	1	2	GNN	3.928723	4.95825	-1.0295269999999994
437	1	2	GNN	0.6983451	0.4802363	0.21810880000000005
444	1	2	GNN	2.4643853	3.0970843	-0.6326990000000001
472	1	2	GNN	0.7997385	1.627324	-0.8275855
490	1	2	GNN	6.0514255	5.0579057	0.9935197999999996
492	1	2	GNN	6.0514255	4.637325	1.4141005
494	1	2	GNN	5.7325144	3.9289448	1.8035696000000003
502	1	2	GNN	-1.533799	-0.31509703	-1.21870197
514	1	2	GNN	2.9938436	3.0562508	-0.062407199999999996
516	1	2	GNN	2.5916057	2.3732026	0.21840310000000018
520	1	2	GNN	-1.7546765	-0.35151792	-1.40315858
521	1	2	GNN	0.4972036	0.36072546	0.13647814000000003
524	1	2	GNN	9.642798	7.8963885	1.7464095000000013
541	1	2	GNN	5.444083	5.4788017	-0.03471869999999999
547	1	2	GNN	4.297837	4.6203957	-0.3225587000000001
554	1	2	GNN	1.2129581	1.9738623	-0.7609041999999999
557	1	2	GNN	6.4090633	3.182213	3.2268502999999997
559	1	2	GNN	6.0514255	4.4068007	1.6446247999999999
562	1	2	GNN	4.108607	6.423761	-2.3151539999999997
564	1	2	GNN	5.1802483	5.2063246	-0.026076300000000607
599	1	2	GNN	2.340101	1.276385	1.063716
1	1	3	GNN	0.6983451	4.753713	-4.0553679
2	1	3	GNN	2.340101	3.079713	-0.7396119999999997
6	1	3	GNN	5.7325144	7.002949	-1.2704345999999997
16	1	3	GNN	3.2827797	3.1197045	0.16307519999999975
24	1	3	GNN	2.218501	2.707657	-0.48915600000000037
33	1	3	GNN	4.936662	4.949389	-0.012726999999999933
36	1	3	GNN	3.434834	4.5633807	-1.1285466999999998
42	1	3	GNN	0.19832253	0.25838336	-0.06006083000000001
66	1	3	GNN	1.0046246	2.1728418	-1.1682172
70	1	3	GNN	2.8560045	2.8521593	0.003845200000000215
75	1	3	GNN	8.6127615	8.512196	0.10056550000000009
86	1	3	GNN	-0.19832253	0.6175719	-0.81589443
95	1	3	GNN	5.1802483	6.906177	-1.7259286999999999
107	1	3	GNN	1.64345	2.6127808	-0.9693307999999998
111	1	3	GNN	2.340101	2.4441974	-0.10409639999999998
125	1	3	GNN	-0.29768264	0.56240016	-0.8600828
131	1	3	GNN	0.19832253	0.31260037	-0.11427784000000002
141	1	3	GNN	5.444083	6.119338	-0.6752549999999999
145	1	3	GNN	6.0514255	5.9111457	0.14027980000000007
152	1	3	GNN	6.4090633	5.5264683	0.8825949999999994
179	1	3	GNN	4.710023	6.6873965	-1.9773735000000006
180	1	3	GNN	0.09912158	0.2955916	-0.19647002000000002
181	1	3	GNN	5.444083	5.499947	-0.05586399999999969
216	1	3	GNN	3.434834	3.1663513	0.26848269999999985
217	1	3	GNN	3.434834	2.8523326	0.5825014
248	1	3	GNN	5.7325144	6.2608657	-0.5283512999999997
251	1	3	GNN	2.340101	2.8855407	-0.5454396999999997
257	1	3	GNN	13.11527	8.006204	5.109066
258	1	3	GNN	2.4643853	2.5669143	-0.10252900000000009
279	1	3	GNN	2.4643853	2.9405613	-0.47617600000000015
308	1	3	GNN	3.674027	5.3782444	-1.7042173999999997
311	1	3	GNN	2.218501	2.2732341	-0.05473309999999998
314	1	3	GNN	2.340101	2.932842	-0.5927409999999997
319	1	3	GNN	0.39728242	0.56571186	-0.16842943999999993
333	1	3	GNN	1.4255849	0.79550374	0.63008116
364	1	3	GNN	0.6983451	1.3099912	-0.6116461
379	1	3	GNN	2.8560045	2.2692852	0.5867192999999999
429	1	3	GNN	4.297837	3.4267814	0.8710556000000005
431	1	3	GNN	2.4643853	2.910414	-0.44602869999999983
434	1	3	GNN	3.928723	4.638661	-0.7099379999999997
437	1	3	GNN	0.6983451	0.61598736	0.08235774000000007
444	1	3	GNN	2.4643853	2.786185	-0.32179970000000013
472	1	3	GNN	0.7997385	1.4630243	-0.6632858
490	1	3	GNN	6.0514255	4.473863	1.5775625
492	1	3	GNN	6.0514255	5.418094	0.6333314999999997
494	1	3	GNN	5.7325144	4.486813	1.2457014000000006
502	1	3	GNN	-1.533799	-0.071987614	-1.461811386
514	1	3	GNN	2.9938436	2.814897	0.17894659999999973
516	1	3	GNN	2.5916057	2.1847985	0.40680720000000026
520	1	3	GNN	-1.7546765	0.010804027	-1.765480527
521	1	3	GNN	0.4972036	0.44654036	0.05066324
524	1	3	GNN	9.642798	8.094477	1.5483210000000014
541	1	3	GNN	5.444083	4.7172565	0.7268264999999996
547	1	3	GNN	4.297837	4.726829	-0.42899200000000004
554	1	3	GNN	1.2129581	2.8649914	-1.6520333
557	1	3	GNN	6.4090633	3.2897944	3.1192689
559	1	3	GNN	6.0514255	3.5593038	2.4921216999999998
562	1	3	GNN	4.108607	5.9956007	-1.8869936999999997
564	1	3	GNN	5.1802483	5.6859627	-0.5057144000000005
599	1	3	GNN	2.340101	1.5690353	0.7710657000000003
1	1	4	GNN	0.6983451	4.4645576	-3.7662125
2	1	4	GNN	2.340101	2.3223562	0.017744800000000005
6	1	4	GNN	5.7325144	5.68791	0.044604400000000766
16	1	4	GNN	3.2827797	3.7184122	-0.4356325000000001
24	1	4	GNN	2.218501	2.8892133	-0.6707123000000004
33	1	4	GNN	4.936662	4.866843	0.06981899999999985
36	1	4	GNN	3.434834	4.365271	-0.930437
42	1	4	GNN	0.19832253	0.13190469	0.06641784
66	1	4	GNN	1.0046246	2.3329153	-1.3282906999999997
70	1	4	GNN	2.8560045	3.438738	-0.5827334999999998
75	1	4	GNN	8.6127615	8.467251	0.14551050000000032
86	1	4	GNN	-0.19832253	0.6249206	-0.82324313
95	1	4	GNN	5.1802483	6.6212997	-1.4410514
107	1	4	GNN	1.64345	2.718108	-1.074658
111	1	4	GNN	2.340101	1.4599582	0.8801428000000002
125	1	4	GNN	-0.29768264	0.5122094	-0.80989204
131	1	4	GNN	0.19832253	0.29276615	-0.09444362
141	1	4	GNN	5.444083	5.472288	-0.028204999999999814
145	1	4	GNN	6.0514255	5.6194186	0.4320068999999993
152	1	4	GNN	6.4090633	5.5241423	0.8849209999999994
179	1	4	GNN	4.710023	5.199216	-0.4891930000000002
180	1	4	GNN	0.09912158	0.09978446	-0.0006628800000000046
181	1	4	GNN	5.444083	5.2229776	0.2211053999999999
216	1	4	GNN	3.434834	3.0821583	0.3526756999999998
217	1	4	GNN	3.434834	2.5041587	0.9306752999999999
248	1	4	GNN	5.7325144	6.3953915	-0.6628770999999993
251	1	4	GNN	2.340101	2.4771187	-0.1370176999999999
257	1	4	GNN	13.11527	8.088176	5.027094
258	1	4	GNN	2.4643853	2.803208	-0.33882270000000014
279	1	4	GNN	2.4643853	2.8846843	-0.420299
308	1	4	GNN	3.674027	4.927075	-1.2530480000000002
311	1	4	GNN	2.218501	2.1589508	0.05955019999999989
314	1	4	GNN	2.340101	2.9446943	-0.6045932999999999
319	1	4	GNN	0.39728242	0.6313088	-0.23402637999999998
333	1	4	GNN	1.4255849	1.2084138	0.21717110000000006
364	1	4	GNN	0.6983451	1.1639994	-0.46565429999999997
379	1	4	GNN	2.8560045	2.3175151	0.5384894
429	1	4	GNN	4.297837	4.162382	0.13545500000000033
431	1	4	GNN	2.4643853	3.4338155	-0.9694302000000001
434	1	4	GNN	3.928723	4.6552396	-0.7265165999999996
437	1	4	GNN	0.6983451	0.6737366	0.024608500000000033
444	1	4	GNN	2.4643853	2.769564	-0.3051786999999999
472	1	4	GNN	0.7997385	1.4688097	-0.6690712
490	1	4	GNN	6.0514255	3.715694	2.3357314999999996
492	1	4	GNN	6.0514255	4.312111	1.7393144999999999
494	1	4	GNN	5.7325144	2.4435167	3.2889977000000004
502	1	4	GNN	-1.533799	-0.10010426	-1.43369474
514	1	4	GNN	2.9938436	2.7443473	0.24949630000000012
516	1	4	GNN	2.5916057	1.9077954	0.6838103000000002
520	1	4	GNN	-1.7546765	-0.003794998	-1.750881502
521	1	4	GNN	0.4972036	0.47426736	0.022936239999999997
524	1	4	GNN	9.642798	7.926736	1.7160620000000009
541	1	4	GNN	5.444083	4.2593727	1.1847102999999999
547	1	4	GNN	4.297837	3.9046304	0.3932066000000005
554	1	4	GNN	1.2129581	2.634034	-1.4210759000000002
557	1	4	GNN	6.4090633	4.124229	2.2848343
559	1	4	GNN	6.0514255	3.0162356	3.0351898999999998
562	1	4	GNN	4.108607	5.051105	-0.9424979999999996
564	1	4	GNN	5.1802483	5.3984323	-0.21818399999999993
599	1	4	GNN	2.340101	0.93149924	1.4086017600000003
1	1	5	GNN	0.6983451	4.5725884	-3.8742433
2	1	5	GNN	2.340101	2.394272	-0.05417099999999975
6	1	5	GNN	5.7325144	5.615273	0.11724140000000016
16	1	5	GNN	3.2827797	3.1712718	0.11150789999999988
24	1	5	GNN	2.218501	2.7359028	-0.5174018
33	1	5	GNN	4.936662	5.092846	-0.15618399999999966
36	1	5	GNN	3.434834	4.983971	-1.5491370000000004
42	1	5	GNN	0.19832253	0.12806223	0.0702603
66	1	5	GNN	1.0046246	2.6192164	-1.6145918
70	1	5	GNN	2.8560045	3.1898878	-0.3338833000000001
75	1	5	GNN	8.6127615	8.915795	-0.30303349999999973
86	1	5	GNN	-0.19832253	0.71290183	-0.91122436
95	1	5	GNN	5.1802483	6.4288754	-1.2486271000000002
107	1	5	GNN	1.64345	2.7955492	-1.1520991999999999
111	1	5	GNN	2.340101	2.9563587	-0.6162576999999998
125	1	5	GNN	-0.29768264	0.46562773	-0.76331037
131	1	5	GNN	0.19832253	0.44930995	-0.25098742
141	1	5	GNN	5.444083	6.1873193	-0.7432363000000004
145	1	5	GNN	6.0514255	6.1822643	-0.13083880000000025
152	1	5	GNN	6.4090633	5.3571367	1.0519265999999998
179	1	5	GNN	4.710023	5.111464	-0.40144100000000016
180	1	5	GNN	0.09912158	0.07426208	0.024859500000000007
181	1	5	GNN	5.444083	5.8957343	-0.4516513
216	1	5	GNN	3.434834	3.4532268	-0.018392799999999987
217	1	5	GNN	3.434834	2.9785109	0.4563231000000001
248	1	5	GNN	5.7325144	6.717447	-0.9849325999999996
251	1	5	GNN	2.340101	3.0069988	-0.6668977999999997
257	1	5	GNN	13.11527	8.654928	4.460342000000001
258	1	5	GNN	2.4643853	3.1260424	-0.6616571000000002
279	1	5	GNN	2.4643853	3.184397	-0.7200117000000001
308	1	5	GNN	3.674027	5.5604954	-1.8864683999999996
311	1	5	GNN	2.218501	2.4621384	-0.24363740000000034
314	1	5	GNN	2.340101	3.1685617	-0.8284606999999999
319	1	5	GNN	0.39728242	0.72205365	-0.32477122999999997
333	1	5	GNN	1.4255849	1.3108383	0.11474660000000014
364	1	5	GNN	0.6983451	1.3138964	-0.6155512999999999
379	1	5	GNN	2.8560045	3.6224291	-0.7664246000000001
429	1	5	GNN	4.297837	4.5920196	-0.29418260000000007
431	1	5	GNN	2.4643853	3.1279428	-0.6635575
434	1	5	GNN	3.928723	4.752681	-0.8239579999999997
437	1	5	GNN	0.6983451	0.7430777	-0.0447325999999999
444	1	5	GNN	2.4643853	2.782717	-0.3183316999999999
472	1	5	GNN	0.7997385	1.4643217	-0.6645831999999999
490	1	5	GNN	6.0514255	4.633614	1.4178115
492	1	5	GNN	6.0514255	5.579592	0.4718334999999998
494	1	5	GNN	5.7325144	2.4814363	3.2510781000000004
502	1	5	GNN	-1.533799	-0.3653388	-1.1684602
514	1	5	GNN	2.9938436	2.9165149	0.0773286999999998
516	1	5	GNN	2.5916057	2.3469474	0.24465830000000022
520	1	5	GNN	-1.7546765	0.06561868	-1.82029518
521	1	5	GNN	0.4972036	0.63651514	-0.13931153999999996
524	1	5	GNN	9.642798	8.495539	1.147259
541	1	5	GNN	5.444083	4.9681706	0.47591240000000035
547	1	5	GNN	4.297837	4.560238	-0.26240099999999966
554	1	5	GNN	1.2129581	2.4867043	-1.2737462
557	1	5	GNN	6.4090633	4.640634	1.7684292999999993
559	1	5	GNN	6.0514255	3.467798	2.5836274999999995
562	1	5	GNN	4.108607	5.7099566	-1.6013495999999998
564	1	5	GNN	5.1802483	4.9469643	0.23328399999999938
599	1	5	GNN	2.340101	1.4622124	0.8778886000000001
1	1	6	GNN	0.6983451	4.7271705	-4.0288254
2	1	6	GNN	2.340101	2.5872633	-0.24716229999999983
6	1	6	GNN	5.7325144	5.7037582	0.02875620000000012
16	1	6	GNN	3.2827797	3.0253546	0.25742509999999985
24	1	6	GNN	2.218501	2.8695493	-0.6510483000000002
33	1	6	GNN	4.936662	4.5630207	0.37364130000000007
36	1	6	GNN	3.434834	4.6929617	-1.2581276999999997
42	1	6	GNN	0.19832253	-0.32450318	0.52282571
66	1	6	GNN	1.0046246	2.1310666	-1.126442
70	1	6	GNN	2.8560045	1.9494278	0.9065767
75	1	6	GNN	8.6127615	8.41674	0.19602149999999874
86	1	6	GNN	-0.19832253	0.4564579	-0.65478043
95	1	6	GNN	5.1802483	6.1495543	-0.9693060000000004
107	1	6	GNN	1.64345	2.6866643	-1.0432142999999998
111	1	6	GNN	2.340101	2.014109	0.3259920000000003
125	1	6	GNN	-0.29768264	0.33866262	-0.63634526
131	1	6	GNN	0.19832253	0.21549046	-0.017167929999999998
141	1	6	GNN	5.444083	5.9381676	-0.4940845999999999
145	1	6	GNN	6.0514255	5.5569367	0.49448880000000006
152	1	6	GNN	6.4090633	5.0623255	1.3467377999999997
179	1	6	GNN	4.710023	5.5402575	-0.8302345000000004
180	1	6	GNN	0.09912158	-0.3290279	0.42814947999999997
181	1	6	GNN	5.444083	5.7348356	-0.29075260000000025
216	1	6	GNN	3.434834	3.2470753	0.18775869999999983
217	1	6	GNN	3.434834	2.7674282	0.6674058
248	1	6	GNN	5.7325144	6.409241	-0.6767265999999994
251	1	6	GNN	2.340101	2.7443516	-0.4042505999999997
257	1	6	GNN	13.11527	7.784956	5.330314
258	1	6	GNN	2.4643853	2.5731728	-0.10878750000000004
279	1	6	GNN	2.4643853	2.943709	-0.47932370000000013
308	1	6	GNN	3.674027	5.174384	-1.5003569999999997
311	1	6	GNN	2.218501	1.9056554	0.3128455999999997
314	1	6	GNN	2.340101	2.980874	-0.6407729999999998
319	1	6	GNN	0.39728242	0.5590563	-0.16177387999999993
333	1	6	GNN	1.4255849	0.49233866	0.9332462400000001
364	1	6	GNN	0.6983451	1.2770824	-0.5787373
379	1	6	GNN	2.8560045	3.4497328	-0.5937283
429	1	6	GNN	4.297837	4.3889713	-0.09113429999999934
431	1	6	GNN	2.4643853	1.9403405	0.5240448
434	1	6	GNN	3.928723	5.303815	-1.375092
437	1	6	GNN	0.6983451	0.541957	0.15638810000000003
444	1	6	GNN	2.4643853	2.6654859	-0.20110060000000018
472	1	6	GNN	0.7997385	1.5345247	-0.7347862
490	1	6	GNN	6.0514255	4.52215	1.5292754999999998
492	1	6	GNN	6.0514255	4.7102146	1.3412109
494	1	6	GNN	5.7325144	2.7320602	3.0004542000000005
502	1	6	GNN	-1.533799	-0.40720224	-1.12659676
514	1	6	GNN	2.9938436	2.6189013	0.37494229999999984
516	1	6	GNN	2.5916057	2.0227203	0.5688854000000001
520	1	6	GNN	-1.7546765	-0.0089842975	-1.7456922025
521	1	6	GNN	0.4972036	0.39948827	0.09771533000000004
524	1	6	GNN	9.642798	7.7901917	1.8526063000000006
541	1	6	GNN	5.444083	4.7279234	0.7161596000000001
547	1	6	GNN	4.297837	4.4780736	-0.18023659999999975
554	1	6	GNN	1.2129581	2.1483965	-0.9354384
557	1	6	GNN	6.4090633	4.394458	2.0146052999999995
559	1	6	GNN	6.0514255	3.4965234	2.5549020999999996
562	1	6	GNN	4.108607	5.74819	-1.639583
564	1	6	GNN	5.1802483	5.224228	-0.0439797000000004
599	1	6	GNN	2.340101	1.1728611	1.1672399000000002
1	1	7	GNN	0.6983451	4.8302803	-4.1319352
2	1	7	GNN	2.340101	2.784265	-0.4441639999999998
6	1	7	GNN	5.7325144	5.6179094	0.11460500000000007
16	1	7	GNN	3.2827797	3.145924	0.1368556999999999
24	1	7	GNN	2.218501	2.6292336	-0.4107326000000002
33	1	7	GNN	4.936662	4.5032754	0.4333866000000004
36	1	7	GNN	3.434834	4.982516	-1.5476820000000004
42	1	7	GNN	0.19832253	-0.07987657	0.2781991
66	1	7	GNN	1.0046246	2.4745586	-1.4699339999999999
70	1	7	GNN	2.8560045	2.7019882	0.15401629999999988
75	1	7	GNN	8.6127615	8.869856	-0.2570945000000009
86	1	7	GNN	-0.19832253	0.33174753	-0.53007006
95	1	7	GNN	5.1802483	6.2231555	-1.0429072000000001
107	1	7	GNN	1.64345	2.5257795	-0.8823295
111	1	7	GNN	2.340101	2.772197	-0.4320959999999996
125	1	7	GNN	-0.29768264	0.55972826	-0.8574109
131	1	7	GNN	0.19832253	0.596616	-0.39829347000000004
141	1	7	GNN	5.444083	6.132444	-0.6883609999999996
145	1	7	GNN	6.0514255	5.8055935	0.24583200000000005
152	1	7	GNN	6.4090633	5.3029356	1.1061277
179	1	7	GNN	4.710023	5.2566977	-0.5466747000000005
180	1	7	GNN	0.09912158	-0.10787174	0.20699331999999998
181	1	7	GNN	5.444083	6.506814	-1.0627310000000003
216	1	7	GNN	3.434834	3.2760057	0.15882830000000014
217	1	7	GNN	3.434834	2.7128017	0.7220323
248	1	7	GNN	5.7325144	6.596783	-0.8642685999999999
251	1	7	GNN	2.340101	2.7118099	-0.3717088999999998
257	1	7	GNN	13.11527	8.016505	5.098765
258	1	7	GNN	2.4643853	2.6519663	-0.18758100000000022
279	1	7	GNN	2.4643853	3.2118006	-0.7474153000000001
308	1	7	GNN	3.674027	5.140403	-1.466376
311	1	7	GNN	2.218501	2.2664168	-0.047915800000000175
314	1	7	GNN	2.340101	3.2490363	-0.9089353
319	1	7	GNN	0.39728242	0.30424243	0.09303999000000002
333	1	7	GNN	1.4255849	1.1858555	0.2397294000000001
364	1	7	GNN	0.6983451	1.1251721	-0.42682699999999985
379	1	7	GNN	2.8560045	3.6186142	-0.7626097000000001
429	1	7	GNN	4.297837	4.8671894	-0.5693523999999996
431	1	7	GNN	2.4643853	2.6704042	-0.20601890000000012
434	1	7	GNN	3.928723	5.031781	-1.1030579999999994
437	1	7	GNN	0.6983451	0.5607649	0.13758020000000004
444	1	7	GNN	2.4643853	2.4738777	-0.009492400000000067
472	1	7	GNN	0.7997385	1.4692569	-0.6695184
490	1	7	GNN	6.0514255	4.5111036	1.5403218999999995
492	1	7	GNN	6.0514255	5.4672794	0.5841460999999999
494	1	7	GNN	5.7325144	2.8292935	2.9032209000000004
502	1	7	GNN	-1.533799	-0.41505584	-1.11874316
514	1	7	GNN	2.9938436	2.7278764	0.26596719999999996
516	1	7	GNN	2.5916057	1.9975544	0.5940513000000001
520	1	7	GNN	-1.7546765	-0.5491915	-1.205485
521	1	7	GNN	0.4972036	0.55888486	-0.061681260000000016
524	1	7	GNN	9.642798	8.050028	1.5927700000000016
541	1	7	GNN	5.444083	4.899812	0.5442710000000002
547	1	7	GNN	4.297837	4.4316387	-0.13380169999999936
554	1	7	GNN	1.2129581	2.6697128	-1.4567547
557	1	7	GNN	6.4090633	4.86215	1.5469133
559	1	7	GNN	6.0514255	3.32964	2.7217854999999997
562	1	7	GNN	4.108607	5.5332956	-1.4246885999999996
564	1	7	GNN	5.1802483	5.2095003	-0.0292520000000005
599	1	7	GNN	2.340101	1.5516218	0.7884792000000003
1	1	8	GNN	0.6983451	4.364567	-3.6662219
2	1	8	GNN	2.340101	2.5517802	-0.21167919999999985
6	1	8	GNN	5.7325144	5.525122	0.2073924000000007
16	1	8	GNN	3.2827797	2.868568	0.41421170000000007
24	1	8	GNN	2.218501	2.5586123	-0.3401113000000002
33	1	8	GNN	4.936662	4.128086	0.8085760000000004
36	1	8	GNN	3.434834	4.6155357	-1.1807016999999997
42	1	8	GNN	0.19832253	-0.6055937	0.80391623
66	1	8	GNN	1.0046246	2.3255994	-1.3209748000000001
70	1	8	GNN	2.8560045	3.0095475	-0.15354299999999999
75	1	8	GNN	8.6127615	8.793366	-0.18060450000000117
86	1	8	GNN	-0.19832253	0.27328616	-0.47160869
95	1	8	GNN	5.1802483	6.106974	-0.9267257000000004
107	1	8	GNN	1.64345	2.4143484	-0.7708984000000001
111	1	8	GNN	2.340101	2.1362038	0.2038972000000001
125	1	8	GNN	-0.29768264	0.18013984	-0.47782248
131	1	8	GNN	0.19832253	0.27994686	-0.08162433000000002
141	1	8	GNN	5.444083	5.791597	-0.3475140000000003
145	1	8	GNN	6.0514255	5.631763	0.4196624999999994
152	1	8	GNN	6.4090633	5.230751	1.1783123
179	1	8	GNN	4.710023	4.8458037	-0.13578070000000064
180	1	8	GNN	0.09912158	-0.6541278	0.7532493800000001
181	1	8	GNN	5.444083	5.5745587	-0.13047569999999986
216	1	8	GNN	3.434834	3.4168103	0.018023700000000087
217	1	8	GNN	3.434834	2.8932993	0.5415347000000001
248	1	8	GNN	5.7325144	6.4515915	-0.7190770999999998
251	1	8	GNN	2.340101	2.761412	-0.42131099999999977
257	1	8	GNN	13.11527	7.570541	5.544729
258	1	8	GNN	2.4643853	2.5084424	-0.04405709999999985
279	1	8	GNN	2.4643853	3.3046558	-0.8402704999999999
308	1	8	GNN	3.674027	5.1136575	-1.4396305000000003
311	1	8	GNN	2.218501	2.1400034	0.07849759999999995
314	1	8	GNN	2.340101	3.4663103	-1.1262092999999997
319	1	8	GNN	0.39728242	0.1310561	0.26622632
333	1	8	GNN	1.4255849	1.2622554	0.16332950000000013
364	1	8	GNN	0.6983451	1.0333316	-0.33498649999999985
379	1	8	GNN	2.8560045	3.0045705	-0.14856599999999975
429	1	8	GNN	4.297837	4.2627883	0.03504869999999993
431	1	8	GNN	2.4643853	2.9102561	-0.4458707999999998
434	1	8	GNN	3.928723	4.604306	-0.675583
437	1	8	GNN	0.6983451	0.6612181	0.03712700000000002
444	1	8	GNN	2.4643853	2.3264995	0.13788579999999984
472	1	8	GNN	0.7997385	1.221483	-0.4217445000000001
490	1	8	GNN	6.0514255	4.5662723	1.4851532
492	1	8	GNN	6.0514255	4.841558	1.2098674999999997
494	1	8	GNN	5.7325144	2.375984	3.3565304000000005
502	1	8	GNN	-1.533799	-0.68743724	-0.84636176
514	1	8	GNN	2.9938436	2.3492432	0.6446003999999999
516	1	8	GNN	2.5916057	2.1050358	0.4865699000000001
520	1	8	GNN	-1.7546765	-0.4226339	-1.3320425999999999
521	1	8	GNN	0.4972036	0.7003746	-0.20317099999999993
524	1	8	GNN	9.642798	7.666772	1.976026000000001
541	1	8	GNN	5.444083	4.9141006	0.5299823999999997
547	1	8	GNN	4.297837	4.8073187	-0.5094816999999994
554	1	8	GNN	1.2129581	1.835504	-0.6225459
557	1	8	GNN	6.4090633	4.1815267	2.2275365999999996
559	1	8	GNN	6.0514255	2.6702683	3.3811571999999996
562	1	8	GNN	4.108607	5.4719667	-1.3633597000000002
564	1	8	GNN	5.1802483	5.244876	-0.06462769999999995
599	1	8	GNN	2.340101	2.0421386	0.2979624000000003
1	1	9	GNN	0.6983451	4.7626443	-4.0642992
2	1	9	GNN	2.340101	2.7672493	-0.4271482999999998
6	1	9	GNN	5.7325144	6.283424	-0.5509095999999998
16	1	9	GNN	3.2827797	3.4450958	-0.16231609999999996
24	1	9	GNN	2.218501	3.0317035	-0.8132025
33	1	9	GNN	4.936662	5.1048613	-0.1681992999999995
36	1	9	GNN	3.434834	5.425499	-1.9906650000000004
42	1	9	GNN	0.19832253	0.13454695	0.06377558
66	1	9	GNN	1.0046246	2.561662	-1.5570374
70	1	9	GNN	2.8560045	4.3910584	-1.5350539000000003
75	1	9	GNN	8.6127615	8.878994	-0.266232500000001
86	1	9	GNN	-0.19832253	0.7175964	-0.91591893
95	1	9	GNN	5.1802483	6.3193307	-1.1390824000000004
107	1	9	GNN	1.64345	2.8920767	-1.2486267
111	1	9	GNN	2.340101	2.2695131	0.07058790000000004
125	1	9	GNN	-0.29768264	0.42994505	-0.72762769
131	1	9	GNN	0.19832253	0.42633775	-0.22801522000000002
141	1	9	GNN	5.444083	6.2006984	-0.7566154000000003
145	1	9	GNN	6.0514255	6.565663	-0.5142375000000001
152	1	9	GNN	6.4090633	5.608264	0.8007992999999995
179	1	9	GNN	4.710023	5.081828	-0.37180500000000016
180	1	9	GNN	0.09912158	0.1147473	-0.015625719999999996
181	1	9	GNN	5.444083	6.5911484	-1.1470653999999998
216	1	9	GNN	3.434834	3.4735277	-0.03869370000000005
217	1	9	GNN	3.434834	2.766493	0.6683409999999999
248	1	9	GNN	5.7325144	6.9647894	-1.2322749999999996
251	1	9	GNN	2.340101	2.8533912	-0.5132901999999997
257	1	9	GNN	13.11527	8.711027	4.404243000000001
258	1	9	GNN	2.4643853	3.1211717	-0.6567864000000001
279	1	9	GNN	2.4643853	3.0950952	-0.6307098999999998
308	1	9	GNN	3.674027	5.6788764	-2.0048494
311	1	9	GNN	2.218501	2.6975272	-0.4790262000000003
314	1	9	GNN	2.340101	3.0391033	-0.6990022999999996
319	1	9	GNN	0.39728242	0.7405381	-0.34325567999999995
333	1	9	GNN	1.4255849	1.7756233	-0.35003839999999986
364	1	9	GNN	0.6983451	0.8442478	-0.14590269999999994
379	1	9	GNN	2.8560045	2.9600074	-0.10400289999999979
429	1	9	GNN	4.297837	4.4869943	-0.18915729999999975
431	1	9	GNN	2.4643853	4.197473	-1.7330876999999996
434	1	9	GNN	3.928723	4.7452188	-0.8164957999999998
437	1	9	GNN	0.6983451	0.62925375	0.0690913500000001
444	1	9	GNN	2.4643853	2.9484458	-0.4840605
472	1	9	GNN	0.7997385	1.4661497	-0.6664111999999999
490	1	9	GNN	6.0514255	4.563095	1.4883305
492	1	9	GNN	6.0514255	5.594157	0.45726849999999963
494	1	9	GNN	5.7325144	3.6284008	2.1041136000000003
502	1	9	GNN	-1.533799	0.18116239	-1.71496139
514	1	9	GNN	2.9938436	2.8928254	0.10101819999999995
516	1	9	GNN	2.5916057	2.602948	-0.011342299999999916
520	1	9	GNN	-1.7546765	-0.5405035	-1.214173
521	1	9	GNN	0.4972036	0.48022687	0.01697673000000005
524	1	9	GNN	9.642798	8.733372	0.9094260000000016
541	1	9	GNN	5.444083	5.0803475	0.36373549999999977
547	1	9	GNN	4.297837	4.517578	-0.21974099999999996
554	1	9	GNN	1.2129581	3.4606478	-2.2476896999999996
557	1	9	GNN	6.4090633	4.685764	1.7232992999999999
559	1	9	GNN	6.0514255	3.2741997	2.7772257999999996
562	1	9	GNN	4.108607	5.514732	-1.4061250000000003
564	1	9	GNN	5.1802483	5.7056227	-0.5253744000000005
599	1	9	GNN	2.340101	1.7419684	0.5981326000000002
1	1	10	GNN	0.6983451	4.418537	-3.7201918999999997
2	1	10	GNN	2.340101	2.0796614	0.2604396000000002
6	1	10	GNN	5.7325144	6.261017	-0.5285025999999995
16	1	10	GNN	3.2827797	3.7021928	-0.4194131000000003
24	1	10	GNN	2.218501	3.164528	-0.946027
33	1	10	GNN	4.936662	5.042448	-0.10578600000000016
36	1	10	GNN	3.434834	4.8908186	-1.4559846000000003
42	1	10	GNN	0.19832253	-0.241128	0.43945053
66	1	10	GNN	1.0046246	2.1893299	-1.1847053
70	1	10	GNN	2.8560045	3.2588608	-0.40285629999999983
75	1	10	GNN	8.6127615	8.759763	-0.1470015
86	1	10	GNN	-0.19832253	0.62487423	-0.82319676
95	1	10	GNN	5.1802483	6.6625624	-1.4823141
107	1	10	GNN	1.64345	2.6342318	-0.9907817999999997
111	1	10	GNN	2.340101	2.436024	-0.09592299999999998
125	1	10	GNN	-0.29768264	0.4570067	-0.75468934
131	1	10	GNN	0.19832253	0.21360163	-0.01527909999999999
141	1	10	GNN	5.444083	6.081273	-0.6371900000000004
145	1	10	GNN	6.0514255	6.3071847	-0.25575919999999996
152	1	10	GNN	6.4090633	6.2964215	0.11264179999999957
179	1	10	GNN	4.710023	5.350209	-0.6401860000000008
180	1	10	GNN	0.09912158	-0.22034705	0.31946863
181	1	10	GNN	5.444083	7.1335516	-1.6894685999999997
216	1	10	GNN	3.434834	3.7305956	-0.29576160000000007
217	1	10	GNN	3.434834	3.3132977	0.12153629999999982
248	1	10	GNN	5.7325144	6.3892097	-0.6566953
251	1	10	GNN	2.340101	3.3498135	-1.0097125
257	1	10	GNN	13.11527	8.071952	5.043318000000001
258	1	10	GNN	2.4643853	2.7063158	-0.24193050000000005
279	1	10	GNN	2.4643853	2.929119	-0.4647337
308	1	10	GNN	3.674027	5.4713902	-1.7973632
311	1	10	GNN	2.218501	2.842204	-0.6237030000000003
314	1	10	GNN	2.340101	2.8679488	-0.5278478
319	1	10	GNN	0.39728242	0.44764018	-0.050357759999999974
333	1	10	GNN	1.4255849	1.080628	0.3449569000000001
364	1	10	GNN	0.6983451	1.3339046	-0.6355595
379	1	10	GNN	2.8560045	2.0879874	0.7680171000000002
429	1	10	GNN	4.297837	4.526913	-0.22907600000000006
431	1	10	GNN	2.4643853	3.1817758	-0.7173905
434	1	10	GNN	3.928723	4.934159	-1.005436
437	1	10	GNN	0.6983451	0.792704	-0.09435889999999991
444	1	10	GNN	2.4643853	2.7490847	-0.28469940000000005
472	1	10	GNN	0.7997385	1.7631222	-0.9633837
490	1	10	GNN	6.0514255	3.819649	2.2317764999999996
492	1	10	GNN	6.0514255	5.389638	0.6617875
494	1	10	GNN	5.7325144	4.141881	1.5906334000000006
502	1	10	GNN	-1.533799	-0.044372782	-1.489426218
514	1	10	GNN	2.9938436	2.5130286	0.48081499999999977
516	1	10	GNN	2.5916057	1.9537333	0.6378724000000002
520	1	10	GNN	-1.7546765	-0.17397064	-1.58070586
521	1	10	GNN	0.4972036	0.60555106	-0.10834746
524	1	10	GNN	9.642798	8.072976	1.5698220000000003
541	1	10	GNN	5.444083	4.2674074	1.1766756000000003
547	1	10	GNN	4.297837	4.8266463	-0.5288092999999998
554	1	10	GNN	1.2129581	2.7290213	-1.5160631999999998
557	1	10	GNN	6.4090633	4.484659	1.9244043
559	1	10	GNN	6.0514255	3.7651794	2.2862460999999996
562	1	10	GNN	4.108607	6.028715	-1.920108
564	1	10	GNN	5.1802483	4.9953127	0.1849355999999993
599	1	10	GNN	2.340101	2.191088	0.14901300000000006
38	2	1	GNN	5.1802483	4.2875	0.8927483
45	2	1	GNN	6.0514255	4.630093	1.4213325
67	2	1	GNN	4.710023	4.8776555	-0.16763250000000074
76	2	1	GNN	6.0514255	6.845465	-0.7940395000000002
98	2	1	GNN	5.1802483	5.25715	-0.07690170000000052
106	2	1	GNN	2.340101	2.754012	-0.4139109999999997
126	2	1	GNN	0.0	0.61868584	-0.61868584
127	2	1	GNN	1.4255849	1.566231	-0.14064609999999989
130	2	1	GNN	6.4090633	5.7441373	0.6649259999999995
155	2	1	GNN	4.710023	5.0448613	-0.33483830000000037
156	2	1	GNN	8.218016	7.726935	0.4910810000000003
163	2	1	GNN	3.434834	3.2128296	0.22200439999999988
166	2	1	GNN	4.6022325	5.289207	-0.6869744999999998
169	2	1	GNN	1.0046246	2.2965329	-1.2919082999999998
182	2	1	GNN	4.710023	6.7995033	-2.0894803
183	2	1	GNN	6.2247624	7.9250817	-1.7003192999999994
184	2	1	GNN	3.2827797	2.8203864	0.4623933
190	2	1	GNN	5.444083	4.955164	0.4889190000000001
191	2	1	GNN	2.218501	2.4293714	-0.21087040000000012
193	2	1	GNN	3.434834	3.0531378	0.38169619999999993
200	2	1	GNN	5.444083	5.763786	-0.3197029999999996
232	2	1	GNN	7.295463	7.973139	-0.677676
239	2	1	GNN	4.710023	5.7246056	-1.0145826000000007
242	2	1	GNN	6.0514255	5.032125	1.0193005
261	2	1	GNN	2.340101	2.5233052	-0.1832041999999996
282	2	1	GNN	2.4643853	3.9976227	-1.5332374
300	2	1	GNN	2.218501	2.2738328	-0.055331800000000264
305	2	1	GNN	5.444083	4.988952	0.45513099999999973
322	2	1	GNN	4.936662	4.8168483	0.11981369999999991
329	2	1	GNN	2.8560045	3.5034113	-0.6474067999999997
345	2	1	GNN	-1.1083095	0.044664107	-1.152973607
351	2	1	GNN	2.1586356	2.2473223	-0.08868669999999979
352	2	1	GNN	2.5916057	1.6280706	0.9635351000000001
360	2	1	GNN	9.642798	5.587958	4.05484
380	2	1	GNN	6.4090633	6.434358	-0.025294699999999892
391	2	1	GNN	5.444083	4.975463	0.4686199999999996
416	2	1	GNN	2.218501	2.1574526	0.06104839999999978
417	2	1	GNN	5.309392	2.6785138	2.6308781999999997
424	2	1	GNN	5.1802483	5.335217	-0.1549687000000004
432	2	1	GNN	2.218501	1.9071063	0.3113946999999999
441	2	1	GNN	5.1802483	5.511769	-0.33152070000000045
447	2	1	GNN	0.0	-0.1542819	0.1542819
467	2	1	GNN	2.0993576	2.122742	-0.023384400000000305
471	2	1	GNN	13.11527	10.288849	2.826421
478	2	1	GNN	5.444083	6.875211	-1.4311280000000002
487	2	1	GNN	2.4643853	2.5148687	-0.05048340000000007
493	2	1	GNN	5.444083	6.1869097	-0.7428267000000002
505	2	1	GNN	1.0046246	1.7352889	-0.7306642999999999
506	2	1	GNN	8.6127615	5.783507	2.8292544999999993
509	2	1	GNN	2.340101	2.5409498	-0.20084879999999972
519	2	1	GNN	8.6127615	7.7553287	0.8574327999999998
526	2	1	GNN	8.6127615	10.633816	-2.0210545
549	2	1	GNN	4.297837	3.9320204	0.3658166000000005
555	2	1	GNN	5.7325144	5.4477353	0.2847791000000006
574	2	1	GNN	6.817504	5.736661	1.0808429999999998
575	2	1	GNN	5.1802483	5.454488	-0.27423969999999986
578	2	1	GNN	2.0993576	1.4145732	0.6847843999999998
579	2	1	GNN	3.135953	4.5387187	-1.4027657000000002
591	2	1	GNN	3.434834	2.2628376	1.1719963999999998
592	2	1	GNN	2.8560045	2.0443583	0.8116462000000002
38	2	3	GNN	5.1802483	4.380975	0.7992732999999994
45	2	3	GNN	6.0514255	4.4170413	1.6343841999999995
67	2	3	GNN	4.710023	4.6619325	0.048090499999999814
76	2	3	GNN	6.0514255	6.323804	-0.2723785000000003
98	2	3	GNN	5.1802483	4.9493504	0.23089789999999955
106	2	3	GNN	2.340101	2.764842	-0.4247409999999996
126	2	3	GNN	0.0	0.06396357	-0.06396357
127	2	3	GNN	1.4255849	1.4520572	-0.026472300000000004
130	2	3	GNN	6.4090633	6.547709	-0.13864570000000054
155	2	3	GNN	4.710023	5.3753448	-0.6653218000000001
156	2	3	GNN	8.218016	7.4980316	0.7199844000000004
163	2	3	GNN	3.434834	3.4303808	0.004453199999999935
166	2	3	GNN	4.6022325	4.8950424	-0.29280989999999996
169	2	3	GNN	1.0046246	1.8558388	-0.8512141999999998
182	2	3	GNN	4.710023	5.09639	-0.3863670000000008
183	2	3	GNN	6.2247624	7.7967095	-1.5719471
184	2	3	GNN	3.2827797	3.5825915	-0.2998118000000001
190	2	3	GNN	5.444083	4.8691382	0.5749447999999999
191	2	3	GNN	2.218501	1.870131	0.34836999999999985
193	2	3	GNN	3.434834	3.8484125	-0.41357849999999985
200	2	3	GNN	5.444083	6.45519	-1.011107
232	2	3	GNN	7.295463	9.44641	-2.1509470000000004
239	2	3	GNN	4.710023	5.0807853	-0.3707623
242	2	3	GNN	6.0514255	5.258448	0.7929775000000001
261	2	3	GNN	2.340101	2.929275	-0.5891739999999999
282	2	3	GNN	2.4643853	3.2695305	-0.8051452000000001
300	2	3	GNN	2.218501	1.7374759	0.48102509999999987
305	2	3	GNN	5.444083	4.947886	0.49619700000000044
322	2	3	GNN	4.936662	4.852412	0.08424999999999994
329	2	3	GNN	2.8560045	3.3415837	-0.4855792000000001
345	2	3	GNN	-1.1083095	-0.99638236	-0.11192714000000004
351	2	3	GNN	2.1586356	1.7927623	0.3658733000000003
352	2	3	GNN	2.5916057	1.7148595	0.8767462000000001
360	2	3	GNN	9.642798	5.7353263	3.907471700000001
380	2	3	GNN	6.4090633	5.4323072	0.9767560999999993
391	2	3	GNN	5.444083	5.3723245	0.07175849999999961
416	2	3	GNN	2.218501	2.1380615	0.08043949999999978
417	2	3	GNN	5.309392	3.280853	2.028539
424	2	3	GNN	5.1802483	5.1391797	0.04106860000000001
432	2	3	GNN	2.218501	2.5884416	-0.36994060000000006
441	2	3	GNN	5.1802483	5.199963	-0.01971470000000064
447	2	3	GNN	0.0	0.42968607	-0.42968607
467	2	3	GNN	2.0993576	2.0943866	0.004970999999999837
471	2	3	GNN	13.11527	11.377379	1.7378910000000012
478	2	3	GNN	5.444083	5.708908	-0.2648250000000001
487	2	3	GNN	2.4643853	2.8770328	-0.41264749999999983
493	2	3	GNN	5.444083	5.399136	0.044946999999999626
505	2	3	GNN	1.0046246	1.38684	-0.3822154
506	2	3	GNN	8.6127615	6.221006	2.3917554999999995
509	2	3	GNN	2.340101	2.7520056	-0.41190459999999973
519	2	3	GNN	8.6127615	7.773473	0.8392884999999994
526	2	3	GNN	8.6127615	11.831038	-3.2182765
549	2	3	GNN	4.297837	4.4154744	-0.11763739999999956
555	2	3	GNN	5.7325144	5.081017	0.6514974000000002
574	2	3	GNN	6.817504	5.418198	1.3993059999999993
575	2	3	GNN	5.1802483	4.701767	0.47848129999999944
578	2	3	GNN	2.0993576	1.9524028	0.14695479999999983
579	2	3	GNN	3.135953	4.842171	-1.7062179999999993
591	2	3	GNN	3.434834	1.9269054	1.5079285999999998
592	2	3	GNN	2.8560045	2.3602328	0.49577170000000015
38	2	4	GNN	5.1802483	4.5937266	0.5865216999999996
45	2	4	GNN	6.0514255	4.6910458	1.3603796999999993
67	2	4	GNN	4.710023	4.4461637	0.2638593
76	2	4	GNN	6.0514255	5.582854	0.4685714999999995
98	2	4	GNN	5.1802483	4.7541394	0.4261089
106	2	4	GNN	2.340101	2.9760811	-0.6359800999999998
126	2	4	GNN	0.0	0.33906648	-0.33906648
127	2	4	GNN	1.4255849	1.5695413	-0.14395639999999998
130	2	4	GNN	6.4090633	6.5705104	-0.16144710000000018
155	2	4	GNN	4.710023	5.232244	-0.522221
156	2	4	GNN	8.218016	7.734067	0.48394900000000085
163	2	4	GNN	3.434834	3.0218904	0.41294359999999974
166	2	4	GNN	4.6022325	4.984387	-0.3821544999999995
169	2	4	GNN	1.0046246	1.7860082	-0.7813835999999998
182	2	4	GNN	4.710023	5.091918	-0.3818950000000001
183	2	4	GNN	6.2247624	7.9730334	-1.748271
184	2	4	GNN	3.2827797	4.160796	-0.8780163000000005
190	2	4	GNN	5.444083	4.8184013	0.6256817000000003
191	2	4	GNN	2.218501	1.765426	0.4530749999999999
193	2	4	GNN	3.434834	4.036772	-0.6019380000000001
200	2	4	GNN	5.444083	6.44909	-1.005007
232	2	4	GNN	7.295463	8.2868	-0.9913369999999997
239	2	4	GNN	4.710023	5.2570586	-0.5470356000000001
242	2	4	GNN	6.0514255	5.0005274	1.0508980999999995
261	2	4	GNN	2.340101	2.3237002	0.016400799999999993
282	2	4	GNN	2.4643853	3.3956065	-0.9312212
300	2	4	GNN	2.218501	1.7877141	0.43078689999999975
305	2	4	GNN	5.444083	4.810265	0.6338179999999998
322	2	4	GNN	4.936662	4.6451483	0.2915137000000003
329	2	4	GNN	2.8560045	3.272055	-0.4160504999999999
345	2	4	GNN	-1.1083095	-1.6983927	0.5900832
351	2	4	GNN	2.1586356	1.6795245	0.4791111000000001
352	2	4	GNN	2.5916057	2.351205	0.2404006999999999
360	2	4	GNN	9.642798	6.1647773	3.478020700000001
380	2	4	GNN	6.4090633	5.6083093	0.8007539999999995
391	2	4	GNN	5.444083	5.152328	0.2917550000000002
416	2	4	GNN	2.218501	2.4388118	-0.22031080000000003
417	2	4	GNN	5.309392	3.0122523	2.2971397
424	2	4	GNN	5.1802483	5.207349	-0.02710070000000009
432	2	4	GNN	2.218501	2.161071	0.05742999999999965
441	2	4	GNN	5.1802483	5.2620983	-0.0818500000000002
447	2	4	GNN	0.0	0.33476707	-0.33476707
467	2	4	GNN	2.0993576	2.0728219	0.026535699999999718
471	2	4	GNN	13.11527	11.07034	2.044930000000001
478	2	4	GNN	5.444083	5.5441804	-0.10009740000000011
487	2	4	GNN	2.4643853	2.582439	-0.11805369999999993
493	2	4	GNN	5.444083	5.5257087	-0.08162570000000002
505	2	4	GNN	1.0046246	1.5766339	-0.5720092999999999
506	2	4	GNN	8.6127615	5.765405	2.847356499999999
509	2	4	GNN	2.340101	2.6844704	-0.3443693999999997
519	2	4	GNN	8.6127615	7.724113	0.8886484999999995
526	2	4	GNN	8.6127615	11.424123	-2.8113615000000003
549	2	4	GNN	4.297837	4.283298	0.01453900000000008
555	2	4	GNN	5.7325144	5.052562	0.6799524000000003
574	2	4	GNN	6.817504	5.7596908	1.0578131999999991
575	2	4	GNN	5.1802483	5.209162	-0.028913700000000375
578	2	4	GNN	2.0993576	2.21648	-0.11712239999999996
579	2	4	GNN	3.135953	4.6644745	-1.5285214999999996
591	2	4	GNN	3.434834	2.6998887	0.7349453000000001
592	2	4	GNN	2.8560045	2.1301148	0.7258897000000002
38	2	5	GNN	5.1802483	4.955286	0.22496229999999962
45	2	5	GNN	6.0514255	5.459472	0.5919534999999998
67	2	5	GNN	4.710023	4.9127665	-0.2027435000000004
76	2	5	GNN	6.0514255	5.424638	0.6267874999999998
98	2	5	GNN	5.1802483	5.1189513	0.06129699999999971
106	2	5	GNN	2.340101	2.8565786	-0.5164776
126	2	5	GNN	0.0	0.49966216	-0.49966216
127	2	5	GNN	1.4255849	1.5298263	-0.10424140000000004
130	2	5	GNN	6.4090633	6.2987742	0.11028909999999925
155	2	5	GNN	4.710023	5.596019	-0.8859960000000004
156	2	5	GNN	8.218016	7.970985	0.24703100000000067
163	2	5	GNN	3.434834	3.1433184	0.2915155999999999
166	2	5	GNN	4.6022325	5.0623684	-0.46013590000000004
169	2	5	GNN	1.0046246	1.7064693	-0.7018446999999999
182	2	5	GNN	4.710023	5.115906	-0.4058830000000002
183	2	5	GNN	6.2247624	8.253832	-2.029069599999999
184	2	5	GNN	3.2827797	3.846807	-0.5640273000000002
190	2	5	GNN	5.444083	5.4018974	0.04218559999999982
191	2	5	GNN	2.218501	1.8299848	0.38851619999999976
193	2	5	GNN	3.434834	3.8655128	-0.4306787999999999
200	2	5	GNN	5.444083	6.0803723	-0.6362892999999996
232	2	5	GNN	7.295463	8.902509	-1.6070460000000004
239	2	5	GNN	4.710023	5.74933	-1.039307
242	2	5	GNN	6.0514255	5.8115683	0.23985719999999944
261	2	5	GNN	2.340101	2.4596932	-0.1195921999999996
282	2	5	GNN	2.4643853	3.5857046	-1.1213193000000001
300	2	5	GNN	2.218501	1.5479782	0.6705227999999999
305	2	5	GNN	5.444083	5.4825935	-0.038510500000000114
322	2	5	GNN	4.936662	5.3175406	-0.38087859999999996
329	2	5	GNN	2.8560045	3.4606166	-0.6046120999999998
345	2	5	GNN	-1.1083095	-2.064706	0.9563965000000001
351	2	5	GNN	2.1586356	1.8552594	0.3033762000000002
352	2	5	GNN	2.5916057	2.1089656	0.48264010000000024
360	2	5	GNN	9.642798	6.4898977	3.1529003000000007
380	2	5	GNN	6.4090633	5.5353475	0.8737157999999994
391	2	5	GNN	5.444083	5.5596976	-0.11561459999999979
416	2	5	GNN	2.218501	2.3939917	-0.1754907000000001
417	2	5	GNN	5.309392	2.8434896	2.4659024
424	2	5	GNN	5.1802483	5.6290565	-0.4488082000000002
432	2	5	GNN	2.218501	2.5506632	-0.33216219999999996
441	2	5	GNN	5.1802483	5.311187	-0.13093870000000063
447	2	5	GNN	0.0	-0.020445704	0.020445704
467	2	5	GNN	2.0993576	1.9809632	0.1183943999999999
471	2	5	GNN	13.11527	10.451094	2.664176000000001
478	2	5	GNN	5.444083	5.570355	-0.12627200000000016
487	2	5	GNN	2.4643853	2.586646	-0.1222607
493	2	5	GNN	5.444083	5.775972	-0.3318890000000003
505	2	5	GNN	1.0046246	1.5768522	-0.5722276
506	2	5	GNN	8.6127615	5.987215	2.6255464999999996
509	2	5	GNN	2.340101	2.5332701	-0.19316909999999998
519	2	5	GNN	8.6127615	7.9347568	0.6780046999999998
526	2	5	GNN	8.6127615	10.8498535	-2.2370920000000005
549	2	5	GNN	4.297837	4.12412	0.1737170000000008
555	2	5	GNN	5.7325144	5.8409915	-0.10847709999999999
574	2	5	GNN	6.817504	6.4914513	0.3260527
575	2	5	GNN	5.1802483	5.200059	-0.019810700000000736
578	2	5	GNN	2.0993576	2.2414079	-0.14205030000000018
579	2	5	GNN	3.135953	4.994433	-1.8584799999999997
591	2	5	GNN	3.434834	2.8746758	0.5601582
592	2	5	GNN	2.8560045	2.4770353	0.37896920000000023
38	2	6	GNN	5.1802483	5.08316	0.09708829999999935
45	2	6	GNN	6.0514255	4.8465476	1.2048778999999996
67	2	6	GNN	4.710023	4.380116	0.3299069999999995
76	2	6	GNN	6.0514255	6.0581117	-0.006686200000000753
98	2	6	GNN	5.1802483	5.2580323	-0.0777840000000003
106	2	6	GNN	2.340101	3.4526093	-1.1125083
126	2	6	GNN	0.0	0.04222308	-0.04222308
127	2	6	GNN	1.4255849	1.4989786	-0.0733937
130	2	6	GNN	6.4090633	6.2988806	0.1101826999999993
155	2	6	GNN	4.710023	5.691893	-0.9818700000000007
156	2	6	GNN	8.218016	8.098972	0.1190440000000006
163	2	6	GNN	3.434834	3.7410145	-0.30618049999999997
166	2	6	GNN	4.6022325	5.4781375	-0.8759049999999995
169	2	6	GNN	1.0046246	1.710788	-0.7061633999999999
182	2	6	GNN	4.710023	4.8196607	-0.1096377000000004
183	2	6	GNN	6.2247624	8.207928	-1.9831656000000004
184	2	6	GNN	3.2827797	3.8789532	-0.5961735000000004
190	2	6	GNN	5.444083	5.246597	0.1974859999999996
191	2	6	GNN	2.218501	1.6912665	0.5272344999999998
193	2	6	GNN	3.434834	3.8814163	-0.4465823000000002
200	2	6	GNN	5.444083	6.1488295	-0.7047464999999997
232	2	6	GNN	7.295463	9.339504	-2.044041
239	2	6	GNN	4.710023	5.6103787	-0.9003557000000004
242	2	6	GNN	6.0514255	4.9875364	1.0638891
261	2	6	GNN	2.340101	2.9588878	-0.6187867999999996
282	2	6	GNN	2.4643853	3.5891104	-1.1247251
300	2	6	GNN	2.218501	1.6179364	0.6005645999999998
305	2	6	GNN	5.444083	4.810556	0.633527
322	2	6	GNN	4.936662	4.719621	0.21704100000000004
329	2	6	GNN	2.8560045	3.7068377	-0.8508331999999998
345	2	6	GNN	-1.1083095	-0.9187001	-0.18960940000000004
351	2	6	GNN	2.1586356	1.5438113	0.6148243000000002
352	2	6	GNN	2.5916057	2.3229895	0.2686162000000003
360	2	6	GNN	9.642798	5.516258	4.126540000000001
380	2	6	GNN	6.4090633	5.3227315	1.0863318
391	2	6	GNN	5.444083	5.046991	0.3970919999999998
416	2	6	GNN	2.218501	2.8884811	-0.6699801000000001
417	2	6	GNN	5.309392	3.3608246	1.9485674
424	2	6	GNN	5.1802483	5.3764787	-0.19623040000000014
432	2	6	GNN	2.218501	2.201057	0.017443999999999793
441	2	6	GNN	5.1802483	5.691514	-0.5112657
447	2	6	GNN	0.0	0.35836208	-0.35836208
467	2	6	GNN	2.0993576	2.2948775	-0.1955199000000003
471	2	6	GNN	13.11527	10.664851	2.450419
478	2	6	GNN	5.444083	5.960541	-0.5164580000000001
487	2	6	GNN	2.4643853	3.0966048	-0.6322195000000002
493	2	6	GNN	5.444083	6.247005	-0.8029219999999997
505	2	6	GNN	1.0046246	1.464513	-0.45988839999999986
506	2	6	GNN	8.6127615	5.8082724	2.8044890999999996
509	2	6	GNN	2.340101	3.198318	-0.8582169999999998
519	2	6	GNN	8.6127615	8.076562	0.5361995000000004
526	2	6	GNN	8.6127615	10.993532	-2.3807705000000006
549	2	6	GNN	4.297837	4.5109563	-0.2131192999999998
555	2	6	GNN	5.7325144	5.3499565	0.3825579000000001
574	2	6	GNN	6.817504	5.9784636	0.8390403999999991
575	2	6	GNN	5.1802483	4.9069767	0.2732715999999993
578	2	6	GNN	2.0993576	2.3745785	-0.2752209000000003
579	2	6	GNN	3.135953	5.263029	-2.127076
591	2	6	GNN	3.434834	2.5198226	0.9150114
592	2	6	GNN	2.8560045	2.2229142	0.6330903000000001
38	2	7	GNN	5.1802483	5.1848736	-0.0046253000000007205
45	2	7	GNN	6.0514255	5.305578	0.7458475
67	2	7	GNN	4.710023	4.3844805	0.32554250000000007
76	2	7	GNN	6.0514255	5.8322964	0.21912909999999997
98	2	7	GNN	5.1802483	5.0532613	0.12698699999999974
106	2	7	GNN	2.340101	3.2451975	-0.9050965
126	2	7	GNN	0.0	0.4348592	-0.4348592
127	2	7	GNN	1.4255849	1.6932417	-0.2676567999999999
130	2	7	GNN	6.4090633	6.0746603	0.334403
155	2	7	GNN	4.710023	5.7764807	-1.0664577
156	2	7	GNN	8.218016	8.20798	0.010036000000001266
163	2	7	GNN	3.434834	3.2958233	0.13901070000000004
166	2	7	GNN	4.6022325	5.275777	-0.6735444999999993
169	2	7	GNN	1.0046246	1.796694	-0.7920693999999999
182	2	7	GNN	4.710023	5.009666	-0.29964300000000055
183	2	7	GNN	6.2247624	8.368379	-2.1436165999999988
184	2	7	GNN	3.2827797	4.0554194	-0.7726397
190	2	7	GNN	5.444083	5.056121	0.3879619999999999
191	2	7	GNN	2.218501	1.8101252	0.40837579999999973
193	2	7	GNN	3.434834	4.2618084	-0.8269743999999997
200	2	7	GNN	5.444083	5.9511657	-0.5070826999999998
232	2	7	GNN	7.295463	8.981438	-1.685975000000001
239	2	7	GNN	4.710023	5.8843503	-1.1743273000000007
242	2	7	GNN	6.0514255	5.0876503	0.9637751999999997
261	2	7	GNN	2.340101	2.685426	-0.3453249999999999
282	2	7	GNN	2.4643853	3.3355532	-0.8711679000000001
300	2	7	GNN	2.218501	2.1122522	0.10624879999999992
305	2	7	GNN	5.444083	4.666645	0.7774380000000001
322	2	7	GNN	4.936662	4.5742908	0.3623712000000001
329	2	7	GNN	2.8560045	3.3322783	-0.47627379999999997
345	2	7	GNN	-1.1083095	-0.096812725	-1.0114967750000001
351	2	7	GNN	2.1586356	1.6387	0.5199356000000002
352	2	7	GNN	2.5916057	2.3108032	0.28080250000000007
360	2	7	GNN	9.642798	6.0335255	3.609272500000001
380	2	7	GNN	6.4090633	5.5353346	0.8737287
391	2	7	GNN	5.444083	5.275777	0.1683060000000003
416	2	7	GNN	2.218501	2.4700906	-0.25158959999999997
417	2	7	GNN	5.309392	3.0987256	2.2106664
424	2	7	GNN	5.1802483	5.6149573	-0.4347090000000007
432	2	7	GNN	2.218501	2.0713477	0.14715329999999982
441	2	7	GNN	5.1802483	5.6296597	-0.4494114000000007
447	2	7	GNN	0.0	-0.010097258	0.010097258
467	2	7	GNN	2.0993576	2.1015737	-0.002216100000000054
471	2	7	GNN	13.11527	11.340704	1.774566
478	2	7	GNN	5.444083	5.6993484	-0.25526539999999986
487	2	7	GNN	2.4643853	2.8556435	-0.3912581999999998
493	2	7	GNN	5.444083	6.091979	-0.6478960000000002
505	2	7	GNN	1.0046246	1.5948321	-0.5902075
506	2	7	GNN	8.6127615	5.808413	2.8043484999999997
509	2	7	GNN	2.340101	2.8538413	-0.5137402999999998
519	2	7	GNN	8.6127615	8.259077	0.35368449999999996
526	2	7	GNN	8.6127615	11.633653	-3.020891500000001
549	2	7	GNN	4.297837	4.404379	-0.10654199999999925
555	2	7	GNN	5.7325144	5.4673624	0.2651520000000005
574	2	7	GNN	6.817504	6.254415	0.5630889999999997
575	2	7	GNN	5.1802483	5.239748	-0.05949969999999993
578	2	7	GNN	2.0993576	1.9584917	0.14086589999999988
579	2	7	GNN	3.135953	4.921894	-1.7859409999999998
591	2	7	GNN	3.434834	3.221743	0.21309099999999992
592	2	7	GNN	2.8560045	2.1254683	0.7305362
38	2	8	GNN	5.1802483	5.088239	0.09200929999999996
45	2	8	GNN	6.0514255	5.4225264	0.6288990999999999
67	2	8	GNN	4.710023	4.8379583	-0.12793530000000075
76	2	8	GNN	6.0514255	6.133851	-0.08242550000000026
98	2	8	GNN	5.1802483	5.078879	0.1013693
106	2	8	GNN	2.340101	3.1840281	-0.8439270999999997
126	2	8	GNN	0.0	0.3979603	-0.3979603
127	2	8	GNN	1.4255849	1.7990128	-0.37342790000000003
130	2	8	GNN	6.4090633	6.9638214	-0.5547580999999999
155	2	8	GNN	4.710023	5.6842213	-0.9741983000000003
156	2	8	GNN	8.218016	8.163945	0.054071000000000424
163	2	8	GNN	3.434834	3.5042613	-0.06942730000000008
166	2	8	GNN	4.6022325	5.316124	-0.7138914999999999
169	2	8	GNN	1.0046246	1.8565301	-0.8519055
182	2	8	GNN	4.710023	5.265708	-0.5556850000000004
183	2	8	GNN	6.2247624	8.28763	-2.0628675999999997
184	2	8	GNN	3.2827797	4.1191964	-0.8364167
190	2	8	GNN	5.444083	5.1727695	0.27131349999999976
191	2	8	GNN	2.218501	1.8298386	0.38866239999999985
193	2	8	GNN	3.434834	4.339019	-0.9041850000000005
200	2	8	GNN	5.444083	6.861962	-1.4178790000000001
232	2	8	GNN	7.295463	8.148672	-0.8532089999999997
239	2	8	GNN	4.710023	5.976575	-1.2665520000000008
242	2	8	GNN	6.0514255	5.3483925	0.7030329999999996
261	2	8	GNN	2.340101	2.7510731	-0.41097209999999995
282	2	8	GNN	2.4643853	3.2341359	-0.7697506000000001
300	2	8	GNN	2.218501	2.2178032	0.0006977999999997486
305	2	8	GNN	5.444083	4.9657307	0.47835230000000006
322	2	8	GNN	4.936662	5.0008154	-0.06415339999999947
329	2	8	GNN	2.8560045	2.9214156	-0.06541109999999994
345	2	8	GNN	-1.1083095	-0.18178013	-0.92652937
351	2	8	GNN	2.1586356	1.5999776	0.5586580000000001
352	2	8	GNN	2.5916057	2.4604523	0.1311534000000001
360	2	8	GNN	9.642798	6.1097903	3.5330077000000006
380	2	8	GNN	6.4090633	5.9375787	0.47148459999999925
391	2	8	GNN	5.444083	5.6470237	-0.20294070000000008
416	2	8	GNN	2.218501	2.615165	-0.39666400000000035
417	2	8	GNN	5.309392	3.196715	2.1126769999999997
424	2	8	GNN	5.1802483	5.8235674	-0.6433191000000003
432	2	8	GNN	2.218501	2.8037496	-0.5852486000000003
441	2	8	GNN	5.1802483	5.7736254	-0.5933771000000005
447	2	8	GNN	0.0	-0.0945475	0.0945475
467	2	8	GNN	2.0993576	2.0443263	0.055031300000000005
471	2	8	GNN	13.11527	11.33346	1.7818100000000001
478	2	8	GNN	5.444083	5.9462633	-0.5021803
487	2	8	GNN	2.4643853	2.4687378	-0.004352499999999981
493	2	8	GNN	5.444083	6.049788	-0.6057050000000004
505	2	8	GNN	1.0046246	1.6931043	-0.6884796999999998
506	2	8	GNN	8.6127615	5.928559	2.6842024999999996
509	2	8	GNN	2.340101	2.4091399	-0.06903889999999979
519	2	8	GNN	8.6127615	8.16917	0.44359150000000014
526	2	8	GNN	8.6127615	11.747004	-3.134242500000001
549	2	8	GNN	4.297837	4.608242	-0.3104049999999994
555	2	8	GNN	5.7325144	5.5556393	0.17687510000000017
574	2	8	GNN	6.817504	6.2612076	0.5562963999999999
575	2	8	GNN	5.1802483	5.5426855	-0.36243720000000046
578	2	8	GNN	2.0993576	2.1863656	-0.08700799999999997
579	2	8	GNN	3.135953	5.4437675	-2.3078144999999997
591	2	8	GNN	3.434834	3.030476	0.4043579999999998
592	2	8	GNN	2.8560045	2.7951968	0.06080770000000024
38	2	9	GNN	5.1802483	5.1346025	0.04564579999999996
45	2	9	GNN	6.0514255	5.3564844	0.6949410999999994
67	2	9	GNN	4.710023	4.7048326	0.005190400000000039
76	2	9	GNN	6.0514255	6.2790937	-0.2276682000000001
98	2	9	GNN	5.1802483	5.848549	-0.6683007000000005
106	2	9	GNN	2.340101	3.4381826	-1.0980816
126	2	9	GNN	0.0	0.5762578	-0.5762578
127	2	9	GNN	1.4255849	1.9735991	-0.5480141999999999
130	2	9	GNN	6.4090633	6.84211	-0.43304670000000023
155	2	9	GNN	4.710023	6.3319154	-1.6218924000000001
156	2	9	GNN	8.218016	8.272363	-0.05434699999999992
163	2	9	GNN	3.434834	4.082407	-0.647573
166	2	9	GNN	4.6022325	5.4014845	-0.7992519999999992
169	2	9	GNN	1.0046246	2.0745113	-1.0698867
182	2	9	GNN	4.710023	5.62306	-0.9130370000000001
183	2	9	GNN	6.2247624	8.368487	-2.1437245999999996
184	2	9	GNN	3.2827797	4.0288773	-0.7460976000000006
190	2	9	GNN	5.444083	5.4238772	0.020205800000000274
191	2	9	GNN	2.218501	1.9818478	0.2366531999999999
193	2	9	GNN	3.434834	4.1203117	-0.6854777000000003
200	2	9	GNN	5.444083	6.777403	-1.3333199999999996
232	2	9	GNN	7.295463	9.228633	-1.9331700000000005
239	2	9	GNN	4.710023	6.144042	-1.4340190000000002
242	2	9	GNN	6.0514255	5.6699944	0.38143109999999947
261	2	9	GNN	2.340101	3.48583	-1.1457289999999998
282	2	9	GNN	2.4643853	3.8008683	-1.3364829999999999
300	2	9	GNN	2.218501	2.4249048	-0.20640380000000036
305	2	9	GNN	5.444083	4.837461	0.6066219999999998
322	2	9	GNN	4.936662	4.791541	0.1451210000000005
329	2	9	GNN	2.8560045	3.6527183	-0.7967138
345	2	9	GNN	-1.1083095	-1.2882295	0.17991999999999986
351	2	9	GNN	2.1586356	1.9295948	0.22904080000000016
352	2	9	GNN	2.5916057	2.2194927	0.37211300000000014
360	2	9	GNN	9.642798	6.5777617	3.065036300000001
380	2	9	GNN	6.4090633	6.011466	0.39759729999999927
391	2	9	GNN	5.444083	5.7849226	-0.3408395999999998
416	2	9	GNN	2.218501	2.393953	-0.17545200000000039
417	2	9	GNN	5.309392	3.4191248	1.8902671999999998
424	2	9	GNN	5.1802483	5.7824755	-0.6022272000000006
432	2	9	GNN	2.218501	1.914181	0.3043199999999999
441	2	9	GNN	5.1802483	5.6534257	-0.47317739999999997
447	2	9	GNN	0.0	-0.21029988	0.21029988
467	2	9	GNN	2.0993576	2.2084653	-0.10910770000000003
471	2	9	GNN	13.11527	11.024825	2.0904450000000008
478	2	9	GNN	5.444083	6.003731	-0.5596480000000001
487	2	9	GNN	2.4643853	3.0099475	-0.5455622
493	2	9	GNN	5.444083	6.001507	-0.5574240000000001
505	2	9	GNN	1.0046246	1.7042828	-0.6996582
506	2	9	GNN	8.6127615	6.2717524	2.3410091
509	2	9	GNN	2.340101	3.0110629	-0.6709619
519	2	9	GNN	8.6127615	8.305012	0.3077494999999999
526	2	9	GNN	8.6127615	11.304456	-2.6916945000000005
549	2	9	GNN	4.297837	4.761118	-0.4632809999999994
555	2	9	GNN	5.7325144	5.6972475	0.03526690000000077
574	2	9	GNN	6.817504	6.839755	-0.022251000000000687
575	2	9	GNN	5.1802483	5.699772	-0.5195237000000006
578	2	9	GNN	2.0993576	2.3087862	-0.2094286000000003
579	2	9	GNN	3.135953	5.844845	-2.708892
591	2	9	GNN	3.434834	2.8233073	0.6115266999999998
592	2	9	GNN	2.8560045	2.0749917	0.7810128000000001
38	2	10	GNN	5.1802483	5.225512	-0.04526370000000046
45	2	10	GNN	6.0514255	4.4954686	1.5559569
67	2	10	GNN	4.710023	4.2251086	0.4849143999999992
76	2	10	GNN	6.0514255	6.2466283	-0.19520280000000056
98	2	10	GNN	5.1802483	5.3296514	-0.14940310000000068
106	2	10	GNN	2.340101	3.0331855	-0.6930844999999999
126	2	10	GNN	0.0	0.10884185	-0.10884185
127	2	10	GNN	1.4255849	1.9468442	-0.5212592999999999
130	2	10	GNN	6.4090633	6.952514	-0.5434507000000002
155	2	10	GNN	4.710023	5.6687655	-0.9587425000000005
156	2	10	GNN	8.218016	8.102313	0.11570299999999989
163	2	10	GNN	3.434834	3.2141664	0.22066760000000007
166	2	10	GNN	4.6022325	4.8930974	-0.29086489999999987
169	2	10	GNN	1.0046246	1.6784877	-0.6738630999999999
182	2	10	GNN	4.710023	5.061513	-0.3514900000000001
183	2	10	GNN	6.2247624	8.349746	-2.1249835999999993
184	2	10	GNN	3.2827797	3.8064468	-0.5236670999999999
190	2	10	GNN	5.444083	4.8683996	0.5756834
191	2	10	GNN	2.218501	1.5647191	0.6537818999999998
193	2	10	GNN	3.434834	3.9506543	-0.5158203000000001
200	2	10	GNN	5.444083	6.835032	-1.390949
232	2	10	GNN	7.295463	9.048438	-1.752975000000001
239	2	10	GNN	4.710023	5.473643	-0.7636200000000004
242	2	10	GNN	6.0514255	5.0152125	1.036213
261	2	10	GNN	2.340101	2.545534	-0.20543299999999975
282	2	10	GNN	2.4643853	3.0429523	-0.578567
300	2	10	GNN	2.218501	1.5984756	0.6200253999999998
305	2	10	GNN	5.444083	4.495285	0.948798
322	2	10	GNN	4.936662	4.3505273	0.5861346999999997
329	2	10	GNN	2.8560045	2.877176	-0.0211714999999999
345	2	10	GNN	-1.1083095	-0.8278059	-0.2805036000000001
351	2	10	GNN	2.1586356	1.4883353	0.6703003000000003
352	2	10	GNN	2.5916057	1.9504441	0.6411616000000002
360	2	10	GNN	9.642798	6.0398097	3.6029883000000007
380	2	10	GNN	6.4090633	5.5361843	0.8728789999999993
391	2	10	GNN	5.444083	5.1627316	0.28135140000000014
416	2	10	GNN	2.218501	1.951475	0.26702599999999976
417	2	10	GNN	5.309392	2.798062	2.51133
424	2	10	GNN	5.1802483	5.0904946	0.08975369999999927
432	2	10	GNN	2.218501	1.9402713	0.2782296999999998
441	2	10	GNN	5.1802483	5.1314044	0.04884389999999961
447	2	10	GNN	0.0	-0.26724935	0.26724935
467	2	10	GNN	2.0993576	1.4465688	0.6527887999999997
471	2	10	GNN	13.11527	11.952218	1.1630520000000004
478	2	10	GNN	5.444083	5.8169265	-0.3728435000000001
487	2	10	GNN	2.4643853	2.677488	-0.21310269999999987
493	2	10	GNN	5.444083	5.70056	-0.2564770000000003
505	2	10	GNN	1.0046246	1.016996	-0.012371399999999921
506	2	10	GNN	8.6127615	5.73296	2.8798014999999992
509	2	10	GNN	2.340101	2.722741	-0.38263999999999987
519	2	10	GNN	8.6127615	8.199996	0.412765499999999
526	2	10	GNN	8.6127615	12.091824	-3.4790625000000013
549	2	10	GNN	4.297837	4.1792192	0.1186178
555	2	10	GNN	5.7325144	4.942117	0.7903974000000007
574	2	10	GNN	6.817504	6.2762165	0.5412874999999993
575	2	10	GNN	5.1802483	5.256471	-0.07622270000000064
578	2	10	GNN	2.0993576	1.3709486	0.7284089999999999
579	2	10	GNN	3.135953	5.1284027	-1.9924496999999994
591	2	10	GNN	3.434834	2.433231	1.0016029999999998
592	2	10	GNN	2.8560045	1.9065615	0.949443
7	3	1	GNN	10.3682	7.715908	2.652292
14	3	1	GNN	2.340101	4.420271	-2.0801699999999994
18	3	1	GNN	6.4090633	5.6425457	0.7665175999999994
31	3	1	GNN	5.444083	5.0358934	0.40818960000000004
40	3	1	GNN	6.817504	6.505562	0.3119419999999993
49	3	1	GNN	0.6983451	0.77040863	-0.07206352999999999
52	3	1	GNN	13.11527	11.275239	1.8400310000000015
69	3	1	GNN	11.38537	10.045109	1.340261
105	3	1	GNN	1.8676273	2.4481661	-0.5805387999999998
114	3	1	GNN	1.7546765	1.3723688	0.3823076999999999
120	3	1	GNN	4.710023	5.101821	-0.39179800000000053
153	3	1	GNN	2.4643853	2.7800682	-0.3156829000000001
157	3	1	GNN	1.0046246	0.6893482	0.3152764000000001
168	3	1	GNN	1.64345	0.912321	0.731129
173	3	1	GNN	7.295463	6.1878834	1.1075796000000002
176	3	1	GNN	5.7325144	8.495472	-2.762957599999999
187	3	1	GNN	2.7220416	0.8890488	1.8329928
188	3	1	GNN	-0.3474475	-0.34128785	-0.0061596500000000165
192	3	1	GNN	3.135953	1.4464839	1.6894691000000002
201	3	1	GNN	1.7546765	0.16875994	1.58591656
205	3	1	GNN	7.295463	7.779419	-0.48395600000000005
224	3	1	GNN	2.340101	1.2054609	1.1346401000000002
228	3	1	GNN	4.710023	4.9234743	-0.2134513
229	3	1	GNN	4.936662	4.851718	0.08494400000000013
243	3	1	GNN	4.4977603	4.2363415	0.2614188000000004
260	3	1	GNN	1.533799	0.18488431	1.34891469
271	3	1	GNN	-0.6983451	-0.86931384	0.17096873999999995
273	3	1	GNN	2.9938436	2.879962	0.11388160000000003
275	3	1	GNN	9.642798	7.72952	1.913278000000001
278	3	1	GNN	1.9824628	0.77390546	1.20855734
289	3	1	GNN	6.817504	6.496664	0.32083999999999957
294	3	1	GNN	8.218016	8.235773	-0.01775699999999958
317	3	1	GNN	1.2656772	1.9653718	-0.6996945999999999
324	3	1	GNN	1.2129581	1.348303	-0.1353449
328	3	1	GNN	0.0	-0.13792253	0.13792253
341	3	1	GNN	4.936662	4.9513493	-0.014687300000000292
356	3	1	GNN	1.64345	0.82449955	0.8189504500000001
367	3	1	GNN	5.444083	5.927985	-0.4839019999999996
370	3	1	GNN	1.8676273	1.6582474	0.20937990000000006
374	3	1	GNN	2.0993576	1.8132598	0.28609779999999985
376	3	1	GNN	0.7997385	0.62756497	0.17217353000000002
378	3	1	GNN	0.09912158	-0.38266462	0.4817862
381	3	1	GNN	2.8560045	4.3069677	-1.4509632000000003
389	3	1	GNN	1.8676273	2.048254	-0.18062669999999992
394	3	1	GNN	6.0514255	5.093816	0.9576094999999993
413	3	1	GNN	0.0	0.07137169	-0.07137169
414	3	1	GNN	6.4090633	6.3981705	0.010892799999999703
425	3	1	GNN	2.7220416	2.7094657	0.012575899999999862
448	3	1	GNN	0.09912158	-0.025672227	0.124793807
463	3	1	GNN	6.0514255	5.5682383	0.4831871999999997
469	3	1	GNN	3.434834	2.5288527	0.9059813000000001
485	3	1	GNN	5.444083	5.9008617	-0.4567787000000001
507	3	1	GNN	6.4090633	6.04226	0.36680329999999994
510	3	1	GNN	4.710023	5.5177317	-0.8077087000000001
513	3	1	GNN	7.295463	5.1871395	2.1083235
550	3	1	GNN	4.710023	8.672925	-3.9629019999999997
553	3	1	GNN	4.297837	4.9383574	-0.6405203999999998
556	3	1	GNN	2.218501	3.1644068	-0.9459058000000002
565	3	1	GNN	5.7325144	5.6717577	0.06075670000000066
581	3	1	GNN	5.444083	5.017475	0.4266079999999999
7	3	2	GNN	10.3682	7.409005	2.9591950000000002
14	3	2	GNN	2.340101	4.5838685	-2.2437675
18	3	2	GNN	6.4090633	6.5065775	-0.0975142
31	3	2	GNN	5.444083	5.2536035	0.19047950000000036
40	3	2	GNN	6.817504	6.7217016	0.09580239999999929
49	3	2	GNN	0.6983451	0.6004485	0.0978966
52	3	2	GNN	13.11527	10.856688	2.2585820000000005
69	3	2	GNN	11.38537	10.411615	0.9737550000000006
105	3	2	GNN	1.8676273	3.1943328	-1.3267055
114	3	2	GNN	1.7546765	2.0827322	-0.32805570000000017
120	3	2	GNN	4.710023	4.803558	-0.09353500000000015
153	3	2	GNN	2.4643853	3.345235	-0.8808497000000002
157	3	2	GNN	1.0046246	0.9124273	0.09219730000000004
168	3	2	GNN	1.64345	0.661757	0.981693
173	3	2	GNN	7.295463	6.2598176	1.0356454
176	3	2	GNN	5.7325144	7.7363048	-2.0037903999999997
187	3	2	GNN	2.7220416	1.3495603	1.3724812999999998
188	3	2	GNN	-0.3474475	-0.40420103	0.056753529999999996
192	3	2	GNN	3.135953	2.6267111	0.5092419000000001
201	3	2	GNN	1.7546765	0.3428738	1.4118027
205	3	2	GNN	7.295463	7.524167	-0.22870400000000046
224	3	2	GNN	2.340101	0.37985796	1.9602430400000002
228	3	2	GNN	4.710023	4.4899817	0.22004129999999922
229	3	2	GNN	4.936662	5.0599976	-0.12333559999999988
243	3	2	GNN	4.4977603	4.607766	-0.11000569999999943
260	3	2	GNN	1.533799	-0.16285759	1.69665659
271	3	2	GNN	-0.6983451	-0.055112988	-0.6432321120000001
273	3	2	GNN	2.9938436	2.8958461	0.09799749999999996
275	3	2	GNN	9.642798	7.4442477	2.198550300000001
278	3	2	GNN	1.9824628	1.7093669	0.27309589999999995
289	3	2	GNN	6.817504	6.7748094	0.042694599999999916
294	3	2	GNN	8.218016	7.619595	0.5984210000000001
317	3	2	GNN	1.2656772	2.4492018	-1.1835246
324	3	2	GNN	1.2129581	2.2002947	-0.9873366000000001
328	3	2	GNN	0.0	-0.14431211	0.14431211
341	3	2	GNN	4.936662	5.2445974	-0.30793539999999986
356	3	2	GNN	1.64345	1.0779176	0.5655324000000002
367	3	2	GNN	5.444083	6.0361686	-0.5920855999999999
370	3	2	GNN	1.8676273	2.660899	-0.7932717
374	3	2	GNN	2.0993576	2.366333	-0.2669754000000002
376	3	2	GNN	0.7997385	0.5760047	0.22373379999999998
378	3	2	GNN	0.09912158	0.2660854	-0.16696382000000004
381	3	2	GNN	2.8560045	4.38889	-1.5328855
389	3	2	GNN	1.8676273	2.3311148	-0.46348749999999983
394	3	2	GNN	6.0514255	5.173742	0.8776834999999998
413	3	2	GNN	0.0	-0.16901731	0.16901731
414	3	2	GNN	6.4090633	5.913097	0.4959663000000001
425	3	2	GNN	2.7220416	3.9846406	-1.2625990000000002
448	3	2	GNN	0.09912158	-0.15077597	0.24989755000000002
463	3	2	GNN	6.0514255	5.6235747	0.42785079999999986
469	3	2	GNN	3.434834	1.6172893	1.8175447
485	3	2	GNN	5.444083	5.5128484	-0.0687654000000002
507	3	2	GNN	6.4090633	5.765822	0.6432412999999997
510	3	2	GNN	4.710023	5.019803	-0.30977999999999994
513	3	2	GNN	7.295463	5.346153	1.9493099999999997
550	3	2	GNN	4.710023	8.7880745	-4.078051500000001
553	3	2	GNN	4.297837	4.8188043	-0.5209672999999997
556	3	2	GNN	2.218501	3.5726247	-1.3541237000000002
565	3	2	GNN	5.7325144	5.8133607	-0.08084629999999926
581	3	2	GNN	5.444083	4.6661286	0.7779543999999996
7	3	4	GNN	10.3682	7.333576	3.034624
14	3	4	GNN	2.340101	3.2331183	-0.8930172999999999
18	3	4	GNN	6.4090633	5.8363996	0.5726636999999997
31	3	4	GNN	5.444083	4.8224587	0.6216242999999997
40	3	4	GNN	6.817504	6.543253	0.2742509999999996
49	3	4	GNN	0.6983451	0.8437532	-0.14540809999999993
52	3	4	GNN	13.11527	11.019391	2.095879
69	3	4	GNN	11.38537	9.294799	2.0905710000000006
105	3	4	GNN	1.8676273	2.853708	-0.9860807
114	3	4	GNN	1.7546765	1.0205404	0.7341361
120	3	4	GNN	4.710023	5.5313187	-0.8212957000000003
153	3	4	GNN	2.4643853	2.9442575	-0.47987219999999997
157	3	4	GNN	1.0046246	0.42566445	0.5789601500000001
168	3	4	GNN	1.64345	0.6982256	0.9452244000000001
173	3	4	GNN	7.295463	6.072217	1.2232459999999996
176	3	4	GNN	5.7325144	6.605154	-0.8726395999999994
187	3	4	GNN	2.7220416	1.611267	1.1107745999999998
188	3	4	GNN	-0.3474475	-0.51229644	0.16484893999999994
192	3	4	GNN	3.135953	1.452311	1.6836420000000003
201	3	4	GNN	1.7546765	-0.06330404	1.81798054
205	3	4	GNN	7.295463	6.8081703	0.48729270000000025
224	3	4	GNN	2.340101	1.2780858	1.0620152000000003
228	3	4	GNN	4.710023	4.7015767	0.00844629999999924
229	3	4	GNN	4.936662	4.5768337	0.3598283000000002
243	3	4	GNN	4.4977603	3.311738	1.1860223000000003
260	3	4	GNN	1.533799	-0.22732878	1.7611277799999998
271	3	4	GNN	-0.6983451	-1.0595627	0.3612176
273	3	4	GNN	2.9938436	1.961422	1.0324216
275	3	4	GNN	9.642798	6.7689962	2.8738018000000007
278	3	4	GNN	1.9824628	1.7072951	0.2751676999999999
289	3	4	GNN	6.817504	6.6592703	0.15823369999999937
294	3	4	GNN	8.218016	6.9053664	1.3126496000000003
317	3	4	GNN	1.2656772	1.4434265	-0.1777492999999999
324	3	4	GNN	1.2129581	0.77240145	0.44055665
328	3	4	GNN	0.0	-0.19430271	0.19430271
341	3	4	GNN	4.936662	5.1493096	-0.2126475999999995
356	3	4	GNN	1.64345	0.80200267	0.84144733
367	3	4	GNN	5.444083	6.567319	-1.1232360000000003
370	3	4	GNN	1.8676273	1.4491593	0.41846800000000006
374	3	4	GNN	2.0993576	1.4471918	0.6521657999999999
376	3	4	GNN	0.7997385	0.62679017	0.17294832999999998
378	3	4	GNN	0.09912158	0.39820042	-0.29907884
381	3	4	GNN	2.8560045	4.324583	-1.4685784999999996
389	3	4	GNN	1.8676273	1.683491	0.18413630000000003
394	3	4	GNN	6.0514255	5.274214	0.7772114999999999
413	3	4	GNN	0.0	-1.9424402	1.9424402
414	3	4	GNN	6.4090633	6.1761203	0.23294299999999968
425	3	4	GNN	2.7220416	3.0146346	-0.2925930000000001
448	3	4	GNN	0.09912158	-0.018199354	0.117320934
463	3	4	GNN	6.0514255	5.4436755	0.6077499999999993
469	3	4	GNN	3.434834	1.8769644	1.5578695999999999
485	3	4	GNN	5.444083	5.20761	0.23647300000000016
507	3	4	GNN	6.4090633	5.978586	0.43047729999999973
510	3	4	GNN	4.710023	5.2775593	-0.5675363000000004
513	3	4	GNN	7.295463	4.0514865	3.2439764999999996
550	3	4	GNN	4.710023	7.8973665	-3.1873435000000008
553	3	4	GNN	4.297837	4.651506	-0.353669
556	3	4	GNN	2.218501	2.6758163	-0.4573153000000003
565	3	4	GNN	5.7325144	5.1278286	0.6046858000000004
581	3	4	GNN	5.444083	4.2457576	1.1983253999999999
7	3	5	GNN	10.3682	8.170912	2.1972880000000004
14	3	5	GNN	2.340101	4.197301	-1.8572000000000002
18	3	5	GNN	6.4090633	7.0894237	-0.6803604000000005
31	3	5	GNN	5.444083	6.219547	-0.7754640000000004
40	3	5	GNN	6.817504	7.6893945	-0.8718905000000001
49	3	5	GNN	0.6983451	0.73105586	-0.03271075999999995
52	3	5	GNN	13.11527	12.34379	0.7714800000000004
69	3	5	GNN	11.38537	10.15534	1.2300299999999993
105	3	5	GNN	1.8676273	3.6555746	-1.7879473
114	3	5	GNN	1.7546765	2.237611	-0.4829344999999998
120	3	5	GNN	4.710023	4.977478	-0.267455
153	3	5	GNN	2.4643853	3.8929424	-1.4285571
157	3	5	GNN	1.0046246	1.0371549	-0.0325302999999999
168	3	5	GNN	1.64345	1.203545	0.439905
173	3	5	GNN	7.295463	6.4548545	0.8406085000000001
176	3	5	GNN	5.7325144	8.20591	-2.473395599999999
187	3	5	GNN	2.7220416	1.4493126	1.2727289999999998
188	3	5	GNN	-0.3474475	0.100696534	-0.448144034
192	3	5	GNN	3.135953	2.3425648	0.7933882000000003
201	3	5	GNN	1.7546765	0.032742873	1.721933627
205	3	5	GNN	7.295463	7.3717346	-0.0762716000000001
224	3	5	GNN	2.340101	0.97224367	1.36785733
228	3	5	GNN	4.710023	5.417191	-0.7071680000000002
229	3	5	GNN	4.936662	5.98371	-1.0470480000000002
243	3	5	GNN	4.4977603	4.53332	-0.03555969999999942
260	3	5	GNN	1.533799	0.010609239	1.5231897609999998
271	3	5	GNN	-0.6983451	-0.3485671	-0.34977800000000003
273	3	5	GNN	2.9938436	3.4758916	-0.48204800000000025
275	3	5	GNN	9.642798	8.798474	0.8443240000000003
278	3	5	GNN	1.9824628	1.8380024	0.14446040000000004
289	3	5	GNN	6.817504	6.9755545	-0.15805050000000076
294	3	5	GNN	8.218016	7.482404	0.7356120000000006
317	3	5	GNN	1.2656772	2.4911675	-1.2254903
324	3	5	GNN	1.2129581	2.239321	-1.0263628999999999
328	3	5	GNN	0.0	-0.13202107	0.13202107
341	3	5	GNN	4.936662	6.2415857	-1.3049236999999998
356	3	5	GNN	1.64345	0.6979424	0.9455076000000001
367	3	5	GNN	5.444083	6.499797	-1.055714
370	3	5	GNN	1.8676273	2.5821557	-0.7145283999999998
374	3	5	GNN	2.0993576	2.2691858	-0.16982819999999998
376	3	5	GNN	0.7997385	0.9558028	-0.15606429999999993
378	3	5	GNN	0.09912158	0.90081716	-0.80169558
381	3	5	GNN	2.8560045	5.0470514	-2.1910469
389	3	5	GNN	1.8676273	2.2810802	-0.4134528999999998
394	3	5	GNN	6.0514255	6.2886786	-0.23725310000000022
413	3	5	GNN	0.0	-0.023916304	0.023916304
414	3	5	GNN	6.4090633	6.892603	-0.48353970000000057
425	3	5	GNN	2.7220416	4.4777036	-1.755662
448	3	5	GNN	0.09912158	0.06136228	0.0377593
463	3	5	GNN	6.0514255	6.7600317	-0.7086062000000002
469	3	5	GNN	3.434834	2.5181684	0.9166656
485	3	5	GNN	5.444083	7.1628056	-1.7187226000000004
507	3	5	GNN	6.4090633	6.1314154	0.27764789999999984
510	3	5	GNN	4.710023	5.606989	-0.8969659999999999
513	3	5	GNN	7.295463	5.1221886	2.1732743999999995
550	3	5	GNN	4.710023	7.92554	-3.215517
553	3	5	GNN	4.297837	5.295312	-0.9974749999999997
556	3	5	GNN	2.218501	3.812203	-1.593702
565	3	5	GNN	5.7325144	5.9849186	-0.25240419999999997
581	3	5	GNN	5.444083	5.262249	0.18183400000000027
7	3	6	GNN	10.3682	7.568608	2.7995919999999996
14	3	6	GNN	2.340101	4.2499623	-1.9098612999999998
18	3	6	GNN	6.4090633	6.6569247	-0.24786140000000056
31	3	6	GNN	5.444083	5.4608245	-0.016741500000000187
40	3	6	GNN	6.817504	7.068021	-0.2505170000000003
49	3	6	GNN	0.6983451	0.7713909	-0.07304579999999994
52	3	6	GNN	13.11527	11.783263	1.3320070000000008
69	3	6	GNN	11.38537	10.339999	1.0453709999999994
105	3	6	GNN	1.8676273	2.358341	-0.4907136999999997
114	3	6	GNN	1.7546765	2.2695265	-0.51485
120	3	6	GNN	4.710023	5.354093	-0.6440700000000001
153	3	6	GNN	2.4643853	3.1668792	-0.7024938999999999
157	3	6	GNN	1.0046246	0.25543398	0.74919062
168	3	6	GNN	1.64345	1.6157414	0.027708599999999972
173	3	6	GNN	7.295463	5.676786	1.618677
176	3	6	GNN	5.7325144	8.062216	-2.329701599999999
187	3	6	GNN	2.7220416	1.4103698	1.3116717999999998
188	3	6	GNN	-0.3474475	-0.21499647	-0.13245103000000003
192	3	6	GNN	3.135953	1.6381888	1.4977642000000002
201	3	6	GNN	1.7546765	0.14708488	1.60759162
205	3	6	GNN	7.295463	7.2645493	0.030913700000000155
224	3	6	GNN	2.340101	1.083399	1.2567020000000002
228	3	6	GNN	4.710023	4.853999	-0.14397600000000033
229	3	6	GNN	4.936662	5.0564637	-0.11980170000000001
243	3	6	GNN	4.4977603	4.265446	0.23231430000000053
260	3	6	GNN	1.533799	0.24567747	1.28812153
271	3	6	GNN	-0.6983451	-0.15005259	-0.54829251
273	3	6	GNN	2.9938436	2.8894413	0.10440229999999984
275	3	6	GNN	9.642798	7.9894533	1.6533447000000008
278	3	6	GNN	1.9824628	1.8804183	0.10204449999999987
289	3	6	GNN	6.817504	6.0251884	0.7923155999999993
294	3	6	GNN	8.218016	7.301894	0.9161220000000005
317	3	6	GNN	1.2656772	2.0536993	-0.7880220999999998
324	3	6	GNN	1.2129581	2.2752025	-1.0622443999999998
328	3	6	GNN	0.0	-0.12940665	0.12940665
341	3	6	GNN	4.936662	5.3919015	-0.45523950000000024
356	3	6	GNN	1.64345	0.75414973	0.8893002700000001
367	3	6	GNN	5.444083	5.6964016	-0.2523185999999997
370	3	6	GNN	1.8676273	1.7960567	0.07157060000000004
374	3	6	GNN	2.0993576	2.00287	0.09648759999999967
376	3	6	GNN	0.7997385	0.72978234	0.06995616000000004
378	3	6	GNN	0.09912158	0.029242977	0.069878603
381	3	6	GNN	2.8560045	4.649197	-1.7931925
389	3	6	GNN	1.8676273	1.876738	-0.009110699999999916
394	3	6	GNN	6.0514255	5.4503675	0.6010580000000001
413	3	6	GNN	0.0	0.16171707	-0.16171707
414	3	6	GNN	6.4090633	5.8526607	0.5564025999999993
425	3	6	GNN	2.7220416	2.8611574	-0.13911580000000034
448	3	6	GNN	0.09912158	0.024177313	0.07494426700000001
463	3	6	GNN	6.0514255	5.825003	0.22642249999999997
469	3	6	GNN	3.434834	2.3281898	1.1066441999999999
485	3	6	GNN	5.444083	6.3392673	-0.8951843000000004
507	3	6	GNN	6.4090633	5.8629284	0.5461348999999993
510	3	6	GNN	4.710023	5.4144254	-0.7044024000000002
513	3	6	GNN	7.295463	4.669139	2.6263239999999994
550	3	6	GNN	4.710023	8.055035	-3.3450120000000005
553	3	6	GNN	4.297837	4.7156463	-0.41780930000000005
556	3	6	GNN	2.218501	3.7411246	-1.5226236000000002
565	3	6	GNN	5.7325144	5.760967	-0.028452599999999606
581	3	6	GNN	5.444083	4.690905	0.7531780000000001
7	3	7	GNN	10.3682	7.9632998	2.4049002
14	3	7	GNN	2.340101	4.395295	-2.0551939999999997
18	3	7	GNN	6.4090633	6.003521	0.4055422999999996
31	3	7	GNN	5.444083	4.9584208	0.48566220000000015
40	3	7	GNN	6.817504	7.071703	-0.25419900000000073
49	3	7	GNN	0.6983451	0.61405194	0.08429316000000009
52	3	7	GNN	13.11527	11.165146	1.9501240000000006
69	3	7	GNN	11.38537	10.451647	0.9337230000000005
105	3	7	GNN	1.8676273	2.1365693	-0.268942
114	3	7	GNN	1.7546765	1.4360573	0.3186191999999999
120	3	7	GNN	4.710023	5.762105	-1.0520820000000004
153	3	7	GNN	2.4643853	3.128131	-0.6637457000000002
157	3	7	GNN	1.0046246	0.74050343	0.2641211700000001
168	3	7	GNN	1.64345	1.1539228	0.48952720000000016
173	3	7	GNN	7.295463	6.1768093	1.1186536999999994
176	3	7	GNN	5.7325144	8.055236	-2.3227216000000004
187	3	7	GNN	2.7220416	1.0798115	1.6422301
188	3	7	GNN	-0.3474475	-0.3788588	0.031411299999999975
192	3	7	GNN	3.135953	2.2478378	0.8881152000000001
201	3	7	GNN	1.7546765	0.10073232	1.6539441799999999
205	3	7	GNN	7.295463	7.736518	-0.4410550000000004
224	3	7	GNN	2.340101	0.95959246	1.3805085400000001
228	3	7	GNN	4.710023	4.860605	-0.150582
229	3	7	GNN	4.936662	5.5034046	-0.5667425999999995
243	3	7	GNN	4.4977603	4.360318	0.13744230000000002
260	3	7	GNN	1.533799	0.11497378	1.41882522
271	3	7	GNN	-0.6983451	-0.44604307	-0.25230203000000007
273	3	7	GNN	2.9938436	2.4090445	0.5847991000000001
275	3	7	GNN	9.642798	7.630495	2.012303000000001
278	3	7	GNN	1.9824628	1.2092055	0.7732573
289	3	7	GNN	6.817504	6.371311	0.4461929999999992
294	3	7	GNN	8.218016	7.787922	0.4300940000000004
317	3	7	GNN	1.2656772	2.4324505	-1.1667732999999998
324	3	7	GNN	1.2129581	1.4359192	-0.22296110000000002
328	3	7	GNN	0.0	0.029041708	-0.029041708
341	3	7	GNN	4.936662	5.55649	-0.619828
356	3	7	GNN	1.64345	0.6233621	1.0200879
367	3	7	GNN	5.444083	6.3502665	-0.9061835
370	3	7	GNN	1.8676273	2.2789435	-0.4113161999999999
374	3	7	GNN	2.0993576	2.4443328	-0.34497520000000037
376	3	7	GNN	0.7997385	0.6574704	0.1422681
378	3	7	GNN	0.09912158	-0.32282948	0.42195106
381	3	7	GNN	2.8560045	4.6448407	-1.7888361999999995
389	3	7	GNN	1.8676273	2.4657497	-0.5981223999999998
394	3	7	GNN	6.0514255	5.6263857	0.4250397999999995
413	3	7	GNN	0.0	0.069462106	-0.069462106
414	3	7	GNN	6.4090633	5.75856	0.6505032999999996
425	3	7	GNN	2.7220416	3.0773802	-0.35533860000000006
448	3	7	GNN	0.09912158	0.04636909	0.05275249
463	3	7	GNN	6.0514255	5.344978	0.7064474999999995
469	3	7	GNN	3.434834	2.5005965	0.9342375
485	3	7	GNN	5.444083	5.8638735	-0.4197905000000004
507	3	7	GNN	6.4090633	6.1801357	0.22892759999999956
510	3	7	GNN	4.710023	5.584595	-0.8745720000000006
513	3	7	GNN	7.295463	4.68731	2.6081529999999997
550	3	7	GNN	4.710023	9.057631	-4.347608000000001
553	3	7	GNN	4.297837	5.3489027	-1.0510656999999997
556	3	7	GNN	2.218501	3.4211595	-1.2026585
565	3	7	GNN	5.7325144	5.7857075	-0.05319309999999966
581	3	7	GNN	5.444083	4.643982	0.8001009999999997
7	3	8	GNN	10.3682	7.634191	2.7340089999999995
14	3	8	GNN	2.340101	4.0472965	-1.7071954999999996
18	3	8	GNN	6.4090633	5.9481597	0.46090359999999997
31	3	8	GNN	5.444083	4.917114	0.5269690000000002
40	3	8	GNN	6.817504	6.711313	0.10619099999999992
49	3	8	GNN	0.6983451	1.523056	-0.8247108999999999
52	3	8	GNN	13.11527	11.676707	1.4385630000000003
69	3	8	GNN	11.38537	11.1624975	0.22287249999999936
105	3	8	GNN	1.8676273	2.0039856	-0.13635829999999993
114	3	8	GNN	1.7546765	1.7484573	0.006219199999999869
120	3	8	GNN	4.710023	5.26473	-0.5547070000000005
153	3	8	GNN	2.4643853	2.931271	-0.4668857000000002
157	3	8	GNN	1.0046246	0.593124	0.4115006000000001
168	3	8	GNN	1.64345	0.9452008	0.6982492000000001
173	3	8	GNN	7.295463	5.795923	1.4995399999999997
176	3	8	GNN	5.7325144	8.24817	-2.5156555999999997
187	3	8	GNN	2.7220416	1.1259112	1.5961303999999998
188	3	8	GNN	-0.3474475	-0.28013784	-0.06730966
192	3	8	GNN	3.135953	1.9406714	1.1952816000000002
201	3	8	GNN	1.7546765	0.8553534	0.8993230999999999
205	3	8	GNN	7.295463	7.3226256	-0.02716260000000048
224	3	8	GNN	2.340101	1.1642903	1.1758107000000002
228	3	8	GNN	4.710023	4.6948404	0.015182599999999269
229	3	8	GNN	4.936662	4.942329	-0.005666999999999867
243	3	8	GNN	4.4977603	4.026212	0.47154830000000025
260	3	8	GNN	1.533799	0.26631764	1.26748136
271	3	8	GNN	-0.6983451	-0.5902044	-0.10814070000000009
273	3	8	GNN	2.9938436	2.4942923	0.4995512999999998
275	3	8	GNN	9.642798	8.586133	1.0566650000000006
278	3	8	GNN	1.9824628	1.4414145	0.5410482999999999
289	3	8	GNN	6.817504	6.5008316	0.31667239999999985
294	3	8	GNN	8.218016	7.493434	0.7245820000000007
317	3	8	GNN	1.2656772	2.0271957	-0.7615185
324	3	8	GNN	1.2129581	1.6712222	-0.45826410000000006
328	3	8	GNN	0.0	-0.060813643	0.060813643
341	3	8	GNN	4.936662	5.4343915	-0.49772950000000016
356	3	8	GNN	1.64345	1.6454083	-0.0019582999999998574
367	3	8	GNN	5.444083	6.0645843	-0.6205012999999999
370	3	8	GNN	1.8676273	2.052965	-0.18533769999999983
374	3	8	GNN	2.0993576	1.9229136	0.17644399999999982
376	3	8	GNN	0.7997385	0.7873929	0.012345600000000068
378	3	8	GNN	0.09912158	-0.1411885	0.24031007999999998
381	3	8	GNN	2.8560045	4.417269	-1.5612645
389	3	8	GNN	1.8676273	1.8192697	0.04835760000000011
394	3	8	GNN	6.0514255	5.1555557	0.8958697999999998
413	3	8	GNN	0.0	0.6420604	-0.6420604
414	3	8	GNN	6.4090633	6.1888394	0.2202238999999997
425	3	8	GNN	2.7220416	3.361573	-0.6395314000000001
448	3	8	GNN	0.09912158	-0.11482846	0.21395004
463	3	8	GNN	6.0514255	5.3977866	0.6536388999999998
469	3	8	GNN	3.434834	1.9561615	1.4786724999999998
485	3	8	GNN	5.444083	5.39726	0.04682299999999984
507	3	8	GNN	6.4090633	6.084605	0.32445829999999987
510	3	8	GNN	4.710023	5.187139	-0.47711600000000054
513	3	8	GNN	7.295463	4.5218296	2.7736333999999996
550	3	8	GNN	4.710023	8.365121	-3.6550980000000006
553	3	8	GNN	4.297837	4.8797827	-0.5819456999999995
556	3	8	GNN	2.218501	3.1522665	-0.9337655000000002
565	3	8	GNN	5.7325144	5.7716985	-0.039184099999999944
581	3	8	GNN	5.444083	4.873931	0.5701520000000002
7	3	9	GNN	10.3682	7.3171983	3.0510016999999996
14	3	9	GNN	2.340101	4.3953204	-2.0552194
18	3	9	GNN	6.4090633	6.053001	0.3560622999999996
31	3	9	GNN	5.444083	4.6994166	0.7446663999999998
40	3	9	GNN	6.817504	6.8414245	-0.02392050000000001
49	3	9	GNN	0.6983451	0.7981591	-0.09981399999999996
52	3	9	GNN	13.11527	12.12118	0.9940899999999999
69	3	9	GNN	11.38537	10.603809	0.781561
105	3	9	GNN	1.8676273	2.8951955	-1.0275681999999997
114	3	9	GNN	1.7546765	1.8052605	-0.05058399999999996
120	3	9	GNN	4.710023	5.4554944	-0.7454714000000005
153	3	9	GNN	2.4643853	3.1669884	-0.7026031000000001
157	3	9	GNN	1.0046246	0.28124353	0.7233810700000001
168	3	9	GNN	1.64345	1.3330187	0.3104313000000001
173	3	9	GNN	7.295463	6.4391923	0.8562706999999996
176	3	9	GNN	5.7325144	8.577805	-2.8452905999999993
187	3	9	GNN	2.7220416	1.6105322	1.1115093999999999
188	3	9	GNN	-0.3474475	-0.06790958	-0.27953792
192	3	9	GNN	3.135953	2.2825944	0.8533586000000004
201	3	9	GNN	1.7546765	0.2868735	1.467803
205	3	9	GNN	7.295463	7.281375	0.0140880000000001
224	3	9	GNN	2.340101	0.9699607	1.3701403
228	3	9	GNN	4.710023	4.8453803	-0.1353573000000008
229	3	9	GNN	4.936662	5.20013	-0.2634679999999996
243	3	9	GNN	4.4977603	4.3823543	0.11540600000000012
260	3	9	GNN	1.533799	-0.016663685	1.5504626849999998
271	3	9	GNN	-0.6983451	-0.8960084	0.1976633
273	3	9	GNN	2.9938436	2.732739	0.2611045999999999
275	3	9	GNN	9.642798	8.391938	1.2508600000000012
278	3	9	GNN	1.9824628	1.2152362	0.7672265999999999
289	3	9	GNN	6.817504	6.7145443	0.10295969999999954
294	3	9	GNN	8.218016	7.5313673	0.6866487000000001
317	3	9	GNN	1.2656772	2.6543813	-1.3887040999999998
324	3	9	GNN	1.2129581	1.7817787	-0.5688206
328	3	9	GNN	0.0	-0.0382528	0.0382528
341	3	9	GNN	4.936662	5.304338	-0.36767600000000034
356	3	9	GNN	1.64345	0.77110577	0.87234423
367	3	9	GNN	5.444083	6.5289106	-1.0848275999999997
370	3	9	GNN	1.8676273	2.463404	-0.5957767
374	3	9	GNN	2.0993576	2.5539925	-0.4546349000000003
376	3	9	GNN	0.7997385	0.7086661	0.09107240000000005
378	3	9	GNN	0.09912158	0.41991404	-0.32079246
381	3	9	GNN	2.8560045	4.657928	-1.8019235
389	3	9	GNN	1.8676273	2.5370698	-0.6694424999999997
394	3	9	GNN	6.0514255	5.470878	0.5805474999999998
413	3	9	GNN	0.0	-0.17029825	0.17029825
414	3	9	GNN	6.4090633	6.114032	0.2950312999999998
425	3	9	GNN	2.7220416	3.1619587	-0.43991710000000017
448	3	9	GNN	0.09912158	-0.0077602267	0.1068818067
463	3	9	GNN	6.0514255	5.7987857	0.25263979999999986
469	3	9	GNN	3.434834	2.493338	0.9414959999999999
485	3	9	GNN	5.444083	5.4392505	0.004832500000000017
507	3	9	GNN	6.4090633	5.970513	0.4385502999999993
510	3	9	GNN	4.710023	5.3040557	-0.5940327000000005
513	3	9	GNN	7.295463	5.0892396	2.2062234
550	3	9	GNN	4.710023	8.8341465	-4.1241235
553	3	9	GNN	4.297837	5.3917284	-1.0938913999999995
556	3	9	GNN	2.218501	3.6008463	-1.3823453000000003
565	3	9	GNN	5.7325144	5.9646287	-0.23211429999999922
581	3	9	GNN	5.444083	4.892138	0.5519449999999999
7	3	10	GNN	10.3682	7.659093	2.7091069999999995
14	3	10	GNN	2.340101	3.6956487	-1.3555476999999998
18	3	10	GNN	6.4090633	6.628012	-0.21894870000000033
31	3	10	GNN	5.444083	4.6522465	0.7918364999999996
40	3	10	GNN	6.817504	6.8778534	-0.060349400000000664
49	3	10	GNN	0.6983451	0.722471	-0.024125899999999922
52	3	10	GNN	13.11527	12.606609	0.508661
69	3	10	GNN	11.38537	11.565596	-0.18022599999999933
105	3	10	GNN	1.8676273	2.5776253	-0.7099979999999997
114	3	10	GNN	1.7546765	0.97879755	0.77587895
120	3	10	GNN	4.710023	5.0995674	-0.3895444000000001
153	3	10	GNN	2.4643853	2.5891533	-0.12476799999999999
157	3	10	GNN	1.0046246	-0.03978902	1.04441362
168	3	10	GNN	1.64345	0.63603735	1.00741265
173	3	10	GNN	7.295463	5.8821635	1.4132995
176	3	10	GNN	5.7325144	8.451429	-2.718914599999999
187	3	10	GNN	2.7220416	1.4701134	1.2519281999999998
188	3	10	GNN	-0.3474475	-0.5301597	0.1827122
192	3	10	GNN	3.135953	1.6679444	1.4680086
201	3	10	GNN	1.7546765	0.031684138	1.722992362
205	3	10	GNN	7.295463	7.4620748	-0.1666118000000001
224	3	10	GNN	2.340101	0.8601397	1.4799613000000003
228	3	10	GNN	4.710023	4.675662	0.03436099999999964
229	3	10	GNN	4.936662	5.115292	-0.17863000000000007
243	3	10	GNN	4.4977603	3.6875043	0.8102560000000003
260	3	10	GNN	1.533799	0.01882179	1.5149772099999999
271	3	10	GNN	-0.6983451	-0.7764871	0.07814199999999993
273	3	10	GNN	2.9938436	2.6904397	0.3034038999999997
275	3	10	GNN	9.642798	8.690305	0.9524930000000005
278	3	10	GNN	1.9824628	1.1715848	0.810878
289	3	10	GNN	6.817504	6.8532553	-0.03575130000000026
294	3	10	GNN	8.218016	7.631851	0.5861650000000003
317	3	10	GNN	1.2656772	2.020411	-0.7547338000000001
324	3	10	GNN	1.2129581	0.9486363	0.26432180000000005
328	3	10	GNN	0.0	0.021873638	-0.021873638
341	3	10	GNN	4.936662	5.1767116	-0.24004959999999986
356	3	10	GNN	1.64345	0.67423296	0.9692170400000001
367	3	10	GNN	5.444083	5.8671365	-0.42305349999999997
370	3	10	GNN	1.8676273	1.8056542	0.061973100000000114
374	3	10	GNN	2.0993576	1.9563982	0.14295939999999985
376	3	10	GNN	0.7997385	0.6936058	0.10613269999999997
378	3	10	GNN	0.09912158	-0.4533157	0.55243728
381	3	10	GNN	2.8560045	4.116093	-1.2600885000000002
389	3	10	GNN	1.8676273	2.2994642	-0.43183689999999997
394	3	10	GNN	6.0514255	5.309692	0.7417334999999996
413	3	10	GNN	0.0	-0.021928132	0.021928132
414	3	10	GNN	6.4090633	6.035522	0.3735412999999994
425	3	10	GNN	2.7220416	3.1107736	-0.3887320000000001
448	3	10	GNN	0.09912158	0.07209614	0.027025439999999998
463	3	10	GNN	6.0514255	5.474753	0.5766724999999999
469	3	10	GNN	3.434834	2.0729706	1.3618633999999998
485	3	10	GNN	5.444083	5.348498	0.09558499999999981
507	3	10	GNN	6.4090633	5.8082156	0.6008477000000001
510	3	10	GNN	4.710023	4.992741	-0.282718
513	3	10	GNN	7.295463	4.1715093	3.1239536999999995
550	3	10	GNN	4.710023	8.478513	-3.76849
553	3	10	GNN	4.297837	5.2431564	-0.9453193999999998
556	3	10	GNN	2.218501	3.1740546	-0.9555536
565	3	10	GNN	5.7325144	5.459991	0.27252340000000075
581	3	10	GNN	5.444083	4.6295733	0.8145097000000003
11	4	1	GNN	-1.0046246	0.4942976	-1.4989222
15	4	1	GNN	2.4643853	2.760366	-0.2959806999999999
19	4	1	GNN	5.1802483	5.7356224	-0.5553740999999999
23	4	1	GNN	9.642798	9.596508	0.04629000000000083
37	4	1	GNN	5.444083	5.9396706	-0.49558760000000035
48	4	1	GNN	5.444083	5.5674624	-0.12337940000000014
59	4	1	GNN	5.444083	7.4579587	-2.0138757
65	4	1	GNN	11.38537	9.418122	1.9672479999999997
91	4	1	GNN	0.6983451	1.6421562	-0.9438111
93	4	1	GNN	7.295463	6.0922103	1.2032527000000002
109	4	1	GNN	0.4972036	0.73933196	-0.24212836
116	4	1	GNN	2.218501	3.4692335	-1.2507325000000002
118	4	1	GNN	5.444083	6.1841693	-0.7400862999999998
143	4	1	GNN	2.0993576	2.3144634	-0.21510580000000035
148	4	1	GNN	6.0514255	5.2376943	0.8137311999999994
149	4	1	GNN	-1.1083095	0.44442126	-1.55273076
170	4	1	GNN	5.1802483	6.0248218	-0.8445735000000001
175	4	1	GNN	4.936662	4.9411254	-0.004463399999999673
189	4	1	GNN	5.444083	3.6318111	1.8122718999999998
196	4	1	GNN	5.1802483	5.3397675	-0.15951920000000008
209	4	1	GNN	-0.29768264	1.4438046	-1.74148724
219	4	1	GNN	2.4643853	2.0554786	0.4089067000000002
241	4	1	GNN	5.444083	5.719235	-0.2751520000000003
245	4	1	GNN	5.7325144	4.725016	1.0074984000000002
253	4	1	GNN	13.11527	9.601103	3.5141670000000005
255	4	1	GNN	6.4090633	4.5453496	1.8637137
265	4	1	GNN	2.0993576	2.3320231	-0.23266549999999997
276	4	1	GNN	2.7220416	3.0987988	-0.3767572000000001
284	4	1	GNN	7.295463	4.2609982	3.0344647999999994
285	4	1	GNN	0.4972036	0.679356	-0.18215239999999994
299	4	1	GNN	0.7997385	0.76740277	0.03233573000000001
306	4	1	GNN	-0.09912158	0.08645089	-0.18557247
336	4	1	GNN	1.2129581	2.668609	-1.4556509
342	4	1	GNN	0.6983451	3.3676262	-2.6692811
354	4	1	GNN	6.0514255	6.6498623	-0.5984368
369	4	1	GNN	-0.19832253	0.28958136	-0.48790389
375	4	1	GNN	1.1083095	3.3072267	-2.1989172000000003
392	4	1	GNN	-0.6983451	1.2411743	-1.9395194
400	4	1	GNN	8.6127615	11.668546	-3.0557844999999997
410	4	1	GNN	5.444083	4.6201334	0.8239495999999997
411	4	1	GNN	5.444083	6.101599	-0.6575160000000002
415	4	1	GNN	4.4977603	6.754098	-2.2563376999999996
438	4	1	GNN	5.7325144	5.1218166	0.6106978000000005
451	4	1	GNN	1.8676273	2.1597	-0.29207269999999985
452	4	1	GNN	1.4255849	0.7508551	0.6747298
457	4	1	GNN	4.4977603	4.852939	-0.35517869999999974
465	4	1	GNN	1.0046246	0.77744067	0.22718393000000014
476	4	1	GNN	0.5975294	0.7556015	-0.15807210000000005
477	4	1	GNN	5.444083	5.3103085	0.13377450000000035
497	4	1	GNN	7.874293	7.502334	0.3719589999999995
508	4	1	GNN	7.295463	10.12463	-2.829167
525	4	1	GNN	5.1802483	5.3509483	-0.17070000000000007
534	4	1	GNN	4.936662	5.1635365	-0.2268745000000001
536	4	1	GNN	6.4090633	6.2809186	0.1281447
545	4	1	GNN	3.5927033	3.201665	0.39103829999999995
552	4	1	GNN	3.434834	3.220793	0.21404099999999993
558	4	1	GNN	6.4090633	6.987634	-0.5785707000000002
582	4	1	GNN	1.533799	0.1995745	1.3342245
594	4	1	GNN	3.135953	1.5514642	1.5844888000000001
598	4	1	GNN	4.710023	4.5309253	0.1790976999999998
11	4	2	GNN	-1.0046246	0.5676275	-1.5722521
15	4	2	GNN	2.4643853	2.9591508	-0.4947655000000002
19	4	2	GNN	5.1802483	5.859348	-0.6790997000000001
23	4	2	GNN	9.642798	10.544998	-0.9021999999999988
37	4	2	GNN	5.444083	5.9752283	-0.5311453000000004
48	4	2	GNN	5.444083	5.853157	-0.4090740000000004
59	4	2	GNN	5.444083	7.681894	-2.2378109999999998
65	4	2	GNN	11.38537	10.642303	0.7430669999999999
91	4	2	GNN	0.6983451	1.3458396	-0.6474944999999999
93	4	2	GNN	7.295463	6.4437513	0.8517117000000001
109	4	2	GNN	0.4972036	0.54817235	-0.05096874999999995
116	4	2	GNN	2.218501	3.3796554	-1.1611544
118	4	2	GNN	5.444083	6.3216243	-0.8775412999999999
143	4	2	GNN	2.0993576	2.5812933	-0.4819357000000002
148	4	2	GNN	6.0514255	5.7065897	0.34483579999999936
149	4	2	GNN	-1.1083095	-0.7592692	-0.3490403000000001
170	4	2	GNN	5.1802483	6.017294	-0.8370457
175	4	2	GNN	4.936662	4.8903584	0.04630359999999989
189	4	2	GNN	5.444083	4.947111	0.4969720000000004
196	4	2	GNN	5.1802483	5.6080685	-0.4278202000000002
209	4	2	GNN	-0.29768264	0.64821404	-0.94589668
219	4	2	GNN	2.4643853	2.2561288	0.20825650000000007
241	4	2	GNN	5.444083	5.827349	-0.3832659999999999
245	4	2	GNN	5.7325144	5.344761	0.38775340000000025
253	4	2	GNN	13.11527	10.778618	2.336652000000001
255	4	2	GNN	6.4090633	4.9093833	1.4996799999999997
265	4	2	GNN	2.0993576	1.7228322	0.3765253999999998
276	4	2	GNN	2.7220416	3.1350648	-0.41302320000000003
284	4	2	GNN	7.295463	5.596448	1.6990150000000002
285	4	2	GNN	0.4972036	0.5927807	-0.09557710000000003
299	4	2	GNN	0.7997385	0.6721072	0.1276313
306	4	2	GNN	-0.09912158	0.08024548	-0.17936706
336	4	2	GNN	1.2129581	1.8667009	-0.6537428000000001
342	4	2	GNN	0.6983451	1.9412814	-1.2429363
354	4	2	GNN	6.0514255	5.8559875	0.19543799999999933
369	4	2	GNN	-0.19832253	0.31092384	-0.5092463700000001
375	4	2	GNN	1.1083095	1.691797	-0.5834874999999999
392	4	2	GNN	-0.6983451	-1.037091	0.33874589999999993
400	4	2	GNN	8.6127615	9.800082	-1.1873205000000002
410	4	2	GNN	5.444083	4.96404	0.4800430000000002
411	4	2	GNN	5.444083	5.840662	-0.396579
415	4	2	GNN	4.4977603	5.8508573	-1.353097
438	4	2	GNN	5.7325144	4.7507873	0.9817271000000005
451	4	2	GNN	1.8676273	1.574075	0.2935523000000002
452	4	2	GNN	1.4255849	0.9673163	0.4582686
457	4	2	GNN	4.4977603	5.3313236	-0.8335632999999998
465	4	2	GNN	1.0046246	0.9757386	0.02888600000000008
476	4	2	GNN	0.5975294	0.68056816	-0.08303875999999999
477	4	2	GNN	5.444083	5.496935	-0.05285199999999968
497	4	2	GNN	7.874293	7.9069834	-0.0326903999999999
508	4	2	GNN	7.295463	10.27903	-2.9835670000000007
525	4	2	GNN	5.1802483	5.726515	-0.5462667000000003
534	4	2	GNN	4.936662	5.0749497	-0.13828770000000024
536	4	2	GNN	6.4090633	6.462456	-0.05339270000000074
545	4	2	GNN	3.5927033	3.2928724	0.29983090000000034
552	4	2	GNN	3.434834	3.4364161	-0.0015821000000002527
558	4	2	GNN	6.4090633	5.504014	0.9050493
582	4	2	GNN	1.533799	0.21238504	1.3214139599999999
594	4	2	GNN	3.135953	2.6394563	0.49649670000000024
598	4	2	GNN	4.710023	5.0523205	-0.3422975000000008
11	4	3	GNN	-1.0046246	-0.008383527	-0.9962410730000001
15	4	3	GNN	2.4643853	2.791578	-0.3271926999999999
19	4	3	GNN	5.1802483	6.035988	-0.8557397
23	4	3	GNN	9.642798	11.701384	-2.0585859999999983
37	4	3	GNN	5.444083	6.2660723	-0.8219893000000003
48	4	3	GNN	5.444083	5.3001842	0.14389879999999966
59	4	3	GNN	5.444083	8.653711	-3.2096279999999995
65	4	3	GNN	11.38537	11.204275	0.18109499999999912
91	4	3	GNN	0.6983451	1.4910612	-0.7927161
93	4	3	GNN	7.295463	6.4440556	0.8514073999999994
109	4	3	GNN	0.4972036	0.58774704	-0.09054343999999998
116	4	3	GNN	2.218501	3.5069792	-1.2884782000000001
118	4	3	GNN	5.444083	6.191478	-0.747395
143	4	3	GNN	2.0993576	2.2958531	-0.19649550000000016
148	4	3	GNN	6.0514255	5.703411	0.34801449999999967
149	4	3	GNN	-1.1083095	-0.07932113	-1.02898837
170	4	3	GNN	5.1802483	5.5739317	-0.39368340000000046
175	4	3	GNN	4.936662	4.777549	0.1591130000000005
189	4	3	GNN	5.444083	4.9179354	0.5261475999999998
196	4	3	GNN	5.1802483	5.3035693	-0.12332100000000068
209	4	3	GNN	-0.29768264	2.1201022	-2.41778484
219	4	3	GNN	2.4643853	2.4025424	0.06184289999999981
241	4	3	GNN	5.444083	6.0145063	-0.5704232999999999
245	4	3	GNN	5.7325144	5.187251	0.5452634000000005
253	4	3	GNN	13.11527	10.861631	2.2536390000000015
255	4	3	GNN	6.4090633	4.8563805	1.5526827999999995
265	4	3	GNN	2.0993576	2.1546452	-0.055287600000000214
276	4	3	GNN	2.7220416	3.0309093	-0.30886769999999997
284	4	3	GNN	7.295463	5.511204	1.7842589999999996
285	4	3	GNN	0.4972036	0.502022	-0.004818399999999945
299	4	3	GNN	0.7997385	0.52534646	0.27439204000000006
306	4	3	GNN	-0.09912158	0.16534922	-0.2644708
336	4	3	GNN	1.2129581	3.1530442	-1.9400861
342	4	3	GNN	0.6983451	2.7754693	-2.0771242
354	4	3	GNN	6.0514255	6.4431043	-0.3916788000000002
369	4	3	GNN	-0.19832253	0.39410028	-0.59242281
375	4	3	GNN	1.1083095	3.3580673	-2.2497578000000003
392	4	3	GNN	-0.6983451	0.49531764	-1.1936627400000002
400	4	3	GNN	8.6127615	12.090637	-3.4778754999999997
410	4	3	GNN	5.444083	5.3995447	0.04453830000000014
411	4	3	GNN	5.444083	6.526241	-1.0821579999999997
415	4	3	GNN	4.4977603	6.5581884	-2.0604280999999993
438	4	3	GNN	5.7325144	5.5269957	0.20551870000000072
451	4	3	GNN	1.8676273	2.3877118	-0.5200844999999998
452	4	3	GNN	1.4255849	1.4648304	-0.039245500000000044
457	4	3	GNN	4.4977603	5.2871394	-0.7893790999999997
465	4	3	GNN	1.0046246	0.28439718	0.7202274200000001
476	4	3	GNN	0.5975294	0.5247908	0.07273859999999999
477	4	3	GNN	5.444083	5.285616	0.1584669999999999
497	4	3	GNN	7.874293	7.5031853	0.3711076999999996
508	4	3	GNN	7.295463	10.618099	-3.322636000000001
525	4	3	GNN	5.1802483	5.7027783	-0.5225300000000006
534	4	3	GNN	4.936662	5.402625	-0.46596299999999946
536	4	3	GNN	6.4090633	6.5741816	-0.1651183000000005
545	4	3	GNN	3.5927033	3.182842	0.4098613000000002
552	4	3	GNN	3.434834	3.6263087	-0.1914747000000001
558	4	3	GNN	6.4090633	7.261085	-0.8520216999999999
582	4	3	GNN	1.533799	-0.2943284	1.8281273999999998
594	4	3	GNN	3.135953	2.4873347	0.6486183000000003
598	4	3	GNN	4.710023	5.2994914	-0.5894684000000003
11	4	5	GNN	-1.0046246	0.6182934	-1.622918
15	4	5	GNN	2.4643853	2.850685	-0.3862996999999999
19	4	5	GNN	5.1802483	5.7005944	-0.5203461000000003
23	4	5	GNN	9.642798	10.376515	-0.7337169999999986
37	4	5	GNN	5.444083	5.8117704	-0.36768740000000033
48	4	5	GNN	5.444083	5.5237045	-0.07962150000000001
59	4	5	GNN	5.444083	8.581735	-3.137652
65	4	5	GNN	11.38537	10.369697	1.0156729999999996
91	4	5	GNN	0.6983451	1.1030303	-0.40468519999999986
93	4	5	GNN	7.295463	6.3213296	0.9741333999999995
109	4	5	GNN	0.4972036	0.60315937	-0.10595576999999995
116	4	5	GNN	2.218501	3.066415	-0.8479140000000003
118	4	5	GNN	5.444083	6.521217	-1.077134
143	4	5	GNN	2.0993576	2.5107653	-0.41140770000000026
148	4	5	GNN	6.0514255	5.626205	0.4252205
149	4	5	GNN	-1.1083095	-0.1833854	-0.9249241
170	4	5	GNN	5.1802483	5.8576055	-0.6773572000000003
175	4	5	GNN	4.936662	4.7092214	0.22744060000000044
189	4	5	GNN	5.444083	5.6478944	-0.2038114000000002
196	4	5	GNN	5.1802483	5.477592	-0.2973436999999999
209	4	5	GNN	-0.29768264	0.45359567	-0.75127831
219	4	5	GNN	2.4643853	2.5800521	-0.11566680000000007
241	4	5	GNN	5.444083	6.1398897	-0.6958067000000003
245	4	5	GNN	5.7325144	5.578627	0.15388740000000034
253	4	5	GNN	13.11527	10.441073	2.6741970000000013
255	4	5	GNN	6.4090633	4.6589932	1.7500700999999994
265	4	5	GNN	2.0993576	2.439129	-0.33977140000000006
276	4	5	GNN	2.7220416	2.8865035	-0.16446190000000005
284	4	5	GNN	7.295463	6.4688497	0.8266133
285	4	5	GNN	0.4972036	0.60646474	-0.10926113999999992
299	4	5	GNN	0.7997385	0.6199242	0.17981429999999998
306	4	5	GNN	-0.09912158	0.081685215	-0.18080679500000002
336	4	5	GNN	1.2129581	2.049107	-0.8361488999999998
342	4	5	GNN	0.6983451	2.5450432	-1.8466980999999998
354	4	5	GNN	6.0514255	6.638414	-0.5869885000000004
369	4	5	GNN	-0.19832253	0.28376326	-0.48208579
375	4	5	GNN	1.1083095	2.2628207	-1.1545111999999997
392	4	5	GNN	-0.6983451	0.32866353	-1.02700863
400	4	5	GNN	8.6127615	10.57606	-1.9632985000000005
410	4	5	GNN	5.444083	5.3388395	0.10524350000000027
411	4	5	GNN	5.444083	6.8394055	-1.3953224999999998
415	4	5	GNN	4.4977603	6.6597257	-2.1619653999999997
438	4	5	GNN	5.7325144	5.5404544	0.19206000000000056
451	4	5	GNN	1.8676273	1.8802769	-0.012649599999999817
452	4	5	GNN	1.4255849	2.0090349	-0.58345
457	4	5	GNN	4.4977603	5.690041	-1.1922806999999995
465	4	5	GNN	1.0046246	0.70104	0.3035846000000001
476	4	5	GNN	0.5975294	0.6585187	-0.060989300000000024
477	4	5	GNN	5.444083	5.3728213	0.07126169999999998
497	4	5	GNN	7.874293	7.6624904	0.2118025999999995
508	4	5	GNN	7.295463	10.173705	-2.878242
525	4	5	GNN	5.1802483	5.8566775	-0.6764292000000003
534	4	5	GNN	4.936662	5.6164126	-0.6797506000000002
536	4	5	GNN	6.4090633	6.710592	-0.3015287000000004
545	4	5	GNN	3.5927033	2.8685653	0.724138
552	4	5	GNN	3.434834	3.788612	-0.35377800000000015
558	4	5	GNN	6.4090633	6.3922534	0.016809899999999267
582	4	5	GNN	1.533799	0.29134598	1.24245302
594	4	5	GNN	3.135953	3.12193	0.01402300000000034
598	4	5	GNN	4.710023	5.397444	-0.6874210000000005
11	4	6	GNN	-1.0046246	0.4416702	-1.4462948
15	4	6	GNN	2.4643853	3.0606966	-0.5963113
19	4	6	GNN	5.1802483	5.4444036	-0.26415530000000054
23	4	6	GNN	9.642798	10.881959	-1.2391609999999993
37	4	6	GNN	5.444083	5.571926	-0.12784300000000037
48	4	6	GNN	5.444083	5.711092	-0.26700899999999983
59	4	6	GNN	5.444083	7.2816734	-1.8375903999999998
65	4	6	GNN	11.38537	10.565515	0.8198550000000004
91	4	6	GNN	0.6983451	0.801795	-0.10344989999999998
93	4	6	GNN	7.295463	5.701519	1.5939439999999996
109	4	6	GNN	0.4972036	0.45528442	0.04191918
116	4	6	GNN	2.218501	3.251796	-1.0332950000000003
118	4	6	GNN	5.444083	5.7208204	-0.2767374
143	4	6	GNN	2.0993576	2.7038825	-0.6045249000000004
148	4	6	GNN	6.0514255	5.6541862	0.39723929999999985
149	4	6	GNN	-1.1083095	-1.0857263	-0.022583200000000136
170	4	6	GNN	5.1802483	5.598135	-0.4178867000000004
175	4	6	GNN	4.936662	4.6407757	0.29588630000000027
189	4	6	GNN	5.444083	4.4642563	0.9798267000000003
196	4	6	GNN	5.1802483	5.7758408	-0.5955925000000004
209	4	6	GNN	-0.29768264	1.0051725	-1.3028551400000001
219	4	6	GNN	2.4643853	2.1584625	0.30592279999999983
241	4	6	GNN	5.444083	6.241802	-0.7977189999999998
245	4	6	GNN	5.7325144	5.631687	0.10082740000000001
253	4	6	GNN	13.11527	10.691292	2.423978
255	4	6	GNN	6.4090633	4.8137465	1.5953168
265	4	6	GNN	2.0993576	1.4431701	0.6561874999999999
276	4	6	GNN	2.7220416	2.9665737	-0.24453210000000025
284	4	6	GNN	7.295463	5.436988	1.8584749999999994
285	4	6	GNN	0.4972036	0.41129506	0.08590854000000003
299	4	6	GNN	0.7997385	0.45121545	0.34852305
306	4	6	GNN	-0.09912158	-0.015192419	-0.083929161
336	4	6	GNN	1.2129581	1.5256298	-0.3126716999999999
342	4	6	GNN	0.6983451	1.4076283	-0.7092832
354	4	6	GNN	6.0514255	5.366322	0.6851034999999994
369	4	6	GNN	-0.19832253	0.21886577	-0.41718829999999996
375	4	6	GNN	1.1083095	2.323361	-1.2150514999999997
392	4	6	GNN	-0.6983451	-0.7672031	0.06885799999999997
400	4	6	GNN	8.6127615	11.20122	-2.5884584999999998
410	4	6	GNN	5.444083	5.3118315	0.13225149999999974
411	4	6	GNN	5.444083	5.1411896	0.3028934000000003
415	4	6	GNN	4.4977603	5.313799	-0.8160387
438	4	6	GNN	5.7325144	4.933776	0.7987384000000004
451	4	6	GNN	1.8676273	1.3752091	0.49241820000000014
452	4	6	GNN	1.4255849	1.1542163	0.27136859999999996
457	4	6	GNN	4.4977603	5.029476	-0.5317156999999995
465	4	6	GNN	1.0046246	0.43927294	0.5653516600000001
476	4	6	GNN	0.5975294	0.44476652	0.15276288
477	4	6	GNN	5.444083	5.6449842	-0.20090119999999967
497	4	6	GNN	7.874293	7.679482	0.19481099999999962
508	4	6	GNN	7.295463	10.162198	-2.8667350000000003
525	4	6	GNN	5.1802483	6.0512104	-0.8709621000000007
534	4	6	GNN	4.936662	4.775696	0.16096600000000016
536	4	6	GNN	6.4090633	6.376956	0.03210729999999984
545	4	6	GNN	3.5927033	3.5172322	0.07547110000000012
552	4	6	GNN	3.434834	3.207042	0.227792
558	4	6	GNN	6.4090633	6.2734804	0.13558289999999928
582	4	6	GNN	1.533799	0.14175054	1.3920484599999998
594	4	6	GNN	3.135953	2.267412	0.868541
598	4	6	GNN	4.710023	5.02604	-0.31601700000000044
11	4	7	GNN	-1.0046246	0.28211373	-1.2867383300000002
15	4	7	GNN	2.4643853	2.446931	0.01745429999999981
19	4	7	GNN	5.1802483	5.2707257	-0.09047740000000015
23	4	7	GNN	9.642798	11.86751	-2.2247119999999985
37	4	7	GNN	5.444083	5.613596	-0.16951300000000025
48	4	7	GNN	5.444083	5.057902	0.38618099999999966
59	4	7	GNN	5.444083	7.5297627	-2.0856797
65	4	7	GNN	11.38537	11.06949	0.31587999999999994
91	4	7	GNN	0.6983451	1.3262583	-0.6279131999999998
93	4	7	GNN	7.295463	5.8815274	1.4139355999999994
109	4	7	GNN	0.4972036	0.4892329	0.007970699999999997
116	4	7	GNN	2.218501	3.080347	-0.8618460000000003
118	4	7	GNN	5.444083	5.8950624	-0.4509793999999996
143	4	7	GNN	2.0993576	1.975637	0.12372059999999974
148	4	7	GNN	6.0514255	5.6073766	0.4440488999999994
149	4	7	GNN	-1.1083095	-0.8905591	-0.2177504
170	4	7	GNN	5.1802483	5.692846	-0.5125977000000006
175	4	7	GNN	4.936662	4.6402206	0.29644139999999997
189	4	7	GNN	5.444083	4.5669427	0.8771402999999998
196	4	7	GNN	5.1802483	5.4138694	-0.23362110000000058
209	4	7	GNN	-0.29768264	1.0136001	-1.3112827399999998
219	4	7	GNN	2.4643853	2.5108502	-0.04646490000000014
241	4	7	GNN	5.444083	6.243263	-0.7991799999999998
245	4	7	GNN	5.7325144	5.573543	0.15897140000000043
253	4	7	GNN	13.11527	11.174749	1.9405210000000004
255	4	7	GNN	6.4090633	4.218276	2.1907872999999993
265	4	7	GNN	2.0993576	1.9811128	0.11824479999999982
276	4	7	GNN	2.7220416	2.8234353	-0.10139370000000003
284	4	7	GNN	7.295463	4.8107533	2.4847097
285	4	7	GNN	0.4972036	0.43886566	0.05833794000000003
299	4	7	GNN	0.7997385	0.5792337	0.22050480000000006
306	4	7	GNN	-0.09912158	0.016404822	-0.115526402
336	4	7	GNN	1.2129581	1.7988788	-0.5859207
342	4	7	GNN	0.6983451	1.4867966	-0.7884514999999999
354	4	7	GNN	6.0514255	5.623805	0.42762049999999974
369	4	7	GNN	-0.19832253	0.21520302	-0.41352555
375	4	7	GNN	1.1083095	1.9857664	-0.8774568999999999
392	4	7	GNN	-0.6983451	-0.6877496	-0.010595500000000091
400	4	7	GNN	8.6127615	10.424109	-1.8113475
410	4	7	GNN	5.444083	5.3577666	0.08631640000000029
411	4	7	GNN	5.444083	5.0698104	0.3742726000000003
415	4	7	GNN	4.4977603	5.6533294	-1.1555690999999992
438	4	7	GNN	5.7325144	5.1744223	0.5580921000000005
451	4	7	GNN	1.8676273	1.2245613	0.6430660000000001
452	4	7	GNN	1.4255849	1.257001	0.1685839
457	4	7	GNN	4.4977603	5.232894	-0.7351336999999996
465	4	7	GNN	1.0046246	1.1012858	-0.0966612
476	4	7	GNN	0.5975294	0.59221905	0.005310350000000019
477	4	7	GNN	5.444083	5.681616	-0.237533
497	4	7	GNN	7.874293	7.5577617	0.3165312999999994
508	4	7	GNN	7.295463	10.086369	-2.7909059999999997
525	4	7	GNN	5.1802483	6.612162	-1.4319137
534	4	7	GNN	4.936662	5.5026155	-0.5659535
536	4	7	GNN	6.4090633	6.550731	-0.14166770000000017
545	4	7	GNN	3.5927033	3.6875455	-0.09484219999999999
552	4	7	GNN	3.434834	3.340459	0.09437499999999988
558	4	7	GNN	6.4090633	5.5535154	0.8555478999999995
582	4	7	GNN	1.533799	-0.008988023	1.5427870229999998
594	4	7	GNN	3.135953	1.7846587	1.3512943000000002
598	4	7	GNN	4.710023	5.3732924	-0.6632694000000008
11	4	8	GNN	-1.0046246	0.45717955	-1.46180415
15	4	8	GNN	2.4643853	2.6683824	-0.20399710000000004
19	4	8	GNN	5.1802483	5.5453806	-0.36513229999999997
23	4	8	GNN	9.642798	11.077261	-1.4344629999999992
37	4	8	GNN	5.444083	5.6966906	-0.25260760000000015
48	4	8	GNN	5.444083	5.496058	-0.05197499999999966
59	4	8	GNN	5.444083	7.25871	-1.8146269999999998
65	4	8	GNN	11.38537	10.740788	0.6445819999999998
91	4	8	GNN	0.6983451	1.2513895	-0.5530443999999999
93	4	8	GNN	7.295463	5.972038	1.3234249999999994
109	4	8	GNN	0.4972036	0.64550436	-0.14830075999999998
116	4	8	GNN	2.218501	3.6315868	-1.4130858000000002
118	4	8	GNN	5.444083	6.1671615	-0.7230784999999997
143	4	8	GNN	2.0993576	2.3257182	-0.22636060000000002
148	4	8	GNN	6.0514255	5.827171	0.2242544999999998
149	4	8	GNN	-1.1083095	-0.065438315	-1.042871185
170	4	8	GNN	5.1802483	6.0061355	-0.8258872000000004
175	4	8	GNN	4.936662	4.5721765	0.3644854999999998
189	4	8	GNN	5.444083	5.17701	0.2670729999999999
[truncated: 3,401 more rows]
