# Supplementary material for: Homogeneous catalyst graph neural network: A human-interpretable graph neural network tool for ligand optimization in asymmetric catalysis
Source: iScience. 2025 Jan 23;28(3):111881. doi: 10.1016/j.isci.2025.111881 (PMC11889620; doi:10.1016/j.isci.2025.111881)
Supplement: Data S1. Raw results of HCat-GNet performance against traditional machine learning approaches for all the reactions analyzed in this study. [file mmc2.zip › results/biaryl/test/GNN_performance/predictions_mean_std.csv]

	index	Method	real_ddG	mean_predicted_ddG	std_predicted_ddG
0	0	GNN	12.982147	11.220584290000001	1.4225840427683667
1	1	GNN	-9.134736	-11.612807266666666	1.0701839961723005
2	2	GNN	10.784142	10.480145332222223	0.9778726735894366
3	3	GNN	-8.0099325	-8.341382327777778	1.4354624340230862
4	4	GNN	7.7940993	6.488910218888889	1.6325511564158723
5	5	GNN	-12.901102	-10.120990494444445	1.0141163448856936
6	6	GNN	14.221358	11.277610066666666	1.161408577660746
7	7	GNN	-14.661444	-11.792344384444444	1.8559087958993818
8	8	GNN	9.134736	8.7607363	1.711680703483735
9	9	GNN	11.426731	10.849651473333333	1.5637726118865138
10	10	GNN	8.822678	10.675258094444445	1.1732911337057659
11	11	GNN	-5.4825664	-9.454145438888888	1.2287707652942708
12	12	GNN	-1.0556402	-7.351604726111111	2.600172785497051
13	13	GNN	-8.538379	-5.631474734	2.187810000635508
14	14	GNN	-16.421785	-11.725803072222222	1.0634361817742088
15	15	GNN	-7.8769264	6.765878186666666	2.453116119399974
16	16	GNN	-10.123719	-9.544775846666667	2.0083781573147563
17	17	GNN	-1.7223989	-0.501217659	3.5883734361307034
18	18	GNN	-5.868506	-6.549183745555556	1.0338267145113367
19	19	GNN	-6.330867	-6.549754248888889	1.345631150673129
20	20	GNN	-12.286333	-5.850810107777777	1.570940606868755
21	21	GNN	6.3842587	0.9682145361777779	1.339139014618143
22	22	GNN	8.911091	6.5481634699999995	1.6907596884578873
23	23	GNN	-2.8535385	-11.183442227777778	1.159836611691468
24	24	GNN	-7.910733	-9.297990397777777	1.2184968621595103
25	25	GNN	10.151998	10.065966147777779	1.565766466683064
26	26	GNN	9.012336	11.268926211111111	1.4413850644180364
27	27	GNN	12.073863	10.988558337777778	1.2631558146330635
28	28	GNN	-12.727605	-11.762257604444443	1.7107363655858232
29	29	GNN	-7.9539084	-11.638886543333335	1.567024553880961
30	30	GNN	9.477889	10.3301023	1.2792383555536897
31	31	GNN	-11.963529	-11.935612577777778	1.3272278264450708
32	32	GNN	13.330054	12.282898772222222	1.7443998347711618
33	33	GNN	0.22170302	-1.8579501505555556	2.7379479618013534
34	34	GNN	-12.3974285	-10.765490266666667	1.2878843571096066
35	35	GNN	13.781273	12.45073105	1.166795218599903
36	36	GNN	-12.901102	-9.656118356666667	1.3130189076290812
37	37	GNN	12.073863	11.501623872222222	1.0682363463674753
38	38	GNN	7.7940993	2.0319708868666666	3.4017635164153743
39	39	GNN	-12.073863	-12.073648366666667	1.1225052547979872
40	40	GNN	10.784142	10.824609827777778	0.8628684173627529
41	41	GNN	-12.073863	-11.431804394444445	1.1040252366231313
42	42	GNN	-8.472118	-11.016788633333334	1.288992852217322
43	43	GNN	9.859496	6.014055734666667	1.9389282914638046
44	44	GNN	12.982147	12.042548444444444	0.9255585929399412
45	45	GNN	-9.808902	-6.747502056666667	2.3144602130579606
46	46	GNN	16.421785	10.688992677777778	1.5880534286412682
47	47	GNN	16.421785	12.716707255555555	1.392794587097789
48	48	GNN	2.6286306	3.9303911139111114	2.6504073605539786
49	49	GNN	9.477889	11.623160616666668	1.1349579087160369
50	50	GNN	-9.050124	-10.312695115555556	2.186709436773032
51	51	GNN	-10.456034	-10.367096294444444	1.2477100864219302
52	52	GNN	-12.073863	-12.0562969	1.1200568312555284
53	53	GNN	-10.289876	-8.383899996666667	1.6022399471560957
54	54	GNN	-7.8941126	-7.825322513333333	0.8389938217098163
55	55	GNN	-9.859496	-11.404007694444443	1.08236774746206
56	56	GNN	10.289876	10.674094618888889	1.2135085486533945
57	57	GNN	9.477889	8.993996025555557	1.3597073684488745
58	58	GNN	6.181254	2.489441659822222	3.2643223992070336
59	59	GNN	8.27141	9.256311083333333	1.2197467503802288
60	60	GNN	16.421785	11.104250833333333	0.9397587665353725
61	61	GNN	9.727385	9.713894083333333	1.5976482002065462
62	62	GNN	-10.198892	-8.941208885555556	0.9907876531793508
63	63	GNN	12.901102	12.116556344444444	1.2169134468844416
64	64	GNN	-10.132467	-12.44927275	1.8554474634546434
65	65	GNN	14.255758	12.434140216666666	1.4111159137603775
66	66	GNN	-12.982147	-9.207123147777777	1.2641254448373778
67	67	GNN	-8.838203	-10.7496822	1.19382188219075
68	68	GNN	9.477889	11.049011577777778	1.1983263327758822
69	69	GNN	-8.0099325	-7.323658528888889	1.1037869472281203
70	70	GNN	14.255758	13.512927572222223	0.9909462153709353
71	71	GNN	-5.4433055	-7.497130336666666	0.968246109323093
72	72	GNN	16.421785	13.498904622222222	0.9384424955704606
73	73	GNN	-7.7940993	-11.144244188888889	1.059821766163772
74	74	GNN	9.859496	9.814404885555556	0.9674728391157951
75	75	GNN	-6.0369315	-1.0387188559555556	2.9666799746305803
76	76	GNN	16.421785	12.482962950000001	1.52228383372531
77	77	GNN	-12.982147	-11.193034374444444	2.3230194579616006
78	78	GNN	-5.757165	-5.245964313	2.273152995684584
79	79	GNN	-11.242613	-11.053659152222222	1.3057706118278183
80	80	GNN	-8.083819	-10.372573692222222	1.208666481313634
81	81	GNN	-6.581822	-0.37462172022222223	6.263126745165766
82	82	GNN	12.982147	9.976623724444444	1.2190009076475614
83	83	GNN	9.339127	12.57029207777778	1.7576250063824106
84	84	GNN	-10.132467	-11.53906665	1.339092255777242
85	85	GNN	-5.343438	-7.939452724444445	1.1123947117009847
86	86	GNN	12.073863	10.899173722222223	0.9673780253109207
87	87	GNN	-7.910733	-5.3910833233333335	2.204310155881026
88	88	GNN	-14.661444	-11.768234506666666	1.8302070112825444
89	89	GNN	8.27141	9.712856735555556	1.0379592183319386
90	90	GNN	13.3411875	12.33772915111111	2.1003787094892252
91	91	GNN	0.92242306	10.395041566666666	0.82303639303628
92	92	GNN	-9.859496	-7.790609424444444	2.426720475304918
93	93	GNN	14.255758	11.015528655555554	1.2279143365691059
94	94	GNN	10.784142	10.959007416666667	1.2504720044643076
95	95	GNN	6.3842587	1.8605062489333335	1.4384044607652766
96	96	GNN	7.564339	5.703852514888889	2.04714651307587
