# Supplementary material for: Homogeneous catalyst graph neural network: A human-interpretable graph neural network tool for ligand optimization in asymmetric catalysis
Source: iScience. 2025 Jan 23;28(3):111881. doi: 10.1016/j.isci.2025.111881 (PMC11889620; doi:10.1016/j.isci.2025.111881)
Supplement: Data S1. Raw results of HCat-GNet performance against traditional machine learning approaches for all the reactions analyzed in this study. [file mmc2.zip › results/biaryl/test/GNN_performance/predictions_all.csv]

index	Test_Fold	Val_Fold	Method	real_ddG	predicted_ddG	Error
0	1	2	GNN	12.982147	12.4165745	0.5655725
1	1	2	GNN	-9.134736	-11.34512	2.2103839999999995
2	1	2	GNN	10.784142	11.698151	-0.9140090000000001
3	1	2	GNN	-8.0099325	-6.6459446	-1.3639878999999997
4	1	2	GNN	7.7940993	6.6146812	1.1794181000000004
5	1	2	GNN	-12.901102	-9.572105	-3.3289969999999993
6	1	2	GNN	14.221358	12.9331045	1.2882534999999997
7	1	2	GNN	-14.661444	-11.778091	-2.8833529999999996
8	1	2	GNN	9.134736	8.51662	0.6181160000000006
9	1	2	GNN	11.426731	13.043209	-1.616477999999999
10	1	2	GNN	8.822678	12.641811	-3.8191330000000008
11	1	2	GNN	-5.4825664	-9.775873	4.293306600000001
12	1	2	GNN	-1.0556402	-4.630965	3.5753247999999997
13	1	2	GNN	-8.538379	-3.594165	-4.9442140000000006
14	1	2	GNN	-16.421785	-9.923779	-6.498006
15	1	2	GNN	-7.8769264	8.391148	-16.2680744
16	1	2	GNN	-10.123719	-8.70961	-1.4141089999999998
17	1	2	GNN	-1.7223989	1.194025	-2.9164239
18	1	2	GNN	-5.868506	-5.852135	-0.016371000000000357
19	1	2	GNN	-6.330867	-7.162259	0.8313920000000001
20	1	2	GNN	-12.286333	-8.244328	-4.042005000000001
21	1	2	GNN	6.3842587	1.2961574	5.0881013
22	1	2	GNN	8.911091	8.285124	0.625967000000001
23	1	2	GNN	-2.8535385	-9.219082	6.3655435
24	1	2	GNN	-7.910733	-8.969011	1.0582780000000005
25	1	2	GNN	10.151998	9.980326	0.17167200000000093
26	1	2	GNN	9.012336	12.699118	-3.686782000000001
27	1	2	GNN	12.073863	11.199087	0.8747759999999989
28	1	2	GNN	-12.727605	-11.903578	-0.824027000000001
29	1	2	GNN	-7.9539084	-12.102298	4.148389599999999
30	1	2	GNN	9.477889	11.541336	-2.063447
31	1	2	GNN	-11.963529	-10.557823	-1.4057059999999986
32	1	2	GNN	13.330054	14.531372	-1.2013179999999988
33	1	2	GNN	0.22170302	-2.0415843	2.26328732
34	1	2	GNN	-12.3974285	-9.137853	-3.2595755000000004
35	1	2	GNN	13.781273	13.023576	0.7576970000000003
36	1	2	GNN	-12.901102	-9.683419	-3.217682999999999
37	1	2	GNN	12.073863	12.186277	-0.11241400000000112
38	1	2	GNN	7.7940993	-0.412654	8.2067533
39	1	2	GNN	-12.073863	-12.540144	0.4662810000000004
40	1	2	GNN	10.784142	10.604155	0.1799869999999988
41	1	2	GNN	-12.073863	-11.1481905	-0.9256724999999992
42	1	2	GNN	-8.472118	-11.102087	2.629968999999999
43	1	2	GNN	9.859496	8.173037	1.6864589999999993
44	1	2	GNN	12.982147	12.560934	0.42121299999999984
45	1	2	GNN	-9.808902	-6.1299872	-3.6789147999999994
46	1	2	GNN	16.421785	10.52813	5.893654999999999
47	1	2	GNN	16.421785	13.780426	2.6413589999999996
48	1	2	GNN	2.6286306	1.4820654	1.1465652000000002
49	1	2	GNN	9.477889	12.964215	-3.486326
50	1	2	GNN	-9.050124	-10.630472	1.580347999999999
51	1	2	GNN	-10.456034	-10.241045	-0.21498900000000098
52	1	2	GNN	-12.073863	-12.536259	0.46239600000000003
53	1	2	GNN	-10.289876	-10.04548	-0.24439600000000006
54	1	2	GNN	-7.8941126	-7.0212717	-0.8728408999999999
55	1	2	GNN	-9.859496	-11.135613	1.2761169999999993
56	1	2	GNN	10.289876	11.531967	-1.2420910000000003
57	1	2	GNN	9.477889	9.885704	-0.40781500000000115
58	1	2	GNN	6.181254	-0.14843874	6.3296927400000005
59	1	2	GNN	8.27141	8.314675	-0.04326499999999989
60	1	2	GNN	16.421785	11.713192	4.7085930000000005
61	1	2	GNN	9.727385	9.320465	0.4069199999999995
62	1	2	GNN	-10.198892	-8.010553	-2.188339000000001
63	1	2	GNN	12.901102	14.297066	-1.3959639999999993
64	1	2	GNN	-10.132467	-12.875166	2.742699
65	1	2	GNN	14.255758	13.493902	0.7618559999999999
66	1	2	GNN	-12.982147	-8.833768	-4.148379
67	1	2	GNN	-8.838203	-8.951941	0.11373799999999967
68	1	2	GNN	9.477889	10.949792	-1.471903000000001
69	1	2	GNN	-8.0099325	-6.988582	-1.0213504999999996
70	1	2	GNN	14.255758	13.77223	0.48352799999999974
71	1	2	GNN	-5.4433055	-6.6290016	1.1856960999999995
72	1	2	GNN	16.421785	13.578718	2.8430669999999996
73	1	2	GNN	-7.7940993	-10.605492	2.8113927
74	1	2	GNN	9.859496	8.751415	1.1080810000000003
75	1	2	GNN	-6.0369315	-2.4254823	-3.6114491999999996
76	1	2	GNN	16.421785	14.027197	2.3945880000000006
77	1	2	GNN	-12.982147	-8.11596	-4.866187
78	1	2	GNN	-5.757165	-6.065992	0.30882699999999996
79	1	2	GNN	-11.242613	-10.706205	-0.5364079999999998
80	1	2	GNN	-8.083819	-10.094103	2.0102840000000004
81	1	2	GNN	-6.581822	-4.728622	-1.8532000000000002
82	1	2	GNN	12.982147	8.905344	4.076803
83	1	2	GNN	9.339127	14.351845	-5.012718000000001
84	1	2	GNN	-10.132467	-10.648602	0.5161350000000002
85	1	2	GNN	-5.343438	-6.8410425	1.4976045000000004
86	1	2	GNN	12.073863	11.515503	0.5583599999999986
87	1	2	GNN	-7.910733	-3.5560858	-4.3546472
88	1	2	GNN	-14.661444	-11.776498	-2.8849459999999993
89	1	2	GNN	8.27141	8.4920635	-0.22065350000000095
90	1	2	GNN	13.3411875	12.804644	0.5365435000000005
91	1	2	GNN	0.92242306	10.72452	-9.80209694
92	1	2	GNN	-9.859496	-5.462709	-4.396787
93	1	2	GNN	14.255758	11.073936	3.1818220000000004
94	1	2	GNN	10.784142	11.063997	-0.2798550000000013
95	1	2	GNN	6.3842587	2.0765285	4.3077302
96	1	2	GNN	7.564339	5.645694	1.9186450000000006
0	1	3	GNN	12.982147	9.994352	2.987795
1	1	3	GNN	-9.134736	-10.486224	1.3514879999999998
2	1	3	GNN	10.784142	10.069698	0.7144439999999985
3	1	3	GNN	-8.0099325	-9.30578	1.2958475000000007
4	1	3	GNN	7.7940993	4.956473	2.8376263
5	1	3	GNN	-12.901102	-8.482611	-4.4184909999999995
6	1	3	GNN	14.221358	10.07933	4.142028
7	1	3	GNN	-14.661444	-8.304909	-6.356534999999999
8	1	3	GNN	9.134736	10.738617	-1.6038809999999994
9	1	3	GNN	11.426731	9.625437	1.8012940000000004
10	1	3	GNN	8.822678	9.673029	-0.8503509999999999
11	1	3	GNN	-5.4825664	-8.320122	2.8375556
12	1	3	GNN	-1.0556402	-3.5771646	2.5215244
13	1	3	GNN	-8.538379	-3.25276	-5.2856190000000005
14	1	3	GNN	-16.421785	-10.260885	-6.1609
15	1	3	GNN	-7.8769264	4.244946	-12.1218724
16	1	3	GNN	-10.123719	-7.614602	-2.509117
17	1	3	GNN	-1.7223989	1.9266806	-3.6490795
18	1	3	GNN	-5.868506	-6.212027	0.34352099999999997
19	1	3	GNN	-6.330867	-6.1280556	-0.20281139999999986
20	1	3	GNN	-12.286333	-6.653615	-5.632718000000001
21	1	3	GNN	6.3842587	0.40260106	5.98165764
22	1	3	GNN	8.911091	4.501615	4.409476000000001
23	1	3	GNN	-2.8535385	-10.100128	7.2465895
24	1	3	GNN	-7.910733	-8.27318	0.3624470000000004
25	1	3	GNN	10.151998	8.540217	1.6117810000000006
26	1	3	GNN	9.012336	10.283826	-1.27149
27	1	3	GNN	12.073863	9.897476	2.176387
28	1	3	GNN	-12.727605	-9.386369	-3.3412360000000003
29	1	3	GNN	-7.9539084	-10.056249	2.102340599999999
30	1	3	GNN	9.477889	10.460414	-0.9825250000000008
31	1	3	GNN	-11.963529	-9.75312	-2.2104090000000003
32	1	3	GNN	13.330054	10.582059	2.7479950000000013
33	1	3	GNN	0.22170302	-2.7832851	3.00498812
34	1	3	GNN	-12.3974285	-10.423256	-1.9741724999999999
35	1	3	GNN	13.781273	11.692385	2.0888880000000007
36	1	3	GNN	-12.901102	-7.5936384	-5.3074636
37	1	3	GNN	12.073863	11.771006	0.3028569999999995
38	1	3	GNN	7.7940993	4.6626735	3.1314257999999997
39	1	3	GNN	-12.073863	-10.369146	-1.7047169999999987
40	1	3	GNN	10.784142	10.481395	0.3027470000000001
41	1	3	GNN	-12.073863	-10.52149	-1.5523729999999993
42	1	3	GNN	-8.472118	-9.80809	1.335972
43	1	3	GNN	9.859496	5.0093985	4.8500975
44	1	3	GNN	12.982147	11.102267	1.87988
45	1	3	GNN	-9.808902	-7.9282427	-1.8806592999999996
46	1	3	GNN	16.421785	11.375095	5.04669
47	1	3	GNN	16.421785	10.887402	5.534383
48	1	3	GNN	2.6286306	1.5273526	1.1012780000000002
49	1	3	GNN	9.477889	11.771597	-2.2937080000000005
50	1	3	GNN	-9.050124	-7.279208	-1.7709160000000006
51	1	3	GNN	-10.456034	-9.004598	-1.451436000000001
52	1	3	GNN	-12.073863	-10.384377	-1.6894859999999987
53	1	3	GNN	-10.289876	-7.921786	-2.3680899999999996
54	1	3	GNN	-7.8941126	-7.850952	-0.04316059999999933
55	1	3	GNN	-9.859496	-10.413588	0.5540920000000007
56	1	3	GNN	10.289876	10.413446	-0.12357000000000085
57	1	3	GNN	9.477889	9.92412	-0.44623100000000093
58	1	3	GNN	6.181254	4.8764067	1.3048472999999996
59	1	3	GNN	8.27141	10.633043	-2.361633000000001
60	1	3	GNN	16.421785	10.614265	5.80752
61	1	3	GNN	9.727385	8.745454	0.9819309999999994
62	1	3	GNN	-10.198892	-8.612659	-1.586233
63	1	3	GNN	12.901102	11.471603	1.4294989999999999
64	1	3	GNN	-10.132467	-10.7203865	0.5879194999999999
65	1	3	GNN	14.255758	10.435415	3.8203429999999994
66	1	3	GNN	-12.982147	-8.422001	-4.560146
67	1	3	GNN	-8.838203	-10.760388	1.9221850000000007
68	1	3	GNN	9.477889	10.097912	-0.6200230000000015
69	1	3	GNN	-8.0099325	-7.9581547	-0.051777799999999985
70	1	3	GNN	14.255758	12.9157715	1.3399865000000002
71	1	3	GNN	-5.4433055	-6.22116	0.7778545000000001
72	1	3	GNN	16.421785	12.686695	3.7350899999999996
73	1	3	GNN	-7.7940993	-10.093962	2.2998626999999994
74	1	3	GNN	9.859496	10.603998	-0.7445020000000007
75	1	3	GNN	-6.0369315	4.1823206	-10.219252099999999
76	1	3	GNN	16.421785	10.177792	6.243993
77	1	3	GNN	-12.982147	-12.373184	-0.6089629999999993
78	1	3	GNN	-5.757165	-0.23237666	-5.52478834
79	1	3	GNN	-11.242613	-8.976358	-2.266255000000001
80	1	3	GNN	-8.083819	-9.243893	1.1600739999999998
81	1	3	GNN	-6.581822	-6.53981	-0.042011999999999716
82	1	3	GNN	12.982147	10.885384	2.0967629999999993
83	1	3	GNN	9.339127	9.702541	-0.36341400000000057
84	1	3	GNN	-10.132467	-9.219175	-0.9132920000000002
85	1	3	GNN	-5.343438	-7.4159245	2.0724865
86	1	3	GNN	12.073863	10.31868	1.7551829999999988
87	1	3	GNN	-7.910733	-3.1813014	-4.7294316
88	1	3	GNN	-14.661444	-8.304938	-6.3565059999999995
89	1	3	GNN	8.27141	10.781477	-2.510067000000001
90	1	3	GNN	13.3411875	10.847331	2.4938564999999997
91	1	3	GNN	0.92242306	10.163404	-9.24098094
92	1	3	GNN	-9.859496	-9.927353	0.06785700000000006
93	1	3	GNN	14.255758	9.995739	4.260019
94	1	3	GNN	10.784142	9.884214	0.8999279999999992
95	1	3	GNN	6.3842587	0.8398794	5.5443793
96	1	3	GNN	7.564339	3.8816965	3.6826425000000005
0	1	4	GNN	12.982147	11.685424	1.296723
1	1	4	GNN	-9.134736	-13.303549	4.168813
2	1	4	GNN	10.784142	11.277514	-0.4933720000000008
3	1	4	GNN	-8.0099325	-10.984416	2.9744835
4	1	4	GNN	7.7940993	4.866138	2.9279612999999998
5	1	4	GNN	-12.901102	-11.257127	-1.6439749999999993
6	1	4	GNN	14.221358	11.188771	3.0325870000000013
7	1	4	GNN	-14.661444	-10.73557	-3.9258740000000003
8	1	4	GNN	9.134736	9.717915	-0.5831789999999994
9	1	4	GNN	11.426731	10.842495	0.5842360000000006
10	1	4	GNN	8.822678	11.002401	-2.179723000000001
11	1	4	GNN	-5.4825664	-11.78143	6.298863600000001
12	1	4	GNN	-1.0556402	-8.376092	7.3204518
13	1	4	GNN	-8.538379	-6.6661253	-1.8722537000000008
14	1	4	GNN	-16.421785	-12.106437	-4.315348
15	1	4	GNN	-7.8769264	7.5545654	-15.4314918
16	1	4	GNN	-10.123719	-8.461694	-1.6620249999999999
17	1	4	GNN	-1.7223989	-2.013058	0.29065910000000006
18	1	4	GNN	-5.868506	-7.388346	1.5198400000000003
19	1	4	GNN	-6.330867	-8.248394	1.9175269999999998
20	1	4	GNN	-12.286333	-8.069358	-4.2169750000000015
21	1	4	GNN	6.3842587	-0.8624611	7.2467198
22	1	4	GNN	8.911091	7.7101817	1.200909300000001
23	1	4	GNN	-2.8535385	-12.115716	9.2621775
24	1	4	GNN	-7.910733	-11.591756	3.6810230000000006
25	1	4	GNN	10.151998	5.7588243	4.393173700000001
26	1	4	GNN	9.012336	11.9182205	-2.905884500000001
27	1	4	GNN	12.073863	11.37881	0.6950529999999997
28	1	4	GNN	-12.727605	-10.779059	-1.9485460000000003
29	1	4	GNN	-7.9539084	-11.039958	3.0860496
30	1	4	GNN	9.477889	11.041919	-1.5640300000000007
31	1	4	GNN	-11.963529	-12.598046	0.6345170000000007
32	1	4	GNN	13.330054	13.164899	0.16515500000000038
33	1	4	GNN	0.22170302	-1.8227388	2.04444182
34	1	4	GNN	-12.3974285	-13.393182	0.9957534999999993
35	1	4	GNN	13.781273	13.225071	0.5562020000000008
36	1	4	GNN	-12.901102	-8.8095	-4.091602
37	1	4	GNN	12.073863	13.221706	-1.147843
38	1	4	GNN	7.7940993	0.20345536	7.59064394
39	1	4	GNN	-12.073863	-12.878999	0.805136000000001
40	1	4	GNN	10.784142	10.988059	-0.20391700000000057
41	1	4	GNN	-12.073863	-13.139848	1.0659850000000013
42	1	4	GNN	-8.472118	-13.140517	4.668398999999999
43	1	4	GNN	9.859496	4.3903565	5.4691395
44	1	4	GNN	12.982147	12.506016	0.47613099999999875
45	1	4	GNN	-9.808902	-7.9199314	-1.8889705999999995
46	1	4	GNN	16.421785	12.76817	3.6536150000000003
47	1	4	GNN	16.421785	11.99733	4.424455
48	1	4	GNN	2.6286306	2.384279	0.24435160000000034
49	1	4	GNN	9.477889	13.258843	-3.7809540000000013
50	1	4	GNN	-9.050124	-8.192239	-0.8578849999999996
51	1	4	GNN	-10.456034	-11.950423	1.494389
52	1	4	GNN	-12.073863	-12.864275	0.7904119999999999
53	1	4	GNN	-10.289876	-11.985511	1.6956350000000011
54	1	4	GNN	-7.8941126	-8.198891	0.3047784
55	1	4	GNN	-9.859496	-13.127458	3.2679620000000007
56	1	4	GNN	10.289876	11.1451235	-0.8552475000000008
57	1	4	GNN	9.477889	10.192277	-0.7143880000000014
58	1	4	GNN	6.181254	1.0798081	5.1014459
59	1	4	GNN	8.27141	10.3946705	-2.1232605000000007
60	1	4	GNN	16.421785	11.283841	5.137943999999999
61	1	4	GNN	9.727385	6.397175	3.33021
62	1	4	GNN	-10.198892	-10.139451	-0.05944100000000141
63	1	4	GNN	12.901102	13.191586	-0.2904839999999993
64	1	4	GNN	-10.132467	-12.218068	2.0856010000000005
65	1	4	GNN	14.255758	13.251828	1.0039300000000004
66	1	4	GNN	-12.982147	-8.645331	-4.336815999999999
67	1	4	GNN	-8.838203	-12.562957	3.724754000000001
68	1	4	GNN	9.477889	11.512931	-2.0350420000000007
69	1	4	GNN	-8.0099325	-8.098701	0.08876850000000047
70	1	4	GNN	14.255758	15.4107685	-1.1550104999999995
71	1	4	GNN	-5.4433055	-8.040839	2.5975335
72	1	4	GNN	16.421785	14.348197	2.073587999999999
73	1	4	GNN	-7.7940993	-12.865737	5.071637699999999
74	1	4	GNN	9.859496	10.2682705	-0.4087744999999998
75	1	4	GNN	-6.0369315	-1.4689225	-4.568009
76	1	4	GNN	16.421785	12.857916	3.5638690000000004
77	1	4	GNN	-12.982147	-10.116584	-2.865563
78	1	4	GNN	-5.757165	-6.6416144	0.8844494000000003
79	1	4	GNN	-11.242613	-11.174628	-0.06798500000000018
80	1	4	GNN	-8.083819	-12.619018	4.535199
81	1	4	GNN	-6.581822	-0.90543735	-5.67638465
82	1	4	GNN	12.982147	10.183522	2.7986249999999995
83	1	4	GNN	9.339127	12.19737	-2.858243
84	1	4	GNN	-10.132467	-12.856799	2.7243320000000004
85	1	4	GNN	-5.343438	-8.051507	2.708069000000001
86	1	4	GNN	12.073863	10.874049	1.199814
87	1	4	GNN	-7.910733	-6.64338	-1.267353
88	1	4	GNN	-14.661444	-10.735623	-3.925820999999999
89	1	4	GNN	8.27141	10.423878	-2.1524680000000007
90	1	4	GNN	13.3411875	13.194821	0.14636650000000095
91	1	4	GNN	0.92242306	11.115234	-10.19281094
92	1	4	GNN	-9.859496	-8.525151	-1.3343450000000008
93	1	4	GNN	14.255758	11.443881	2.811877000000001
94	1	4	GNN	10.784142	11.36489	-0.5807480000000016
95	1	4	GNN	6.3842587	-0.40543273	6.78969143
96	1	4	GNN	7.564339	4.8948007	2.6695383
0	1	5	GNN	12.982147	10.943405	2.038741999999999
1	1	5	GNN	-9.134736	-11.272638	2.1379020000000004
2	1	5	GNN	10.784142	9.65192	1.1322219999999987
3	1	5	GNN	-8.0099325	-7.0220833	-0.9878491999999994
4	1	5	GNN	7.7940993	6.274863	1.5192363000000002
5	1	5	GNN	-12.901102	-10.605792	-2.2953100000000006
6	1	5	GNN	14.221358	11.24392	2.977438000000001
7	1	5	GNN	-14.661444	-12.732462	-1.9289819999999995
8	1	5	GNN	9.134736	7.963069	1.1716670000000002
9	1	5	GNN	11.426731	10.962269	0.46446200000000104
10	1	5	GNN	8.822678	10.985601	-2.162923000000001
11	1	5	GNN	-5.4825664	-9.848492	4.365925600000001
12	1	5	GNN	-1.0556402	-6.3471437	5.2915035
13	1	5	GNN	-8.538379	-6.9311013	-1.607277700000001
14	1	5	GNN	-16.421785	-10.680605	-5.74118
15	1	5	GNN	-7.8769264	9.24168	-17.1186064
16	1	5	GNN	-10.123719	-12.285545	2.1618260000000014
17	1	5	GNN	-1.7223989	8.719596	-10.4419949
18	1	5	GNN	-5.868506	-7.1955523	1.3270463000000001
19	1	5	GNN	-6.330867	-5.249602	-1.0812649999999993
20	1	5	GNN	-12.286333	-8.0009	-4.285433000000001
21	1	5	GNN	6.3842587	0.47180164	5.91245706
22	1	5	GNN	8.911091	8.330525	0.580566000000001
23	1	5	GNN	-2.8535385	-10.090748	7.2372095
24	1	5	GNN	-7.910733	-9.6083145	1.697581500000001
25	1	5	GNN	10.151998	6.597033	3.554965000000001
26	1	5	GNN	9.012336	10.914758	-1.9024220000000014
27	1	5	GNN	12.073863	10.116037	1.957825999999999
28	1	5	GNN	-12.727605	-12.360501	-0.3671040000000012
29	1	5	GNN	-7.9539084	-11.336197	3.3822886
30	1	5	GNN	9.477889	9.096454	0.38143499999999975
31	1	5	GNN	-11.963529	-12.392766	0.42923700000000053
32	1	5	GNN	13.330054	14.962679	-1.632624999999999
33	1	5	GNN	0.22170302	-4.427608	4.64931102
34	1	5	GNN	-12.3974285	-10.92817	-1.4692585000000005
35	1	5	GNN	13.781273	13.993969	-0.21269599999999933
36	1	5	GNN	-12.901102	-12.436437	-0.4646650000000001
37	1	5	GNN	12.073863	10.739492	1.334370999999999
38	1	5	GNN	7.7940993	-0.93404436	8.72814366
39	1	5	GNN	-12.073863	-11.773501	-0.3003619999999998
40	1	5	GNN	10.784142	10.727814	0.05632799999999882
41	1	5	GNN	-12.073863	-11.109028	-0.964834999999999
42	1	5	GNN	-8.472118	-10.538353	2.0662350000000007
43	1	5	GNN	9.859496	3.4956474	6.3638486
44	1	5	GNN	12.982147	12.484649	0.4974980000000002
45	1	5	GNN	-9.808902	-6.312723	-3.4961789999999997
46	1	5	GNN	16.421785	10.575371	5.846413999999999
47	1	5	GNN	16.421785	14.148502	2.2732829999999993
48	1	5	GNN	2.6286306	4.623494	-1.9948633999999998
49	1	5	GNN	9.477889	11.633009	-2.15512
50	1	5	GNN	-9.050124	-12.571676	3.521552
51	1	5	GNN	-10.456034	-10.53414	0.07810600000000001
52	1	5	GNN	-12.073863	-11.769205	-0.3046579999999999
53	1	5	GNN	-10.289876	-10.485711	0.19583500000000065
54	1	5	GNN	-7.8941126	-8.536938	0.6428253999999995
55	1	5	GNN	-9.859496	-11.076061	1.2165649999999992
56	1	5	GNN	10.289876	10.508987	-0.21911099999999983
57	1	5	GNN	9.477889	7.778336	1.699552999999999
58	1	5	GNN	6.181254	-1.7598978	7.9411518
59	1	5	GNN	8.27141	8.7724905	-0.5010805000000005
60	1	5	GNN	16.421785	11.325851	5.095934
61	1	5	GNN	9.727385	6.1516366	3.5757484
62	1	5	GNN	-10.198892	-8.861111	-1.3377810000000014
63	1	5	GNN	12.901102	11.794335	1.1067669999999996
64	1	5	GNN	-10.132467	-12.515375	2.3829080000000005
65	1	5	GNN	14.255758	11.024732	3.231026
66	1	5	GNN	-12.982147	-9.861357	-3.1207899999999995
67	1	5	GNN	-8.838203	-11.412172	2.573969
68	1	5	GNN	9.477889	10.164629	-0.6867400000000004
69	1	5	GNN	-8.0099325	-9.004378	0.9944455000000012
70	1	5	GNN	14.255758	13.848964	0.40679399999999966
71	1	5	GNN	-5.4433055	-8.4913025	3.0479969999999996
72	1	5	GNN	16.421785	13.699493	2.7222919999999995
73	1	5	GNN	-7.7940993	-10.390458	2.5963587000000006
74	1	5	GNN	9.859496	9.269119	0.5903770000000002
75	1	5	GNN	-6.0369315	-2.4639757	-3.5729557999999995
76	1	5	GNN	16.421785	12.71357	3.708214999999999
77	1	5	GNN	-12.982147	-5.973431	-7.008716
78	1	5	GNN	-5.757165	-6.97142	1.2142550000000005
79	1	5	GNN	-11.242613	-12.136457	0.8938439999999996
80	1	5	GNN	-8.083819	-9.964784	1.8809649999999998
81	1	5	GNN	-6.581822	6.3524175	-12.9342395
82	1	5	GNN	12.982147	9.694776	3.2873710000000003
83	1	5	GNN	9.339127	13.831652	-4.4925250000000005
84	1	5	GNN	-10.132467	-12.076122	1.9436549999999997
85	1	5	GNN	-5.343438	-9.534652	4.1912139999999996
86	1	5	GNN	12.073863	11.760395	0.3134679999999985
87	1	5	GNN	-7.910733	-6.3036127	-1.6071202999999992
88	1	5	GNN	-14.661444	-12.732552	-1.9288919999999994
89	1	5	GNN	8.27141	9.332166	-1.0607560000000014
90	1	5	GNN	13.3411875	14.035535	-0.6943474999999992
91	1	5	GNN	0.92242306	9.296927	-8.37450394
92	1	5	GNN	-9.859496	-7.3166537	-2.5428423
93	1	5	GNN	14.255758	10.14071	4.115048
94	1	5	GNN	10.784142	10.199021	0.5851209999999991
95	1	5	GNN	6.3842587	1.8238426	4.5604161
96	1	5	GNN	7.564339	5.331858	2.232481
0	1	6	GNN	12.982147	9.318833	3.6633139999999997
1	1	6	GNN	-9.134736	-11.117488	1.9827519999999996
2	1	6	GNN	10.784142	7.440571	3.343570999999999
3	1	6	GNN	-8.0099325	-8.059348	0.04941550000000028
4	1	6	GNN	7.7940993	2.639414	5.154685300000001
5	1	6	GNN	-12.901102	-9.467856	-3.4332460000000005
6	1	6	GNN	14.221358	11.093723	3.1276349999999997
7	1	6	GNN	-14.661444	-13.309312	-1.3521319999999992
8	1	6	GNN	9.134736	4.0895057	5.0452303
9	1	6	GNN	11.426731	11.439847	-0.013116000000000128
10	1	6	GNN	8.822678	8.9574175	-0.13473950000000023
11	1	6	GNN	-5.4825664	-9.43681	3.9542436
12	1	6	GNN	-1.0556402	-4.5771136	3.5214733999999996
13	1	6	GNN	-8.538379	-7.8017654	-0.736613600000001
14	1	6	GNN	-16.421785	-12.530643	-3.8911420000000003
15	1	6	GNN	-7.8769264	4.95567	-12.8325964
16	1	6	GNN	-10.123719	-10.172048	0.04832900000000073
17	1	6	GNN	-1.7223989	0.75284743	-2.47524633
18	1	6	GNN	-5.868506	-6.518737	0.6502309999999998
19	1	6	GNN	-6.330867	-6.710402	0.3795350000000006
20	1	6	GNN	-12.286333	-4.649436	-7.636897000000001
21	1	6	GNN	6.3842587	1.4652482	4.919010500000001
22	1	6	GNN	8.911091	5.4216895	3.4894015000000005
23	1	6	GNN	-2.8535385	-11.789107	8.935568499999999
24	1	6	GNN	-7.910733	-9.134923	1.224190000000001
25	1	6	GNN	10.151998	6.2240133	3.9279847000000006
26	1	6	GNN	9.012336	9.265382	-0.2530460000000012
27	1	6	GNN	12.073863	10.201828	1.8720349999999986
28	1	6	GNN	-12.727605	-13.65211	0.9245049999999999
29	1	6	GNN	-7.9539084	-10.616607	2.6626985999999997
30	1	6	GNN	9.477889	6.2129145	3.2649744999999992
31	1	6	GNN	-11.963529	-12.49587	0.5323410000000006
32	1	6	GNN	13.330054	11.742877	1.5871770000000005
33	1	6	GNN	0.22170302	-6.8122525	7.033955519999999
34	1	6	GNN	-12.3974285	-7.321497	-5.0759315
35	1	6	GNN	13.781273	12.17191	1.609363
36	1	6	GNN	-12.901102	-9.241308	-3.6597939999999998
37	1	6	GNN	12.073863	9.374005	2.699857999999999
38	1	6	GNN	7.7940993	-0.19582668	7.98992598
39	1	6	GNN	-12.073863	-14.460019	2.3861560000000015
40	1	6	GNN	10.784142	9.342769	1.4413729999999987
41	1	6	GNN	-12.073863	-10.879628	-1.194234999999999
42	1	6	GNN	-8.472118	-11.424307	2.9521890000000006
43	1	6	GNN	9.859496	2.2606509	7.5988451
44	1	6	GNN	12.982147	11.906647	1.0755
45	1	6	GNN	-9.808902	-7.6387496	-2.1701524
46	1	6	GNN	16.421785	10.30693	6.114855
47	1	6	GNN	16.421785	12.130301	4.2914840000000005
48	1	6	GNN	2.6286306	-2.6404357	5.2690663
49	1	6	GNN	9.477889	9.884984	-0.407095
50	1	6	GNN	-9.050124	-12.986114	3.9359900000000003
51	1	6	GNN	-10.456034	-9.68695	-0.7690840000000012
52	1	6	GNN	-12.073863	-14.458401	2.384538000000001
53	1	6	GNN	-10.289876	-7.7976165	-2.4922594999999994
54	1	6	GNN	-7.8941126	-7.970996	0.07688340000000071
55	1	6	GNN	-9.859496	-10.884348	1.0248519999999992
56	1	6	GNN	10.289876	6.8989077	3.3909683
57	1	6	GNN	9.477889	5.1887975	4.2890915
58	1	6	GNN	6.181254	-0.37128666	6.55254066
59	1	6	GNN	8.27141	6.9338827	1.3375272999999996
60	1	6	GNN	16.421785	9.11703	7.304755
61	1	6	GNN	9.727385	5.610069	4.117316
62	1	6	GNN	-10.198892	-7.687231	-2.511661000000001
63	1	6	GNN	12.901102	11.416625	1.484477
64	1	6	GNN	-10.132467	-10.271781	0.1393140000000006
65	1	6	GNN	14.255758	9.934927	4.320831
66	1	6	GNN	-12.982147	-10.716178	-2.265969
67	1	6	GNN	-8.838203	-12.03917	3.2009670000000003
68	1	6	GNN	9.477889	9.865261	-0.38737200000000094
69	1	6	GNN	-8.0099325	-7.1382165	-0.8717159999999993
70	1	6	GNN	14.255758	11.437472	2.8182860000000005
71	1	6	GNN	-5.4433055	-7.6970315	2.2537259999999995
72	1	6	GNN	16.421785	12.605193	3.816592
73	1	6	GNN	-7.7940993	-10.958172	3.1640726999999993
74	1	6	GNN	9.859496	7.2746954	2.5848006000000003
75	1	6	GNN	-6.0369315	-4.289239	-1.7476924999999994
76	1	6	GNN	16.421785	11.488944	4.932841
77	1	6	GNN	-12.982147	-11.061337	-1.9208099999999995
78	1	6	GNN	-5.757165	-8.251596	2.4944309999999996
79	1	6	GNN	-11.242613	-10.752385	-0.4902280000000001
80	1	6	GNN	-8.083819	-10.504023	2.420204
81	1	6	GNN	-6.581822	5.311362	-11.893184
82	1	6	GNN	12.982147	5.982617	6.999529999999999
83	1	6	GNN	9.339127	12.77503	-3.4359029999999997
84	1	6	GNN	-10.132467	-12.943342	2.8108749999999993
85	1	6	GNN	-5.343438	-8.341435	2.9979970000000007
86	1	6	GNN	12.073863	9.708848	2.3650149999999996
87	1	6	GNN	-7.910733	-7.2248254	-0.6859075999999993
88	1	6	GNN	-14.661444	-13.3466015	-1.3148424999999992
89	1	6	GNN	8.27141	7.2473483	1.0240616999999999
90	1	6	GNN	13.3411875	10.507547	2.8336404999999996
91	1	6	GNN	0.92242306	9.070216	-8.14779294
92	1	6	GNN	-9.859496	-3.438811	-6.420685000000001
93	1	6	GNN	14.255758	10.035592	4.220166000000001
94	1	6	GNN	10.784142	10.250943	0.5331989999999998
95	1	6	GNN	6.3842587	1.7130145	4.6712442
96	1	6	GNN	7.564339	2.1203868	5.4439522
0	1	7	GNN	12.982147	9.9262495	3.0558974999999986
1	1	7	GNN	-9.134736	-11.033129	1.8983930000000004
2	1	7	GNN	10.784142	10.56743	0.21671199999999935
3	1	7	GNN	-8.0099325	-7.874687	-0.1352454999999999
4	1	7	GNN	7.7940993	4.6541038	3.1399955000000004
5	1	7	GNN	-12.901102	-9.01489	-3.8862120000000004
6	1	7	GNN	14.221358	10.596493	3.624865
7	1	7	GNN	-14.661444	-8.584916	-6.076528
8	1	7	GNN	9.134736	11.299773	-2.165037
9	1	7	GNN	11.426731	9.936967	1.489764000000001
10	1	7	GNN	8.822678	10.157333	-1.3346549999999997
11	1	7	GNN	-5.4825664	-9.102118	3.619551600000001
12	1	7	GNN	-1.0556402	-4.792936	3.7372958
13	1	7	GNN	-8.538379	-1.441399	-7.09698
14	1	7	GNN	-16.421785	-10.942681	-5.4791039999999995
15	1	7	GNN	-7.8769264	3.9000497	-11.7769761
16	1	7	GNN	-10.123719	-7.730761	-2.3929579999999993
17	1	7	GNN	-1.7223989	1.2023975	-2.9247964
18	1	7	GNN	-5.868506	-6.305021	0.436515
19	1	7	GNN	-6.330867	-6.704321	0.3734540000000006
20	1	7	GNN	-12.286333	-7.033993	-5.252340000000001
21	1	7	GNN	6.3842587	-0.53472686	6.91898556
22	1	7	GNN	8.911091	4.724895	4.186196000000001
23	1	7	GNN	-2.8535385	-10.799383	7.945844500000001
24	1	7	GNN	-7.910733	-9.09003	1.179297000000001
25	1	7	GNN	10.151998	9.163064	0.9889340000000004
26	1	7	GNN	9.012336	10.363262	-1.3509260000000012
27	1	7	GNN	12.073863	9.808584	2.2652789999999996
28	1	7	GNN	-12.727605	-9.461361	-3.2662440000000004
29	1	7	GNN	-7.9539084	-9.651318	1.6974095999999994
30	1	7	GNN	9.477889	11.070483	-1.592594
31	1	7	GNN	-11.963529	-9.778923	-2.1846059999999987
32	1	7	GNN	13.330054	11.060963	2.2690910000000013
33	1	7	GNN	0.22170302	-4.2352896	4.456992619999999
34	1	7	GNN	-12.3974285	-10.310431	-2.0869975000000007
35	1	7	GNN	13.781273	12.151171	1.6301020000000008
36	1	7	GNN	-12.901102	-7.7918854	-5.1092166
37	1	7	GNN	12.073863	11.888641	0.18522199999999955
38	1	7	GNN	7.7940993	4.153928	3.6401713000000004
39	1	7	GNN	-12.073863	-10.886131	-1.1877319999999987
40	1	7	GNN	10.784142	10.768128	0.01601399999999842
41	1	7	GNN	-12.073863	-10.982413	-1.09145
42	1	7	GNN	-8.472118	-9.494213	1.0220950000000002
43	1	7	GNN	9.859496	4.6289964	5.2304996
44	1	7	GNN	12.982147	11.659567	1.3225800000000003
45	1	7	GNN	-9.808902	-6.7446213	-3.0642806999999994
46	1	7	GNN	16.421785	11.812225	4.60956
47	1	7	GNN	16.421785	11.381395	5.04039
48	1	7	GNN	2.6286306	0.6653836	1.9632470000000002
49	1	7	GNN	9.477889	11.972381	-2.494492000000001
50	1	7	GNN	-9.050124	-6.5575733	-2.4925507000000007
51	1	7	GNN	-10.456034	-8.900211	-1.5558230000000002
52	1	7	GNN	-12.073863	-10.905016	-1.1688469999999995
53	1	7	GNN	-10.289876	-8.833846	-1.4560300000000002
54	1	7	GNN	-7.8941126	-7.4516783	-0.4424342999999995
55	1	7	GNN	-9.859496	-10.918055	1.0585590000000007
56	1	7	GNN	10.289876	10.839589	-0.5497130000000006
57	1	7	GNN	9.477889	10.34342	-0.8655310000000007
58	1	7	GNN	6.181254	4.518158	1.6630960000000004
59	1	7	GNN	8.27141	11.082823	-2.811413
60	1	7	GNN	16.421785	11.126073	5.295712
61	1	7	GNN	9.727385	9.427044	0.3003409999999995
62	1	7	GNN	-10.198892	-9.038292	-1.1606000000000005
63	1	7	GNN	12.901102	12.071804	0.8292979999999996
64	1	7	GNN	-10.132467	-9.980225	-0.15224199999999932
65	1	7	GNN	14.255758	10.460133	3.7956249999999994
66	1	7	GNN	-12.982147	-8.510062	-4.472085
67	1	7	GNN	-8.838203	-10.2044525	1.3662495000000003
68	1	7	GNN	9.477889	10.052233	-0.574344
69	1	7	GNN	-8.0099325	-7.7875896	-0.22234290000000012
70	1	7	GNN	14.255758	13.129154	1.1266040000000004
71	1	7	GNN	-5.4433055	-6.2793202	0.8360146999999998
72	1	7	GNN	16.421785	12.807478	3.614307
73	1	7	GNN	-7.7940993	-10.771314	2.9772147
74	1	7	GNN	9.859496	10.980444	-1.1209480000000003
75	1	7	GNN	-6.0369315	2.6028557	-8.6397872
76	1	7	GNN	16.421785	10.19273	6.229055000000001
77	1	7	GNN	-12.982147	-12.280384	-0.7017629999999997
78	1	7	GNN	-5.757165	-1.3076061	-4.4495588999999995
79	1	7	GNN	-11.242613	-8.977018	-2.265595000000001
80	1	7	GNN	-8.083819	-9.119368	1.0355489999999996
81	1	7	GNN	-6.581822	-5.329986	-1.251836
82	1	7	GNN	12.982147	11.24907	1.7330769999999998
83	1	7	GNN	9.339127	10.109634	-0.7705070000000003
84	1	7	GNN	-10.132467	-9.334531	-0.797936
85	1	7	GNN	-5.343438	-7.179725	1.8362870000000004
86	1	7	GNN	12.073863	10.594475	1.4793880000000001
87	1	7	GNN	-7.910733	-1.3521469	-6.558586099999999
88	1	7	GNN	-14.661444	-8.582564	-6.07888
89	1	7	GNN	8.27141	11.19924	-2.92783
90	1	7	GNN	13.3411875	11.474611	1.8665765000000007
91	1	7	GNN	0.92242306	10.717222	-9.79479894
92	1	7	GNN	-9.859496	-10.626768	0.7672720000000002
93	1	7	GNN	14.255758	9.925375	4.330382999999999
94	1	7	GNN	10.784142	9.785769	0.9983729999999991
95	1	7	GNN	6.3842587	-0.067306176	6.451564876
96	1	7	GNN	7.564339	3.7488441	3.8154949000000005
0	1	8	GNN	12.982147	13.34774	-0.3655930000000005
1	1	8	GNN	-9.134736	-10.5772	1.4424639999999993
2	1	8	GNN	10.784142	9.916963	0.8671789999999984
3	1	8	GNN	-8.0099325	-11.485183	3.4752504999999996
4	1	8	GNN	7.7940993	9.622605	-1.8285057
5	1	8	GNN	-12.901102	-9.479294	-3.4218080000000004
6	1	8	GNN	14.221358	11.146031	3.0753269999999997
7	1	8	GNN	-14.661444	-13.534598	-1.1268459999999987
8	1	8	GNN	9.134736	8.701701	0.4330350000000003
9	1	8	GNN	11.426731	12.55956	-1.1328289999999992
10	1	8	GNN	8.822678	11.089599	-2.266921
11	1	8	GNN	-5.4825664	-11.567514	6.0849476
12	1	8	GNN	-1.0556402	-5.34706	4.2914198
13	1	8	GNN	-8.538379	-5.870978	-2.667401000000001
14	1	8	GNN	-16.421785	-13.055813	-3.3659719999999993
15	1	8	GNN	-7.8769264	9.806298	-17.6832244
16	1	8	GNN	-10.123719	-9.704944	-0.4187750000000001
17	1	8	GNN	-1.7223989	5.706321	-7.4287199
18	1	8	GNN	-5.868506	-6.1988516	0.33034560000000024
19	1	8	GNN	-6.330867	-5.5876966	-0.7431703999999995
20	1	8	GNN	-12.286333	-4.3485384	-7.937794600000001
21	1	8	GNN	6.3842587	0.9575355	5.4267232000000005
22	1	8	GNN	8.911091	8.842999	0.06809200000000004
23	1	8	GNN	-2.8535385	-12.330417	9.476878500000002
24	1	8	GNN	-7.910733	-9.805106	1.8943730000000008
25	1	8	GNN	10.151998	8.662471	1.4895270000000007
26	1	8	GNN	9.012336	10.336404	-1.3240680000000005
27	1	8	GNN	12.073863	13.346126	-1.2722630000000006
28	1	8	GNN	-12.727605	-12.4624	-0.2652049999999999
29	1	8	GNN	-7.9539084	-10.887989	2.934080599999999
30	1	8	GNN	9.477889	10.565002	-1.0871130000000004
31	1	8	GNN	-11.963529	-11.897595	-0.0659339999999986
32	1	8	GNN	13.330054	13.612423	-0.2823689999999992
33	1	8	GNN	0.22170302	0.3031427	-0.08143967999999999
34	1	8	GNN	-12.3974285	-10.6941185	-1.70331
35	1	8	GNN	13.781273	12.5124235	1.2688495
36	1	8	GNN	-12.901102	-12.339266	-0.5618359999999996
37	1	8	GNN	12.073863	10.988377	1.0854859999999995
38	1	8	GNN	7.7940993	-0.67809004	8.47218934
39	1	8	GNN	-12.073863	-12.077778	0.003915000000001001
40	1	8	GNN	10.784142	11.448789	-0.6646470000000004
41	1	8	GNN	-12.073863	-10.32696	-1.7469029999999997
42	1	8	GNN	-8.472118	-11.506867	3.0347489999999997
43	1	8	GNN	9.859496	8.856954	1.002542
44	1	8	GNN	12.982147	13.065753	-0.0836060000000014
45	1	8	GNN	-9.808902	-8.204061	-1.6048410000000004
46	1	8	GNN	16.421785	9.843551	6.578234
47	1	8	GNN	16.421785	12.549075	3.8727099999999997
48	1	8	GNN	2.6286306	-1.2119558	3.8405864000000003
49	1	8	GNN	9.477889	11.096728	-1.6188390000000012
50	1	8	GNN	-9.050124	-10.218374	1.1682500000000005
51	1	8	GNN	-10.456034	-12.694627	2.238593
52	1	8	GNN	-12.073863	-12.073906	4.2999999999793204e-05
53	1	8	GNN	-10.289876	-10.1275835	-0.1622924999999995
54	1	8	GNN	-7.8941126	-7.7470183	-0.1470943
55	1	8	GNN	-9.859496	-10.281659	0.4221629999999994
56	1	8	GNN	10.289876	10.454243	-0.16436700000000037
57	1	8	GNN	9.477889	8.900343	0.5775459999999999
58	1	8	GNN	6.181254	1.6454654	4.5357886
59	1	8	GNN	8.27141	8.864228	-0.5928180000000012
60	1	8	GNN	16.421785	11.575213	4.846572
61	1	8	GNN	9.727385	8.064465	1.6629199999999997
62	1	8	GNN	-10.198892	-8.630242	-1.5686499999999999
63	1	8	GNN	12.901102	10.206874	2.6942280000000007
64	1	8	GNN	-10.132467	-8.923565	-1.2089020000000001
65	1	8	GNN	14.255758	14.345962	-0.09020399999999995
66	1	8	GNN	-12.982147	-10.082913	-2.899234
67	1	8	GNN	-8.838203	-11.888023	3.0498200000000004
68	1	8	GNN	9.477889	13.214704	-3.736815
69	1	8	GNN	-8.0099325	-7.2083435	-0.8015889999999999
70	1	8	GNN	14.255758	13.114432	1.1413259999999994
71	1	8	GNN	-5.4433055	-7.2008696	1.7575640999999997
72	1	8	GNN	16.421785	12.951438	3.4703470000000003
73	1	8	GNN	-7.7940993	-10.612109	2.8180097
74	1	8	GNN	9.859496	10.231065	-0.37156899999999915
75	1	8	GNN	-6.0369315	-1.5942868	-4.4426447
76	1	8	GNN	16.421785	13.637085	2.784699999999999
77	1	8	GNN	-12.982147	-11.112171	-1.8699759999999994
78	1	8	GNN	-5.757165	-7.2704697	1.5133047
79	1	8	GNN	-11.242613	-12.161344	0.9187309999999993
80	1	8	GNN	-8.083819	-11.596185	3.512366
81	1	8	GNN	-6.581822	11.594712	-18.176534
82	1	8	GNN	12.982147	9.516828	3.465318999999999
83	1	8	GNN	9.339127	14.039317	-4.700190000000001
84	1	8	GNN	-10.132467	-12.7037325	2.571265499999999
85	1	8	GNN	-5.343438	-9.880841	4.537403
86	1	8	GNN	12.073863	12.781102	-0.7072390000000013
87	1	8	GNN	-7.910733	-4.8574142	-3.0533187999999996
88	1	8	GNN	-14.661444	-13.53669	-1.1247539999999994
89	1	8	GNN	8.27141	9.825512	-1.5541020000000003
90	1	8	GNN	13.3411875	12.041023	1.300164500000001
91	1	8	GNN	0.92242306	9.622381	-8.699957940000001
92	1	8	GNN	-9.859496	-10.060498	0.2010020000000008
93	1	8	GNN	14.255758	13.281753	0.974005
94	1	8	GNN	10.784142	13.318053	-2.5339110000000016
95	1	8	GNN	6.3842587	1.4697484	4.9145103
96	1	8	GNN	7.564339	6.103237	1.4611020000000003
0	1	9	GNN	12.982147	12.092176	0.8899709999999992
1	1	9	GNN	-9.134736	-10.615738	1.4810020000000002
2	1	9	GNN	10.784142	10.542887	0.2412549999999989
3	1	9	GNN	-8.0099325	-7.6566296	-0.3533029000000001
4	1	9	GNN	7.7940993	6.824813	0.9692863000000003
5	1	9	GNN	-12.901102	-9.4951725	-3.405929499999999
6	1	9	GNN	14.221358	11.796583	2.4247750000000003
7	1	9	GNN	-14.661444	-11.976318	-2.6851260000000003
8	1	9	GNN	9.134736	5.750538	3.3841980000000005
9	1	9	GNN	11.426731	12.891236	-1.464504999999999
10	1	9	GNN	8.822678	11.432909	-2.6102310000000006
11	1	9	GNN	-5.4825664	-8.848309	3.365742600000001
12	1	9	GNN	-1.0556402	-11.23093	10.175289800000002
13	1	9	GNN	-8.538379	-5.6227984	-2.915580600000001
14	1	9	GNN	-16.421785	-11.893549	-4.528236
15	1	9	GNN	-7.8769264	8.539334	-16.4162604
16	1	9	GNN	-10.123719	-10.687811	0.5640920000000005
17	1	9	GNN	-1.7223989	4.958152	-6.6805509
18	1	9	GNN	-5.868506	-5.901682	0.033176000000000094
19	1	9	GNN	-6.330867	-4.9198227	-1.4110442999999995
20	1	9	GNN	-12.286333	-6.1757183	-6.110614700000001
21	1	9	GNN	6.3842587	3.0891197	3.2951390000000003
22	1	9	GNN	8.911091	8.430927	0.48016400000000026
23	1	9	GNN	-2.8535385	-11.541229	8.687690499999999
24	1	9	GNN	-7.910733	-8.677333	0.7666000000000013
25	1	9	GNN	10.151998	8.754521	1.3974770000000003
26	1	9	GNN	9.012336	10.88155	-1.8692140000000013
27	1	9	GNN	12.073863	11.348177	0.7256859999999996
28	1	9	GNN	-12.727605	-13.765399	1.0377939999999999
29	1	9	GNN	-7.9539084	-11.117567	3.163658599999999
30	1	9	GNN	9.477889	9.909061	-0.4311720000000001
31	1	9	GNN	-11.963529	-12.010079	0.04654999999999987
32	1	9	GNN	13.330054	15.248026	-1.917971999999999
33	1	9	GNN	0.22170302	-5.721948	5.94365102
34	1	9	GNN	-12.3974285	-10.45931	-1.9381184999999999
35	1	9	GNN	13.781273	12.262886	1.5183870000000006
36	1	9	GNN	-12.901102	-9.888657	-3.0124449999999996
37	1	9	GNN	12.073863	11.567526	0.5063369999999985
38	1	9	GNN	7.7940993	0.61543125	7.17866805
39	1	9	GNN	-12.073863	-12.95195	0.8780870000000007
40	1	9	GNN	10.784142	10.797543	-0.013400999999999996
41	1	9	GNN	-12.073863	-10.089746	-1.9841169999999995
42	1	9	GNN	-8.472118	-10.351973	1.8798549999999992
43	1	9	GNN	9.859496	7.798972	2.060524
44	1	9	GNN	12.982147	12.533211	0.4489359999999998
45	1	9	GNN	-9.808902	-4.461661	-5.3472409999999995
46	1	9	GNN	16.421785	8.627169	7.7946159999999995
47	1	9	GNN	16.421785	13.748497	2.6732879999999994
48	1	9	GNN	2.6286306	-2.9028819	5.5315125
49	1	9	GNN	9.477889	11.535463	-2.0575740000000007
50	1	9	GNN	-9.050124	-12.6740885	3.6239644999999996
51	1	9	GNN	-10.456034	-8.992716	-1.463318000000001
52	1	9	GNN	-12.073863	-12.947412	0.8735490000000006
53	1	9	GNN	-10.289876	-8.921014	-1.368862
54	1	9	GNN	-7.8941126	-7.0504875	-0.8436250999999997
55	1	9	GNN	-9.859496	-10.122075	0.26257900000000056
56	1	9	GNN	10.289876	10.813904	-0.5240280000000013
57	1	9	GNN	9.477889	9.026148	0.45174100000000017
58	1	9	GNN	6.181254	0.837061	5.344193
59	1	9	GNN	8.27141	8.3274765	-0.05606650000000002
60	1	9	GNN	16.421785	10.972965	5.4488199999999996
61	1	9	GNN	9.727385	8.362383	1.3650020000000005
62	1	9	GNN	-10.198892	-8.256541	-1.9423510000000004
63	1	9	GNN	12.901102	13.112984	-0.21188200000000101
64	1	9	GNN	-10.132467	-12.176722	2.0442549999999997
65	1	9	GNN	14.255758	11.766319	2.489439000000001
66	1	9	GNN	-12.982147	-8.192175	-4.789971999999999
67	1	9	GNN	-8.838203	-10.7511215	1.9129185
68	1	9	GNN	9.477889	11.205505	-1.7276160000000012
69	1	9	GNN	-8.0099325	-6.728983	-1.2809494999999993
70	1	9	GNN	14.255758	12.171134	2.084624
71	1	9	GNN	-5.4433055	-7.1958485	1.7525430000000002
72	1	9	GNN	16.421785	14.024612	2.3971730000000004
73	1	9	GNN	-7.7940993	-10.653073	2.858973699999999
74	1	9	GNN	9.859496	8.881899	0.9775969999999994
75	1	9	GNN	-6.0369315	-2.4602058	-3.5767256999999995
76	1	9	GNN	16.421785	12.454922	3.966863
77	1	9	GNN	-12.982147	-10.750395	-2.231752
78	1	9	GNN	-5.757165	-7.3438272	1.5866622000000001
79	1	9	GNN	-11.242613	-11.3214855	0.07887249999999923
80	1	9	GNN	-8.083819	-9.058628	0.9748090000000005
81	1	9	GNN	-6.581822	9.305687	-15.887509000000001
82	1	9	GNN	12.982147	8.736574	4.245573
83	1	9	GNN	9.339127	11.09881	-1.7596830000000008
84	1	9	GNN	-10.132467	-12.044404	1.911937
85	1	9	GNN	-5.343438	-7.990264	2.646826
86	1	9	GNN	12.073863	10.244888	1.8289749999999998
87	1	9	GNN	-7.910733	-4.447179	-3.4635539999999994
88	1	9	GNN	-14.661444	-11.9459715	-2.715472499999999
89	1	9	GNN	8.27141	8.722036	-0.45062599999999975
90	1	9	GNN	13.3411875	13.810389	-0.4692015000000005
91	1	9	GNN	0.92242306	9.847427	-8.92500394
92	1	9	GNN	-9.859496	-5.312665	-4.546831
93	1	9	GNN	14.255758	11.26527	2.990488000000001
94	1	9	GNN	10.784142	11.279665	-0.4955230000000004
95	1	9	GNN	6.3842587	4.252747	2.1315117
96	1	9	GNN	7.564339	3.8116977	3.7526413000000005
0	1	10	GNN	12.982147	11.072186	1.9099609999999991
1	1	10	GNN	-9.134736	-11.108965	1.9742289999999993
2	1	10	GNN	10.784142	10.852662	-0.06852000000000125
3	1	10	GNN	-8.0099325	-7.940057	-0.06987549999999931
4	1	10	GNN	7.7940993	3.8485537	3.9455456
5	1	10	GNN	-12.901102	-9.061395	-3.8397070000000006
6	1	10	GNN	14.221358	11.624976	2.596382
7	1	10	GNN	-14.661444	-8.477767	-6.183676999999999
8	1	10	GNN	9.134736	11.397672	-2.262936
9	1	10	GNN	11.426731	11.312321	0.11440999999999946
10	1	10	GNN	8.822678	10.609161	-1.7864830000000005
11	1	10	GNN	-5.4825664	-8.9321375	3.4495711
12	1	10	GNN	-1.0556402	-4.4058137	3.3501735000000004
13	1	10	GNN	-8.538379	-2.8886461	-5.649732900000001
14	1	10	GNN	-16.421785	-10.969379	-5.452406
15	1	10	GNN	-7.8769264	4.2925806	-12.169507
16	1	10	GNN	-10.123719	-6.74782	-3.3758989999999995
17	1	10	GNN	-1.7223989	2.438885	-4.1612839
18	1	10	GNN	-5.868506	-6.143475	0.2749689999999996
19	1	10	GNN	-6.330867	-5.927405	-0.4034619999999993
20	1	10	GNN	-12.286333	-6.4956512	-5.790681800000001
21	1	10	GNN	6.3842587	1.2284552	5.1558035
22	1	10	GNN	8.911091	4.494891	4.416200000000001
23	1	10	GNN	-2.8535385	-10.863324	8.0097855
24	1	10	GNN	-7.910733	-8.969533	1.0588000000000006
25	1	10	GNN	10.151998	10.065456	0.08654200000000145
26	1	10	GNN	9.012336	12.147029	-3.1346930000000004
27	1	10	GNN	12.073863	10.864386	1.2094769999999997
28	1	10	GNN	-12.727605	-10.30569	-2.4219150000000003
29	1	10	GNN	-7.9539084	-10.351576	2.3976675999999992
30	1	10	GNN	9.477889	11.60077	-2.1228810000000014
31	1	10	GNN	-11.963529	-9.534382	-2.4291469999999986
32	1	10	GNN	13.330054	12.760854	0.5692000000000004
33	1	10	GNN	0.22170302	-2.3068552	2.5285582200000003
34	1	10	GNN	-12.3974285	-11.078195	-1.319233500000001
35	1	10	GNN	13.781273	13.287144	0.49412900000000093
36	1	10	GNN	-12.901102	-7.980427	-4.920675
37	1	10	GNN	12.073863	12.980549	-0.9066860000000005
38	1	10	GNN	7.7940993	3.5519133	4.242186
39	1	10	GNN	-12.073863	-10.700116	-1.3737469999999998
40	1	10	GNN	10.784142	11.4833	-0.6991580000000006
41	1	10	GNN	-12.073863	-10.973703	-1.100159999999999
42	1	10	GNN	-8.472118	-9.540588	1.0684699999999996
43	1	10	GNN	9.859496	4.485879	5.373617
44	1	10	GNN	12.982147	12.734982	0.24716499999999897
45	1	10	GNN	-9.808902	-5.857522	-3.9513799999999994
46	1	10	GNN	16.421785	13.157079	3.2647060000000003
47	1	10	GNN	16.421785	12.551706	3.8700790000000005
48	1	10	GNN	2.6286306	1.8055435	0.8230871000000002
49	1	10	GNN	9.477889	13.115144	-3.6372550000000015
50	1	10	GNN	-9.050124	-7.5305147	-1.5196093
51	1	10	GNN	-10.456034	-8.626746	-1.829288
52	1	10	GNN	-12.073863	-10.699146	-1.3747169999999986
53	1	10	GNN	-10.289876	-9.315834	-0.974041999999999
54	1	10	GNN	-7.8941126	-7.573328	-0.32078459999999964
55	1	10	GNN	-9.859496	-10.930937	1.071441
56	1	10	GNN	10.289876	11.513888	-1.224012
57	1	10	GNN	9.477889	10.7969675	-1.3190784999999998
58	1	10	GNN	6.181254	3.8418283	2.3394257
59	1	10	GNN	8.27141	11.250308	-2.978898000000001
60	1	10	GNN	16.421785	11.909444	4.512340999999999
61	1	10	GNN	9.727385	10.261748	-0.5343630000000008
62	1	10	GNN	-10.198892	-8.910281	-1.2886110000000013
63	1	10	GNN	12.901102	13.254299	-0.35319699999999976
64	1	10	GNN	-10.132467	-10.817544	0.6850769999999997
65	1	10	GNN	14.255758	12.237672	2.0180860000000003
66	1	10	GNN	-12.982147	-7.051807	-5.930339999999999
67	1	10	GNN	-8.838203	-10.51827	1.6800669999999993
68	1	10	GNN	9.477889	11.088895	-1.6110060000000015
69	1	10	GNN	-8.0099325	-7.687075	-0.3228574999999996
70	1	10	GNN	14.255758	14.966595	-0.7108369999999997
71	1	10	GNN	-5.4433055	-6.2001586	0.7568530999999998
72	1	10	GNN	16.421785	14.632923	1.788862
73	1	10	GNN	-7.7940993	-10.973155	3.1790557
74	1	10	GNN	9.859496	11.21651	-1.3570139999999995
75	1	10	GNN	-6.0369315	3.3028748	-9.3398063
76	1	10	GNN	16.421785	12.123048	4.298736999999999
77	1	10	GNN	-12.982147	-12.462676	-0.5194709999999993
78	1	10	GNN	-5.757165	-0.66070837	-5.09645663
79	1	10	GNN	-11.242613	-8.981185	-2.2614280000000004
80	1	10	GNN	-8.083819	-8.935434	0.8516150000000007
81	1	10	GNN	-6.581822	-5.8078794	-0.7739425999999998
82	1	10	GNN	12.982147	11.618556	1.3635909999999996
83	1	10	GNN	9.339127	11.193361	-1.854234
84	1	10	GNN	-10.132467	-8.943498	-1.1889690000000002
85	1	10	GNN	-5.343438	-6.730281	1.3868429999999998
86	1	10	GNN	12.073863	11.444264	0.6295989999999989
87	1	10	GNN	-7.910733	-2.7873266	-5.1234063999999995
88	1	10	GNN	-14.661444	-8.477756	-6.183688
89	1	10	GNN	8.27141	11.438815	-3.1674050000000005
90	1	10	GNN	13.3411875	12.874616	0.4665715000000006
91	1	10	GNN	0.92242306	11.549601	-10.62717794
92	1	10	GNN	-9.859496	-10.762898	0.9034019999999998
93	1	10	GNN	14.255758	10.973065	3.282693
94	1	10	GNN	10.784142	10.849425	-0.06528300000000087
95	1	10	GNN	6.3842587	1.8326321	4.5516266000000005
96	1	10	GNN	7.564339	4.1466656	3.4176734
0	2	1	GNN	12.982147	13.292082	-0.3099350000000012
1	2	1	GNN	-9.134736	-11.593541	2.458805
2	2	1	GNN	10.784142	12.850991	-2.0668490000000013
3	2	1	GNN	-8.0099325	-6.78863	-1.2213024999999993
4	2	1	GNN	7.7940993	8.732238	-0.9381387000000005
5	2	1	GNN	-12.901102	-10.13069	-2.7704120000000003
6	2	1	GNN	14.221358	13.748124	0.4732339999999997
7	2	1	GNN	-14.661444	-12.171428	-2.490015999999999
8	2	1	GNN	9.134736	9.829441	-0.694704999999999
9	2	1	GNN	11.426731	14.120313	-2.6935819999999993
10	2	1	GNN	8.822678	13.847453	-5.024775
11	2	1	GNN	-5.4825664	-9.316524	3.8339575999999997
12	2	1	GNN	-1.0556402	-4.9342504	3.8786102
13	2	1	GNN	-8.538379	-4.262138	-4.276241000000001
14	2	1	GNN	-16.421785	-10.638631	-5.783154
15	2	1	GNN	-7.8769264	9.435201	-17.3121274
16	2	1	GNN	-10.123719	-8.410481	-1.7132379999999987
17	2	1	GNN	-1.7223989	2.9741673	-4.6965661999999995
18	2	1	GNN	-5.868506	-5.0899625	-0.7785434999999996
19	2	1	GNN	-6.330867	-6.279679	-0.05118799999999979
20	2	1	GNN	-12.286333	-7.975266	-4.311067
21	2	1	GNN	6.3842587	1.9060469	4.4782118
22	2	1	GNN	8.911091	9.381635	-0.4705439999999985
23	2	1	GNN	-2.8535385	-9.852565	6.9990265
24	2	1	GNN	-7.910733	-8.423416	0.512683
25	2	1	GNN	10.151998	10.804973	-0.6529749999999996
26	2	1	GNN	9.012336	12.814329	-3.8019930000000013
27	2	1	GNN	12.073863	12.242123	-0.16826000000000008
28	2	1	GNN	-12.727605	-12.773327	0.045721999999999596
29	2	1	GNN	-7.9539084	-11.670251	3.7163426
30	2	1	GNN	9.477889	13.245141	-3.767252000000001
31	2	1	GNN	-11.963529	-11.397794	-0.5657350000000001
32	2	1	GNN	13.330054	14.373094	-1.0430399999999995
33	2	1	GNN	0.22170302	-3.0861669	3.30786992
34	2	1	GNN	-12.3974285	-11.703634	-0.693794500000001
35	2	1	GNN	13.781273	13.832099	-0.05082599999999893
36	2	1	GNN	-12.901102	-9.645063	-3.2560389999999995
37	2	1	GNN	12.073863	12.786012	-0.7121490000000001
38	2	1	GNN	7.7940993	0.753603	7.0404963
39	2	1	GNN	-12.073863	-13.098249	1.0243859999999998
40	2	1	GNN	10.784142	12.1840725	-1.3999305
41	2	1	GNN	-12.073863	-11.375623	-0.6982400000000002
42	2	1	GNN	-8.472118	-11.649306	3.1771879999999992
43	2	1	GNN	9.859496	9.524532	0.3349639999999994
44	2	1	GNN	12.982147	13.681163	-0.6990160000000003
45	2	1	GNN	-9.808902	-6.325315	-3.483587
46	2	1	GNN	16.421785	11.480279	4.941506
47	2	1	GNN	16.421785	14.894647	1.527137999999999
48	2	1	GNN	2.6286306	3.0351448	-0.4065141999999997
49	2	1	GNN	9.477889	13.689364	-4.211475
50	2	1	GNN	-9.050124	-10.615575	1.5654509999999995
51	2	1	GNN	-10.456034	-10.2959585	-0.16007550000000137
52	2	1	GNN	-12.073863	-13.099264	1.0254010000000005
53	2	1	GNN	-10.289876	-10.360808	0.07093200000000088
54	2	1	GNN	-7.8941126	-7.918417	0.024304400000000115
55	2	1	GNN	-9.859496	-11.339048	1.479552
56	2	1	GNN	10.289876	13.462202	-3.172326
57	2	1	GNN	9.477889	11.0833235	-1.6054345000000012
58	2	1	GNN	6.181254	1.1829052	4.9983488000000005
59	2	1	GNN	8.27141	9.568341	-1.2969310000000007
60	2	1	GNN	16.421785	13.079273	3.3425119999999993
61	2	1	GNN	9.727385	10.258664	-0.5312789999999996
62	2	1	GNN	-10.198892	-8.320689	-1.878203000000001
63	2	1	GNN	12.901102	15.134247	-2.2331450000000004
64	2	1	GNN	-10.132467	-12.633161	2.5006939999999993
65	2	1	GNN	14.255758	13.711388	0.5443700000000007
66	2	1	GNN	-12.982147	-8.529579	-4.452567999999999
67	2	1	GNN	-8.838203	-10.094699	1.2564960000000003
68	2	1	GNN	9.477889	11.97947	-2.501581
69	2	1	GNN	-8.0099325	-7.517927	-0.49200549999999943
70	2	1	GNN	14.255758	15.005235	-0.7494770000000006
71	2	1	GNN	-5.4433055	-5.7164607	0.2731551999999997
72	2	1	GNN	16.421785	15.032439	1.3893459999999997
73	2	1	GNN	-7.7940993	-10.937651	3.1435517000000006
74	2	1	GNN	9.859496	9.887835	-0.02833900000000078
75	2	1	GNN	-6.0369315	-3.0087576	-3.0281738999999996
76	2	1	GNN	16.421785	14.438909	1.9828759999999992
77	2	1	GNN	-12.982147	-8.826104	-4.156042999999999
78	2	1	GNN	-5.757165	-4.614903	-1.1422619999999997
79	2	1	GNN	-11.242613	-10.847715	-0.3948979999999995
80	2	1	GNN	-8.083819	-10.468874	2.3850549999999995
81	2	1	GNN	-6.581822	-5.961303	-0.6205189999999998
82	2	1	GNN	12.982147	9.842668	3.1394789999999997
83	2	1	GNN	9.339127	14.510215	-5.171088000000001
84	2	1	GNN	-10.132467	-10.93594	0.8034730000000003
85	2	1	GNN	-5.343438	-7.5151396	2.1717016000000005
86	2	1	GNN	12.073863	12.773862	-0.699999
87	2	1	GNN	-7.910733	-4.228426	-3.6823069999999998
88	2	1	GNN	-14.661444	-12.169508	-2.491935999999999
89	2	1	GNN	8.27141	9.677329	-1.4059190000000008
90	2	1	GNN	13.3411875	13.476075	-0.1348874999999996
91	2	1	GNN	0.92242306	11.715871	-10.79344794
92	2	1	GNN	-9.859496	-5.600991	-4.258505
93	2	1	GNN	14.255758	12.107514	2.148244
94	2	1	GNN	10.784142	12.090146	-1.3060040000000015
95	2	1	GNN	6.3842587	2.9082074	3.4760513
96	2	1	GNN	7.564339	6.265223	1.2991160000000006
0	2	3	GNN	12.982147	10.734875	2.247271999999999
1	2	3	GNN	-9.134736	-9.437813	0.30307700000000004
2	2	3	GNN	10.784142	11.2357435	-0.45160150000000066
3	2	3	GNN	-8.0099325	-7.5435524	-0.4663800999999994
4	2	3	GNN	7.7940993	6.5909286	1.2031707000000003
5	2	3	GNN	-12.901102	-7.948554	-4.952548
6	2	3	GNN	14.221358	11.159043	3.062315
7	2	3	GNN	-14.661444	-7.8212166	-6.8402274
8	2	3	GNN	9.134736	11.807018	-2.672281999999999
9	2	3	GNN	11.426731	10.802883	0.6238480000000006
10	2	3	GNN	8.822678	10.797722	-1.9750440000000005
11	2	3	GNN	-5.4825664	-7.0285645	1.5459981000000003
12	2	3	GNN	-1.0556402	-4.108601	3.0529608
13	2	3	GNN	-8.538379	0.02407254	-8.562451540000001
14	2	3	GNN	-16.421785	-9.297326	-7.124459
15	2	3	GNN	-7.8769264	4.606745	-12.4836714
16	2	3	GNN	-10.123719	-6.474211	-3.649507999999999
17	2	3	GNN	-1.7223989	2.190075	-3.9124739
18	2	3	GNN	-5.868506	-5.617382	-0.2511239999999999
19	2	3	GNN	-6.330867	-4.9077177	-1.4231492999999995
20	2	3	GNN	-12.286333	-5.218828	-7.067505000000001
21	2	3	GNN	6.3842587	1.417597	4.9666617
22	2	3	GNN	8.911091	4.8661246	4.044966400000001
23	2	3	GNN	-2.8535385	-9.043795	6.190256499999999
24	2	3	GNN	-7.910733	-6.9677267	-0.9430062999999995
25	2	3	GNN	10.151998	10.694095	-0.542097
26	2	3	GNN	9.012336	11.543046	-2.530710000000001
27	2	3	GNN	12.073863	10.625596	1.4482669999999995
28	2	3	GNN	-12.727605	-8.767898	-3.959707
29	2	3	GNN	-7.9539084	-8.117373	0.16346460000000018
30	2	3	GNN	9.477889	11.839333	-2.3614440000000005
31	2	3	GNN	-11.963529	-8.651955	-3.3115740000000002
32	2	3	GNN	13.330054	11.820523	1.5095310000000008
33	2	3	GNN	0.22170302	-2.893178	3.11488102
34	2	3	GNN	-12.3974285	-8.840447	-3.556981500000001
35	2	3	GNN	13.781273	12.510562	1.2707110000000004
36	2	3	GNN	-12.901102	-7.347404	-5.553698
37	2	3	GNN	12.073863	13.079003	-1.0051400000000008
38	2	3	GNN	7.7940993	6.397639	1.3964603000000002
39	2	3	GNN	-12.073863	-9.217135	-2.8567279999999986
40	2	3	GNN	10.784142	11.651732	-0.8675900000000016
41	2	3	GNN	-12.073863	-9.540011	-2.5338519999999995
42	2	3	GNN	-8.472118	-8.151537	-0.32058100000000067
43	2	3	GNN	9.859496	6.652363	3.207133
44	2	3	GNN	12.982147	12.316912	0.6652349999999991
45	2	3	GNN	-9.808902	-6.4284315	-3.3804704999999995
46	2	3	GNN	16.421785	12.545007	3.876778
47	2	3	GNN	16.421785	12.187311	4.2344740000000005
48	2	3	GNN	2.6286306	3.8544743	-1.2258437
49	2	3	GNN	9.477889	13.080375	-3.6024860000000007
50	2	3	GNN	-9.050124	-6.065036	-2.985088
51	2	3	GNN	-10.456034	-7.893765	-2.5622690000000006
52	2	3	GNN	-12.073863	-9.233943	-2.8399199999999993
53	2	3	GNN	-10.289876	-6.1254196	-4.1644564
54	2	3	GNN	-7.8941126	-7.3163013	-0.5778112999999996
55	2	3	GNN	-9.859496	-9.3854	-0.4740959999999994
56	2	3	GNN	10.289876	11.68052	-1.390644
57	2	3	GNN	9.477889	11.209733	-1.7318440000000006
58	2	3	GNN	6.181254	6.5676813	-0.38642730000000025
59	2	3	GNN	8.27141	11.547233	-3.275823000000001
60	2	3	GNN	16.421785	11.923335	4.49845
61	2	3	GNN	9.727385	10.882041	-1.1546559999999992
62	2	3	GNN	-10.198892	-7.5569487	-2.6419433000000003
63	2	3	GNN	12.901102	12.202807	0.6982949999999999
64	2	3	GNN	-10.132467	-8.005467	-2.1270000000000007
65	2	3	GNN	14.255758	11.395791	2.859967000000001
66	2	3	GNN	-12.982147	-7.379141	-5.603006
67	2	3	GNN	-8.838203	-8.637807	-0.20039599999999957
68	2	3	GNN	9.477889	10.86811	-1.3902210000000004
69	2	3	GNN	-8.0099325	-6.980849	-1.0290834999999996
70	2	3	GNN	14.255758	14.379209	-0.12345099999999931
71	2	3	GNN	-5.4433055	-5.582062	0.1387564999999995
72	2	3	GNN	16.421785	14.061748	2.360037
73	2	3	GNN	-7.7940993	-8.996816	1.2027167000000007
74	2	3	GNN	9.859496	11.58463	-1.7251340000000006
75	2	3	GNN	-6.0369315	4.796548	-10.8334795
76	2	3	GNN	16.421785	11.081177	5.340608
77	2	3	GNN	-12.982147	-10.676388	-2.305759
78	2	3	GNN	-5.757165	0.31362954	-6.07079454
79	2	3	GNN	-11.242613	-7.9534917	-3.2891213000000006
80	2	3	GNN	-8.083819	-7.7574363	-0.3263826999999999
81	2	3	GNN	-6.581822	-6.0326653	-0.5491567000000002
82	2	3	GNN	12.982147	12.039669	0.9424779999999995
83	2	3	GNN	9.339127	11.29264	-1.953513000000001
84	2	3	GNN	-10.132467	-7.665571	-2.466896
85	2	3	GNN	-5.343438	-6.890109	1.546671
86	2	3	GNN	12.073863	11.537008	0.5368549999999992
87	2	3	GNN	-7.910733	0.16246279	-8.07319579
88	2	3	GNN	-14.661444	-7.8212166	-6.8402274
89	2	3	GNN	8.27141	11.790305	-3.5188950000000006
90	2	3	GNN	13.3411875	11.655412	1.6857755
91	2	3	GNN	0.92242306	11.191749	-10.26932594
92	2	3	GNN	-9.859496	-8.1847925	-1.6747034999999997
93	2	3	GNN	14.255758	10.745205	3.510553
94	2	3	GNN	10.784142	10.606132	0.17800999999999867
95	2	3	GNN	6.3842587	2.0289528	4.3553059
96	2	3	GNN	7.564339	5.216696	2.3476430000000006
0	2	4	GNN	12.982147	9.40086	3.5812869999999997
1	2	4	GNN	-9.134736	-11.971518	2.8367819999999995
2	2	4	GNN	10.784142	10.632046	0.15209599999999845
3	2	4	GNN	-8.0099325	-9.105598	1.0956655000000008
4	2	4	GNN	7.7940993	5.6900105	2.1040888000000004
5	2	4	GNN	-12.901102	-10.735225	-2.165877
6	2	4	GNN	14.221358	11.733807	2.487551
7	2	4	GNN	-14.661444	-9.9439335	-4.7175104999999995
8	2	4	GNN	9.134736	10.428644	-1.293908
9	2	4	GNN	11.426731	11.436008	-0.009276999999999092
10	2	4	GNN	8.822678	10.160626	-1.3379480000000008
11	2	4	GNN	-5.4825664	-10.010917	4.5283506
12	2	4	GNN	-1.0556402	-6.618216	5.5625758
13	2	4	GNN	-8.538379	-5.633531	-2.904848000000001
14	2	4	GNN	-16.421785	-11.887439	-4.534345999999999
15	2	4	GNN	-7.8769264	6.090945	-13.9678714
16	2	4	GNN	-10.123719	-8.239038	-1.8846809999999987
17	2	4	GNN	-1.7223989	-1.0410725	-0.6813263999999999
18	2	4	GNN	-5.868506	-7.04114	1.1726340000000004
19	2	4	GNN	-6.330867	-7.3418303	1.0109633000000002
20	2	4	GNN	-12.286333	-7.0761294	-5.210203600000001
21	2	4	GNN	6.3842587	1.0108916	5.3733671
22	2	4	GNN	8.911091	5.859614	3.051477000000001
23	2	4	GNN	-2.8535385	-11.660389	8.8068505
24	2	4	GNN	-7.910733	-10.041065	2.130332
25	2	4	GNN	10.151998	9.955828	0.1961700000000004
26	2	4	GNN	9.012336	11.308912	-2.296576
27	2	4	GNN	12.073863	9.209694	2.8641689999999986
28	2	4	GNN	-12.727605	-12.079925	-0.6476800000000011
29	2	4	GNN	-7.9539084	-9.157585	1.2036765999999988
30	2	4	GNN	9.477889	11.150938	-1.6730490000000007
31	2	4	GNN	-11.963529	-11.957609	-0.005919999999999703
32	2	4	GNN	13.330054	11.970782	1.3592720000000007
33	2	4	GNN	0.22170302	-4.7514315	4.9731345199999994
34	2	4	GNN	-12.3974285	-11.51573	-0.8816985000000006
35	2	4	GNN	13.781273	12.6206	1.160673000000001
36	2	4	GNN	-12.901102	-9.521951	-3.3791510000000002
37	2	4	GNN	12.073863	11.995111	0.07875199999999971
38	2	4	GNN	7.7940993	5.502652	2.2914472999999997
39	2	4	GNN	-12.073863	-11.488303	-0.5855599999999992
40	2	4	GNN	10.784142	11.150522	-0.36638000000000126
41	2	4	GNN	-12.073863	-11.907659	-0.16620399999999869
42	2	4	GNN	-8.472118	-10.391367	1.9192490000000006
43	2	4	GNN	9.859496	5.83932	4.020176
44	2	4	GNN	12.982147	12.772476	0.20967100000000016
45	2	4	GNN	-9.808902	-6.2356563	-3.5732457
46	2	4	GNN	16.421785	12.591984	3.829801
47	2	4	GNN	16.421785	12.853245	3.5685400000000005
48	2	4	GNN	2.6286306	6.8799105	-4.2512799
49	2	4	GNN	9.477889	12.061777	-2.583888
50	2	4	GNN	-9.050124	-7.3036494	-1.7464746
51	2	4	GNN	-10.456034	-10.508043	0.05200899999999997
52	2	4	GNN	-12.073863	-11.466069	-0.6077940000000002
53	2	4	GNN	-10.289876	-9.367701	-0.9221749999999993
54	2	4	GNN	-7.8941126	-8.608517	0.7144044000000012
55	2	4	GNN	-9.859496	-11.859068	1.9995720000000006
56	2	4	GNN	10.289876	11.062649	-0.7727730000000008
57	2	4	GNN	9.477889	10.208192	-0.730303000000001
58	2	4	GNN	6.181254	5.7408066	0.44044740000000004
59	2	4	GNN	8.27141	10.483402	-2.2119920000000004
60	2	4	GNN	16.421785	11.612371	4.809414
61	2	4	GNN	9.727385	10.09046	-0.36307500000000026
62	2	4	GNN	-10.198892	-8.344896	-1.8539960000000004
63	2	4	GNN	12.901102	12.171648	0.7294540000000005
64	2	4	GNN	-10.132467	-8.571225	-1.561242
65	2	4	GNN	14.255758	10.827312	3.428446000000001
66	2	4	GNN	-12.982147	-8.795713	-4.186434
67	2	4	GNN	-8.838203	-9.768049	0.9298459999999995
68	2	4	GNN	9.477889	9.410576	0.06731299999999862
69	2	4	GNN	-8.0099325	-6.9539647	-1.0559677999999995
70	2	4	GNN	14.255758	14.601383	-0.34562500000000007
71	2	4	GNN	-5.4433055	-7.6116138	2.1683082999999996
72	2	4	GNN	16.421785	14.203648	2.2181370000000005
73	2	4	GNN	-7.7940993	-11.670822	3.8767226999999993
74	2	4	GNN	9.859496	10.389631	-0.5301349999999996
75	2	4	GNN	-6.0369315	-0.94346046	-5.09347104
76	2	4	GNN	16.421785	10.734438	5.687346999999999
77	2	4	GNN	-12.982147	-10.96106	-2.0210869999999996
78	2	4	GNN	-5.757165	-3.2524798	-2.5046851999999995
79	2	4	GNN	-11.242613	-10.230711	-1.011902000000001
80	2	4	GNN	-8.083819	-9.919399	1.8355800000000002
81	2	4	GNN	-6.581822	-8.732214	2.150392000000001
82	2	4	GNN	12.982147	10.799374	2.182772999999999
83	2	4	GNN	9.339127	13.562832	-4.223705000000001
84	2	4	GNN	-10.132467	-11.185512	1.0530449999999991
85	2	4	GNN	-5.343438	-8.086627	2.743189
86	2	4	GNN	12.073863	11.201263	0.8725999999999985
87	2	4	GNN	-7.910733	-5.5392575	-2.3714755
88	2	4	GNN	-14.661444	-9.944133	-4.717310999999999
89	2	4	GNN	8.27141	10.54182	-2.27041
90	2	4	GNN	13.3411875	14.676233	-1.3350454999999997
91	2	4	GNN	0.92242306	11.612384	-10.68996094
92	2	4	GNN	-9.859496	-6.8244977	-3.0349983
93	2	4	GNN	14.255758	9.308838	4.94692
94	2	4	GNN	10.784142	9.197475	1.5866669999999985
95	2	4	GNN	6.3842587	1.6295519	4.7547068
96	2	4	GNN	7.564339	6.0095286	1.5548104
0	2	5	GNN	12.982147	10.602193	2.3799539999999997
1	2	5	GNN	-9.134736	-12.391727	3.2569909999999993
2	2	5	GNN	10.784142	10.77421	0.009931999999999164
3	2	5	GNN	-8.0099325	-10.192428	2.1824955
4	2	5	GNN	7.7940993	5.576568	2.2175313
5	2	5	GNN	-12.901102	-9.23136	-3.6697419999999994
6	2	5	GNN	14.221358	11.37769	2.843668000000001
7	2	5	GNN	-14.661444	-12.089675	-2.5717689999999997
8	2	5	GNN	9.134736	8.295529	0.839207
9	2	5	GNN	11.426731	9.611733	1.814998000000001
10	2	5	GNN	8.822678	10.644732	-1.8220539999999996
11	2	5	GNN	-5.4825664	-9.395381	3.912814600000001
12	2	5	GNN	-1.0556402	-7.866485	6.8108448
13	2	5	GNN	-8.538379	-6.5229897	-2.0153893000000007
14	2	5	GNN	-16.421785	-11.542485	-4.879300000000001
15	2	5	GNN	-7.8769264	6.7249117	-14.6018381
16	2	5	GNN	-10.123719	-7.861977	-2.261741999999999
17	2	5	GNN	-1.7223989	1.0531126	-2.7755115
18	2	5	GNN	-5.868506	-6.8888955	1.0203895000000003
19	2	5	GNN	-6.330867	-7.327248	0.9963810000000004
20	2	5	GNN	-12.286333	-6.928104	-5.358229000000001
21	2	5	GNN	6.3842587	0.6794651	5.7047936
22	2	5	GNN	8.911091	6.4661517	2.4449393000000006
23	2	5	GNN	-2.8535385	-10.284663	7.4311245
24	2	5	GNN	-7.910733	-9.3537245	1.4429915000000006
25	2	5	GNN	10.151998	9.750102	0.4018960000000007
26	2	5	GNN	9.012336	10.959874	-1.9475379999999998
27	2	5	GNN	12.073863	10.940833	1.1330299999999998
28	2	5	GNN	-12.727605	-14.286441	1.5588359999999994
29	2	5	GNN	-7.9539084	-11.758502	3.8045935999999996
30	2	5	GNN	9.477889	10.934881	-1.4569920000000014
31	2	5	GNN	-11.963529	-12.522595	0.5590660000000014
32	2	5	GNN	13.330054	10.023396	3.3066580000000005
33	2	5	GNN	0.22170302	-3.1497576	3.37146062
34	2	5	GNN	-12.3974285	-11.189151	-1.2082774999999994
35	2	5	GNN	13.781273	11.749813	2.031460000000001
36	2	5	GNN	-12.901102	-7.81439	-5.0867119999999995
37	2	5	GNN	12.073863	11.717113	0.3567499999999999
38	2	5	GNN	7.7940993	-1.6354494	9.4295487
39	2	5	GNN	-12.073863	-12.270507	0.19664400000000093
40	2	5	GNN	10.784142	11.676242	-0.892100000000001
41	2	5	GNN	-12.073863	-12.103286	0.02942300000000131
42	2	5	GNN	-8.472118	-10.99496	2.5228420000000007
43	2	5	GNN	9.859496	4.686812	5.172684
44	2	5	GNN	12.982147	12.395827	0.5863199999999988
45	2	5	GNN	-9.808902	-7.8577623	-1.9511396999999997
46	2	5	GNN	16.421785	8.757507	7.6642779999999995
47	2	5	GNN	16.421785	13.25661	3.1651749999999996
48	2	5	GNN	2.6286306	4.114285	-1.4856543999999996
49	2	5	GNN	9.477889	11.587972	-2.1100830000000013
50	2	5	GNN	-9.050124	-9.812423	0.7622990000000005
51	2	5	GNN	-10.456034	-10.984305	0.5282710000000002
52	2	5	GNN	-12.073863	-12.182159	0.10829600000000106
53	2	5	GNN	-10.289876	-8.780866	-1.50901
54	2	5	GNN	-7.8941126	-7.1563144	-0.7377981999999994
55	2	5	GNN	-9.859496	-12.1747675	2.3152714999999997
56	2	5	GNN	10.289876	11.457107	-1.167231000000001
57	2	5	GNN	9.477889	8.594407	0.883481999999999
58	2	5	GNN	6.181254	-1.9209043	8.1021583
59	2	5	GNN	8.27141	8.503011	-0.23160100000000128
60	2	5	GNN	16.421785	11.416902	5.0048829999999995
61	2	5	GNN	9.727385	9.419327	0.30805800000000083
62	2	5	GNN	-10.198892	-8.826991	-1.3719010000000011
63	2	5	GNN	12.901102	13.890796	-0.9896940000000001
64	2	5	GNN	-10.132467	-14.247876	4.115409
65	2	5	GNN	14.255758	13.432519	0.8232390000000009
66	2	5	GNN	-12.982147	-8.474662	-4.507484999999999
67	2	5	GNN	-8.838203	-11.195023	2.356820000000001
68	2	5	GNN	9.477889	11.13091	-1.6530210000000007
69	2	5	GNN	-8.0099325	-7.499161	-0.5107714999999997
70	2	5	GNN	14.255758	13.650113	0.6056450000000009
71	2	5	GNN	-5.4433055	-7.269765	1.8264594999999995
72	2	5	GNN	16.421785	13.655364	2.7664209999999994
73	2	5	GNN	-7.7940993	-10.958397	3.1642976999999997
74	2	5	GNN	9.859496	9.435888	0.42360799999999976
75	2	5	GNN	-6.0369315	-2.0528965	-3.9840349999999995
76	2	5	GNN	16.421785	13.477153	2.9446320000000004
77	2	5	GNN	-12.982147	-7.226904	-5.755242999999999
78	2	5	GNN	-5.757165	-5.1642294	-0.5929355999999997
79	2	5	GNN	-11.242613	-11.077499	-0.16511400000000087
80	2	5	GNN	-8.083819	-10.465894	2.3820750000000004
81	2	5	GNN	-6.581822	-10.171964	3.5901419999999993
82	2	5	GNN	12.982147	9.58796	3.3941869999999987
83	2	5	GNN	9.339127	14.565833	-5.226706
84	2	5	GNN	-10.132467	-12.233926	2.101459
85	2	5	GNN	-5.343438	-7.4633837	2.1199456999999997
86	2	5	GNN	12.073863	11.000419	1.0734439999999985
87	2	5	GNN	-7.910733	-6.488717	-1.4220159999999993
88	2	5	GNN	-14.661444	-12.089675	-2.5717689999999997
89	2	5	GNN	8.27141	9.063403	-0.7919929999999997
90	2	5	GNN	13.3411875	13.683619	-0.3424315
91	2	5	GNN	0.92242306	10.908478	-9.98605494
92	2	5	GNN	-9.859496	-5.9341474	-3.9253486000000004
93	2	5	GNN	14.255758	11.016884	3.238874000000001
94	2	5	GNN	10.784142	10.9427595	-0.15861750000000008
95	2	5	GNN	6.3842587	1.5675112	4.8167475
96	2	5	GNN	7.564339	6.8104544	0.7538846000000001
0	2	6	GNN	12.982147	11.069147	1.9130000000000003
1	2	6	GNN	-9.134736	-13.041234	3.906497999999999
2	2	6	GNN	10.784142	10.139461	0.6446809999999985
3	2	6	GNN	-8.0099325	-9.193517	1.1835845000000003
4	2	6	GNN	7.7940993	6.5884204	1.2056788999999997
5	2	6	GNN	-12.901102	-9.632503	-3.268599
6	2	6	GNN	14.221358	11.373222	2.8481360000000002
7	2	6	GNN	-14.661444	-13.402172	-1.2592719999999993
8	2	6	GNN	9.134736	7.7992	1.3355360000000003
9	2	6	GNN	11.426731	12.9659395	-1.539208499999999
10	2	6	GNN	8.822678	9.7562895	-0.9336114999999996
11	2	6	GNN	-5.4825664	-9.471728	3.989161600000001
12	2	6	GNN	-1.0556402	-9.813844	8.7582038
13	2	6	GNN	-8.538379	-5.6879306	-2.850448400000001
14	2	6	GNN	-16.421785	-12.542878	-3.878907
15	2	6	GNN	-7.8769264	8.364984	-16.241910400000002
16	2	6	GNN	-10.123719	-7.6980805	-2.4256385
17	2	6	GNN	-1.7223989	-0.25733322	-1.46506568
18	2	6	GNN	-5.868506	-6.023686	0.15517999999999965
19	2	6	GNN	-6.330867	-7.5366344	1.2057674
20	2	6	GNN	-12.286333	-7.5089917	-4.777341300000001
21	2	6	GNN	6.3842587	0.4668637	5.917395
22	2	6	GNN	8.911091	8.12676	0.7843309999999999
23	2	6	GNN	-2.8535385	-11.812394	8.958855499999999
24	2	6	GNN	-7.910733	-8.946059	1.0353260000000004
25	2	6	GNN	10.151998	10.124741	0.02725700000000053
26	2	6	GNN	9.012336	9.456294	-0.4439580000000003
27	2	6	GNN	12.073863	11.30344	0.7704229999999992
28	2	6	GNN	-12.727605	-13.94683	1.2192249999999998
29	2	6	GNN	-7.9539084	-13.116904	5.1629955999999995
30	2	6	GNN	9.477889	9.43561	0.042278999999998845
31	2	6	GNN	-11.963529	-12.283515	0.3199860000000001
32	2	6	GNN	13.330054	9.716511	3.613543
33	2	6	GNN	0.22170302	-4.0008917	4.22259472
34	2	6	GNN	-12.3974285	-10.371587	-2.0258415000000003
35	2	6	GNN	13.781273	10.672727	3.1085460000000005
36	2	6	GNN	-12.901102	-9.678123	-3.2229790000000005
37	2	6	GNN	12.073863	11.156316	0.917546999999999
38	2	6	GNN	7.7940993	0.9880174	6.8060819
39	2	6	GNN	-12.073863	-13.749434	1.6755710000000015
40	2	6	GNN	10.784142	10.586379	0.19776299999999836
41	2	6	GNN	-12.073863	-12.76007	0.6862070000000013
42	2	6	GNN	-8.472118	-11.799747	3.327629
43	2	6	GNN	9.859496	6.0706353	3.7888607
44	2	6	GNN	12.982147	11.190099	1.7920479999999994
45	2	6	GNN	-9.808902	-8.116949	-1.6919529999999998
46	2	6	GNN	16.421785	9.708634	6.713151
47	2	6	GNN	16.421785	13.360289	3.061496
48	2	6	GNN	2.6286306	4.872335	-2.2437043999999995
49	2	6	GNN	9.477889	10.820571	-1.342682
50	2	6	GNN	-9.050124	-9.599528	0.5494039999999991
51	2	6	GNN	-10.456034	-11.547191	1.091156999999999
52	2	6	GNN	-12.073863	-13.760343	1.6864800000000013
53	2	6	GNN	-10.289876	-9.241639	-1.0482370000000003
54	2	6	GNN	-7.8941126	-8.112972	0.21885939999999948
55	2	6	GNN	-9.859496	-12.786872	2.9273760000000006
56	2	6	GNN	10.289876	9.497502	0.7923739999999988
57	2	6	GNN	9.477889	6.761496	2.716392999999999
58	2	6	GNN	6.181254	1.1730882	5.0081658000000004
59	2	6	GNN	8.27141	8.848809	-0.5773989999999998
60	2	6	GNN	16.421785	10.133854	6.287931
61	2	6	GNN	9.727385	9.584061	0.14332399999999978
62	2	6	GNN	-10.198892	-9.675746	-0.5231460000000006
63	2	6	GNN	12.901102	11.256908	1.6441940000000006
64	2	6	GNN	-10.132467	-12.508254	2.3757870000000008
65	2	6	GNN	14.255758	13.239595	1.0161630000000006
66	2	6	GNN	-12.982147	-10.234021	-2.748125999999999
67	2	6	GNN	-8.838203	-11.786874	2.948670999999999
68	2	6	GNN	9.477889	11.147685	-1.6697959999999998
69	2	6	GNN	-8.0099325	-7.9265933	-0.08333919999999928
70	2	6	GNN	14.255758	13.237184	1.018574000000001
71	2	6	GNN	-5.4433055	-7.6258297	2.1825241999999996
72	2	6	GNN	16.421785	12.900179	3.5216060000000002
73	2	6	GNN	-7.7940993	-11.949968	4.1558687
74	2	6	GNN	9.859496	8.815432	1.0440640000000005
75	2	6	GNN	-6.0369315	-3.3349757	-2.7019557999999995
76	2	6	GNN	16.421785	11.52807	4.893715
77	2	6	GNN	-12.982147	-12.312964	-0.6691830000000003
78	2	6	GNN	-5.757165	-6.851275	1.0941100000000006
79	2	6	GNN	-11.242613	-12.040057	0.7974439999999987
80	2	6	GNN	-8.083819	-11.11969	3.035871
81	2	6	GNN	-6.581822	-6.2108493	-0.37097270000000027
82	2	6	GNN	12.982147	7.7027197	5.279427299999999
83	2	6	GNN	9.339127	11.012971	-1.6738440000000008
84	2	6	GNN	-10.132467	-12.146148	2.013681
85	2	6	GNN	-5.343438	-9.3291445	3.9857065
86	2	6	GNN	12.073863	10.228455	1.845407999999999
87	2	6	GNN	-7.910733	-5.6280966	-2.2826363999999995
88	2	6	GNN	-14.661444	-13.402345	-1.259098999999999
89	2	6	GNN	8.27141	8.9823885	-0.7109785000000013
90	2	6	GNN	13.3411875	12.717456	0.6237314999999999
91	2	6	GNN	0.92242306	10.368954	-9.44653094
92	2	6	GNN	-9.859496	-5.997648	-3.861848
93	2	6	GNN	14.255758	11.142844	3.112914
94	2	6	GNN	10.784142	10.919671	-0.135529
95	2	6	GNN	6.3842587	1.0159051	5.368353600000001
96	2	6	GNN	7.564339	5.9680514	1.5962876000000001
0	2	7	GNN	12.982147	7.7242026	5.2579443999999995
1	2	7	GNN	-9.134736	-11.337375	2.2026389999999996
2	2	7	GNN	10.784142	9.732748	1.0513939999999984
3	2	7	GNN	-8.0099325	-8.10163	0.09169750000000043
4	2	7	GNN	7.7940993	5.2189803	2.575119
5	2	7	GNN	-12.901102	-9.057798	-3.843304
6	2	7	GNN	14.221358	11.30518	2.9161780000000004
7	2	7	GNN	-14.661444	-9.916004	-4.74544
8	2	7	GNN	9.134736	7.5409837	1.5937523000000002
9	2	7	GNN	11.426731	10.132731	1.2940000000000005
10	2	7	GNN	8.822678	9.680876	-0.8581979999999998
11	2	7	GNN	-5.4825664	-8.238724	2.7561576
12	2	7	GNN	-1.0556402	-9.177033	8.121392799999999
13	2	7	GNN	-8.538379	-5.6417885	-2.896590500000001
14	2	7	GNN	-16.421785	-10.543634	-5.878150999999999
15	2	7	GNN	-7.8769264	6.3159356	-14.192862000000002
16	2	7	GNN	-10.123719	-8.179016	-1.9447029999999987
17	2	7	GNN	-1.7223989	-2.5530212	0.8306222999999999
18	2	7	GNN	-5.868506	-6.264377	0.39587099999999964
19	2	7	GNN	-6.330867	-6.504601	0.1737340000000005
20	2	7	GNN	-12.286333	-5.286696	-6.999637000000001
21	2	7	GNN	6.3842587	0.5110373	5.8732214
22	2	7	GNN	8.911091	5.7367296	3.1743614000000004
23	2	7	GNN	-2.8535385	-9.633495	6.7799565
24	2	7	GNN	-7.910733	-7.676341	-0.2343919999999997
25	2	7	GNN	10.151998	8.399776	1.7522220000000015
26	2	7	GNN	9.012336	9.920675	-0.9083389999999998
27	2	7	GNN	12.073863	7.3377314	4.736131599999999
28	2	7	GNN	-12.727605	-14.409525	1.6819199999999999
29	2	7	GNN	-7.9539084	-13.831664	5.8777555999999995
30	2	7	GNN	9.477889	10.031555	-0.5536660000000015
31	2	7	GNN	-11.963529	-11.259961	-0.7035679999999989
32	2	7	GNN	13.330054	9.755146	3.5749080000000006
33	2	7	GNN	0.22170302	-5.7238283	5.94553132
34	2	7	GNN	-12.3974285	-10.283971	-2.113457500000001
35	2	7	GNN	13.781273	11.360174	2.421099
36	2	7	GNN	-12.901102	-8.263983	-4.637119
37	2	7	GNN	12.073863	10.581095	1.4927679999999999
38	2	7	GNN	7.7940993	4.949317	2.8447823000000003
39	2	7	GNN	-12.073863	-11.499369	-0.5744939999999996
40	2	7	GNN	10.784142	9.916559	0.8675829999999998
41	2	7	GNN	-12.073863	-11.168032	-0.9058309999999992
42	2	7	GNN	-8.472118	-11.264591	2.7924729999999993
43	2	7	GNN	9.859496	6.6510053	3.2084907000000005
44	2	7	GNN	12.982147	10.701315	2.280832
45	2	7	GNN	-9.808902	-6.610361	-3.1985409999999996
46	2	7	GNN	16.421785	9.221566	7.200219000000001
47	2	7	GNN	16.421785	12.502195	3.9195899999999995
48	2	7	GNN	2.6286306	4.904635	-2.2760043999999997
49	2	7	GNN	9.477889	10.714737	-1.2368480000000002
50	2	7	GNN	-9.050124	-9.7616825	0.7115584999999989
51	2	7	GNN	-10.456034	-9.415785	-1.040249000000001
52	2	7	GNN	-12.073863	-11.491152	-0.5827109999999998
53	2	7	GNN	-10.289876	-7.343462	-2.946414
54	2	7	GNN	-7.8941126	-7.0032234	-0.8908891999999993
55	2	7	GNN	-9.859496	-11.131037	1.2715409999999991
56	2	7	GNN	10.289876	10.494083	-0.20420700000000025
57	2	7	GNN	9.477889	8.006037	1.4718520000000002
58	2	7	GNN	6.181254	5.086695	1.0945590000000003
59	2	7	GNN	8.27141	7.624731	0.6466789999999998
60	2	7	GNN	16.421785	10.368063	6.0537220000000005
61	2	7	GNN	9.727385	7.8871202	1.8402648
62	2	7	GNN	-10.198892	-9.040817	-1.1580750000000002
63	2	7	GNN	12.901102	10.427605	2.473497
64	2	7	GNN	-10.132467	-15.703551	5.571083999999999
65	2	7	GNN	14.255758	9.899591	4.356167000000001
66	2	7	GNN	-12.982147	-8.23564	-4.746506999999999
67	2	7	GNN	-8.838203	-11.137665	2.299462
68	2	7	GNN	9.477889	7.5224295	1.955459499999999
69	2	7	GNN	-8.0099325	-6.4382224	-1.5717100999999998
70	2	7	GNN	14.255758	12.366146	1.8896119999999996
71	2	7	GNN	-5.4433055	-7.0908456	1.6475400999999996
72	2	7	GNN	16.421785	12.059983	4.361801999999999
73	2	7	GNN	-7.7940993	-9.973421	2.1793217
74	2	7	GNN	9.859496	7.7317038	2.1277922
75	2	7	GNN	-6.0369315	-0.5290224	-5.5079091
76	2	7	GNN	16.421785	10.100986	6.320798999999999
77	2	7	GNN	-12.982147	-11.653661	-1.3284859999999998
78	2	7	GNN	-5.757165	-5.747882	-0.00928299999999993
79	2	7	GNN	-11.242613	-9.352604	-1.890009000000001
80	2	7	GNN	-8.083819	-10.455843	2.3720239999999997
81	2	7	GNN	-6.581822	-8.425908	1.844086
82	2	7	GNN	12.982147	8.23529	4.7468569999999985
83	2	7	GNN	9.339127	12.688151	-3.349024
84	2	7	GNN	-10.132467	-10.320879	0.18841199999999958
85	2	7	GNN	-5.343438	-7.631226	2.287788
86	2	7	GNN	12.073863	9.945787	2.128076
87	2	7	GNN	-7.910733	-5.5265446	-2.3841883999999993
88	2	7	GNN	-14.661444	-9.915948	-4.745495999999999
89	2	7	GNN	8.27141	7.8237743	0.4476356999999993
90	2	7	GNN	13.3411875	11.948185	1.3930024999999997
91	2	7	GNN	0.92242306	10.121353	-9.19892994
92	2	7	GNN	-9.859496	-6.2143507	-3.6451453000000003
93	2	7	GNN	14.255758	7.428884	6.826874
94	2	7	GNN	10.784142	7.3304935	3.453648499999999
95	2	7	GNN	6.3842587	1.209551	5.1747077
96	2	7	GNN	7.564339	6.4005117	1.1638273000000003
0	2	8	GNN	12.982147	11.620095	1.3620520000000003
1	2	8	GNN	-9.134736	-12.98434	3.8496039999999994
2	2	8	GNN	10.784142	10.321042	0.46309999999999896
3	2	8	GNN	-8.0099325	-7.757941	-0.2519914999999999
4	2	8	GNN	7.7940993	8.219905	-0.4258057000000006
5	2	8	GNN	-12.901102	-9.224083	-3.6770189999999996
6	2	8	GNN	14.221358	11.5062065	2.715151500000001
7	2	8	GNN	-14.661444	-13.52358	-1.1378639999999987
8	2	8	GNN	9.134736	8.718007	0.4167290000000001
9	2	8	GNN	11.426731	11.875934	-0.4492030000000007
10	2	8	GNN	8.822678	11.744149	-2.9214710000000004
11	2	8	GNN	-5.4825664	-10.949303	5.466736600000001
12	2	8	GNN	-1.0556402	-4.6510153	3.5953751
13	2	8	GNN	-8.538379	-7.19134	-1.3470390000000005
14	2	8	GNN	-16.421785	-12.647161	-3.7746239999999993
15	2	8	GNN	-7.8769264	8.933911	-16.8108374
16	2	8	GNN	-10.123719	-7.3686905	-2.7550285
17	2	8	GNN	-1.7223989	-1.8215498	0.09915090000000015
18	2	8	GNN	-5.868506	-5.9210463	0.05254030000000043
19	2	8	GNN	-6.330867	-7.842575	1.5117080000000005
20	2	8	GNN	-12.286333	-5.8528957	-6.4334373000000005
21	2	8	GNN	6.3842587	0.8618823	5.522376400000001
22	2	8	GNN	8.911091	7.9206014	0.990489600000001
23	2	8	GNN	-2.8535385	-11.841941	8.9884025
24	2	8	GNN	-7.910733	-11.050351	3.1396179999999996
25	2	8	GNN	10.151998	9.576053	0.5759450000000008
26	2	8	GNN	9.012336	11.23496	-2.2226239999999997
27	2	8	GNN	12.073863	9.420482	2.6533809999999995
28	2	8	GNN	-12.727605	-13.798117	1.070511999999999
29	2	8	GNN	-7.9539084	-12.955032	5.001123599999999
30	2	8	GNN	9.477889	12.187661	-2.709772000000001
31	2	8	GNN	-11.963529	-12.61186	0.6483310000000007
32	2	8	GNN	13.330054	12.348883	0.9811709999999998
33	2	8	GNN	0.22170302	-2.0189075	2.24061052
34	2	8	GNN	-12.3974285	-12.054975	-0.3424534999999995
35	2	8	GNN	13.781273	11.5022	2.2790730000000003
36	2	8	GNN	-12.901102	-9.605865	-3.295237
37	2	8	GNN	12.073863	10.463164	1.6106989999999985
38	2	8	GNN	7.7940993	-2.2340674	10.0281667
39	2	8	GNN	-12.073863	-12.019652	-0.05421099999999868
40	2	8	GNN	10.784142	11.47158	-0.6874380000000002
41	2	8	GNN	-12.073863	-12.870868	0.7970050000000004
42	2	8	GNN	-8.472118	-11.892879	3.4207610000000006
43	2	8	GNN	9.859496	8.735263	1.1242330000000003
44	2	8	GNN	12.982147	12.428335	0.5538119999999989
45	2	8	GNN	-9.808902	-6.808603	-3.000299
46	2	8	GNN	16.421785	9.157307	7.264478
47	2	8	GNN	16.421785	11.986674	4.435110999999999
48	2	8	GNN	2.6286306	4.591937	-1.9633063999999996
49	2	8	GNN	9.477889	11.54604	-2.0681510000000003
50	2	8	GNN	-9.050124	-10.68197	1.6318459999999995
51	2	8	GNN	-10.456034	-11.769798	1.313763999999999
52	2	8	GNN	-12.073863	-12.06161	-0.012252999999999403
53	2	8	GNN	-10.289876	-9.33725	-0.9526260000000004
54	2	8	GNN	-7.8941126	-7.6280746	-0.266038
55	2	8	GNN	-9.859496	-12.772008	2.9125119999999995
56	2	8	GNN	10.289876	12.749706	-2.45983
57	2	8	GNN	9.477889	9.48909	-0.011200999999999794
58	2	8	GNN	6.181254	-1.335338	7.516592
59	2	8	GNN	8.27141	8.860055	-0.5886449999999996
60	2	8	GNN	16.421785	12.230956	4.190828999999999
61	2	8	GNN	9.727385	8.593441	1.1339439999999996
62	2	8	GNN	-10.198892	-9.379607	-0.8192850000000007
63	2	8	GNN	12.901102	11.99391	0.9071920000000002
64	2	8	GNN	-10.132467	-12.540514	2.408047
65	2	8	GNN	14.255758	12.463288	1.7924699999999998
66	2	8	GNN	-12.982147	-8.294572	-4.687574999999999
67	2	8	GNN	-8.838203	-10.46853	1.6303269999999994
68	2	8	GNN	9.477889	9.620229	-0.1423400000000008
69	2	8	GNN	-8.0099325	-8.629703	0.6197704999999996
70	2	8	GNN	14.255758	13.823943	0.4318150000000003
71	2	8	GNN	-5.4433055	-7.3526382	1.9093327000000002
72	2	8	GNN	16.421785	13.470863	2.9509220000000003
73	2	8	GNN	-7.7940993	-11.631714	3.8376147000000005
74	2	8	GNN	9.859496	9.367822	0.4916739999999997
75	2	8	GNN	-6.0369315	-0.28199208	-5.7549394199999995
76	2	8	GNN	16.421785	13.797967	2.623818
77	2	8	GNN	-12.982147	-14.348247	1.3661000000000012
78	2	8	GNN	-5.757165	-7.056321	1.299156
79	2	8	GNN	-11.242613	-11.759709	0.5170960000000004
80	2	8	GNN	-8.083819	-11.589058	3.5052389999999995
81	2	8	GNN	-6.581822	-11.317855	4.736033
82	2	8	GNN	12.982147	8.841514	4.140632999999999
83	2	8	GNN	9.339127	15.049747	-5.7106200000000005
84	2	8	GNN	-10.132467	-11.210134	1.077667
85	2	8	GNN	-5.343438	-7.7357035	2.3922654999999997
86	2	8	GNN	12.073863	11.857128	0.2167349999999999
87	2	8	GNN	-7.910733	-7.0422497	-0.8684832999999994
88	2	8	GNN	-14.661444	-13.523227	-1.1382169999999991
89	2	8	GNN	8.27141	9.543936	-1.272526000000001
90	2	8	GNN	13.3411875	11.964755	1.3764325
91	2	8	GNN	0.92242306	10.413987	-9.49156394
92	2	8	GNN	-9.859496	-9.083579	-0.7759169999999997
93	2	8	GNN	14.255758	9.515541	4.7402169999999995
94	2	8	GNN	10.784142	9.435692	1.3484499999999997
95	2	8	GNN	6.3842587	3.0162382	3.3680205
96	2	8	GNN	7.564339	6.5838604	0.9804786000000005
0	2	9	GNN	12.982147	11.282705	1.6994419999999995
1	2	9	GNN	-9.134736	-10.830911	1.6961750000000002
2	2	9	GNN	10.784142	10.449096	0.3350459999999984
3	2	9	GNN	-8.0099325	-7.7127075	-0.2972250000000001
4	2	9	GNN	7.7940993	8.504905	-0.7108057000000008
5	2	9	GNN	-12.901102	-9.690614	-3.210488
6	2	9	GNN	14.221358	11.425246	2.796112000000001
7	2	9	GNN	-14.661444	-13.223805	-1.437638999999999
8	2	9	GNN	9.134736	8.385818	0.7489179999999998
9	2	9	GNN	11.426731	11.339843	0.08688800000000008
10	2	9	GNN	8.822678	10.046489	-1.2238109999999995
11	2	9	GNN	-5.4825664	-8.399884	2.9173176000000005
12	2	9	GNN	-1.0556402	-9.968572	8.912931799999999
13	2	9	GNN	-8.538379	-4.981853	-3.5565260000000007
14	2	9	GNN	-16.421785	-11.101676	-5.320109
15	2	9	GNN	-7.8769264	10.316617	-18.193543400000003
16	2	9	GNN	-10.123719	-9.785166	-0.3385529999999992
17	2	9	GNN	-1.7223989	5.039539	-6.7619379
18	2	9	GNN	-5.868506	-6.417731	0.5492249999999999
19	2	9	GNN	-6.330867	-7.3436775	1.0128105000000005
20	2	9	GNN	-12.286333	-5.113857	-7.1724760000000005
21	2	9	GNN	6.3842587	2.8953676	3.4888911
22	2	9	GNN	8.911091	8.789777	0.12131399999999992
23	2	9	GNN	-2.8535385	-10.742007	7.888468499999999
24	2	9	GNN	-7.910733	-7.310557	-0.6001759999999994
25	2	9	GNN	10.151998	10.789002	-0.6370039999999992
26	2	9	GNN	9.012336	11.516891	-2.504555
27	2	9	GNN	12.073863	11.466067	0.6077959999999987
28	2	9	GNN	-12.727605	-11.802871	-0.9247340000000008
29	2	9	GNN	-7.9539084	-12.390802	4.4368936
30	2	9	GNN	9.477889	12.665927	-3.1880380000000006
31	2	9	GNN	-11.963529	-10.003247	-1.9602819999999994
32	2	9	GNN	13.330054	11.8869505	1.4431035000000012
33	2	9	GNN	0.22170302	0.05924871	0.16245431
34	2	9	GNN	-12.3974285	-10.526631	-1.8707975000000001
35	2	9	GNN	13.781273	12.331071	1.4502020000000009
36	2	9	GNN	-12.901102	-9.477045	-3.4240569999999995
37	2	9	GNN	12.073863	11.317848	0.7560149999999997
38	2	9	GNN	7.7940993	2.9152546	4.8788447
39	2	9	GNN	-12.073863	-13.106172	1.0323090000000015
40	2	9	GNN	10.784142	11.789943	-1.005801
41	2	9	GNN	-12.073863	-10.499271	-1.574591999999999
42	2	9	GNN	-8.472118	-10.380538	1.9084199999999996
43	2	9	GNN	9.859496	8.471515	1.387981
44	2	9	GNN	12.982147	11.936372	1.045774999999999
45	2	9	GNN	-9.808902	-4.4590507	-5.3498513
46	2	9	GNN	16.421785	9.205384	7.216400999999999
47	2	9	GNN	16.421785	14.498033	1.9237520000000004
48	2	9	GNN	2.6286306	4.441833	-1.8132023999999998
49	2	9	GNN	9.477889	10.398131	-0.920242
50	2	9	GNN	-9.050124	-9.49821	0.448086
51	2	9	GNN	-10.456034	-11.50133	1.0452959999999987
52	2	9	GNN	-12.073863	-13.09109	1.017227
53	2	9	GNN	-10.289876	-6.042149	-4.247726999999999
54	2	9	GNN	-7.8941126	-7.3697095	-0.5244030999999998
55	2	9	GNN	-9.859496	-10.494422	0.6349260000000001
56	2	9	GNN	10.289876	12.873989	-2.5841130000000003
57	2	9	GNN	9.477889	11.185188	-1.7072990000000008
58	2	9	GNN	6.181254	1.1434367	5.0378173
59	2	9	GNN	8.27141	9.480614	-1.2092039999999997
60	2	9	GNN	16.421785	10.057342	6.364443
61	2	9	GNN	9.727385	9.735194	-0.007808999999999955
62	2	9	GNN	-10.198892	-8.686074	-1.512818000000001
63	2	9	GNN	12.901102	10.761216	2.1398860000000006
64	2	9	GNN	-10.132467	-13.798446	3.665979
65	2	9	GNN	14.255758	12.495174	1.7605839999999997
66	2	9	GNN	-12.982147	-10.571573	-2.4105739999999987
67	2	9	GNN	-8.838203	-11.240939	2.402735999999999
68	2	9	GNN	9.477889	11.520883	-2.042994
69	2	9	GNN	-8.0099325	-7.0423856	-0.9675468999999994
70	2	9	GNN	14.255758	13.507713	0.7480449999999994
71	2	9	GNN	-5.4433055	-7.5221467	2.0788412000000003
72	2	9	GNN	16.421785	13.115531	3.306253999999999
73	2	9	GNN	-7.7940993	-10.75314	2.9590407
74	2	9	GNN	9.859496	10.32442	-0.4649239999999999
75	2	9	GNN	-6.0369315	-4.8612056	-1.1757258999999998
76	2	9	GNN	16.421785	12.235269	4.186515999999999
77	2	9	GNN	-12.982147	-8.2247	-4.757446999999999
78	2	9	GNN	-5.757165	-3.4435205	-2.3136444999999997
79	2	9	GNN	-11.242613	-12.892033	1.6494199999999992
80	2	9	GNN	-8.083819	-8.736209	0.6523900000000005
81	2	9	GNN	-6.581822	0.41466147	-6.996483469999999
82	2	9	GNN	12.982147	11.202061	1.780085999999999
83	2	9	GNN	9.339127	12.778907	-3.4397800000000007
84	2	9	GNN	-10.132467	-10.820017	0.6875499999999999
85	2	9	GNN	-5.343438	-6.8836775	1.5402395000000002
86	2	9	GNN	12.073863	9.89063	2.1832329999999995
87	2	9	GNN	-7.910733	-4.490142	-3.420591
88	2	9	GNN	-14.661444	-13.225171	-1.436273
89	2	9	GNN	8.27141	10.133308	-1.861898
90	2	9	GNN	13.3411875	12.361241	0.9799465000000005
91	2	9	GNN	0.92242306	10.295643	-9.37321994
92	2	9	GNN	-9.859496	-6.578789	-3.2807069999999996
93	2	9	GNN	14.255758	11.532937	2.7228209999999997
94	2	9	GNN	10.784142	11.538373	-0.7542310000000008
95	2	9	GNN	6.3842587	3.8933592	2.4908995000000003
96	2	9	GNN	7.564339	9.159625	-1.5952859999999998
0	2	10	GNN	12.982147	11.0381	1.9440469999999994
1	2	10	GNN	-9.134736	-11.36505	2.230314
2	2	10	GNN	10.784142	10.288051	0.49609099999999984
3	2	10	GNN	-8.0099325	-7.0085673	-1.0013651999999995
4	2	10	GNN	7.7940993	5.845267	1.9488323000000003
5	2	10	GNN	-12.901102	-10.018251	-2.8828510000000005
6	2	10	GNN	14.221358	10.489031	3.7323269999999997
7	2	10	GNN	-14.661444	-9.810268	-4.851175999999999
8	2	10	GNN	9.134736	10.541505	-1.4067690000000006
9	2	10	GNN	11.426731	10.028079	1.3986520000000002
10	2	10	GNN	8.822678	10.069145	-1.2464670000000009
11	2	10	GNN	-5.4825664	-9.301468	3.8189016000000002
12	2	10	GNN	-1.0556402	-4.913795	3.8581548000000003
13	2	10	GNN	-8.538379	-1.43246	-7.105919000000001
14	2	10	GNN	-16.421785	-10.330075	-6.091709999999999
15	2	10	GNN	-7.8769264	5.1597095	-13.0366359
16	2	10	GNN	-10.123719	-7.288268	-2.835450999999999
17	2	10	GNN	-1.7223989	0.3938649	-2.1162638
18	2	10	GNN	-5.868506	-6.7455087	0.8770027000000002
19	2	10	GNN	-6.330867	-6.4174623	0.08659530000000082
20	2	10	GNN	-12.286333	-6.428351	-5.857982000000001
21	2	10	GNN	6.3842587	1.8959081	4.4883506
22	2	10	GNN	8.911091	5.1035943	3.8074967000000006
23	2	10	GNN	-2.8535385	-10.027736	7.174197500000001
24	2	10	GNN	-7.910733	-8.333144	0.4224110000000012
25	2	10	GNN	10.151998	11.440215	-1.2882169999999995
26	2	10	GNN	9.012336	12.572909	-3.5605729999999998
27	2	10	GNN	12.073863	10.924504	1.1493589999999987
28	2	10	GNN	-12.727605	-10.204366	-2.5232390000000002
29	2	10	GNN	-7.9539084	-11.618987	3.6650786
30	2	10	GNN	9.477889	11.159364	-1.6814750000000007
31	2	10	GNN	-11.963529	-10.354829	-1.608699999999999
32	2	10	GNN	13.330054	10.813436	2.516618000000001
33	2	10	GNN	0.22170302	-2.185852	2.40755502
34	2	10	GNN	-12.3974285	-9.028799	-3.368629500000001
35	2	10	GNN	13.781273	12.724061	1.0572119999999998
36	2	10	GNN	-12.901102	-8.400901	-4.500201000000001
37	2	10	GNN	12.073863	12.354924	-0.2810610000000011
38	2	10	GNN	7.7940993	5.51701	2.2770893
39	2	10	GNN	-12.073863	-10.965909	-1.1079539999999994
40	2	10	GNN	10.784142	10.793526	-0.009384000000000725
41	2	10	GNN	-12.073863	-11.312806	-0.7610569999999992
42	2	10	GNN	-8.472118	-10.925092	2.4529739999999993
43	2	10	GNN	9.859496	5.7759748	4.0835212
44	2	10	GNN	12.982147	11.517329	1.4648179999999993
45	2	10	GNN	-9.808902	-6.9043136	-2.9045883999999997
46	2	10	GNN	16.421785	11.860799	4.560986
47	2	10	GNN	16.421785	11.265232	5.156553000000001
48	2	10	GNN	2.6286306	3.308371	-0.6797404
49	2	10	GNN	9.477889	12.497706	-3.0198170000000015
50	2	10	GNN	-9.050124	-8.561618	-0.488506000000001
51	2	10	GNN	-10.456034	-9.473933	-0.9821010000000001
52	2	10	GNN	-12.073863	-10.942458	-1.131404999999999
53	2	10	GNN	-10.289876	-7.7844496	-2.5054263999999993
54	2	10	GNN	-7.8941126	-7.822539	-0.07157359999999979
55	2	10	GNN	-9.859496	-11.196427	1.3369309999999999
56	2	10	GNN	10.289876	10.810803	-0.5209270000000004
57	2	10	GNN	9.477889	10.062682	-0.5847930000000012
58	2	10	GNN	6.181254	5.816996	0.3642580000000004
59	2	10	GNN	8.27141	10.339219	-2.0678090000000005
60	2	10	GNN	16.421785	11.220704	5.201081
61	2	10	GNN	9.727385	11.57694	-1.8495550000000005
62	2	10	GNN	-10.198892	-8.377812	-1.8210800000000003
63	2	10	GNN	12.901102	12.352563	0.5485389999999999
64	2	10	GNN	-10.132467	-12.28372	2.1512530000000005
65	2	10	GNN	14.255758	11.922374	2.3333840000000006
66	2	10	GNN	-12.982147	-8.342824	-4.639322999999999
67	2	10	GNN	-8.838203	-9.819564	0.9813609999999997
68	2	10	GNN	9.477889	11.15451	-1.6766210000000008
69	2	10	GNN	-8.0099325	-6.5997963	-1.4101361999999993
70	2	10	GNN	14.255758	13.876573	0.37918499999999966
71	2	10	GNN	-5.4433055	-6.743815	1.3005094999999995
72	2	10	GNN	16.421785	13.523252	2.8985330000000005
73	2	10	GNN	-7.7940993	-10.40902	2.6149207
74	2	10	GNN	9.859496	10.244527	-0.3850309999999997
75	2	10	GNN	-6.0369315	4.0713334	-10.1082649
76	2	10	GNN	16.421785	11.787993	4.633792
77	2	10	GNN	-12.982147	-10.815633	-2.1665139999999994
78	2	10	GNN	-5.757165	-3.450341	-2.3068239999999998
79	2	10	GNN	-11.242613	-9.546423	-1.6961899999999996
80	2	10	GNN	-8.083819	-10.377374	2.2935549999999996
81	2	10	GNN	-6.581822	-4.8817143	-1.7001077000000002
82	2	10	GNN	12.982147	10.650931	2.3312159999999995
83	2	10	GNN	9.339127	10.801368	-1.4622410000000006
84	2	10	GNN	-10.132467	-10.221669	0.08920200000000023
85	2	10	GNN	-5.343438	-7.4602056	2.1167676
86	2	10	GNN	12.073863	10.778668	1.2951949999999997
87	2	10	GNN	-7.910733	-1.3200817	-6.590651299999999
88	2	10	GNN	-14.661444	-9.810218	-4.851225999999999
89	2	10	GNN	8.27141	10.460366	-2.188956000000001
90	2	10	GNN	13.3411875	13.438344	-0.09715650000000053
91	2	10	GNN	0.92242306	10.470269	-9.54784594
92	2	10	GNN	-9.859496	-6.79462	-3.064876
93	2	10	GNN	14.255758	11.03691	3.2188479999999995
94	2	10	GNN	10.784142	10.919686	-0.13554400000000122
95	2	10	GNN	6.3842587	2.4913466	3.8929121
96	2	10	GNN	7.564339	5.8212237	1.7431153000000004
0	3	1	GNN	12.982147	11.44355	1.5385969999999993
1	3	1	GNN	-9.134736	-12.405636	3.2708999999999993
2	3	1	GNN	10.784142	9.263663	1.520479
3	3	1	GNN	-8.0099325	-10.405043	2.3951104999999995
4	3	1	GNN	7.7940993	6.122645	1.6714542999999997
5	3	1	GNN	-12.901102	-8.409753	-4.491349
6	3	1	GNN	14.221358	11.602055	2.6193030000000004
7	3	1	GNN	-14.661444	-12.287119	-2.374324999999999
8	3	1	GNN	9.134736	7.298534	1.8362020000000001
9	3	1	GNN	11.426731	14.106684	-2.6799529999999994
10	3	1	GNN	8.822678	12.435954	-3.613276000000001
11	3	1	GNN	-5.4825664	-8.255103	2.7725366000000005
12	3	1	GNN	-1.0556402	-6.3313947	5.2757545
13	3	1	GNN	-8.538379	-9.237606	0.6992269999999987
14	3	1	GNN	-16.421785	-12.198128	-4.223656999999999
15	3	1	GNN	-7.8769264	12.477971	-20.3548974
16	3	1	GNN	-10.123719	-13.600079	3.4763599999999997
17	3	1	GNN	-1.7223989	-7.579906	5.8575071
18	3	1	GNN	-5.868506	-7.6550946	1.7865886
19	3	1	GNN	-6.330867	-3.8372643	-2.4936026999999994
20	3	1	GNN	-12.286333	-8.17639	-4.109943000000001
21	3	1	GNN	6.3842587	2.828242	3.5560167000000003
22	3	1	GNN	8.911091	8.047226	0.8638650000000005
23	3	1	GNN	-2.8535385	-9.9116745	7.058136
24	3	1	GNN	-7.910733	-9.10618	1.1954470000000006
25	3	1	GNN	10.151998	10.980701	-0.8287029999999991
26	3	1	GNN	9.012336	12.788376	-3.77604
27	3	1	GNN	12.073863	10.885414	1.1884489999999985
28	3	1	GNN	-12.727605	-13.079103	0.3514979999999994
29	3	1	GNN	-7.9539084	-10.218813	2.2649046000000004
30	3	1	GNN	9.477889	10.035616	-0.5577269999999999
31	3	1	GNN	-11.963529	-11.249052	-0.7144769999999987
32	3	1	GNN	13.330054	14.393943	-1.0638889999999996
33	3	1	GNN	0.22170302	-4.3213	4.54300302
34	3	1	GNN	-12.3974285	-11.207651	-1.1897775
35	3	1	GNN	13.781273	13.075593	0.705680000000001
36	3	1	GNN	-12.901102	-10.246538	-2.6545640000000006
37	3	1	GNN	12.073863	10.763127	1.3107359999999986
38	3	1	GNN	7.7940993	-0.74150866	8.53560796
39	3	1	GNN	-12.073863	-12.79286	0.7189969999999999
40	3	1	GNN	10.784142	11.4132185	-0.6290765
41	3	1	GNN	-12.073863	-12.008478	-0.06538499999999914
42	3	1	GNN	-8.472118	-14.510367	6.038249
43	3	1	GNN	9.859496	9.383013	0.476483
44	3	1	GNN	12.982147	12.829842	0.15230500000000013
45	3	1	GNN	-9.808902	-12.757436	2.9485340000000004
46	3	1	GNN	16.421785	11.930182	4.491603
47	3	1	GNN	16.421785	13.495096	2.9266889999999997
48	3	1	GNN	2.6286306	5.657598	-3.0289674
49	3	1	GNN	9.477889	12.116552	-2.638663000000001
50	3	1	GNN	-9.050124	-12.395907	3.345782999999999
51	3	1	GNN	-10.456034	-8.923076	-1.5329580000000007
52	3	1	GNN	-12.073863	-12.838893	0.7650300000000012
53	3	1	GNN	-10.289876	-10.068588	-0.22128799999999949
54	3	1	GNN	-7.8941126	-7.6767	-0.2174125999999994
55	3	1	GNN	-9.859496	-12.130001	2.270505
56	3	1	GNN	10.289876	10.272371	0.017504999999999882
57	3	1	GNN	9.477889	9.224257	0.25363199999999964
58	3	1	GNN	6.181254	2.0378983	4.1433557
59	3	1	GNN	8.27141	8.324402	-0.052991999999999706
60	3	1	GNN	16.421785	12.561253	3.860531999999999
61	3	1	GNN	9.727385	9.541264	0.18612099999999998
62	3	1	GNN	-10.198892	-7.2041407	-2.994751300000001
63	3	1	GNN	12.901102	13.739386	-0.8382839999999998
64	3	1	GNN	-10.132467	-12.461324	2.3288569999999993
65	3	1	GNN	14.255758	11.772549	2.4832090000000004
66	3	1	GNN	-12.982147	-11.615667	-1.3664799999999993
67	3	1	GNN	-8.838203	-9.762581	0.9243780000000008
68	3	1	GNN	9.477889	10.93837	-1.4604810000000015
69	3	1	GNN	-8.0099325	-6.5956206	-1.4143118999999995
70	3	1	GNN	14.255758	14.173496	0.08226200000000006
71	3	1	GNN	-5.4433055	-7.7998257	2.3565202000000003
72	3	1	GNN	16.421785	15.744022	0.6777630000000006
73	3	1	GNN	-7.7940993	-10.988547	3.1944477000000004
74	3	1	GNN	9.859496	10.636681	-0.7771849999999993
75	3	1	GNN	-6.0369315	4.088206	-10.1251375
76	3	1	GNN	16.421785	13.086594	3.335191
77	3	1	GNN	-12.982147	-8.171188	-4.810958999999999
78	3	1	GNN	-5.757165	-6.8133564	1.0561914000000003
79	3	1	GNN	-11.242613	-10.789467	-0.45314600000000027
80	3	1	GNN	-8.083819	-11.997765	3.9139459999999993
81	3	1	GNN	-6.581822	6.844339	-13.426161
82	3	1	GNN	12.982147	11.006944	1.9752029999999987
83	3	1	GNN	9.339127	14.349817	-5.01069
84	3	1	GNN	-10.132467	-11.131184	0.9987169999999992
85	3	1	GNN	-5.343438	-7.388945	2.0455069999999997
86	3	1	GNN	12.073863	13.076633	-1.00277
87	3	1	GNN	-7.910733	-9.160109	1.2493760000000007
88	3	1	GNN	-14.661444	-12.447655	-2.2137890000000002
89	3	1	GNN	8.27141	9.830043	-1.5586330000000004
90	3	1	GNN	13.3411875	4.766602	8.574585500000001
91	3	1	GNN	0.92242306	9.399898	-8.47747494
92	3	1	GNN	-9.859496	-6.799227	-3.060269
93	3	1	GNN	14.255758	11.246288	3.0094700000000003
94	3	1	GNN	10.784142	11.34609	-0.561948000000001
95	3	1	GNN	6.3842587	4.203219	2.1810397000000004
96	3	1	GNN	7.564339	4.407867	3.156472
0	3	2	GNN	12.982147	10.060778	2.9213689999999986
1	3	2	GNN	-9.134736	-11.884581	2.7498450000000005
2	3	2	GNN	10.784142	10.385219	0.3989229999999999
3	3	2	GNN	-8.0099325	-9.161019	1.1510865
4	3	2	GNN	7.7940993	6.314933	1.4791663000000002
5	3	2	GNN	-12.901102	-9.736488	-3.1646140000000003
6	3	2	GNN	14.221358	11.267563	2.9537949999999995
7	3	2	GNN	-14.661444	-9.96117	-4.700274
8	3	2	GNN	9.134736	10.440535	-1.3057990000000004
9	3	2	GNN	11.426731	10.47798	0.9487509999999997
10	3	2	GNN	8.822678	10.021879	-1.1992010000000004
11	3	2	GNN	-5.4825664	-7.7453995	2.262833100000001
12	3	2	GNN	-1.0556402	-6.855973	5.8003328
13	3	2	GNN	-8.538379	-3.8945992	-4.643779800000001
14	3	2	GNN	-16.421785	-11.271437	-5.150347999999999
15	3	2	GNN	-7.8769264	4.947069	-12.823995400000001
16	3	2	GNN	-10.123719	-7.3637543	-2.7599646999999994
17	3	2	GNN	-1.7223989	1.2523235	-2.9747224
18	3	2	GNN	-5.868506	-6.7298326	0.8613265999999999
19	3	2	GNN	-6.330867	-5.8108735	-0.5199935
20	3	2	GNN	-12.286333	-5.3485947	-6.937738300000001
21	3	2	GNN	6.3842587	0.7272381	5.6570206
22	3	2	GNN	8.911091	5.2621307	3.6489603000000006
23	3	2	GNN	-2.8535385	-10.860741	8.007202500000002
24	3	2	GNN	-7.910733	-7.567617	-0.3431159999999993
25	3	2	GNN	10.151998	10.013058	0.13894000000000162
26	3	2	GNN	9.012336	11.336117	-2.3237810000000003
27	3	2	GNN	12.073863	9.949856	2.124006999999999
28	3	2	GNN	-12.727605	-13.264164	0.5365589999999987
29	3	2	GNN	-7.9539084	-11.799055	3.8451465999999987
30	3	2	GNN	9.477889	10.917515	-1.4396260000000005
31	3	2	GNN	-11.963529	-10.898598	-1.0649309999999996
32	3	2	GNN	13.330054	10.362047	2.968007
33	3	2	GNN	0.22170302	-3.196368	3.41807102
34	3	2	GNN	-12.3974285	-11.106082	-1.2913464999999995
35	3	2	GNN	13.781273	12.849633	0.9316399999999998
36	3	2	GNN	-12.901102	-8.969458	-3.9316440000000004
37	3	2	GNN	12.073863	12.909956	-0.836093
38	3	2	GNN	7.7940993	6.203171	1.5909282999999999
39	3	2	GNN	-12.073863	-11.310251	-0.7636120000000002
40	3	2	GNN	10.784142	10.846082	-0.061939999999999884
41	3	2	GNN	-12.073863	-11.89336	-0.18050299999999986
42	3	2	GNN	-8.472118	-10.091641	1.6195229999999992
43	3	2	GNN	9.859496	6.5269246	3.3325714
44	3	2	GNN	12.982147	12.009886	0.9722609999999996
45	3	2	GNN	-9.808902	-6.6942663	-3.1146357
46	3	2	GNN	16.421785	12.024232	4.397553
47	3	2	GNN	16.421785	11.835474	4.586311
48	3	2	GNN	2.6286306	4.6654186	-2.0367879999999996
49	3	2	GNN	9.477889	12.957287	-3.4793980000000015
50	3	2	GNN	-9.050124	-11.209182	2.159058
51	3	2	GNN	-10.456034	-9.690191	-0.7658430000000003
52	3	2	GNN	-12.073863	-11.284477	-0.7893859999999986
53	3	2	GNN	-10.289876	-7.147757	-3.142118999999999
54	3	2	GNN	-7.8941126	-8.359511	0.46539839999999977
55	3	2	GNN	-9.859496	-11.742912	1.8834160000000004
56	3	2	GNN	10.289876	10.751598	-0.46172199999999997
57	3	2	GNN	9.477889	10.032466	-0.5545770000000001
58	3	2	GNN	6.181254	6.4050922	-0.22383820000000032
59	3	2	GNN	8.27141	10.292256	-2.0208460000000006
60	3	2	GNN	16.421785	11.258201	5.163584
61	3	2	GNN	9.727385	10.139164	-0.41177899999999923
62	3	2	GNN	-10.198892	-9.027515	-1.1713770000000014
63	3	2	GNN	12.901102	12.782792	0.11830999999999925
64	3	2	GNN	-10.132467	-11.663551	1.531084
65	3	2	GNN	14.255758	11.504216	2.7515420000000006
66	3	2	GNN	-12.982147	-8.409611	-4.5725359999999995
67	3	2	GNN	-8.838203	-10.853028	2.014825
68	3	2	GNN	9.477889	10.205632	-0.7277430000000003
69	3	2	GNN	-8.0099325	-7.939867	-0.07006550000000011
70	3	2	GNN	14.255758	14.773426	-0.5176680000000005
71	3	2	GNN	-5.4433055	-6.8110514	1.3677459
72	3	2	GNN	16.421785	14.4449005	1.9768845000000006
73	3	2	GNN	-7.7940993	-11.12001	3.3259107000000006
74	3	2	GNN	9.859496	10.292374	-0.43287800000000054
75	3	2	GNN	-6.0369315	4.344123	-10.3810545
76	3	2	GNN	16.421785	11.289627	5.132158
77	3	2	GNN	-12.982147	-12.377352	-0.6047949999999993
78	3	2	GNN	-5.757165	-1.1807393	-4.5764257
79	3	2	GNN	-11.242613	-9.629334	-1.6132790000000004
80	3	2	GNN	-8.083819	-9.3942375	1.310418499999999
81	3	2	GNN	-6.581822	-10.066984	3.485162
82	3	2	GNN	12.982147	11.059887	1.9222599999999996
83	3	2	GNN	9.339127	11.939507	-2.6003800000000012
84	3	2	GNN	-10.132467	-9.764231	-0.36823599999999956
85	3	2	GNN	-5.343438	-7.5357285	2.1922905000000004
86	3	2	GNN	12.073863	10.861231	1.2126319999999993
87	3	2	GNN	-7.910733	-3.7131703	-4.1975627
88	3	2	GNN	-14.661444	-9.96117	-4.700274
89	3	2	GNN	8.27141	10.54205	-2.27064
90	3	2	GNN	13.3411875	11.850445	1.4907424999999996
91	3	2	GNN	0.92242306	11.177757	-10.25533394
92	3	2	GNN	-9.859496	-8.501539	-1.3579570000000007
93	3	2	GNN	14.255758	10.074779	4.180979000000001
94	3	2	GNN	10.784142	9.9352045	0.8489374999999999
95	3	2	GNN	6.3842587	1.6323829	4.7518758000000005
96	3	2	GNN	7.564339	5.734665	1.8296740000000007
0	3	4	GNN	12.982147	10.986599	1.9955479999999994
1	3	4	GNN	-9.134736	-11.857504	2.7227680000000003
2	3	4	GNN	10.784142	10.404411	0.3797309999999996
3	3	4	GNN	-8.0099325	-9.0978155	1.0878829999999997
4	3	4	GNN	7.7940993	6.444324	1.3497753000000001
5	3	4	GNN	-12.901102	-9.197094	-3.704008
6	3	4	GNN	14.221358	10.233956	3.9874020000000012
7	3	4	GNN	-14.661444	-9.786469	-4.874974999999999
8	3	4	GNN	9.134736	10.72984	-1.5951039999999992
9	3	4	GNN	11.426731	9.779407	1.6473239999999993
10	3	4	GNN	8.822678	10.09918	-1.2765020000000007
11	3	4	GNN	-5.4825664	-8.903904	3.421337600000001
12	3	4	GNN	-1.0556402	-6.277744	5.2221038
13	3	4	GNN	-8.538379	-4.1015887	-4.436790300000001
14	3	4	GNN	-16.421785	-10.8828125	-5.5389725
15	3	4	GNN	-7.8769264	4.5274177	-12.4043441
16	3	4	GNN	-10.123719	-7.30029	-2.823428999999999
17	3	4	GNN	-1.7223989	-0.6016362	-1.1207627
18	3	4	GNN	-5.868506	-6.778644	0.9101379999999999
19	3	4	GNN	-6.330867	-6.3909764	0.06010939999999998
20	3	4	GNN	-12.286333	-6.433716	-5.852617
21	3	4	GNN	6.3842587	-1.1408831	7.5251418
22	3	4	GNN	8.911091	5.3526	3.558491000000001
23	3	4	GNN	-2.8535385	-10.724012	7.8704735
24	3	4	GNN	-7.910733	-8.400483	0.4897499999999999
25	3	4	GNN	10.151998	11.02325	-0.8712520000000001
26	3	4	GNN	9.012336	11.681427	-2.669091
27	3	4	GNN	12.073863	10.896742	1.1771209999999996
28	3	4	GNN	-12.727605	-10.369005	-2.358600000000001
29	3	4	GNN	-7.9539084	-9.854069	1.9001606000000004
30	3	4	GNN	9.477889	10.904858	-1.4269690000000015
31	3	4	GNN	-11.963529	-12.107022	0.1434930000000012
32	3	4	GNN	13.330054	10.96989	2.360164000000001
33	3	4	GNN	0.22170302	-3.283981	3.50568402
34	3	4	GNN	-12.3974285	-10.936251	-1.4611774999999998
35	3	4	GNN	13.781273	12.459513	1.3217600000000012
36	3	4	GNN	-12.901102	-8.732595	-4.168507
37	3	4	GNN	12.073863	12.704256	-0.6303930000000015
38	3	4	GNN	7.7940993	6.2389426	1.5551567000000004
39	3	4	GNN	-12.073863	-11.368635	-0.705228
40	3	4	GNN	10.784142	10.66179	0.12235199999999935
41	3	4	GNN	-12.073863	-11.900236	-0.17362699999999975
42	3	4	GNN	-8.472118	-10.940718	2.4686000000000003
43	3	4	GNN	9.859496	6.500334	3.3591620000000004
44	3	4	GNN	12.982147	11.318321	1.6638260000000002
45	3	4	GNN	-9.808902	-7.892428	-1.916474
46	3	4	GNN	16.421785	11.660339	4.761445999999999
47	3	4	GNN	16.421785	11.120792	5.300993
48	3	4	GNN	2.6286306	2.2710783	0.35755230000000005
49	3	4	GNN	9.477889	12.755422	-3.277533
50	3	4	GNN	-9.050124	-8.0157795	-1.0343444999999996
51	3	4	GNN	-10.456034	-10.831259	0.3752249999999986
52	3	4	GNN	-12.073863	-11.326448	-0.7474150000000002
53	3	4	GNN	-10.289876	-7.9806457	-2.3092302999999994
54	3	4	GNN	-7.8941126	-7.992972	0.09885940000000026
55	3	4	GNN	-9.859496	-11.772016	1.9125200000000007
56	3	4	GNN	10.289876	10.718802	-0.4289260000000006
57	3	4	GNN	9.477889	10.269634	-0.7917450000000006
58	3	4	GNN	6.181254	6.399285	-0.21803099999999986
[truncated: 6,731 more rows]
