# Supplementary material for: Homogeneous catalyst graph neural network: A human-interpretable graph neural network tool for ligand optimization in asymmetric catalysis
Source: iScience. 2025 Jan 23;28(3):111881. doi: 10.1016/j.isci.2025.111881 (PMC11889620; doi:10.1016/j.isci.2025.111881)
Supplement: Data S1. Raw results of HCat-GNet performance against traditional machine learning approaches for all the reactions analyzed in this study. [file mmc2.zip › results/rhcaa_half/test/GNN_performance/predictions_mean_std.csv]

index	Method	real_ddG	mean_predicted_ddG	std_predicted_ddG	residuals
0	GNN	13.34199	13.102335261111111	1.0976290124877193	-0.23965473888888766
1	GNN	13.34199	12.897401877777778	1.0420498818092143	-0.4445881222222212
2	GNN	13.34199	12.839517683333334	1.000102181891569	-0.5024723166666654
3	GNN	13.34199	12.860374205555557	1.0678702370558033	-0.48161579444444236
4	GNN	11.582187	12.777052966666666	1.2169340254328291	1.1948659666666668
5	GNN	-8.497966	-8.346315023333334	1.7294546747883466	0.15165097666666583
6	GNN	10.721396	9.592818013333334	1.4139127259020194	-1.1285779866666665
7	GNN	-9.386459	-7.431720308888888	1.8132252891190752	1.9547386911111122
8	GNN	10.721396	8.94814359	1.6883595058448262	-1.7732524099999996
9	GNN	-14.256616	-3.1079979335555556	3.628435895121512	11.148618066444444
10	GNN	12.982928	3.7079127536666667	3.7962515767072746	-9.275015246333332
11	GNN	-14.256616	-5.151144105555555	2.71513584421456	9.105471894444445
12	GNN	16.422773	6.748842853777777	2.3723433403579146	-9.673930146222222
13	GNN	-9.876834	-8.426774316666666	2.2532908546600567	1.4500596833333343
14	GNN	11.589211	9.467923664444445	2.3172850265293543	-2.1212873355555555
15	GNN	-10.909493	-8.755935369222223	2.3090403417088914	2.153557630777776
16	GNN	10.351259	9.728896207777778	2.262195262460758	-0.6223627922222228
17	GNN	-14.256616	-6.975393205222223	4.1154759067747815	7.281222794777777
18	GNN	16.422773	8.744021385555556	3.2446938400519647	-7.678751614444444
19	GNN	-12.074589	-7.132081165555555	4.173471458139685	4.942507834444444
20	GNN	16.422773	8.87754839	3.1969375092085897	-7.54522461
21	GNN	-7.4215784	-10.673244474444443	1.3248107466479673	-3.2516660744444437
22	GNN	6.3323684	12.015624061111112	1.71225117158604	5.683255661111112
23	GNN	9.234157	12.308537288888889	1.7776264004695728	3.0743802888888894
24	GNN	8.010414	11.8410995	1.4910647399546402	3.8306854999999995
25	GNN	8.761648	12.233681333333333	1.5368012400707771	3.472033333333334
