# Supplementary material for: Homogeneous catalyst graph neural network: A human-interpretable graph neural network tool for ligand optimization in asymmetric catalysis
Source: iScience. 2025 Jan 23;28(3):111881. doi: 10.1016/j.isci.2025.111881 (PMC11889620; doi:10.1016/j.isci.2025.111881)
Supplement: Data S1. Raw results of HCat-GNet performance against traditional machine learning approaches for all the reactions analyzed in this study. [file mmc2.zip › results/rhcaa_half/test/GNN_performance/predictions_all.csv]

index	Test_Fold	Val_Fold	Method	real_ddG	predicted_ddG	Error
0	1	2	GNN	13.34199	12.66331	0.67868
1	1	2	GNN	13.34199	12.399867	0.9421229999999987
2	1	2	GNN	13.34199	12.656381	0.6856089999999995
3	1	2	GNN	13.34199	12.421957	0.9200329999999983
4	1	2	GNN	11.582187	12.349612	-0.7674250000000011
5	1	2	GNN	-8.497966	-7.0184646	-1.4795014000000002
6	1	2	GNN	10.721396	10.7481985	-0.026802500000000506
7	1	2	GNN	-9.386459	-6.960315	-2.4261440000000007
8	1	2	GNN	10.721396	10.85159	-0.13019399999999948
9	1	2	GNN	-14.256616	1.3315666	-15.5881826
10	1	2	GNN	12.982928	9.988154	2.9947739999999996
11	1	2	GNN	-14.256616	-2.840088	-11.416528
12	1	2	GNN	16.422773	6.1187744	10.3039986
13	1	2	GNN	-9.876834	-4.1268086	-5.7500254
14	1	2	GNN	11.589211	10.35979	1.2294210000000003
15	1	2	GNN	-10.909493	-4.28999	-6.619502999999999
16	1	2	GNN	10.351259	10.864709	-0.5134499999999989
17	1	2	GNN	-14.256616	-3.8312128	-10.4254032
18	1	2	GNN	16.422773	12.549499	3.8732739999999986
19	1	2	GNN	-12.074589	-3.9679158	-8.1066732
20	1	2	GNN	16.422773	12.81985	3.6029229999999988
21	1	2	GNN	-7.4215784	-10.784437	3.362858600000001
22	1	2	GNN	6.3323684	13.211826	-6.8794576
23	1	2	GNN	9.234157	13.853746	-4.6195889999999995
24	1	2	GNN	8.010414	13.234994	-5.22458
25	1	2	GNN	8.761648	13.160721	-4.399073000000001
0	1	3	GNN	13.34199	13.937983	-0.595993
1	1	3	GNN	13.34199	13.639584	-0.29759400000000014
2	1	3	GNN	13.34199	13.529595	-0.18760500000000135
3	1	3	GNN	13.34199	13.57456	-0.23257000000000083
4	1	3	GNN	11.582187	13.701262	-2.1190750000000005
5	1	3	GNN	-8.497966	-10.930084	2.432118000000001
6	1	3	GNN	10.721396	11.265163	-0.543766999999999
7	1	3	GNN	-9.386459	-10.9134445	1.5269855000000003
8	1	3	GNN	10.721396	11.223131	-0.501735
9	1	3	GNN	-14.256616	-4.6263323	-9.6302837
10	1	3	GNN	12.982928	8.970141	4.012786999999999
11	1	3	GNN	-14.256616	-2.138529	-12.118087
12	1	3	GNN	16.422773	6.762724	9.660048999999999
13	1	3	GNN	-9.876834	-8.146082	-1.7307520000000007
14	1	3	GNN	11.589211	11.104865	0.4843460000000004
15	1	3	GNN	-10.909493	-8.628965	-2.2805279999999986
16	1	3	GNN	10.351259	11.439518	-1.088258999999999
17	1	3	GNN	-14.256616	-6.7746086	-7.4820074
18	1	3	GNN	16.422773	8.679993	7.74278
19	1	3	GNN	-12.074589	-7.050469	-5.02412
20	1	3	GNN	16.422773	8.752601	7.670171999999999
21	1	3	GNN	-7.4215784	-11.447729	4.026150600000001
22	1	3	GNN	6.3323684	12.309685	-5.9773166
23	1	3	GNN	9.234157	12.689632	-3.455475
24	1	3	GNN	8.010414	12.335522	-4.325107999999998
25	1	3	GNN	8.761648	12.726808	-3.965160000000001
0	1	4	GNN	13.34199	12.483207	0.858782999999999
1	1	4	GNN	13.34199	12.526206	0.815783999999999
2	1	4	GNN	13.34199	12.596948	0.7450419999999998
3	1	4	GNN	13.34199	12.586546	0.7554439999999989
4	1	4	GNN	11.582187	12.495015	-0.9128280000000011
5	1	4	GNN	-8.497966	-7.458459	-1.0395069999999995
6	1	4	GNN	10.721396	9.904302	0.8170940000000009
7	1	4	GNN	-9.386459	-7.482548	-1.903911
8	1	4	GNN	10.721396	9.979372	0.7420240000000007
9	1	4	GNN	-14.256616	-3.2743511	-10.982264899999999
10	1	4	GNN	12.982928	9.727162	3.2557659999999995
11	1	4	GNN	-14.256616	-3.8702836	-10.386332399999999
12	1	4	GNN	16.422773	9.264829	7.157943999999999
13	1	4	GNN	-9.876834	-8.64795	-1.2288840000000008
14	1	4	GNN	11.589211	13.777028	-2.187816999999999
15	1	4	GNN	-10.909493	-8.682633	-2.2268600000000003
16	1	4	GNN	10.351259	13.768157	-3.4168979999999998
17	1	4	GNN	-14.256616	-2.8976283	-11.3589877
18	1	4	GNN	16.422773	10.430926	5.991847
19	1	4	GNN	-12.074589	-2.6631312	-9.411457799999999
20	1	4	GNN	16.422773	10.371203	6.05157
21	1	4	GNN	-7.4215784	-9.813794	2.3922156
22	1	4	GNN	6.3323684	11.161543	-4.8291746
23	1	4	GNN	9.234157	11.102236	-1.8680789999999998
24	1	4	GNN	8.010414	10.844262	-2.8338479999999997
25	1	4	GNN	8.761648	10.711625	-1.9499770000000005
0	1	5	GNN	13.34199	11.658675	1.6833149999999986
1	1	5	GNN	13.34199	11.220845	2.1211449999999985
2	1	5	GNN	13.34199	11.3517885	1.9902014999999995
3	1	5	GNN	13.34199	11.202983	2.1390069999999994
4	1	5	GNN	11.582187	11.269826	0.3123609999999992
5	1	5	GNN	-8.497966	-8.039238	-0.4587280000000007
6	1	5	GNN	10.721396	8.964837	1.756559000000001
7	1	5	GNN	-9.386459	-8.086609	-1.299850000000001
8	1	5	GNN	10.721396	5.8982387	4.8231573
9	1	5	GNN	-14.256616	-3.4688592	-10.7877568
10	1	5	GNN	12.982928	6.291774	6.691153999999999
11	1	5	GNN	-14.256616	-6.446533	-7.810083
12	1	5	GNN	16.422773	9.764122	6.658650999999999
13	1	5	GNN	-9.876834	-8.247715	-1.629119000000001
14	1	5	GNN	11.589211	9.33496	2.254251
15	1	5	GNN	-10.909493	-8.338229	-2.5712639999999993
16	1	5	GNN	10.351259	9.2202015	1.1310575000000007
17	1	5	GNN	-14.256616	-6.2006555	-8.0559605
18	1	5	GNN	16.422773	8.532155	7.890618
19	1	5	GNN	-12.074589	-6.215707	-5.8588819999999995
20	1	5	GNN	16.422773	8.437321	7.985451999999999
21	1	5	GNN	-7.4215784	-11.000708	3.5791296
22	1	5	GNN	6.3323684	8.925502	-2.5931336
23	1	5	GNN	9.234157	9.089007	0.14514999999999922
24	1	5	GNN	8.010414	9.04371	-1.033296
25	1	5	GNN	8.761648	9.932995	-1.1713470000000008
0	1	6	GNN	13.34199	13.723658	-0.38166800000000123
1	1	6	GNN	13.34199	13.281851	0.0601389999999995
2	1	6	GNN	13.34199	13.117319	0.22467099999999895
3	1	6	GNN	13.34199	12.966877	0.3751129999999989
4	1	6	GNN	11.582187	13.323204	-1.7410170000000011
5	1	6	GNN	-8.497966	-7.123493	-1.374473
6	1	6	GNN	10.721396	8.328415	2.3929810000000007
7	1	6	GNN	-9.386459	-7.16422	-2.222239
8	1	6	GNN	10.721396	8.308251	2.413145
9	1	6	GNN	-14.256616	-3.0571926	-11.199423399999999
10	1	6	GNN	12.982928	2.0816975	10.901230499999999
11	1	6	GNN	-14.256616	-6.8924637	-7.364152299999999
12	1	6	GNN	16.422773	6.087861	10.334912
13	1	6	GNN	-9.876834	-6.527812	-3.3490220000000006
14	1	6	GNN	11.589211	9.207685	2.381526000000001
15	1	6	GNN	-10.909493	-6.106741	-4.802751999999999
16	1	6	GNN	10.351259	9.383409	0.9678500000000003
17	1	6	GNN	-14.256616	-3.5054157	-10.751200299999999
18	1	6	GNN	16.422773	6.6114483	9.8113247
19	1	6	GNN	-12.074589	-3.3954477	-8.6791413
20	1	6	GNN	16.422773	6.7636204	9.659152599999999
21	1	6	GNN	-7.4215784	-13.565636	6.1440576
22	1	6	GNN	6.3323684	12.84192	-6.5095516
23	1	6	GNN	9.234157	13.539856	-4.305699000000001
24	1	6	GNN	8.010414	13.329576	-5.319161999999999
25	1	6	GNN	8.761648	13.451355	-4.689707
0	1	7	GNN	13.34199	12.36048	0.9815099999999983
1	1	7	GNN	13.34199	12.381024	0.9609659999999991
2	1	7	GNN	13.34199	12.356936	0.9850539999999999
3	1	7	GNN	13.34199	12.475999	0.8659909999999993
4	1	7	GNN	11.582187	12.538844	-0.9566569999999999
5	1	7	GNN	-8.497966	-8.325284	-0.172682
6	1	7	GNN	10.721396	8.743797	1.9775989999999997
7	1	7	GNN	-9.386459	-5.359984	-4.0264750000000005
8	1	7	GNN	10.721396	8.277251	2.4441450000000007
9	1	7	GNN	-14.256616	-6.2733493	-7.9832667
10	1	7	GNN	12.982928	1.9110895	11.071838499999998
11	1	7	GNN	-14.256616	-8.374904	-5.8817119999999985
12	1	7	GNN	16.422773	4.828735	11.594038
13	1	7	GNN	-9.876834	-11.135119	1.258284999999999
14	1	7	GNN	11.589211	7.6048107	3.984400300000001
15	1	7	GNN	-10.909493	-11.238898	0.3294050000000013
16	1	7	GNN	10.351259	7.694494	2.656765000000001
17	1	7	GNN	-14.256616	-10.336507	-3.920109
18	1	7	GNN	16.422773	7.645561	8.777211999999999
19	1	7	GNN	-12.074589	-10.457194	-1.6173950000000001
20	1	7	GNN	16.422773	7.6336102	8.7891628
21	1	7	GNN	-7.4215784	-10.530309	3.1087306000000012
22	1	7	GNN	6.3323684	13.391732	-7.059363599999999
23	1	7	GNN	9.234157	13.334041	-4.099883999999999
24	1	7	GNN	8.010414	12.850333	-4.839918999999998
25	1	7	GNN	8.761648	13.6567335	-4.8950855
0	1	8	GNN	13.34199	13.141174	0.20081599999999966
1	1	8	GNN	13.34199	13.047176	0.2948139999999988
2	1	8	GNN	13.34199	12.748716	0.5932739999999992
3	1	8	GNN	13.34199	12.876837	0.46515299999999904
4	1	8	GNN	11.582187	13.262744	-1.6805570000000003
5	1	8	GNN	-8.497966	-7.370282	-1.1276840000000004
6	1	8	GNN	10.721396	9.518417	1.202979000000001
7	1	8	GNN	-9.386459	-4.114029	-5.27243
8	1	8	GNN	10.721396	8.760798	1.960598000000001
9	1	8	GNN	-14.256616	-4.2472258	-10.009390199999999
10	1	8	GNN	12.982928	4.6676445	8.3152835
11	1	8	GNN	-14.256616	-3.62323	-10.633386
12	1	8	GNN	16.422773	5.5243316	10.8984414
13	1	8	GNN	-9.876834	-8.423712	-1.4531220000000005
14	1	8	GNN	11.589211	8.194609	3.394602000000001
15	1	8	GNN	-10.909493	-8.450059	-2.459434
16	1	8	GNN	10.351259	8.310318	2.040941
17	1	8	GNN	-14.256616	-10.594843	-3.661773
18	1	8	GNN	16.422773	10.99098	5.431792999999999
19	1	8	GNN	-12.074589	-10.454175	-1.6204140000000002
20	1	8	GNN	16.422773	11.244866	5.177906999999999
21	1	8	GNN	-7.4215784	-11.147158	3.7255795999999997
22	1	8	GNN	6.3323684	14.220715	-7.8883466
23	1	8	GNN	9.234157	14.79319	-5.5590329999999994
24	1	8	GNN	8.010414	12.856101	-4.845687
25	1	8	GNN	8.761648	13.011306	-4.249658
0	1	9	GNN	13.34199	13.339812	0.002177999999998903
1	1	9	GNN	13.34199	13.248068	0.09392199999999917
2	1	9	GNN	13.34199	12.734184	0.6078059999999983
3	1	9	GNN	13.34199	13.247462	0.09452799999999861
4	1	9	GNN	11.582187	13.323713	-1.7415260000000004
5	1	9	GNN	-8.497966	-5.5047545	-2.9932115
6	1	9	GNN	10.721396	7.7378907	2.9835053
7	1	9	GNN	-9.386459	-4.8807774	-4.5056816
8	1	9	GNN	10.721396	6.469729	4.251667
9	1	9	GNN	-14.256616	-4.948825	-9.307790999999998
10	1	9	GNN	12.982928	-4.8341665	17.8170945
11	1	9	GNN	-14.256616	-7.9170017	-6.339614299999999
12	1	9	GNN	16.422773	5.489333	10.93344
13	1	9	GNN	-9.876834	-7.0700793	-2.806754700000001
14	1	9	GNN	11.589211	4.9274	6.661811000000001
15	1	9	GNN	-10.909493	-7.502908	-3.4065849999999998
16	1	9	GNN	10.351259	4.912815	5.4384440000000005
17	1	9	GNN	-14.256616	-7.064296	-7.19232
18	1	9	GNN	16.422773	3.247549	13.175224
19	1	9	GNN	-12.074589	-7.0863595	-4.988229499999999
20	1	9	GNN	16.422773	3.1871166	13.2356564
21	1	9	GNN	-7.4215784	-9.093531	1.671952600000001
22	1	9	GNN	6.3323684	12.207784	-5.8754156
23	1	9	GNN	9.234157	12.913166	-3.6790090000000006
24	1	9	GNN	8.010414	12.558453	-4.548038999999999
25	1	9	GNN	8.761648	13.318615	-4.556967
0	1	10	GNN	13.34199	14.276807	-0.9348170000000007
1	1	10	GNN	13.34199	14.026934	-0.6849440000000016
2	1	10	GNN	13.34199	13.918784	-0.5767940000000014
3	1	10	GNN	13.34199	14.05429	-0.7123000000000008
4	1	10	GNN	11.582187	14.160063	-2.577876
5	1	10	GNN	-8.497966	-7.373618	-1.1243480000000003
6	1	10	GNN	10.721396	9.589808	1.1315880000000007
7	1	10	GNN	-9.386459	-4.238329	-5.14813
8	1	10	GNN	10.721396	7.089632	3.6317640000000004
9	1	10	GNN	-14.256616	3.2549593	-17.5115753
10	1	10	GNN	12.982928	0.06627642	12.91665158
11	1	10	GNN	-14.256616	-3.9235895	-10.333026499999999
12	1	10	GNN	16.422773	5.6791234	10.7436496
13	1	10	GNN	-9.876834	-8.862154	-1.0146800000000002
14	1	10	GNN	11.589211	8.96312	2.6260910000000006
15	1	10	GNN	-10.909493	-8.666385	-2.2431079999999994
16	1	10	GNN	10.351259	9.142124	1.2091349999999998
17	1	10	GNN	-14.256616	-9.418084	-4.838531999999999
18	1	10	GNN	16.422773	10.736711	5.686062
19	1	10	GNN	-12.074589	-9.227809	-2.846779999999999
20	1	10	GNN	16.422773	10.606133	5.81664
21	1	10	GNN	-7.4215784	-12.956933	5.5353546
22	1	10	GNN	6.3323684	13.161305	-6.8289366000000005
23	1	10	GNN	9.234157	13.253184	-4.0190269999999995
24	1	10	GNN	8.010414	13.276403	-5.265988999999999
25	1	10	GNN	8.761648	13.533266	-4.771618
0	2	1	GNN	13.34199	12.848229	0.49376099999999923
1	2	1	GNN	13.34199	12.605825	0.7361649999999997
2	2	1	GNN	13.34199	12.483938	0.8580519999999989
3	2	1	GNN	13.34199	12.533802	0.8081879999999995
4	2	1	GNN	11.582187	12.521596	-0.9394090000000013
5	2	1	GNN	-8.497966	-9.247892	0.7499260000000003
6	2	1	GNN	10.721396	10.984837	-0.26344100000000026
7	2	1	GNN	-9.386459	-9.218067	-0.16839200000000076
8	2	1	GNN	10.721396	11.071737	-0.35034100000000024
9	2	1	GNN	-14.256616	1.0875708	-15.3441868
10	2	1	GNN	12.982928	8.84508	4.137848
11	2	1	GNN	-14.256616	-4.0733356	-10.1832804
12	2	1	GNN	16.422773	5.3227906	11.099982399999998
13	2	1	GNN	-9.876834	-5.799221	-4.077613
14	2	1	GNN	11.589211	10.559686	1.0295250000000014
15	2	1	GNN	-10.909493	-5.8682036	-5.041289399999999
16	2	1	GNN	10.351259	11.187635	-0.8363759999999996
17	2	1	GNN	-14.256616	-5.6737494	-8.5828666
18	2	1	GNN	16.422773	11.3489895	5.073783499999999
19	2	1	GNN	-12.074589	-5.7784133	-6.296175699999999
20	2	1	GNN	16.422773	11.688017	4.734755999999999
21	2	1	GNN	-7.4215784	-13.6708975	6.249319100000001
22	2	1	GNN	6.3323684	12.974395	-6.6420265999999994
23	2	1	GNN	9.234157	13.656805	-4.422648000000001
24	2	1	GNN	8.010414	13.054703	-5.044288999999999
25	2	1	GNN	8.761648	13.295719	-4.534071000000001
0	2	3	GNN	13.34199	11.644221	1.6977689999999992
1	2	3	GNN	13.34199	11.336552	2.005438
2	2	3	GNN	13.34199	11.315899	2.026090999999999
3	2	3	GNN	13.34199	11.019132	2.3228579999999983
4	2	3	GNN	11.582187	10.839608	0.7425789999999992
5	2	3	GNN	-8.497966	-9.349945	0.851979
6	2	3	GNN	10.721396	7.5756583	3.1457377000000006
7	2	3	GNN	-9.386459	-9.340269	-0.046190000000001064
8	2	3	GNN	10.721396	7.500872	3.220524
9	2	3	GNN	-14.256616	8.163827	-22.420443
10	2	3	GNN	12.982928	6.1586576	6.8242704
11	2	3	GNN	-14.256616	2.0458417	-16.302457699999998
12	2	3	GNN	16.422773	4.931012	11.491761
13	2	3	GNN	-9.876834	-3.5097451	-6.367088900000001
14	2	3	GNN	11.589211	7.9332366	3.6559744000000007
15	2	3	GNN	-10.909493	-4.1348906	-6.774602399999999
16	2	3	GNN	10.351259	8.008442	2.342817
17	2	3	GNN	-14.256616	4.809257	-19.065873
18	2	3	GNN	16.422773	7.089949	9.332823999999999
19	2	3	GNN	-12.074589	4.3823566	-16.456945599999997
20	2	3	GNN	16.422773	7.0558443	9.366928699999999
21	2	3	GNN	-7.4215784	-15.535159	8.1135806
22	2	3	GNN	6.3323684	8.771824	-2.4394556000000005
23	2	3	GNN	9.234157	8.974843	0.2593139999999998
24	2	3	GNN	8.010414	9.679424	-1.6690099999999983
25	2	3	GNN	8.761648	10.59668	-1.835032
0	2	4	GNN	13.34199	12.500611	0.8413789999999999
1	2	4	GNN	13.34199	12.33876	1.0032299999999985
2	2	4	GNN	13.34199	12.346063	0.995927
3	2	4	GNN	13.34199	12.430941	0.9110489999999984
4	2	4	GNN	11.582187	12.31395	-0.7317630000000008
5	2	4	GNN	-8.497966	-8.983866	0.4859000000000009
6	2	4	GNN	10.721396	11.526939	-0.8055430000000001
7	2	4	GNN	-9.386459	-8.898544	-0.487915000000001
8	2	4	GNN	10.721396	11.564641	-0.8432449999999996
9	2	4	GNN	-14.256616	-4.937424	-9.319192
10	2	4	GNN	12.982928	5.76989	7.213037999999999
11	2	4	GNN	-14.256616	-4.2717795	-9.9848365
12	2	4	GNN	16.422773	4.8049245	11.6178485
13	2	4	GNN	-9.876834	-9.691548	-0.1852860000000014
14	2	4	GNN	11.589211	9.318707	2.2705040000000007
15	2	4	GNN	-10.909493	-10.174296	-0.7351969999999994
16	2	4	GNN	10.351259	9.501766	0.8494930000000007
17	2	4	GNN	-14.256616	-9.974276	-4.28234
18	2	4	GNN	16.422773	9.420924	7.001849
19	2	4	GNN	-12.074589	-10.2704525	-1.8041365000000003
20	2	4	GNN	16.422773	9.574752	6.848020999999999
21	2	4	GNN	-7.4215784	-10.417783	2.9962046000000004
22	2	4	GNN	6.3323684	10.905378	-4.573009600000001
23	2	4	GNN	9.234157	11.128302	-1.894145
24	2	4	GNN	8.010414	10.913766	-2.903352
25	2	4	GNN	8.761648	11.258374	-2.4967260000000007
0	2	5	GNN	13.34199	13.809693	-0.4677030000000002
1	2	5	GNN	13.34199	13.702987	-0.3609970000000011
2	2	5	GNN	13.34199	13.63247	-0.2904800000000005
3	2	5	GNN	13.34199	13.693015	-0.3510250000000017
4	2	5	GNN	11.582187	13.643551	-2.061364000000001
5	2	5	GNN	-8.497966	-8.5807905	0.08282450000000097
6	2	5	GNN	10.721396	11.381373	-0.6599769999999996
7	2	5	GNN	-9.386459	-8.563069	-0.8233899999999998
8	2	5	GNN	10.721396	11.355044	-0.6336479999999991
9	2	5	GNN	-14.256616	-4.289663	-9.966953
10	2	5	GNN	12.982928	6.331277	6.651650999999999
11	2	5	GNN	-14.256616	-6.468257	-7.788358999999999
12	2	5	GNN	16.422773	9.145308	7.277464999999999
13	2	5	GNN	-9.876834	-8.500402	-1.3764320000000012
14	2	5	GNN	11.589211	12.656127	-1.066915999999999
15	2	5	GNN	-10.909493	-8.565974	-2.343518999999999
16	2	5	GNN	10.351259	12.743955	-2.392695999999999
17	2	5	GNN	-14.256616	-9.806703	-4.449912999999999
18	2	5	GNN	16.422773	14.999814	1.4229589999999988
19	2	5	GNN	-12.074589	-9.64609	-2.4284990000000004
20	2	5	GNN	16.422773	14.942931	1.4798419999999997
21	2	5	GNN	-7.4215784	-10.817073	3.395494600000001
22	2	5	GNN	6.3323684	10.8803835	-4.548015100000001
23	2	5	GNN	9.234157	11.166433	-1.9322759999999999
24	2	5	GNN	8.010414	11.058236	-3.047822
25	2	5	GNN	8.761648	11.1650095	-2.403361500000001
0	2	6	GNN	13.34199	13.87388	-0.5318900000000006
1	2	6	GNN	13.34199	13.509161	-0.1671710000000015
2	2	6	GNN	13.34199	13.520655	-0.17866500000000052
3	2	6	GNN	13.34199	13.022636	0.3193539999999988
4	2	6	GNN	11.582187	12.932251	-1.3500640000000015
5	2	6	GNN	-8.497966	-8.835125	0.33715899999999976
6	2	6	GNN	10.721396	10.140209	0.5811869999999999
7	2	6	GNN	-9.386459	-7.569636	-1.8168230000000003
8	2	6	GNN	10.721396	9.417561	1.3038350000000012
9	2	6	GNN	-14.256616	-2.0214581	-12.235157899999999
10	2	6	GNN	12.982928	6.213365	6.769563
11	2	6	GNN	-14.256616	-2.3715587	-11.8850573
12	2	6	GNN	16.422773	7.7666826	8.6560904
13	2	6	GNN	-9.876834	-8.503011	-1.3738229999999998
14	2	6	GNN	11.589211	11.110239	0.4789720000000006
15	2	6	GNN	-10.909493	-8.787199	-2.122294
16	2	6	GNN	10.351259	11.568447	-1.2171880000000002
17	2	6	GNN	-14.256616	-6.12795	-8.128665999999999
18	2	6	GNN	16.422773	11.628006	4.794767
19	2	6	GNN	-12.074589	-6.3292537	-5.7453353
20	2	6	GNN	16.422773	12.000688	4.422084999999999
21	2	6	GNN	-7.4215784	-9.511384	2.0898056
22	2	6	GNN	6.3323684	12.905326	-6.5729576000000005
23	2	6	GNN	9.234157	13.4013195	-4.1671625
24	2	6	GNN	8.010414	13.262682	-5.252267999999999
25	2	6	GNN	8.761648	13.553552	-4.791904000000001
0	2	7	GNN	13.34199	13.400394	-0.05840400000000123
1	2	7	GNN	13.34199	13.68902	-0.34703000000000017
2	2	7	GNN	13.34199	13.684908	-0.34291800000000094
3	2	7	GNN	13.34199	13.926599	-0.5846090000000004
4	2	7	GNN	11.582187	13.545027	-1.96284
5	2	7	GNN	-8.497966	-6.924282	-1.573684
6	2	7	GNN	10.721396	9.411453	1.3099430000000005
7	2	7	GNN	-9.386459	-6.819824	-2.5666350000000007
8	2	7	GNN	10.721396	9.448385	1.2730110000000003
9	2	7	GNN	-14.256616	-6.9093876	-7.3472284
10	2	7	GNN	12.982928	7.6630836	5.319844399999999
11	2	7	GNN	-14.256616	-7.0600395	-7.196576499999999
12	2	7	GNN	16.422773	9.180761	7.242011999999999
13	2	7	GNN	-9.876834	-9.295265	-0.581569
14	2	7	GNN	11.589211	10.773579	0.8156320000000008
15	2	7	GNN	-10.909493	-9.906061	-1.003432
16	2	7	GNN	10.351259	10.926594	-0.575334999999999
17	2	7	GNN	-14.256616	-10.271719	-3.984897
18	2	7	GNN	16.422773	15.650692	0.772081
19	2	7	GNN	-12.074589	-10.652622	-1.4219670000000004
20	2	7	GNN	16.422773	15.663834	0.7589389999999998
21	2	7	GNN	-7.4215784	-11.285831	3.8642526000000004
22	2	7	GNN	6.3323684	15.037516	-8.7051476
23	2	7	GNN	9.234157	14.482653	-5.248496000000001
24	2	7	GNN	8.010414	12.932708	-4.922293999999999
25	2	7	GNN	8.761648	12.016151	-3.2545030000000015
0	2	8	GNN	13.34199	13.2562475	0.0857424999999985
1	2	8	GNN	13.34199	13.406926	-0.06493600000000121
2	2	8	GNN	13.34199	13.470713	-0.1287230000000008
3	2	8	GNN	13.34199	13.658623	-0.3166330000000013
4	2	8	GNN	11.582187	13.812514	-2.230327000000001
5	2	8	GNN	-8.497966	-7.456037	-1.0419289999999997
6	2	8	GNN	10.721396	7.125686	3.5957100000000004
7	2	8	GNN	-9.386459	-5.68066	-3.7057990000000007
8	2	8	GNN	10.721396	6.247935	4.473461
9	2	8	GNN	-14.256616	-0.3555867	-13.9010293
10	2	8	GNN	12.982928	2.3086014	10.674326599999999
11	2	8	GNN	-14.256616	-1.9024407	-12.3541753
12	2	8	GNN	16.422773	8.663686	7.759086999999999
13	2	8	GNN	-9.876834	-5.892547	-3.984287
14	2	8	GNN	11.589211	7.8708634	3.7183476000000004
15	2	8	GNN	-10.909493	-6.215784	-4.693708999999999
16	2	8	GNN	10.351259	8.351267	1.9999920000000007
17	2	8	GNN	-14.256616	-4.606925	-9.649690999999999
18	2	8	GNN	16.422773	8.779034	7.643739
19	2	8	GNN	-12.074589	-4.7233872	-7.351201799999999
20	2	8	GNN	16.422773	9.221226	7.201547
21	2	8	GNN	-7.4215784	-11.589417	4.1678386
22	2	8	GNN	6.3323684	13.576437	-7.2440686
23	2	8	GNN	9.234157	13.515224	-4.281067
24	2	8	GNN	8.010414	13.111729	-5.101315
25	2	8	GNN	8.761648	12.683457	-3.9218090000000014
0	2	9	GNN	13.34199	12.134949	1.2070409999999985
1	2	9	GNN	13.34199	11.51549	1.8264999999999993
2	2	9	GNN	13.34199	11.47051	1.8714799999999983
3	2	9	GNN	13.34199	11.296461	2.0455289999999984
4	2	9	GNN	11.582187	11.288836	0.2933509999999995
5	2	9	GNN	-8.497966	-9.601493	1.1035269999999997
6	2	9	GNN	10.721396	7.939915	2.7814810000000003
7	2	9	GNN	-9.386459	-10.18461	0.798150999999999
8	2	9	GNN	10.721396	6.6941247	4.027271300000001
9	2	9	GNN	-14.256616	-0.12892768	-14.127688319999999
10	2	9	GNN	12.982928	-0.7678814	13.7508094
11	2	9	GNN	-14.256616	-3.8055956	-10.451020399999999
12	2	9	GNN	16.422773	3.9838252	12.4389478
13	2	9	GNN	-9.876834	-7.800513	-2.076321000000001
14	2	9	GNN	11.589211	10.690854	0.8983570000000007
15	2	9	GNN	-10.909493	-9.139322	-1.7701709999999995
16	2	9	GNN	10.351259	11.6412525	-1.2899934999999996
17	2	9	GNN	-14.256616	-7.684628	-6.571987999999999
18	2	9	GNN	16.422773	8.714358	7.708414999999999
19	2	9	GNN	-12.074589	-8.6696005	-3.4049885
20	2	9	GNN	16.422773	9.391739	7.031034
21	2	9	GNN	-7.4215784	-8.478943	1.0573645999999997
22	2	9	GNN	6.3323684	9.0887375	-2.7563691000000006
23	2	9	GNN	9.234157	9.587167	-0.35301000000000116
24	2	9	GNN	8.010414	9.550765	-1.5403509999999994
25	2	9	GNN	8.761648	10.768204	-2.0065560000000016
0	2	10	GNN	13.34199	12.318704	1.0232859999999988
1	2	10	GNN	13.34199	12.424682	0.9173079999999985
2	2	10	GNN	13.34199	12.616084	0.7259059999999984
3	2	10	GNN	13.34199	12.505118	0.8368719999999996
4	2	10	GNN	11.582187	12.636245	-1.0540580000000013
5	2	10	GNN	-8.497966	-11.068282	2.570316
6	2	10	GNN	10.721396	9.794318	0.9270779999999998
7	2	10	GNN	-9.386459	-7.968884	-1.4175750000000003
8	2	10	GNN	10.721396	7.6491513	3.0722447000000006
9	2	10	GNN	-14.256616	-2.473066	-11.783549999999998
10	2	10	GNN	12.982928	0.5661695	12.4167585
11	2	10	GNN	-14.256616	-8.546554	-5.710061999999999
12	2	10	GNN	16.422773	3.10593	13.316842999999999
13	2	10	GNN	-9.876834	-7.975731	-1.9011030000000009
14	2	10	GNN	11.589211	6.009867	5.579344000000001
15	2	10	GNN	-10.909493	-8.33001	-2.5794829999999997
16	2	10	GNN	10.351259	6.1472297	4.204029300000001
17	2	10	GNN	-14.256616	-15.719003	1.4623870000000014
18	2	10	GNN	16.422773	13.019806	3.4029669999999985
19	2	10	GNN	-12.074589	-15.894723	3.8201340000000013
20	2	10	GNN	16.422773	13.210624	3.212149
21	2	10	GNN	-7.4215784	-10.046868	2.6252896000000003
22	2	10	GNN	6.3323684	12.826674	-6.494305600000001
23	2	10	GNN	9.234157	12.660463	-3.4263060000000003
24	2	10	GNN	8.010414	12.679776	-4.669362
25	2	10	GNN	8.761648	12.510878	-3.7492300000000007
0	3	1	GNN	13.34199	13.937983	-0.595993
1	3	1	GNN	13.34199	13.639584	-0.29759400000000014
2	3	1	GNN	13.34199	13.529595	-0.18760500000000135
3	3	1	GNN	13.34199	13.57456	-0.23257000000000083
4	3	1	GNN	11.582187	13.701262	-2.1190750000000005
5	3	1	GNN	-8.497966	-10.930084	2.432118000000001
6	3	1	GNN	10.721396	11.265163	-0.543766999999999
7	3	1	GNN	-9.386459	-10.9134445	1.5269855000000003
8	3	1	GNN	10.721396	11.223131	-0.501735
9	3	1	GNN	-14.256616	-4.6263323	-9.6302837
10	3	1	GNN	12.982928	8.970141	4.012786999999999
11	3	1	GNN	-14.256616	-2.138529	-12.118087
12	3	1	GNN	16.422773	6.762724	9.660048999999999
13	3	1	GNN	-9.876834	-8.146082	-1.7307520000000007
14	3	1	GNN	11.589211	11.104865	0.4843460000000004
15	3	1	GNN	-10.909493	-8.628965	-2.2805279999999986
16	3	1	GNN	10.351259	11.439518	-1.088258999999999
17	3	1	GNN	-14.256616	-6.7746086	-7.4820074
18	3	1	GNN	16.422773	8.679993	7.74278
19	3	1	GNN	-12.074589	-7.050469	-5.02412
20	3	1	GNN	16.422773	8.752601	7.670171999999999
21	3	1	GNN	-7.4215784	-11.447729	4.026150600000001
22	3	1	GNN	6.3323684	12.309685	-5.9773166
23	3	1	GNN	9.234157	12.689632	-3.455475
24	3	1	GNN	8.010414	12.335522	-4.325107999999998
25	3	1	GNN	8.761648	12.726808	-3.965160000000001
0	3	2	GNN	13.34199	13.345692	-0.003702000000000538
1	3	2	GNN	13.34199	12.934391	0.4075989999999994
2	3	2	GNN	13.34199	13.245297	0.09669299999999836
3	3	2	GNN	13.34199	12.768149	0.5738409999999998
4	3	2	GNN	11.582187	12.393347	-0.811160000000001
5	3	2	GNN	-8.497966	-6.8043075	-1.6936584999999997
6	3	2	GNN	10.721396	8.225865	2.4955309999999997
7	3	2	GNN	-9.386459	-7.221608	-2.1648510000000005
8	3	2	GNN	10.721396	8.229677	2.491719
9	3	2	GNN	-14.256616	7.578401	-21.835017
10	3	2	GNN	12.982928	7.368496	5.614431999999999
11	3	2	GNN	-14.256616	3.4781015	-17.7347175
12	3	2	GNN	16.422773	7.2372293	9.1855437
13	3	2	GNN	-9.876834	1.197087	-11.073921
14	3	2	GNN	11.589211	9.694925	1.894286000000001
15	3	2	GNN	-10.909493	0.60949767	-11.518990669999999
16	3	2	GNN	10.351259	9.95329	0.3979689999999998
17	3	2	GNN	-14.256616	5.8116465	-20.0682625
18	3	2	GNN	16.422773	8.54216	7.8806129999999985
19	3	2	GNN	-12.074589	5.477769	-17.552357999999998
20	3	2	GNN	16.422773	8.640797	7.781976
21	3	2	GNN	-7.4215784	-12.10219	4.680611600000001
22	3	2	GNN	6.3323684	9.796036	-3.463667600000001
23	3	2	GNN	9.234157	9.541534	-0.3073770000000007
24	3	2	GNN	8.010414	9.976482	-1.966068
25	3	2	GNN	8.761648	11.0194235	-2.257775500000001
0	3	4	GNN	13.34199	12.6783085	0.6636814999999991
1	3	4	GNN	13.34199	12.919654	0.4223359999999996
2	3	4	GNN	13.34199	12.551982	0.7900079999999985
3	3	4	GNN	13.34199	13.044772	0.2972179999999991
4	3	4	GNN	11.582187	12.489768	-0.9075810000000004
5	3	4	GNN	-8.497966	-8.264991	-0.2329749999999997
6	3	4	GNN	10.721396	9.545117	1.176279000000001
7	3	4	GNN	-9.386459	-8.232689	-1.1537699999999997
8	3	4	GNN	10.721396	8.0775	2.643896
9	3	4	GNN	-14.256616	3.1705616	-17.4271776
10	3	4	GNN	12.982928	7.473537	5.509390999999999
11	3	4	GNN	-14.256616	-2.9775505	-11.2790655
12	3	4	GNN	16.422773	9.738495	6.684277999999999
13	3	4	GNN	-9.876834	-8.862436	-1.014398
14	3	4	GNN	11.589211	11.951327	-0.36211599999999855
15	3	4	GNN	-10.909493	-8.9238405	-1.9856524999999987
16	3	4	GNN	10.351259	11.876455	-1.5251959999999993
17	3	4	GNN	-14.256616	-2.7078831	-11.5487329
18	3	4	GNN	16.422773	9.917756	6.505016999999999
19	3	4	GNN	-12.074589	-2.7404315	-9.3341575
20	3	4	GNN	16.422773	9.821351	6.6014219999999995
21	3	4	GNN	-7.4215784	-10.193711	2.772132600000001
22	3	4	GNN	6.3323684	10.824801	-4.492432600000001
23	3	4	GNN	9.234157	10.725406	-1.4912489999999998
24	3	4	GNN	8.010414	10.873744	-2.8633299999999995
25	3	4	GNN	8.761648	11.594125	-2.832477000000001
0	3	5	GNN	13.34199	12.016621	1.3253689999999985
1	3	5	GNN	13.34199	11.910335	1.4316549999999992
2	3	5	GNN	13.34199	11.605108	1.7368819999999996
3	3	5	GNN	13.34199	11.988595	1.353394999999999
4	3	5	GNN	11.582187	11.907414	-0.32522699999999993
5	3	5	GNN	-8.497966	-9.0419235	0.5439574999999994
6	3	5	GNN	10.721396	9.893721	0.827675000000001
7	3	5	GNN	-9.386459	-8.469954	-0.9165050000000008
8	3	5	GNN	10.721396	9.855255	0.8661410000000007
9	3	5	GNN	-14.256616	-3.3602383	-10.896377699999999
10	3	5	GNN	12.982928	9.188437	3.794490999999999
11	3	5	GNN	-14.256616	-3.0384557	-11.2181603
12	3	5	GNN	16.422773	8.956301	7.4664719999999996
13	3	5	GNN	-9.876834	-6.0963073	-3.7805267000000002
14	3	5	GNN	11.589211	12.80888	-1.2196689999999997
15	3	5	GNN	-10.909493	-6.8094883	-4.1000046999999995
16	3	5	GNN	10.351259	12.9521885	-2.6009294999999995
17	3	5	GNN	-14.256616	-4.627726	-9.628889999999998
18	3	5	GNN	16.422773	10.1904125	6.232360499999999
19	3	5	GNN	-12.074589	-4.9057145	-7.168874499999999
20	3	5	GNN	16.422773	10.291782	6.130991
21	3	5	GNN	-7.4215784	-10.7459755	3.3243971000000005
22	3	5	GNN	6.3323684	9.977509	-3.6451405999999995
23	3	5	GNN	9.234157	10.14303	-0.9088729999999998
24	3	5	GNN	8.010414	9.992429	-1.9820149999999988
25	3	5	GNN	8.761648	10.27417	-1.5125220000000006
0	3	6	GNN	13.34199	13.164468	0.17752199999999974
1	3	6	GNN	13.34199	12.866962	0.475028
2	3	6	GNN	13.34199	12.604191	0.737798999999999
3	3	6	GNN	13.34199	12.710002	0.6319879999999998
4	3	6	GNN	11.582187	13.21645	-1.6342630000000007
5	3	6	GNN	-8.497966	-8.289621	-0.20834499999999956
6	3	6	GNN	10.721396	9.8436365	0.8777594999999998
7	3	6	GNN	-9.386459	-8.076366	-1.3100930000000002
8	3	6	GNN	10.721396	9.757547	0.9638489999999997
9	3	6	GNN	-14.256616	-4.050145	-10.206471
10	3	6	GNN	12.982928	6.8038487	6.1790793
11	3	6	GNN	-14.256616	-7.8551617	-6.401454299999999
12	3	6	GNN	16.422773	10.872369	5.550403999999999
13	3	6	GNN	-9.876834	-9.035139	-0.8416950000000014
14	3	6	GNN	11.589211	10.135732	1.4534789999999997
15	3	6	GNN	-10.909493	-7.7130527	-3.196440299999999
16	3	6	GNN	10.351259	10.197535	0.15372400000000042
17	3	6	GNN	-14.256616	-7.457217	-6.799398999999999
18	3	6	GNN	16.422773	9.423934	6.998839
19	3	6	GNN	-12.074589	-6.467976	-5.606612999999999
20	3	6	GNN	16.422773	9.519585	6.903188
21	3	6	GNN	-7.4215784	-11.692715	4.2711366
22	3	6	GNN	6.3323684	11.157349	-4.8249806
23	3	6	GNN	9.234157	11.321217	-2.087060000000001
24	3	6	GNN	8.010414	11.051587	-3.041172999999999
25	3	6	GNN	8.761648	11.499165	-2.7375170000000004
0	3	7	GNN	13.34199	12.73171	0.6102799999999995
1	3	7	GNN	13.34199	11.957925	1.3840649999999997
2	3	7	GNN	13.34199	12.119425	1.2225649999999995
3	3	7	GNN	13.34199	11.970468	1.3715219999999988
4	3	7	GNN	11.582187	11.137577	0.44460999999999906
5	3	7	GNN	-8.497966	-4.1527715	-4.3451945
6	3	7	GNN	10.721396	8.402593	2.318803000000001
7	3	7	GNN	-9.386459	-4.1821823	-5.2042767
8	3	7	GNN	10.721396	7.2660027	3.455393300000001
9	3	7	GNN	-14.256616	-2.6060498	-11.6505662
10	3	7	GNN	12.982928	2.938961	10.043966999999999
11	3	7	GNN	-14.256616	-6.9929614	-7.263654599999999
12	3	7	GNN	16.422773	5.3540006	11.0687724
13	3	7	GNN	-9.876834	-6.482201	-3.3946330000000007
14	3	7	GNN	11.589211	7.7430954	3.846115600000001
15	3	7	GNN	-10.909493	-6.7289314	-4.1805616
16	3	7	GNN	10.351259	7.8594427	2.491816300000001
17	3	7	GNN	-14.256616	-0.56591177	-13.69070423
18	3	7	GNN	16.422773	4.179345	12.243428
19	3	7	GNN	-12.074589	-1.1631324	-10.9114566
20	3	7	GNN	16.422773	4.2557726	12.1670004
21	3	7	GNN	-7.4215784	-10.627332	3.2057535999999995
22	3	7	GNN	6.3323684	10.299604	-3.9672356000000004
23	3	7	GNN	9.234157	11.121675	-1.887518
24	3	7	GNN	8.010414	11.080543	-3.0701289999999997
25	3	7	GNN	8.761648	12.000949	-3.239301000000001
0	3	8	GNN	13.34199	12.419829	0.9221609999999991
1	3	8	GNN	13.34199	12.337667	1.0043229999999994
2	3	8	GNN	13.34199	12.396736	0.9452539999999985
3	3	8	GNN	13.34199	12.206717	1.1352729999999998
4	3	8	GNN	11.582187	11.824863	-0.24267600000000122
5	3	8	GNN	-8.497966	-8.769688	0.27172200000000046
6	3	8	GNN	10.721396	8.846823	1.8745729999999998
7	3	8	GNN	-9.386459	-8.785575	-0.6008840000000006
8	3	8	GNN	10.721396	8.720039	2.0013570000000005
9	3	8	GNN	-14.256616	-1.747337	-12.509279
10	3	8	GNN	12.982928	-1.2654475	14.2483755
11	3	8	GNN	-14.256616	-3.3261638	-10.9304522
12	3	8	GNN	16.422773	5.3337984	11.0889746
13	3	8	GNN	-9.876834	-6.258918	-3.617916
14	3	8	GNN	11.589211	6.852165	4.737046
15	3	8	GNN	-10.909493	-6.1431665	-4.766326499999999
16	3	8	GNN	10.351259	7.3002734	3.0509856000000006
17	3	8	GNN	-14.256616	-4.746253	-9.510362999999998
18	3	8	GNN	16.422773	1.4976275	14.9251455
19	3	8	GNN	-12.074589	-4.618499	-7.45609
20	3	8	GNN	16.422773	1.951116	14.471656999999999
21	3	8	GNN	-7.4215784	-12.181988	4.760409600000001
22	3	8	GNN	6.3323684	11.788111	-5.455742600000001
23	3	8	GNN	9.234157	12.935848	-3.7016910000000003
24	3	8	GNN	8.010414	11.01029	-2.9998759999999987
25	3	8	GNN	8.761648	11.99214	-3.230492
0	3	9	GNN	13.34199	11.453632	1.8883579999999984
1	3	9	GNN	13.34199	11.530116	1.8118739999999995
2	3	9	GNN	13.34199	11.556066	1.7859239999999996
3	3	9	GNN	13.34199	11.177424	2.164565999999999
4	3	9	GNN	11.582187	11.640271	-0.05808400000000091
5	3	9	GNN	-8.497966	-8.394269	-0.10369700000000037
6	3	9	GNN	10.721396	8.712186	2.0092099999999995
7	3	9	GNN	-9.386459	-8.24182	-1.1446389999999997
8	3	9	GNN	10.721396	7.403748	3.317648
9	3	9	GNN	-14.256616	-5.8031144	-8.4535016
10	3	9	GNN	12.982928	5.612309	7.370619
11	3	9	GNN	-14.256616	-5.7933803	-8.463235699999998
12	3	9	GNN	16.422773	6.0174766	10.4052964
13	3	9	GNN	-9.876834	-9.3380995	-0.5387345000000003
14	3	9	GNN	11.589211	9.680803	1.9084080000000014
15	3	9	GNN	-10.909493	-9.33084	-1.5786529999999992
16	3	9	GNN	10.351259	9.499701	0.8515580000000007
17	3	9	GNN	-14.256616	-6.9600406	-7.296575399999999
18	3	9	GNN	16.422773	8.407302	8.015471
19	3	9	GNN	-12.074589	-7.0369544	-5.0376346
20	3	9	GNN	16.422773	8.355622	8.067150999999999
21	3	9	GNN	-7.4215784	-9.961965	2.5403865999999997
22	3	9	GNN	6.3323684	10.746396	-4.414027600000001
23	3	9	GNN	9.234157	10.826856	-1.5926989999999996
24	3	9	GNN	8.010414	10.29683	-2.286415999999999
25	3	9	GNN	8.761648	11.297126	-2.5354780000000012
0	3	10	GNN	13.34199	13.05518	0.2868099999999991
1	3	10	GNN	13.34199	12.138229	1.2037609999999983
2	3	10	GNN	13.34199	12.197653	1.1443369999999984
3	3	10	GNN	13.34199	12.029293	1.312697
4	3	10	GNN	11.582187	11.7794	-0.19721300000000141
5	3	10	GNN	-8.497966	-9.366121	0.8681549999999998
6	3	10	GNN	10.721396	8.083441	2.637955
7	3	10	GNN	-9.386459	-8.940491	-0.4459680000000006
8	3	10	GNN	10.721396	7.988415	2.7329810000000005
9	3	10	GNN	-14.256616	1.1709592	-15.4275752
10	3	10	GNN	12.982928	3.2787194	9.7042086
11	3	10	GNN	-14.256616	-4.140977	-10.115638999999998
12	3	10	GNN	16.422773	7.488536	8.934237
13	3	10	GNN	-9.876834	-8.523472	-1.3533620000000006
14	3	10	GNN	11.589211	7.675548	3.9136630000000006
15	3	10	GNN	-10.909493	-9.570046	-1.3394469999999998
16	3	10	GNN	10.351259	8.503651	1.847608000000001
17	3	10	GNN	-14.256616	-2.2852108	-11.9714052
18	3	10	GNN	16.422773	6.674182	9.748591
19	3	10	GNN	-12.074589	-2.8237956	-9.2507934
20	3	10	GNN	16.422773	6.6923666	9.7304064
21	3	10	GNN	-7.4215784	-11.570333	4.1487546
22	3	10	GNN	6.3323684	9.984908	-3.6525396000000008
23	3	10	GNN	9.234157	10.970264	-1.7361070000000005
24	3	10	GNN	8.010414	11.734602	-3.724188
25	3	10	GNN	8.761648	12.934731	-4.173083
0	4	1	GNN	13.34199	13.007671	0.3343189999999989
1	4	1	GNN	13.34199	12.995306	0.34668399999999977
2	4	1	GNN	13.34199	13.036829	0.305161
3	4	1	GNN	13.34199	12.944298	0.39769199999999927
4	4	1	GNN	11.582187	12.878248	-1.296061
5	4	1	GNN	-8.497966	-6.0888357	-2.4091303
6	4	1	GNN	10.721396	10.271505	0.44989100000000093
7	4	1	GNN	-9.386459	-6.1023335	-3.2841255
8	4	1	GNN	10.721396	10.316104	0.4052920000000011
9	4	1	GNN	-14.256616	-0.4682257	-13.7883903
10	4	1	GNN	12.982928	9.953114	3.029814
11	4	1	GNN	-14.256616	-3.1661832	-11.090432799999999
12	4	1	GNN	16.422773	10.104704	6.3180689999999995
13	4	1	GNN	-9.876834	-8.331097	-1.5457370000000008
14	4	1	GNN	11.589211	15.522997	-3.9337859999999996
15	4	1	GNN	-10.909493	-8.698702	-2.2107909999999986
16	4	1	GNN	10.351259	15.64223	-5.290970999999999
17	4	1	GNN	-14.256616	-2.979098	-11.277517999999999
18	4	1	GNN	16.422773	12.247967	4.174806
19	4	1	GNN	-12.074589	-2.7538035	-9.3207855
20	4	1	GNN	16.422773	12.202673	4.220099999999999
21	4	1	GNN	-7.4215784	-9.6377	2.216121600000001
22	4	1	GNN	6.3323684	11.722088	-5.389719599999999
23	4	1	GNN	9.234157	11.729114	-2.4949569999999994
24	4	1	GNN	8.010414	11.305859	-3.295444999999999
25	4	1	GNN	8.761648	11.121826	-2.360178000000001
0	4	2	GNN	13.34199	13.613512	-0.27152200000000093
1	4	2	GNN	13.34199	13.511497	-0.16950700000000118
2	4	2	GNN	13.34199	13.440088	-0.09809800000000024
3	4	2	GNN	13.34199	13.520377	-0.17838700000000074
4	4	2	GNN	11.582187	13.672285	-2.090098000000001
5	4	2	GNN	-8.497966	-9.937945	1.4399789999999992
6	4	2	GNN	10.721396	12.176136	-1.4547399999999993
7	4	2	GNN	-9.386459	-9.741327	0.35486799999999974
8	4	2	GNN	10.721396	12.182962	-1.4615659999999995
9	4	2	GNN	-14.256616	-4.3319244	-9.9246916
10	4	2	GNN	12.982928	5.2531996	7.729728399999999
11	4	2	GNN	-14.256616	-4.6980457	-9.5585703
12	4	2	GNN	16.422773	6.1659575	10.256815499999998
13	4	2	GNN	-9.876834	-10.270296	0.39346199999999953
14	4	2	GNN	11.589211	9.395297	2.1939140000000013
15	4	2	GNN	-10.909493	-10.660944	-0.2485489999999988
16	4	2	GNN	10.351259	9.459964	0.8912950000000013
17	4	2	GNN	-14.256616	-11.076917	-3.1796989999999994
18	4	2	GNN	16.422773	9.093563	7.32921
19	4	2	GNN	-12.074589	-11.589494	-0.4850949999999994
20	4	2	GNN	16.422773	9.196775	7.225997999999999
21	4	2	GNN	-7.4215784	-10.68241	3.2608316000000013
22	4	2	GNN	6.3323684	11.495639	-5.163270600000001
23	4	2	GNN	9.234157	11.675806	-2.441649
24	4	2	GNN	8.010414	11.5496855	-3.5392715
25	4	2	GNN	8.761648	11.707539	-2.9458910000000014
0	4	3	GNN	13.34199	12.525204	0.8167859999999987
1	4	3	GNN	13.34199	12.626709	0.7152809999999992
2	4	3	GNN	13.34199	12.428403	0.9135869999999997
3	4	3	GNN	13.34199	12.772607	0.5693829999999984
4	4	3	GNN	11.582187	11.987763	-0.40557599999999994
5	4	3	GNN	-8.497966	-8.4858465	-0.012119500000000727
6	4	3	GNN	10.721396	9.119649	1.6017469999999996
7	4	3	GNN	-9.386459	-8.493081	-0.8933780000000002
8	4	3	GNN	10.721396	7.5623894	3.1590066000000006
9	4	3	GNN	-14.256616	0.40504906	-14.661665059999999
10	4	3	GNN	12.982928	8.36525	4.617678
11	4	3	GNN	-14.256616	-4.42823	-9.828385999999998
12	4	3	GNN	16.422773	10.225525	6.197248
13	4	3	GNN	-9.876834	-9.8017645	-0.07506949999999968
14	4	3	GNN	11.589211	10.594716	0.9944950000000006
15	4	3	GNN	-10.909493	-9.811868	-1.097624999999999
16	4	3	GNN	10.351259	10.493957	-0.14269799999999933
17	4	3	GNN	-14.256616	-5.9753265	-8.2812895
18	4	3	GNN	16.422773	11.190889	5.231883999999999
19	4	3	GNN	-12.074589	-5.968942	-6.105646999999999
20	4	3	GNN	16.422773	11.06209	5.360683
21	4	3	GNN	-7.4215784	-10.695107	3.2735286000000006
22	4	3	GNN	6.3323684	10.515183	-4.1828146
23	4	3	GNN	9.234157	10.489887	-1.2557299999999998
24	4	3	GNN	8.010414	10.74237	-2.7319559999999985
25	4	3	GNN	8.761648	11.581912	-2.8202640000000017
0	4	5	GNN	13.34199	11.175424	2.1665659999999995
1	4	5	GNN	13.34199	11.325225	2.0167649999999995
2	4	5	GNN	13.34199	11.598231	1.743758999999999
3	4	5	GNN	13.34199	11.410257	1.9317329999999995
4	4	5	GNN	11.582187	9.169709	2.412478
5	4	5	GNN	-8.497966	-6.2188797	-2.2790863000000003
6	4	5	GNN	10.721396	8.279583	2.441813
7	4	5	GNN	-9.386459	-6.271408	-3.1150510000000002
8	4	5	GNN	10.721396	7.8682814	2.8531146000000005
9	4	5	GNN	-14.256616	1.5357207	-15.7923367
10	4	5	GNN	12.982928	1.3343987	11.6485293
11	4	5	GNN	-14.256616	-6.3810306	-7.875585399999999
12	4	5	GNN	16.422773	7.8771887	8.5455843
13	4	5	GNN	-9.876834	-8.91538	-0.9614539999999998
14	4	5	GNN	11.589211	10.244888	1.344323000000001
15	4	5	GNN	-10.909493	-9.064742	-1.8447509999999987
16	4	5	GNN	10.351259	9.835921	0.5153379999999999
17	4	5	GNN	-14.256616	3.4602432	-17.7168592
18	4	5	GNN	16.422773	3.4614856	12.9612874
19	4	5	GNN	-12.074589	3.440343	-15.514932
20	4	5	GNN	16.422773	3.5019724	12.9208006
21	4	5	GNN	-7.4215784	-10.224217	2.8026386
22	4	5	GNN	6.3323684	10.686579	-4.3542106
23	4	5	GNN	9.234157	10.263505	-1.0293480000000006
24	4	5	GNN	8.010414	10.647159	-2.6367449999999995
25	4	5	GNN	8.761648	10.521703	-1.7600550000000013
0	4	6	GNN	13.34199	14.055641	-0.7136510000000005
1	4	6	GNN	13.34199	13.887502	-0.5455120000000004
2	4	6	GNN	13.34199	14.012227	-0.6702370000000002
3	4	6	GNN	13.34199	13.92634	-0.5843500000000006
4	4	6	GNN	11.582187	13.79565	-2.213463000000001
5	4	6	GNN	-8.497966	-9.854274	1.3563080000000003
6	4	6	GNN	10.721396	9.644227	1.0771689999999996
7	4	6	GNN	-9.386459	-9.89652	0.5100610000000003
8	4	6	GNN	10.721396	9.405002	1.3163940000000007
9	4	6	GNN	-14.256616	0.76198626	-15.01860226
10	4	6	GNN	12.982928	6.419633	6.563294999999999
11	4	6	GNN	-14.256616	-0.34315985	-13.91345615
12	4	6	GNN	16.422773	11.662721	4.760052
13	4	6	GNN	-9.876834	-9.570531	-0.30630299999999977
14	4	6	GNN	11.589211	12.159652	-0.5704409999999989
15	4	6	GNN	-10.909493	-9.26518	-1.6443129999999986
16	4	6	GNN	10.351259	12.897187	-2.545928
17	4	6	GNN	-14.256616	-1.3547918	-12.9018242
18	4	6	GNN	16.422773	6.9690404	9.453732599999999
19	4	6	GNN	-12.074589	-0.9299778	-11.1446112
20	4	6	GNN	16.422773	7.489815	8.932958
21	4	6	GNN	-7.4215784	-10.309558	2.8879796000000013
22	4	6	GNN	6.3323684	12.662854	-6.330485599999999
23	4	6	GNN	9.234157	13.296257	-4.062100000000001
24	4	6	GNN	8.010414	12.920421	-4.9100069999999985
25	4	6	GNN	8.761648	12.945707	-4.184059000000001
0	4	7	GNN	13.34199	12.084355	1.2576349999999987
1	4	7	GNN	13.34199	11.83099	1.5109999999999992
2	4	7	GNN	13.34199	11.861487	1.4805029999999988
3	4	7	GNN	13.34199	12.071343	1.2706469999999985
4	4	7	GNN	11.582187	11.448663	0.13352399999999953
5	4	7	GNN	-8.497966	-7.6921735	-0.8057924999999999
6	4	7	GNN	10.721396	9.84732	0.8740760000000005
7	4	7	GNN	-9.386459	-6.8656983	-2.5207607000000003
8	4	7	GNN	10.721396	9.859061	0.8623349999999999
9	4	7	GNN	-14.256616	-0.75864214	-13.49797386
10	4	7	GNN	12.982928	-1.9511883	14.9341163
11	4	7	GNN	-14.256616	-5.0509996	-9.2056164
12	4	7	GNN	16.422773	8.369469	8.053303999999999
13	4	7	GNN	-9.876834	-5.183461	-4.693373
14	4	7	GNN	11.589211	8.012863	3.576348000000001
15	4	7	GNN	-10.909493	-5.7991433	-5.1103496999999996
16	4	7	GNN	10.351259	8.02373	2.327529
17	4	7	GNN	-14.256616	-6.5840416	-7.672574399999999
18	4	7	GNN	16.422773	7.8453126	8.5774604
19	4	7	GNN	-12.074589	-7.3450646	-4.7295244
20	4	7	GNN	16.422773	7.7465568	8.676216199999999
21	4	7	GNN	-7.4215784	-8.44434	1.0227616000000008
22	4	7	GNN	6.3323684	12.718585	-6.386216599999999
23	4	7	GNN	9.234157	12.282412	-3.048255000000001
24	4	7	GNN	8.010414	11.394209	-3.383794999999999
25	4	7	GNN	8.761648	11.016946	-2.2552980000000016
0	4	8	GNN	13.34199	12.943	0.3989899999999995
1	4	8	GNN	13.34199	12.975873	0.36611699999999914
2	4	8	GNN	13.34199	12.939319	0.4026709999999998
3	4	8	GNN	13.34199	12.945287	0.3967029999999987
4	4	8	GNN	11.582187	12.2883215	-0.706134500000001
5	4	8	GNN	-8.497966	-8.996891	0.49892499999999984
6	4	8	GNN	10.721396	9.98149	0.7399059999999995
7	4	8	GNN	-9.386459	-8.359832	-1.0266269999999995
8	4	8	GNN	10.721396	10.226295	0.495101
9	4	8	GNN	-14.256616	-1.21548	-13.041136
10	4	8	GNN	12.982928	7.2523546	5.730573399999999
11	4	8	GNN	-14.256616	-4.188227	-10.068389
12	4	8	GNN	16.422773	11.644346	4.778426999999999
13	4	8	GNN	-9.876834	-10.823128	0.946294
14	4	8	GNN	11.589211	10.23136	1.3578510000000001
15	4	8	GNN	-10.909493	-10.9696	0.060107000000000355
16	4	8	GNN	10.351259	10.599815	-0.2485559999999989
17	4	8	GNN	-14.256616	-8.630683	-5.625933
18	4	8	GNN	16.422773	11.382815	5.039957999999999
19	4	8	GNN	-12.074589	-8.541157	-3.5334319999999995
20	4	8	GNN	16.422773	11.3872795	5.035493499999999
21	4	8	GNN	-7.4215784	-9.012431	1.5908525999999998
22	4	8	GNN	6.3323684	11.9465685	-5.6142001
23	4	8	GNN	9.234157	11.81273	-2.5785730000000004
24	4	8	GNN	8.010414	11.418639	-3.408225
25	4	8	GNN	8.761648	11.3953085	-2.6336605000000013
0	4	9	GNN	13.34199	11.755061	1.5869289999999996
1	4	9	GNN	13.34199	11.466188	1.8758019999999984
2	4	9	GNN	13.34199	11.384765	1.9572249999999993
3	4	9	GNN	13.34199	11.454004	1.8879859999999997
4	4	9	GNN	11.582187	11.631975	-0.049788000000001276
5	4	9	GNN	-8.497966	-4.864656	-3.63331
6	4	9	GNN	10.721396	8.386721	2.3346750000000007
7	4	9	GNN	-9.386459	-4.169343	-5.217116000000001
8	4	9	GNN	10.721396	8.638002	2.083394
9	4	9	GNN	-14.256616	5.5246334	-19.7812494
10	4	9	GNN	12.982928	-3.0117834	15.9947114
11	4	9	GNN	-14.256616	-4.619043	-9.637573
12	4	9	GNN	16.422773	7.0796103	9.3431627
13	4	9	GNN	-9.876834	-12.605545	2.7287109999999988
14	4	9	GNN	11.589211	11.862632	-0.273420999999999
15	4	9	GNN	-10.909493	-12.936201	2.026708000000001
16	4	9	GNN	10.351259	12.615546	-2.2642869999999995
17	4	9	GNN	-14.256616	-5.9567733	-8.2998427
18	4	9	GNN	16.422773	7.9169116	8.5058614
19	4	9	GNN	-12.074589	-5.58489	-6.489699
20	4	9	GNN	16.422773	8.393307	8.029466
21	4	9	GNN	-7.4215784	-8.670869	1.2492906000000001
22	4	9	GNN	6.3323684	9.991763	-3.6593946000000006
23	4	9	GNN	9.234157	10.379609	-1.1454520000000006
24	4	9	GNN	8.010414	10.072639	-2.0622249999999998
25	4	9	GNN	8.761648	10.6939	-1.932252
0	4	10	GNN	13.34199	12.433732	0.908258
1	4	10	GNN	13.34199	11.941244	1.4007459999999998
2	4	10	GNN	13.34199	11.703585	1.6384049999999988
3	4	10	GNN	13.34199	11.826379	1.5156109999999998
4	4	10	GNN	11.582187	13.086621	-1.5044339999999998
5	4	10	GNN	-8.497966	-7.6382074	-0.8597586000000002
6	4	10	GNN	10.721396	7.988023	2.7333730000000003
7	4	10	GNN	-9.386459	-5.05869	-4.327769
8	4	10	GNN	10.721396	7.5655065	3.1558895000000007
9	4	10	GNN	-14.256616	-3.5533822	-10.7032338
10	4	10	GNN	12.982928	1.7808534	11.2020746
11	4	10	GNN	-14.256616	-10.044529	-4.212086999999999
12	4	10	GNN	16.422773	4.302395	12.120377999999999
13	4	10	GNN	-9.876834	-10.200961	0.32412699999999894
14	4	10	GNN	11.589211	5.510658	6.078553
15	4	10	GNN	-10.909493	-10.910546	0.0010530000000006368
16	4	10	GNN	10.351259	6.011207	4.340052000000001
17	4	10	GNN	-14.256616	-10.83969	-3.416926
18	4	10	GNN	16.422773	9.28704	7.135733
19	4	10	GNN	-12.074589	-11.33562	-0.7389689999999991
20	4	10	GNN	16.422773	9.565842	6.856930999999999
21	4	10	GNN	-7.4215784	-10.06895	2.6473715999999996
22	4	10	GNN	6.3323684	12.127849	-5.795480599999999
23	4	10	GNN	9.234157	12.820829	-3.586672
24	4	10	GNN	8.010414	12.241415	-4.231000999999999
25	4	10	GNN	8.761648	12.998874	-4.2372260000000015
0	5	1	GNN	13.34199	14.385011	-1.0430210000000013
1	5	1	GNN	13.34199	13.994928	-0.6529380000000007
2	5	1	GNN	13.34199	14.113359	-0.7713690000000017
3	5	1	GNN	13.34199	13.990734	-0.6487440000000007
4	5	1	GNN	11.582187	14.024939	-2.4427520000000005
5	5	1	GNN	-8.497966	-7.820757	-0.6772089999999995
6	5	1	GNN	10.721396	9.731337	0.9900590000000005
7	5	1	GNN	-9.386459	-7.847269	-1.5391900000000005
8	5	1	GNN	10.721396	6.943732	3.7776640000000006
9	5	1	GNN	-14.256616	-4.962323	-9.294293
10	5	1	GNN	12.982928	6.807477	6.175451
11	5	1	GNN	-14.256616	-6.664605	-7.592010999999999
12	5	1	GNN	16.422773	10.606873	5.815899999999999
13	5	1	GNN	-9.876834	-9.641117	-0.23571700000000106
14	5	1	GNN	11.589211	11.33442	0.2547910000000009
15	5	1	GNN	-10.909493	-9.751083	-1.15841
16	5	1	GNN	10.351259	11.197144	-0.8458849999999991
17	5	1	GNN	-14.256616	-6.4842873	-7.772328699999999
18	5	1	GNN	16.422773	10.225107	6.197666
19	5	1	GNN	-12.074589	-6.5069695	-5.567619499999999
20	5	1	GNN	16.422773	10.083002	6.339770999999999
21	5	1	GNN	-7.4215784	-11.218348	3.796769600000001
22	5	1	GNN	6.3323684	11.018926	-4.6865576
23	5	1	GNN	9.234157	11.0371895	-1.8030325000000005
24	5	1	GNN	8.010414	11.386138	-3.375724
25	5	1	GNN	8.761648	12.484134	-3.722486
0	5	2	GNN	13.34199	13.036771	0.30521899999999924
1	5	2	GNN	13.34199	13.114252	0.22773799999999866
2	5	2	GNN	13.34199	13.116697	0.22529299999999886
3	5	2	GNN	13.34199	13.169645	0.17234499999999997
4	5	2	GNN	11.582187	13.036151	-1.453964000000001
5	5	2	GNN	-8.497966	-8.018795	-0.4791709999999991
6	5	2	GNN	10.721396	10.282951	0.43844499999999975
7	5	2	GNN	-9.386459	-7.9234567	-1.4630023000000003
8	5	2	GNN	10.721396	10.333959	0.38743700000000025
9	5	2	GNN	-14.256616	-5.512819	-8.743796999999999
10	5	2	GNN	12.982928	4.4132686	8.569659399999999
11	5	2	GNN	-14.256616	-6.88909	-7.367525999999999
12	5	2	GNN	16.422773	8.461767	7.961005999999999
13	5	2	GNN	-9.876834	-9.915976	0.03914200000000001
14	5	2	GNN	11.589211	10.584742	1.0044690000000003
15	5	2	GNN	-10.909493	-9.728895	-1.1805979999999998
16	5	2	GNN	10.351259	10.591791	-0.24053199999999997
17	5	2	GNN	-14.256616	-8.818241	-5.438374999999999
18	5	2	GNN	16.422773	12.087319	4.335453999999999
19	5	2	GNN	-12.074589	-8.784777	-3.2898119999999995
20	5	2	GNN	16.422773	11.937697	4.485075999999999
21	5	2	GNN	-7.4215784	-11.734582	4.3130036
22	5	2	GNN	6.3323684	11.123468	-4.791099600000001
23	5	2	GNN	9.234157	11.352467	-2.118310000000001
24	5	2	GNN	8.010414	11.292154	-3.281739999999999
25	5	2	GNN	8.761648	11.51972	-2.7580720000000003
0	5	3	GNN	13.34199	11.677473	1.6645169999999982
1	5	3	GNN	13.34199	11.754789	1.5872009999999985
2	5	3	GNN	13.34199	11.543211	1.7987789999999997
3	5	3	GNN	13.34199	11.905241	1.436748999999999
4	5	3	GNN	11.582187	11.61665	-0.034463000000000577
5	5	3	GNN	-8.497966	-7.909477	-0.588489
6	5	3	GNN	10.721396	10.301405	0.41999099999999956
7	5	3	GNN	-9.386459	-7.3286314	-2.0578276000000004
8	5	3	GNN	10.721396	10.21674	0.5046560000000007
9	5	3	GNN	-14.256616	-4.447165	-9.809451
10	5	3	GNN	12.982928	8.077331	4.905597
11	5	3	GNN	-14.256616	-5.2648034	-8.9918126
12	5	3	GNN	16.422773	7.8864727	8.5363003
13	5	3	GNN	-9.876834	-6.915901	-2.9609330000000007
14	5	3	GNN	11.589211	10.988229	0.6009820000000001
15	5	3	GNN	-10.909493	-7.2866554	-3.6228375999999995
16	5	3	GNN	10.351259	11.106609	-0.75535
17	5	3	GNN	-14.256616	-5.926746	-8.32987
18	5	3	GNN	16.422773	9.147707	7.275065999999999
19	5	3	GNN	-12.074589	-6.0335083	-6.041080699999999
20	5	3	GNN	16.422773	9.191476	7.231297
21	5	3	GNN	-7.4215784	-11.246157	3.8245786000000006
22	5	3	GNN	6.3323684	9.725398	-3.3930296
23	5	3	GNN	9.234157	9.594479	-0.36032200000000003
24	5	3	GNN	8.010414	9.522533	-1.5121189999999984
25	5	3	GNN	8.761648	9.622752	-0.861104000000001
0	5	4	GNN	13.34199	12.015899	1.326091
1	5	4	GNN	13.34199	12.285274	1.0567159999999998
2	5	4	GNN	13.34199	12.624005	0.7179849999999988
3	5	4	GNN	13.34199	12.081943	1.2600469999999984
4	5	4	GNN	11.582187	10.223617	1.3585699999999985
5	5	4	GNN	-8.497966	-4.5724387	-3.9255272999999997
6	5	4	GNN	10.721396	9.911145	0.8102510000000009
7	5	4	GNN	-9.386459	-4.6335187	-4.752940300000001
8	5	4	GNN	10.721396	9.543674	1.177722000000001
9	5	4	GNN	-14.256616	1.6508949	-15.907510899999998
10	5	4	GNN	12.982928	3.9795144	9.0034136
11	5	4	GNN	-14.256616	-5.5015483	-8.7550677
12	5	4	GNN	16.422773	9.400534	7.022238999999999
13	5	4	GNN	-9.876834	-8.190606	-1.6862279999999998
14	5	4	GNN	11.589211	11.492746	0.09646500000000024
15	5	4	GNN	-10.909493	-8.579473	-2.3300199999999993
16	5	4	GNN	10.351259	11.005725	-0.6544659999999993
17	5	4	GNN	-14.256616	5.451121	-19.707736999999998
18	5	4	GNN	16.422773	4.812082	11.610691
19	5	4	GNN	-12.074589	5.354304	-17.428893
20	5	4	GNN	16.422773	4.7974067	11.6253663
21	5	4	GNN	-7.4215784	-8.008501	0.5869226000000012
22	5	4	GNN	6.3323684	11.795727	-5.463358599999999
23	5	4	GNN	9.234157	11.225001	-1.990844000000001
24	5	4	GNN	8.010414	11.632723	-3.6223089999999996
25	5	4	GNN	8.761648	11.27758	-2.515932000000001
0	5	6	GNN	13.34199	13.015686	0.3263039999999986
1	5	6	GNN	13.34199	13.163727	0.1782629999999994
2	5	6	GNN	13.34199	13.21573	0.12625999999999848
3	5	6	GNN	13.34199	12.935857	0.40613299999999875
4	5	6	GNN	11.582187	12.798925	-1.2167380000000012
5	5	6	GNN	-8.497966	-9.58014	1.0821740000000002
6	5	6	GNN	10.721396	9.65678	1.064616000000001
7	5	6	GNN	-9.386459	-6.749493	-2.636966
8	5	6	GNN	10.721396	8.734098	1.987298000000001
9	5	6	GNN	-14.256616	-9.99937	-4.2572459999999985
10	5	6	GNN	12.982928	5.373205	7.609723
11	5	6	GNN	-14.256616	-7.86352	-6.393095999999999
12	5	6	GNN	16.422773	4.920782	11.501991
13	5	6	GNN	-9.876834	-11.71219	1.835355999999999
14	5	6	GNN	11.589211	6.668404	4.920807000000001
15	5	6	GNN	-10.909493	-12.140635	1.2311420000000002
16	5	6	GNN	10.351259	6.973459	3.3778000000000006
17	5	6	GNN	-14.256616	-17.745699	3.489082999999999
18	5	6	GNN	16.422773	15.967241	0.4555319999999998
19	5	6	GNN	-12.074589	-18.157888	6.083299
20	5	6	GNN	16.422773	15.752951	0.6698219999999999
21	5	6	GNN	-7.4215784	-10.373205	2.951626600000001
22	5	6	GNN	6.3323684	14.580454	-8.2480856
23	5	6	GNN	9.234157	14.5784	-5.3442430000000005
24	5	6	GNN	8.010414	13.061816	-5.0514019999999995
25	5	6	GNN	8.761648	12.900779	-4.139131000000001
0	5	7	GNN	13.34199	13.716844	-0.3748540000000009
1	5	7	GNN	13.34199	13.328327	0.013662999999999315
2	5	7	GNN	13.34199	13.119873	0.222116999999999
3	5	7	GNN	13.34199	13.120439	0.22155099999999983
4	5	7	GNN	11.582187	13.316263	-1.734076
5	5	7	GNN	-8.497966	-7.5833263	-0.9146396999999995
6	5	7	GNN	10.721396	11.81618	-1.0947839999999989
7	5	7	GNN	-9.386459	-7.1265397	-2.2599193
8	5	7	GNN	10.721396	10.98122	-0.25982400000000005
9	5	7	GNN	-14.256616	-3.561054	-10.695561999999999
10	5	7	GNN	12.982928	2.3390057	10.6439223
11	5	7	GNN	-14.256616	-5.128484	-9.128131999999999
12	5	7	GNN	16.422773	6.5521607	9.8706123
13	5	7	GNN	-9.876834	-8.750936	-1.1258980000000012
14	5	7	GNN	11.589211	9.2506	2.338611
15	5	7	GNN	-10.909493	-10.652291	-0.2572019999999995
16	5	7	GNN	10.351259	10.010844	0.34041500000000013
17	5	7	GNN	-14.256616	-6.778366	-7.478249999999999
18	5	7	GNN	16.422773	12.092055	4.330717999999999
19	5	7	GNN	-12.074589	-8.176631	-3.897957999999999
20	5	7	GNN	16.422773	12.549964	3.872809
21	5	7	GNN	-7.4215784	-11.590503	4.1689246
22	5	7	GNN	6.3323684	11.494843	-5.1624745999999995
23	5	7	GNN	9.234157	13.0408	-3.806643000000001
24	5	7	GNN	8.010414	11.761542	-3.7511279999999996
25	5	7	GNN	8.761648	13.543856	-4.782208000000001
0	5	8	GNN	13.34199	12.9693165	0.37267349999999944
1	5	8	GNN	13.34199	13.103773	0.2382169999999988
2	5	8	GNN	13.34199	13.157639	0.1843509999999995
3	5	8	GNN	13.34199	13.388062	-0.04607200000000056
4	5	8	GNN	11.582187	13.108929	-1.5267420000000005
5	5	8	GNN	-8.497966	-8.799452	0.3014860000000006
6	5	8	GNN	10.721396	10.572512	0.14888400000000068
7	5	8	GNN	-9.386459	-6.6564984	-2.7299606
8	5	8	GNN	10.721396	8.213536	2.507860000000001
9	5	8	GNN	-14.256616	-2.2115936	-12.045022399999999
10	5	8	GNN	12.982928	-1.5989783	14.5819063
11	5	8	GNN	-14.256616	-1.7522829	-12.5043331
12	5	8	GNN	16.422773	9.733862	6.688910999999999
13	5	8	GNN	-9.876834	-10.4876795	0.6108454999999999
14	5	8	GNN	11.589211	12.644082	-1.0548709999999986
15	5	8	GNN	-10.909493	-11.276525	0.367032
16	5	8	GNN	10.351259	12.004053	-1.652794
17	5	8	GNN	-14.256616	-9.489965	-4.7666509999999995
18	5	8	GNN	16.422773	11.609567	4.813205999999999
19	5	8	GNN	-12.074589	-9.855525	-2.2190639999999995
20	5	8	GNN	16.422773	11.135835	5.286937999999999
21	5	8	GNN	-7.4215784	-10.787371	3.3657926000000007
22	5	8	GNN	6.3323684	10.748807	-4.416438599999999
23	5	8	GNN	9.234157	10.33234	-1.0981830000000006
24	5	8	GNN	8.010414	10.425846	-2.415431999999999
25	5	8	GNN	8.761648	10.261799	-1.5001510000000007
0	5	9	GNN	13.34199	15.337766	-1.995776000000001
1	5	9	GNN	13.34199	15.435716	-2.093726
2	5	9	GNN	13.34199	15.416109	-2.0741190000000014
3	5	9	GNN	13.34199	15.78725	-2.445260000000001
4	5	9	GNN	11.582187	15.204494	-3.622307000000001
5	5	9	GNN	-8.497966	-5.568621	-2.9293449999999996
6	5	9	GNN	10.721396	13.603204	-2.8818079999999995
7	5	9	GNN	-9.386459	-5.62736	-3.759099
8	5	9	GNN	10.721396	13.96927	-3.2478739999999995
9	5	9	GNN	-14.256616	-6.06142	-8.195196
10	5	9	GNN	12.982928	8.733408	4.249519999999999
11	5	9	GNN	-14.256616	-2.6677406	-11.5888754
12	5	9	GNN	16.422773	8.8400135	7.5827595
13	5	9	GNN	-9.876834	-8.728826	-1.1480080000000008
14	5	9	GNN	11.589211	15.581766	-3.9925549999999994
15	5	9	GNN	-10.909493	-9.327388	-1.5821050000000003
16	5	9	GNN	10.351259	15.531262	-5.180002999999999
17	5	9	GNN	-14.256616	-7.5491314	-6.707484599999999
18	5	9	GNN	16.422773	11.515391	4.907382
19	5	9	GNN	-12.074589	-7.6826277	-4.391961299999999
20	5	9	GNN	16.422773	11.468581	4.954191999999999
21	5	9	GNN	-7.4215784	-8.528469	1.1068905999999998
22	5	9	GNN	6.3323684	13.594606	-7.262237600000001
23	5	9	GNN	9.234157	12.889078	-3.654921
24	5	9	GNN	8.010414	13.07994	-5.069526
25	5	9	GNN	8.761648	12.530911	-3.7692630000000005
0	5	10	GNN	13.34199	15.96351	-2.6215200000000003
1	5	10	GNN	13.34199	15.703703	-2.3617130000000017
2	5	10	GNN	13.34199	15.557128	-2.2151380000000014
3	5	10	GNN	13.34199	15.468323	-2.1263330000000007
4	5	10	GNN	11.582187	15.268357	-3.6861700000000006
5	5	10	GNN	-8.497966	-8.933583	0.4356170000000006
6	5	10	GNN	10.721396	11.319566	-0.5981699999999996
7	5	10	GNN	-9.386459	-7.675716	-1.710743
8	5	10	GNN	10.721396	10.997645	-0.27624899999999997
9	5	10	GNN	-14.256616	-3.6457043	-10.610911699999999
10	5	10	GNN	12.982928	6.6430726	6.339855399999999
11	5	10	GNN	-14.256616	-3.1096396	-11.1469764
12	5	10	GNN	16.422773	7.1007466	9.322026399999999
13	5	10	GNN	-9.876834	-7.5835514	-2.2932826000000004
14	5	10	GNN	11.589211	13.245342	-1.6561310000000002
15	5	10	GNN	-10.909493	-8.799729	-2.109764
16	5	10	GNN	10.351259	13.669543	-3.3182840000000002
17	5	10	GNN	-14.256616	-7.933515	-6.323100999999999
18	5	10	GNN	16.422773	11.452715	4.970058
19	5	10	GNN	-12.074589	-8.567527	-3.5070619999999995
20	5	10	GNN	16.422773	11.789013	4.633759999999999
21	5	10	GNN	-7.4215784	-10.637617	3.216038600000001
22	5	10	GNN	6.3323684	13.289641	-6.9572726
23	5	10	GNN	9.234157	13.726123	-4.491966
24	5	10	GNN	8.010414	13.531663	-5.521248999999999
25	5	10	GNN	8.761648	13.897775	-5.136127
0	6	1	GNN	13.34199	12.71939	0.6225999999999985
1	6	1	GNN	13.34199	12.131908	1.2100819999999999
2	6	1	GNN	13.34199	11.725673	1.6163169999999987
3	6	1	GNN	13.34199	11.626901	1.715088999999999
4	6	1	GNN	11.582187	12.242474	-0.6602870000000003
5	6	1	GNN	-8.497966	-5.949029	-2.5489369999999996
6	6	1	GNN	10.721396	6.595204	4.1261920000000005
7	6	1	GNN	-9.386459	-5.9313807	-3.4550783000000003
8	6	1	GNN	10.721396	6.5565853	4.1648107
9	6	1	GNN	-14.256616	-0.93642867	-13.32018733
10	6	1	GNN	12.982928	-1.2264724	14.2094004
11	6	1	GNN	-14.256616	-6.1684313	-8.0881847
12	6	1	GNN	16.422773	4.924854	11.497919
13	6	1	GNN	-9.876834	-3.842346	-6.0344880000000005
14	6	1	GNN	11.589211	7.390611	4.198600000000001
15	6	1	GNN	-10.909493	-3.5123508	-7.397142199999999
16	6	1	GNN	10.351259	7.6761622	2.6750968000000004
17	6	1	GNN	-14.256616	-1.6150259	-12.641590099999998
18	6	1	GNN	16.422773	6.774797	9.647976
19	6	1	GNN	-12.074589	-1.4365076	-10.638081399999999
20	6	1	GNN	16.422773	7.032031	9.390742
21	6	1	GNN	-7.4215784	-12.11943	4.6978516
22	6	1	GNN	6.3323684	11.9241905	-5.5918221
23	6	1	GNN	9.234157	12.9295225	-3.6953654999999994
24	6	1	GNN	8.010414	12.573861	-4.563447
25	6	1	GNN	8.761648	12.549939	-3.788291000000001
0	6	2	GNN	13.34199	13.87388	-0.5318900000000006
1	6	2	GNN	13.34199	13.509161	-0.1671710000000015
2	6	2	GNN	13.34199	13.520655	-0.17866500000000052
3	6	2	GNN	13.34199	13.022636	0.3193539999999988
4	6	2	GNN	11.582187	12.932251	-1.3500640000000015
5	6	2	GNN	-8.497966	-8.835125	0.33715899999999976
6	6	2	GNN	10.721396	10.140209	0.5811869999999999
7	6	2	GNN	-9.386459	-7.569636	-1.8168230000000003
8	6	2	GNN	10.721396	9.417561	1.3038350000000012
9	6	2	GNN	-14.256616	-2.0214581	-12.235157899999999
10	6	2	GNN	12.982928	6.213365	6.769563
11	6	2	GNN	-14.256616	-2.3715587	-11.8850573
12	6	2	GNN	16.422773	7.7666826	8.6560904
13	6	2	GNN	-9.876834	-8.503011	-1.3738229999999998
14	6	2	GNN	11.589211	11.110239	0.4789720000000006
15	6	2	GNN	-10.909493	-8.787199	-2.122294
16	6	2	GNN	10.351259	11.568447	-1.2171880000000002
17	6	2	GNN	-14.256616	-6.12795	-8.128665999999999
18	6	2	GNN	16.422773	11.628006	4.794767
19	6	2	GNN	-12.074589	-6.3292537	-5.7453353
20	6	2	GNN	16.422773	12.000688	4.422084999999999
21	6	2	GNN	-7.4215784	-9.511384	2.0898056
22	6	2	GNN	6.3323684	12.905326	-6.5729576000000005
23	6	2	GNN	9.234157	13.4013195	-4.1671625
24	6	2	GNN	8.010414	13.262682	-5.252267999999999
25	6	2	GNN	8.761648	13.553552	-4.791904000000001
0	6	3	GNN	13.34199	12.583226	0.7587639999999993
1	6	3	GNN	13.34199	12.461549	0.8804409999999994
2	6	3	GNN	13.34199	12.170105	1.1718849999999996
3	6	3	GNN	13.34199	12.297282	1.044708
4	6	3	GNN	11.582187	12.849609	-1.2674219999999998
5	6	3	GNN	-8.497966	-7.329155	-1.1688109999999998
6	6	3	GNN	10.721396	9.001311	1.720085000000001
7	6	3	GNN	-9.386459	-7.1835527	-2.2029063000000004
8	6	3	GNN	10.721396	8.828773	1.8926230000000004
9	6	3	GNN	-14.256616	-4.345607	-9.911009
10	6	3	GNN	12.982928	5.5243635	7.4585645
11	6	3	GNN	-14.256616	-8.277389	-5.979227
12	6	3	GNN	16.422773	9.8943815	6.5283915
13	6	3	GNN	-9.876834	-9.585261	-0.2915730000000014
14	6	3	GNN	11.589211	10.494332	1.0948790000000006
15	6	3	GNN	-10.909493	-8.917716	-1.991776999999999
16	6	3	GNN	10.351259	10.461307	-0.11004799999999904
17	6	3	GNN	-14.256616	-5.741496	-8.51512
18	6	3	GNN	16.422773	7.230521	9.192252
19	6	3	GNN	-12.074589	-5.1840553	-6.8905337
20	6	3	GNN	16.422773	7.3553443	9.0674287
21	6	3	GNN	-7.4215784	-11.085761	3.6641826
22	6	3	GNN	6.3323684	11.266946	-4.934577600000001
23	6	3	GNN	9.234157	11.342377	-2.108220000000001
24	6	3	GNN	8.010414	11.032204	-3.0217899999999993
25	6	3	GNN	8.761648	11.213191	-2.451543000000001
0	6	4	GNN	13.34199	12.168675	1.1733149999999988
1	6	4	GNN	13.34199	12.075131	1.2668589999999984
2	6	4	GNN	13.34199	12.184615	1.1573749999999983
3	6	4	GNN	13.34199	12.127218	1.214772
4	6	4	GNN	11.582187	11.928182	-0.3459950000000003
5	6	4	GNN	-8.497966	-9.273549	0.7755829999999992
6	6	4	GNN	10.721396	8.468438	2.2529579999999996
7	6	4	GNN	-9.386459	-9.311461	-0.07499800000000079
8	6	4	GNN	10.721396	8.272889	2.448507000000001
9	6	4	GNN	-14.256616	1.6616342	-15.9182502
10	6	4	GNN	12.982928	5.597877	7.385050999999999
11	6	4	GNN	-14.256616	-1.0713663	-13.1852497
12	6	4	GNN	16.422773	9.177058	7.245714999999999
13	6	4	GNN	-9.876834	-7.254828	-2.6220060000000007
14	6	4	GNN	11.589211	10.701566	0.8876450000000009
15	6	4	GNN	-10.909493	-6.678469	-4.231024
16	6	4	GNN	10.351259	11.232448	-0.8811889999999991
17	6	4	GNN	-14.256616	-1.642839	-12.613776999999999
18	6	4	GNN	16.422773	6.431946	9.990827
19	6	4	GNN	-12.074589	-1.0256371	-11.048951899999999
20	6	4	GNN	16.422773	6.772614	9.650158999999999
21	6	4	GNN	-7.4215784	-9.563212	2.1416336000000005
22	6	4	GNN	6.3323684	10.936634	-4.6042656
23	6	4	GNN	9.234157	11.560627	-2.3264700000000005
24	6	4	GNN	8.010414	11.115937	-3.105523
25	6	4	GNN	8.761648	11.287213	-2.5255650000000003
0	6	5	GNN	13.34199	12.925779	0.4162109999999988
1	6	5	GNN	13.34199	13.298557	0.0434329999999985
2	6	5	GNN	13.34199	13.290211	0.0517789999999998
3	6	5	GNN	13.34199	13.210128	0.13186199999999992
4	6	5	GNN	11.582187	12.902476	-1.3202890000000007
5	6	5	GNN	-8.497966	-10.22632	1.7283539999999995
6	6	5	GNN	10.721396	8.940835	1.7805610000000005
7	6	5	GNN	-9.386459	-8.050155	-1.3363040000000002
8	6	5	GNN	10.721396	7.450479	3.2709170000000007
9	6	5	GNN	-14.256616	-8.722177	-5.534438999999999
10	6	5	GNN	12.982928	1.6624758	11.3204522
11	6	5	GNN	-14.256616	-7.3377194	-6.918896599999999
12	6	5	GNN	16.422773	2.3263133	14.0964597
13	6	5	GNN	-9.876834	-10.870268	0.9934339999999988
14	6	5	GNN	11.589211	4.634929	6.954282000000001
15	6	5	GNN	-10.909493	-11.46543	0.5559370000000001
16	6	5	GNN	10.351259	4.6666837	5.6845753000000006
17	6	5	GNN	-14.256616	-17.791773	3.535157
18	6	5	GNN	16.422773	14.131708	2.2910649999999997
19	6	5	GNN	-12.074589	-18.196472	6.121883
20	6	5	GNN	16.422773	13.852462	2.5703110000000002
21	6	5	GNN	-7.4215784	-11.329437	3.907858600000001
22	6	5	GNN	6.3323684	14.249955	-7.9175866
23	6	5	GNN	9.234157	14.159088	-4.924931000000001
24	6	5	GNN	8.010414	12.487642	-4.477227999999998
25	6	5	GNN	8.761648	11.946754	-3.185106000000001
0	6	7	GNN	13.34199	14.06735	-0.7253600000000002
1	6	7	GNN	13.34199	13.87772	-0.5357300000000009
2	6	7	GNN	13.34199	13.654388	-0.31239800000000173
3	6	7	GNN	13.34199	13.899586	-0.5575960000000002
4	6	7	GNN	11.582187	13.427359	-1.8451719999999998
5	6	7	GNN	-8.497966	-8.513815	0.015848999999999336
6	6	7	GNN	10.721396	10.854401	-0.13300499999999893
7	6	7	GNN	-9.386459	-7.658899	-1.7275600000000004
8	6	7	GNN	10.721396	10.328189	0.3932070000000003
9	6	7	GNN	-14.256616	-3.2815351	-10.975080899999998
10	6	7	GNN	12.982928	1.6014054	11.3815226
11	6	7	GNN	-14.256616	-6.3101373	-7.946478699999999
12	6	7	GNN	16.422773	2.8794012	13.5433718
13	6	7	GNN	-9.876834	-6.212697	-3.664137
14	6	7	GNN	11.589211	6.177814	5.411397000000001
15	6	7	GNN	-10.909493	-6.0770254	-4.832467599999999
16	6	7	GNN	10.351259	6.5223894	3.828869600000001
17	6	7	GNN	-14.256616	-2.221641	-12.034975
18	6	7	GNN	16.422773	6.219452	10.203320999999999
19	6	7	GNN	-12.074589	-2.5122461	-9.562342899999999
20	6	7	GNN	16.422773	6.6318436	9.7909294
21	6	7	GNN	-7.4215784	-9.887587	2.4660086000000003
22	6	7	GNN	6.3323684	15.887636	-9.5552676
23	6	7	GNN	9.234157	16.2027	-6.968543
24	6	7	GNN	8.010414	13.8532915	-5.842877499999998
25	6	7	GNN	8.761648	12.978427	-4.216779000000001
0	6	8	GNN	13.34199	14.189709	-0.8477190000000014
1	6	8	GNN	13.34199	13.281156	0.06083399999999983
2	6	8	GNN	13.34199	13.9553385	-0.6133485000000007
3	6	8	GNN	13.34199	13.276572	0.06541799999999931
4	6	8	GNN	11.582187	13.939556	-2.3573690000000003
5	6	8	GNN	-8.497966	-12.248748	3.750782000000001
6	6	8	GNN	10.721396	11.498569	-0.7771729999999994
7	6	8	GNN	-9.386459	-10.10627	0.719811
8	6	8	GNN	10.721396	9.170175	1.551221
9	6	8	GNN	-14.256616	-6.6872334	-7.569382599999999
10	6	8	GNN	12.982928	6.5345416	6.4483863999999995
11	6	8	GNN	-14.256616	-1.9907448	-12.2658712
12	6	8	GNN	16.422773	3.754751	12.668021999999999
13	6	8	GNN	-9.876834	-9.496771	-0.3800629999999998
14	6	8	GNN	11.589211	10.403094	1.1861170000000012
15	6	8	GNN	-10.909493	-9.870776	-1.0387170000000001
16	6	8	GNN	10.351259	10.7005625	-0.34930349999999954
17	6	8	GNN	-14.256616	-7.8392777	-6.417338299999999
18	6	8	GNN	16.422773	7.8069835	8.615789499999998
19	6	8	GNN	-12.074589	-8.044385	-4.0302039999999995
20	6	8	GNN	16.422773	7.992454	8.430318999999999
21	6	8	GNN	-7.4215784	-9.415204	1.9936255999999997
22	6	8	GNN	6.3323684	10.641519	-4.309150600000001
23	6	8	GNN	9.234157	11.364735	-2.130578
24	6	8	GNN	8.010414	9.906084	-1.895669999999999
25	6	8	GNN	8.761648	11.612563	-2.8509150000000005
0	6	9	GNN	13.34199	13.1227665	0.21922350000000002
1	6	9	GNN	13.34199	12.78884	0.5531499999999987
2	6	9	GNN	13.34199	12.552008	0.7899819999999984
3	6	9	GNN	13.34199	12.752306	0.5896839999999983
4	6	9	GNN	11.582187	12.456839	-0.8746520000000011
5	6	9	GNN	-8.497966	-7.8138323	-0.6841337000000003
6	6	9	GNN	10.721396	9.027938	1.6934579999999997
7	6	9	GNN	-9.386459	-7.960506	-1.4259530000000007
8	6	9	GNN	10.721396	8.844234	1.8771620000000002
9	6	9	GNN	-14.256616	-4.5531917	-9.703424299999998
10	6	9	GNN	12.982928	5.014639	7.9682889999999995
11	6	9	GNN	-14.256616	-5.9866247	-8.2699913
12	6	9	GNN	16.422773	5.5430107	10.8797623
13	6	9	GNN	-9.876834	-6.843689	-3.033145
14	6	9	GNN	11.589211	7.809477	3.7797340000000004
15	6	9	GNN	-10.909493	-7.0395026	-3.8699904
16	6	9	GNN	10.351259	8.421795	1.9294640000000012
17	6	9	GNN	-14.256616	-10.510017	-3.746599
18	6	9	GNN	16.422773	6.2607737	10.1619993
19	6	9	GNN	-12.074589	-10.521922	-1.5526669999999996
20	6	9	GNN	16.422773	6.561308	9.861464999999999
21	6	9	GNN	-7.4215784	-10.379374	2.9577956000000007
22	6	9	GNN	6.3323684	14.994331	-8.6619626
23	6	9	GNN	9.234157	15.572801	-6.338644
24	6	9	GNN	8.010414	13.713309	-5.702895
25	6	9	GNN	8.761648	11.610262	-2.8486140000000013
0	6	10	GNN	13.34199	13.918021	-0.5760310000000004
1	6	10	GNN	13.34199	13.515716	-0.17372600000000027
2	6	10	GNN	13.34199	13.086808	0.2551819999999996
3	6	10	GNN	13.34199	13.284829	0.05716099999999891
4	6	10	GNN	11.582187	13.96765	-2.3854630000000014
5	6	10	GNN	-8.497966	-10.882172	2.3842060000000007
6	6	10	GNN	10.721396	10.018096	0.7033000000000005
7	6	10	GNN	-9.386459	-9.157807	-0.2286520000000003
8	6	10	GNN	10.721396	9.299793	1.421603000000001
9	6	10	GNN	-14.256616	-6.2544217	-8.0021943
10	6	10	GNN	12.982928	4.9705405	8.012387499999999
11	6	10	GNN	-14.256616	-4.9102874	-9.3463286
12	6	10	GNN	16.422773	5.302866	11.119907
13	6	10	GNN	-9.876834	-8.318788	-1.558046000000001
14	6	10	GNN	11.589211	9.075776	2.513435000000001
15	6	10	GNN	-10.909493	-8.149485	-2.760007999999999
16	6	10	GNN	10.351259	9.9450445	0.4062145000000008
17	6	10	GNN	-14.256616	-6.6640596	-7.592556399999999
18	6	10	GNN	16.422773	6.52353	9.899242999999998
19	6	10	GNN	-12.074589	-6.4741807	-5.6004083
20	6	10	GNN	16.422773	7.028659	9.394113999999998
21	6	10	GNN	-7.4215784	-12.078149	4.6565706
22	6	10	GNN	6.3323684	12.432084	-6.0997156
23	6	10	GNN	9.234157	13.389995	-4.155838000000001
24	6	10	GNN	8.010414	13.183581	-5.173166999999999
25	6	10	GNN	8.761648	13.676391	-4.914743000000001
0	7	1	GNN	13.34199	13.22061	0.12137999999999849
1	7	1	GNN	13.34199	13.230522	0.11146799999999857
2	7	1	GNN	13.34199	13.1164255	0.22556449999999906
3	7	1	GNN	13.34199	13.278427	0.06356299999999848
4	7	1	GNN	11.582187	13.386363	-1.804176
5	7	1	GNN	-8.497966	-8.338001	-0.1599649999999997
6	7	1	GNN	10.721396	9.570052	1.151344
7	7	1	GNN	-9.386459	-4.9525785	-4.4338805
8	7	1	GNN	10.721396	8.912659	1.8087370000000007
9	7	1	GNN	-14.256616	-6.935293	-7.321323
10	7	1	GNN	12.982928	3.908537	9.074390999999999
11	7	1	GNN	-14.256616	-8.736256	-5.52036
12	7	1	GNN	16.422773	6.6819224	9.740850599999998
13	7	1	GNN	-9.876834	-10.870235	0.9934009999999986
14	7	1	GNN	11.589211	9.14072	2.4484910000000006
15	7	1	GNN	-10.909493	-11.163419	0.2539259999999999
16	7	1	GNN	10.351259	9.258219	1.0930400000000002
17	7	1	GNN	-14.256616	-10.413433	-3.843183
18	7	1	GNN	16.422773	9.697401	6.725372
19	7	1	GNN	-12.074589	-10.670984	-1.4036049999999989
20	7	1	GNN	16.422773	9.724899	6.697873999999999
21	7	1	GNN	-7.4215784	-10.160169	2.7385906
22	7	1	GNN	6.3323684	13.300659	-6.9682906
23	7	1	GNN	9.234157	13.513911	-4.2797540000000005
24	7	1	GNN	8.010414	13.053879	-5.043464999999999
25	7	1	GNN	8.761648	13.8962	-5.134552000000001
0	7	2	GNN	13.34199	12.670707	0.671282999999999
1	7	2	GNN	13.34199	12.7492695	0.5927204999999987
2	7	2	GNN	13.34199	12.791881	0.5501089999999991
3	7	2	GNN	13.34199	12.982468	0.35952199999999834
4	7	2	GNN	11.582187	12.59634	-1.0141530000000003
5	7	2	GNN	-8.497966	-8.222681	-0.2752850000000002
6	7	2	GNN	10.721396	8.836038	1.885358
7	7	2	GNN	-9.386459	-7.8002777	-1.5861813000000007
8	7	2	GNN	10.721396	8.779602	1.9417939999999998
9	7	2	GNN	-14.256616	-7.1715035	-7.085112499999999
10	7	2	GNN	12.982928	7.5982943	5.384633699999999
11	7	2	GNN	-14.256616	-6.85923	-7.397385999999999
12	7	2	GNN	16.422773	8.651721	7.771051999999999
13	7	2	GNN	-9.876834	-9.257349	-0.619485000000001
14	7	2	GNN	11.589211	10.79364	0.7955710000000007
15	7	2	GNN	-10.909493	-9.845514	-1.0639789999999998
16	7	2	GNN	10.351259	10.765081	-0.4138219999999997
17	7	2	GNN	-14.256616	-9.1934395	-5.063176499999999
18	7	2	GNN	16.422773	14.645234	1.777538999999999
19	7	2	GNN	-12.074589	-9.596498	-2.478090999999999
20	7	2	GNN	16.422773	14.589455	1.8333180000000002
21	7	2	GNN	-7.4215784	-11.505659	4.0840806
22	7	2	GNN	6.3323684	13.964159	-7.6317906
23	7	2	GNN	9.234157	13.365833	-4.131676000000001
24	7	2	GNN	8.010414	12.153719	-4.143305
25	7	2	GNN	8.761648	11.502045	-2.7403970000000015
0	7	3	GNN	13.34199	13.509251	-0.16726100000000166
1	7	3	GNN	13.34199	12.839327	0.5026629999999983
2	7	3	GNN	13.34199	13.102471	0.2395189999999996
3	7	3	GNN	13.34199	12.799445	0.5425449999999987
4	7	3	GNN	11.582187	12.171676	-0.5894890000000004
5	7	3	GNN	-8.497966	-6.8803463	-1.6176196999999997
6	7	3	GNN	10.721396	9.907859	0.8135370000000002
7	7	3	GNN	-9.386459	-6.9177384	-2.4687206
8	7	3	GNN	10.721396	8.19123	2.5301660000000012
9	7	3	GNN	-14.256616	-4.9853015	-9.271314499999999
10	7	3	GNN	12.982928	0.2583562	12.7245718
11	7	3	GNN	-14.256616	-7.7429223	-6.513693699999999
12	7	3	GNN	16.422773	5.00351	11.419262999999999
13	7	3	GNN	-9.876834	-11.796399	1.9195649999999986
14	7	3	GNN	11.589211	8.96655	2.622661000000001
15	7	3	GNN	-10.909493	-12.091483	1.1819900000000008
16	7	3	GNN	10.351259	9.373922	0.9773370000000003
17	7	3	GNN	-14.256616	-5.149273	-9.107343
18	7	3	GNN	16.422773	2.3639305	14.058842499999999
19	7	3	GNN	-12.074589	-5.4453073	-6.6292817
20	7	3	GNN	16.422773	2.8334205	13.5893525
21	7	3	GNN	-7.4215784	-12.120551	4.698972600000001
22	7	3	GNN	6.3323684	10.8652525	-4.5328841
23	7	3	GNN	9.234157	11.732305	-2.4981480000000005
24	7	3	GNN	8.010414	11.565586	-3.555171999999999
25	7	3	GNN	8.761648	12.501142	-3.7394940000000005
0	7	4	GNN	13.34199	13.196169	0.14582099999999976
1	7	4	GNN	13.34199	12.400226	0.9417639999999992
2	7	4	GNN	13.34199	12.304264	1.0377259999999993
3	7	4	GNN	13.34199	12.723933	0.6180569999999985
4	7	4	GNN	11.582187	11.829407	-0.24722000000000044
5	7	4	GNN	-8.497966	-10.875112	2.3771459999999998
6	7	4	GNN	10.721396	10.171209	0.5501870000000011
7	7	4	GNN	-9.386459	-10.439296	1.0528370000000002
8	7	4	GNN	10.721396	10.267821	0.4535750000000007
9	7	4	GNN	-14.256616	-2.3138132	-11.942802799999999
10	7	4	GNN	12.982928	1.0960116	11.886916399999999
11	7	4	GNN	-14.256616	-6.790142	-7.466473999999999
12	7	4	GNN	16.422773	7.080284	9.342489
13	7	4	GNN	-9.876834	-6.891987	-2.9848470000000002
14	7	4	GNN	11.589211	6.8666353	4.7225757
15	7	4	GNN	-10.909493	-7.036233	-3.8732599999999993
16	7	4	GNN	10.351259	6.862887	3.488372000000001
17	7	4	GNN	-14.256616	-9.211434	-5.045181999999999
18	7	4	GNN	16.422773	6.6654377	9.7573353
19	7	4	GNN	-12.074589	-9.665982	-2.408607
20	7	4	GNN	16.422773	6.5553503	9.867422699999999
21	7	4	GNN	-7.4215784	-11.9052	4.483621600000001
22	7	4	GNN	6.3323684	14.943368	-8.6109996
23	7	4	GNN	9.234157	13.856308	-4.622151000000001
24	7	4	GNN	8.010414	12.121029	-4.110614999999999
25	7	4	GNN	8.761648	11.866075	-3.104427000000001
0	7	5	GNN	13.34199	13.050212	0.291777999999999
1	7	5	GNN	13.34199	12.807944	0.5340459999999982
2	7	5	GNN	13.34199	12.655631	0.6863589999999995
3	7	5	GNN	13.34199	12.703375	0.6386149999999997
4	7	5	GNN	11.582187	12.648807	-1.0666200000000003
5	7	5	GNN	-8.497966	-7.4509554	-1.0470106000000001
6	7	5	GNN	10.721396	9.861205	0.8601910000000004
7	7	5	GNN	-9.386459	-6.6447353	-2.7417237000000005
8	7	5	GNN	10.721396	9.335196	1.3862000000000005
9	7	5	GNN	-14.256616	-4.495373	-9.761243
10	7	5	GNN	12.982928	-1.1498834	14.1328114
11	7	5	GNN	-14.256616	-4.7490945	-9.5075215
12	7	5	GNN	16.422773	4.077682	12.345091
13	7	5	GNN	-9.876834	-7.9960623	-1.8807717000000004
14	7	5	GNN	11.589211	6.4588375	5.130373500000001
15	7	5	GNN	-10.909493	-9.612998	-1.2964950000000002
16	7	5	GNN	10.351259	7.2905746	3.0606844000000004
17	7	5	GNN	-14.256616	-6.202487	-8.054129
18	7	5	GNN	16.422773	9.21238	7.210393
19	7	5	GNN	-12.074589	-7.206195	-4.8683939999999994
20	7	5	GNN	16.422773	9.662431	6.760342
21	7	5	GNN	-7.4215784	-11.407947	3.9863686000000005
22	7	5	GNN	6.3323684	11.170122	-4.837753599999999
23	7	5	GNN	9.234157	12.585189	-3.351032
24	7	5	GNN	8.010414	11.273145	-3.2627309999999987
25	7	5	GNN	8.761648	12.895278	-4.13363
0	7	6	GNN	13.34199	13.640203	-0.2982130000000005
1	7	6	GNN	13.34199	13.540708	-0.19871800000000128
2	7	6	GNN	13.34199	13.247562	0.09442799999999885
3	7	6	GNN	13.34199	13.547627	-0.20563700000000118
4	7	6	GNN	11.582187	12.787632	-1.205445000000001
5	7	6	GNN	-8.497966	-9.942972	1.4450059999999993
6	7	6	GNN	10.721396	10.057574	0.6638219999999997
7	7	6	GNN	-9.386459	-8.382134	-1.0043249999999997
8	7	6	GNN	10.721396	9.391303	1.3300929999999997
9	7	6	GNN	-14.256616	-6.13179	-8.124825999999999
10	7	6	GNN	12.982928	0.7779077	12.2050203
11	7	6	GNN	-14.256616	-8.204006	-6.05261
12	7	6	GNN	16.422773	2.7463837	13.6763893
13	7	6	GNN	-9.876834	-7.056646	-2.820188000000001
14	7	6	GNN	11.589211	5.5411015	6.048109500000001
15	7	6	GNN	-10.909493	-6.973113	-3.9363799999999998
16	7	6	GNN	10.351259	6.083285	4.267974000000001
17	7	6	GNN	-14.256616	-5.072884	-9.183732
18	7	6	GNN	16.422773	5.837887	10.584886
19	7	6	GNN	-12.074589	-4.9280477	-7.1465413
20	7	6	GNN	16.422773	6.340906	10.081866999999999
21	7	6	GNN	-7.4215784	-11.392464	3.970885600000001
22	7	6	GNN	6.3323684	15.426275	-9.0939066
23	7	6	GNN	9.234157	15.682712	-6.448555000000001
24	7	6	GNN	8.010414	13.156314	-5.145899999999999
25	7	6	GNN	8.761648	12.591083	-3.829435
0	7	8	GNN	13.34199	13.488162	-0.14617200000000174
1	7	8	GNN	13.34199	13.209242	0.13274799999999942
2	7	8	GNN	13.34199	13.210097	0.13189299999999982
3	7	8	GNN	13.34199	13.293893	0.0480969999999985
4	7	8	GNN	11.582187	12.443306	-0.8611190000000004
5	7	8	GNN	-8.497966	-9.905059	1.4070929999999997
6	7	8	GNN	10.721396	9.856462	0.8649339999999999
7	7	8	GNN	-9.386459	-7.459792	-1.9266670000000001
8	7	8	GNN	10.721396	10.026591	0.6948050000000006
9	7	8	GNN	-14.256616	-8.750579	-5.506036999999999
10	7	8	GNN	12.982928	5.4831324	7.4997956
11	7	8	GNN	-14.256616	-8.086642	-6.169974
12	7	8	GNN	16.422773	8.956638	7.4661349999999995
13	7	8	GNN	-9.876834	-12.482268	2.605433999999999
14	7	8	GNN	11.589211	11.194214	0.39499700000000004
15	7	8	GNN	-10.909493	-12.788591	1.8790980000000008
16	7	8	GNN	10.351259	11.485437	-1.1341779999999986
17	7	8	GNN	-14.256616	-12.215635	-2.0409809999999986
18	7	8	GNN	16.422773	12.20454	4.218233
19	7	8	GNN	-12.074589	-12.443345	0.3687560000000012
20	7	8	GNN	16.422773	12.251433	4.171339999999999
21	7	8	GNN	-7.4215784	-11.2381735	3.8165951000000007
22	7	8	GNN	6.3323684	11.775367	-5.442998599999999
23	7	8	GNN	9.234157	12.109259	-2.875102
24	7	8	GNN	8.010414	10.836508	-2.8260939999999994
25	7	8	GNN	8.761648	10.911539	-2.149891
0	7	9	GNN	13.34199	15.036015	-1.6940250000000017
1	7	9	GNN	13.34199	15.013963	-1.6719730000000013
2	7	9	GNN	13.34199	15.158984	-1.816994000000001
3	7	9	GNN	13.34199	15.18767	-1.8456800000000015
4	7	9	GNN	11.582187	14.792888	-3.2107010000000002
5	7	9	GNN	-8.497966	-5.273884	-3.224082
6	7	9	GNN	10.721396	10.930909	-0.2095129999999994
7	7	9	GNN	-9.386459	-4.1712418	-5.2152172000000006
8	7	9	GNN	10.721396	9.598309	1.123087
9	7	9	GNN	-14.256616	-5.4546123	-8.8020037
10	7	9	GNN	12.982928	4.624434	8.358494
11	7	9	GNN	-14.256616	-7.9141526	-6.342463399999999
12	7	9	GNN	16.422773	8.586866	7.835906999999999
13	7	9	GNN	-9.876834	-7.6959853	-2.1808487000000003
14	7	9	GNN	11.589211	9.891061	1.69815
15	7	9	GNN	-10.909493	-8.017896	-2.891596999999999
16	7	9	GNN	10.351259	9.933809	0.41745000000000054
17	7	9	GNN	-14.256616	-9.528216	-4.728399999999999
18	7	9	GNN	16.422773	8.83239	7.590382999999999
19	7	9	GNN	-12.074589	-9.657913	-2.416675999999999
20	7	9	GNN	16.422773	8.799711	7.623061999999999
21	7	9	GNN	-7.4215784	-11.266277	3.844698600000001
22	7	9	GNN	6.3323684	12.694231	-6.3618626
23	7	9	GNN	9.234157	12.56282	-3.3286630000000006
24	7	9	GNN	8.010414	12.511765	-4.501351
25	7	9	GNN	8.761648	13.386574	-4.624926
0	7	10	GNN	13.34199	14.936551	-1.5945610000000006
1	7	10	GNN	13.34199	14.390779	-1.048789000000001
2	7	10	GNN	13.34199	14.081616	-0.7396260000000012
3	7	10	GNN	13.34199	14.314921	-0.9729310000000009
4	7	10	GNN	11.582187	14.285972	-2.703785
5	7	10	GNN	-8.497966	-8.70711	0.20914400000000022
6	7	10	GNN	10.721396	11.250865	-0.5294689999999989
7	7	10	GNN	-9.386459	-8.686944	-0.6995149999999999
8	7	10	GNN	10.721396	11.153559	-0.4321629999999992
9	7	10	GNN	-14.256616	-7.986127	-6.2704889999999995
10	7	10	GNN	12.982928	5.1755905	7.807337499999999
11	7	10	GNN	-14.256616	-9.591517	-4.665099
12	7	10	GNN	16.422773	8.705167	7.717606
13	7	10	GNN	-9.876834	-6.6355505	-3.2412835000000007
14	7	10	GNN	11.589211	6.370442	5.218769000000001
15	7	10	GNN	-10.909493	-6.5396547	-4.3698383
16	7	10	GNN	10.351259	7.0303755	3.3208835000000008
17	7	10	GNN	-14.256616	-4.7525463	-9.504069699999999
18	7	10	GNN	16.422773	8.137244	8.285528999999999
19	7	10	GNN	-12.074589	-4.2763863	-7.798202699999999
20	7	10	GNN	16.422773	8.664261	7.758512
21	7	10	GNN	-7.4215784	-7.8465447	0.42496630000000035
22	7	10	GNN	6.3323684	12.935838	-6.6034696
23	7	10	GNN	9.234157	14.232175	-4.998018
24	7	10	GNN	8.010414	14.153028	-6.142614
25	7	10	GNN	8.761648	15.14137	-6.379722000000001
0	8	1	GNN	13.34199	13.601405	-0.2594150000000006
1	8	1	GNN	13.34199	13.314322	0.02766799999999847
2	8	1	GNN	13.34199	13.134509	0.20748099999999958
3	8	1	GNN	13.34199	13.237918	0.10407199999999861
4	8	1	GNN	11.582187	13.448884	-1.8666970000000003
5	8	1	GNN	-8.497966	-9.680369	1.1824030000000008
6	8	1	GNN	10.721396	9.855215	0.866181000000001
7	8	1	GNN	-9.386459	-5.016878	-4.369581
8	8	1	GNN	10.721396	8.822878	1.898518000000001
9	8	1	GNN	-14.256616	-6.2368584	-8.019757599999998
10	8	1	GNN	12.982928	2.907588	10.075339999999999
11	8	1	GNN	-14.256616	-4.5447736	-9.711842399999998
12	8	1	GNN	16.422773	4.8571405	11.5656325
13	8	1	GNN	-9.876834	-8.290207	-1.586627
14	8	1	GNN	11.589211	8.904048	2.685163000000001
15	8	1	GNN	-10.909493	-8.283191	-2.626301999999999
16	8	1	GNN	10.351259	9.0868435	1.2644155000000001
17	8	1	GNN	-14.256616	-9.847728	-4.408887999999999
18	8	1	GNN	16.422773	9.3296995	7.093073499999999
19	8	1	GNN	-12.074589	-9.745837	-2.3287519999999997
20	8	1	GNN	16.422773	9.413153	7.00962
21	8	1	GNN	-7.4215784	-11.617352	4.195773600000001
22	8	1	GNN	6.3323684	13.333052	-7.0006836
23	8	1	GNN	9.234157	13.450748	-4.216591000000001
24	8	1	GNN	8.010414	12.779468	-4.769053999999999
25	8	1	GNN	8.761648	13.306439	-4.544791
0	8	2	GNN	13.34199	11.220522	2.1214679999999984
1	8	2	GNN	13.34199	10.94751	2.3944799999999997
2	8	2	GNN	13.34199	11.17177	2.1702199999999987
3	8	2	GNN	13.34199	10.940096	2.4018939999999986
4	8	2	GNN	11.582187	11.4580765	0.12411049999999868
5	8	2	GNN	-8.497966	-7.6656804	-0.8322855999999996
6	8	2	GNN	10.721396	7.834748	2.886648
7	8	2	GNN	-9.386459	-5.8655324	-3.5209266
8	8	2	GNN	10.721396	6.7166286	4.0047674
9	8	2	GNN	-14.256616	-2.3300912	-11.9265248
10	8	2	GNN	12.982928	3.3548234	9.6281046
11	8	2	GNN	-14.256616	-3.8343694	-10.4222466
12	8	2	GNN	16.422773	6.287156	10.135617
13	8	2	GNN	-9.876834	-8.318171	-1.558663000000001
14	8	2	GNN	11.589211	10.326695	1.2625159999999997
15	8	2	GNN	-10.909493	-8.404613	-2.50488
16	8	2	GNN	10.351259	10.669167	-0.3179079999999992
17	8	2	GNN	-14.256616	-6.4939914	-7.7626246
18	8	2	GNN	16.422773	9.622604	6.800168999999999
19	8	2	GNN	-12.074589	-6.5119586	-5.5626304
20	8	2	GNN	16.422773	9.875213	6.547559999999999
21	8	2	GNN	-7.4215784	-12.593224	5.1716456
22	8	2	GNN	6.3323684	10.19297	-3.8606016000000007
23	8	2	GNN	9.234157	10.254884	-1.0207270000000008
24	8	2	GNN	8.010414	10.236414	-2.225999999999999
25	8	2	GNN	8.761648	10.292458	-1.5308100000000007
0	8	3	GNN	13.34199	11.372074	1.9699159999999996
1	8	3	GNN	13.34199	11.4953	1.8466899999999988
2	8	3	GNN	13.34199	11.419862	1.922127999999999
3	8	3	GNN	13.34199	11.584842	1.757147999999999
4	8	3	GNN	11.582187	11.552487	0.02970000000000006
5	8	3	GNN	-8.497966	-9.595236	1.09727
6	8	3	GNN	10.721396	8.974638	1.7467579999999998
7	8	3	GNN	-9.386459	-9.606105	0.21964599999999912
8	8	3	GNN	10.721396	8.822863	1.8985330000000005
9	8	3	GNN	-14.256616	-3.2795656	-10.9770504
10	8	3	GNN	12.982928	3.1260602	9.8568678
11	8	3	GNN	-14.256616	-1.9463978	-12.3102182
12	8	3	GNN	16.422773	3.9072373	12.5155357
13	8	3	GNN	-9.876834	-5.848293	-4.028541000000001
14	8	3	GNN	11.589211	7.5801916	4.009019400000001
15	8	3	GNN	-10.909493	-5.711075	-5.198417999999999
16	8	3	GNN	10.351259	8.213209	2.13805
17	8	3	GNN	-14.256616	-5.386601	-8.870014999999999
18	8	3	GNN	16.422773	3.9388397	12.4839333
19	8	3	GNN	-12.074589	-5.2949452	-6.7796438
20	8	3	GNN	16.422773	4.329329	12.093443999999998
21	8	3	GNN	-7.4215784	-12.146847	4.7252686
22	8	3	GNN	6.3323684	11.596832	-5.264463599999999
23	8	3	GNN	9.234157	12.066978	-2.832821000000001
24	8	3	GNN	8.010414	10.598047	-2.5876329999999985
25	8	3	GNN	8.761648	10.995382	-2.233734
0	8	4	GNN	13.34199	10.033715	3.3082749999999983
1	8	4	GNN	13.34199	10.1133175	3.2286724999999983
2	8	4	GNN	13.34199	10.145711	3.1962789999999988
3	8	4	GNN	13.34199	10.165782	3.176207999999999
4	8	4	GNN	11.582187	9.451691	2.130495999999999
5	8	4	GNN	-8.497966	-9.455011	0.9570450000000008
6	8	4	GNN	10.721396	7.0021057	3.7192903
7	8	4	GNN	-9.386459	-8.626369	-0.7600899999999999
8	8	4	GNN	10.721396	7.223434	3.4979620000000002
9	8	4	GNN	-14.256616	-1.3104874	-12.9461286
10	8	4	GNN	12.982928	1.7898808	11.193047199999999
11	8	4	GNN	-14.256616	-4.7222276	-9.5343884
12	8	4	GNN	16.422773	9.139275	7.283498
13	8	4	GNN	-9.876834	-10.440154	0.5633199999999992
14	8	4	GNN	11.589211	9.70976	1.8794510000000013
15	8	4	GNN	-10.909493	-10.68078	-0.22871299999999906
16	8	4	GNN	10.351259	9.667671	0.6835880000000003
17	8	4	GNN	-14.256616	-9.087736	-5.16888
18	8	4	GNN	16.422773	8.888124	7.534649
19	8	4	GNN	-12.074589	-9.018013	-3.0565759999999997
20	8	4	GNN	16.422773	8.771068	7.651705
21	8	4	GNN	-7.4215784	-9.75588	2.3343016
22	8	4	GNN	6.3323684	9.233776	-2.9014076000000006
23	8	4	GNN	9.234157	9.238632	-0.004475000000001117
24	8	4	GNN	8.010414	9.004709	-0.9942949999999993
25	8	4	GNN	8.761648	8.871349	-0.10970100000000116
0	8	5	GNN	13.34199	12.257232	1.084757999999999
1	8	5	GNN	13.34199	12.438508	0.9034819999999986
2	8	5	GNN	13.34199	12.493126	0.848863999999999
3	8	5	GNN	13.34199	12.655755	0.6862349999999999
4	8	5	GNN	11.582187	12.275231	-0.6930440000000004
5	8	5	GNN	-8.497966	-10.248977	1.751011
6	8	5	GNN	10.721396	10.65869	0.06270600000000037
7	8	5	GNN	-9.386459	-7.6084056	-1.7780534000000001
8	8	5	GNN	10.721396	8.718348	2.0030479999999997
9	8	5	GNN	-14.256616	-1.4580985	-12.798517499999999
10	8	5	GNN	12.982928	-0.22393808	13.20686608
11	8	5	GNN	-14.256616	-3.292231	-10.964385
12	8	5	GNN	16.422773	9.66461	6.758163
13	8	5	GNN	-9.876834	-12.017505	2.1406709999999993
14	8	5	GNN	11.589211	13.007706	-1.418495
15	8	5	GNN	-10.909493	-12.9065	1.997007
16	8	5	GNN	10.351259	12.31788	-1.966621
17	8	5	GNN	-14.256616	-10.668458	-3.588158
18	8	5	GNN	16.422773	11.650206	4.772566999999999
19	8	5	GNN	-12.074589	-11.137561	-0.9370279999999998
20	8	5	GNN	16.422773	11.185855	5.236917999999999
21	8	5	GNN	-7.4215784	-11.743133	4.321554600000001
22	8	5	GNN	6.3323684	10.165946	-3.8335776
23	8	5	GNN	9.234157	9.686997	-0.45284000000000013
24	8	5	GNN	8.010414	9.743001	-1.7325869999999988
25	8	5	GNN	8.761648	9.585319	-0.8236710000000009
0	8	6	GNN	13.34199	12.725544	0.6164459999999998
1	8	6	GNN	13.34199	12.284919	1.0570709999999988
2	8	6	GNN	13.34199	12.750269	0.5917209999999997
3	8	6	GNN	13.34199	12.456781	0.8852089999999997
4	8	6	GNN	11.582187	13.019238	-1.4370510000000003
5	8	6	GNN	-8.497966	-9.622068	1.1241020000000006
6	8	6	GNN	10.721396	10.042078	0.6793180000000003
7	8	6	GNN	-9.386459	-7.449731	-1.9367280000000004
8	8	6	GNN	10.721396	7.419258	3.3021380000000002
9	8	6	GNN	-14.256616	-7.16863	-7.087985999999999
10	8	6	GNN	12.982928	4.879924	8.103003999999999
11	8	6	GNN	-14.256616	-3.5611882	-10.6954278
12	8	6	GNN	16.422773	4.1684704	12.254302599999999
13	8	6	GNN	-9.876834	-11.3139305	1.437096499999999
14	8	6	GNN	11.589211	11.05051	0.5387010000000014
15	8	6	GNN	-10.909493	-11.698776	0.7892830000000011
16	8	6	GNN	10.351259	10.652818	-0.30155899999999924
17	8	6	GNN	-14.256616	-8.260606	-5.99601
18	8	6	GNN	16.422773	8.177011	8.245762
19	8	6	GNN	-12.074589	-8.564206	-3.510382999999999
20	8	6	GNN	16.422773	7.9299946	8.492778399999999
21	8	6	GNN	-7.4215784	-11.224248	3.8026695999999998
22	8	6	GNN	6.3323684	11.788831	-5.4564626
23	8	6	GNN	9.234157	12.144948	-2.9107909999999997
24	8	6	GNN	8.010414	10.998863	-2.9884489999999992
25	8	6	GNN	8.761648	12.485497	-3.7238490000000013
0	8	7	GNN	13.34199	12.7203865	0.6216034999999991
1	8	7	GNN	13.34199	12.435772	0.9062179999999991
2	8	7	GNN	13.34199	12.479488	0.8625019999999992
3	8	7	GNN	13.34199	12.526724	0.8152659999999994
4	8	7	GNN	11.582187	11.729971	-0.14778400000000147
5	8	7	GNN	-8.497966	-10.516258	2.0182920000000006
6	8	7	GNN	10.721396	10.427205	0.29419099999999965
7	8	7	GNN	-9.386459	-9.153395	-0.2330640000000006
8	8	7	GNN	10.721396	10.8054495	-0.08405349999999956
9	8	7	GNN	-14.256616	-8.130552	-6.1260639999999995
10	8	7	GNN	12.982928	6.06768	6.915247999999999
11	8	7	GNN	-14.256616	-6.87677	-7.379846
12	8	7	GNN	16.422773	8.570321	7.8524519999999995
13	8	7	GNN	-9.876834	-11.441534	1.5647000000000002
14	8	7	GNN	11.589211	10.981054	0.6081570000000003
15	8	7	GNN	-10.909493	-11.673235	0.7637420000000006
16	8	7	GNN	10.351259	11.308177	-0.9569179999999999
17	8	7	GNN	-14.256616	-10.2465925	-4.010023499999999
18	8	7	GNN	16.422773	10.2220745	6.2006985
19	8	7	GNN	-12.074589	-10.38974	-1.6848489999999998
20	8	7	GNN	16.422773	10.276171	6.146602
21	8	7	GNN	-7.4215784	-9.267935	1.8463566
22	8	7	GNN	6.3323684	12.347292	-6.0149235999999995
23	8	7	GNN	9.234157	12.700315	-3.466158
24	8	7	GNN	8.010414	11.451302	-3.4408879999999993
25	8	7	GNN	8.761648	11.334208	-2.572560000000001
0	8	9	GNN	13.34199	14.920429	-1.5784390000000013
1	8	9	GNN	13.34199	14.469068	-1.127078000000001
2	8	9	GNN	13.34199	14.400379	-1.058389
3	8	9	GNN	13.34199	14.653773	-1.3117830000000001
4	8	9	GNN	11.582187	14.329251	-2.747064
5	8	9	GNN	-8.497966	-8.754942	0.25697599999999987
6	8	9	GNN	10.721396	11.647787	-0.9263909999999989
7	8	9	GNN	-9.386459	-6.738491	-2.6479680000000005
8	8	9	GNN	10.721396	10.675202	0.046193999999999846
9	8	9	GNN	-14.256616	-5.493457	-8.763158999999998
10	8	9	GNN	12.982928	-2.6816165	15.6645445
11	8	9	GNN	-14.256616	-5.4369903	-8.8196257
12	8	9	GNN	16.422773	4.358117	12.064656
13	8	9	GNN	-9.876834	-7.3047495	-2.5720845000000008
14	8	9	GNN	11.589211	5.8826203	5.7065907000000005
15	8	9	GNN	-10.909493	-8.317124	-2.5923689999999997
16	8	9	GNN	10.351259	5.622064	4.729195000000001
17	8	9	GNN	-14.256616	-6.930441	-7.326174999999999
18	8	9	GNN	16.422773	3.8204536	12.602319399999999
19	8	9	GNN	-12.074589	-7.1255474	-4.949041599999999
20	8	9	GNN	16.422773	3.5454068	12.877366199999999
21	8	9	GNN	-7.4215784	-9.265929	1.8443506000000003
22	8	9	GNN	6.3323684	13.535483	-7.203114599999999
23	8	9	GNN	9.234157	13.787512	-4.553355
24	8	9	GNN	8.010414	13.783342	-5.7729279999999985
25	8	9	GNN	8.761648	15.189163	-6.427515000000001
0	8	10	GNN	13.34199	15.294088	-1.9520980000000012
1	8	10	GNN	13.34199	14.767848	-1.4258580000000016
2	8	10	GNN	13.34199	14.262502	-0.9205120000000004
3	8	10	GNN	13.34199	14.480391	-1.138401
4	8	10	GNN	11.582187	15.341507	-3.7593200000000007
5	8	10	GNN	-8.497966	-7.2775574	-1.2204085999999998
6	8	10	GNN	10.721396	8.614847	2.106549000000001
7	8	10	GNN	-9.386459	-6.8611555	-2.5253035000000006
8	8	10	GNN	10.721396	8.427259	2.294137000000001
9	8	10	GNN	-14.256616	-5.6699033	-8.5867127
10	8	10	GNN	12.982928	-0.11989838	13.10282638
11	8	10	GNN	-14.256616	-5.4680743	-8.7885417
12	8	10	GNN	16.422773	3.3362052	13.0865678
13	8	10	GNN	-9.876834	-11.693295	1.8164610000000003
14	8	10	GNN	11.589211	6.3240423	5.2651687
15	8	10	GNN	-10.909493	-12.513725	1.6042320000000014
16	8	10	GNN	10.351259	7.1283607	3.2228983000000007
17	8	10	GNN	-14.256616	-7.464226	-6.792389999999999
18	8	10	GNN	16.422773	3.7178776	12.7048954
19	8	10	GNN	-12.074589	-7.8908477	-4.183741299999999
20	8	10	GNN	16.422773	3.9681046	12.4546684
21	8	10	GNN	-7.4215784	-9.861959	2.440380600000001
22	8	10	GNN	6.3323684	15.655823	-9.3234546
23	8	10	GNN	9.234157	16.804972	-7.570815
24	8	10	GNN	8.010414	15.765436	-7.7550219999999985
25	8	10	GNN	8.761648	17.209803	-8.448155000000002
0	9	1	GNN	13.34199	12.588915	0.753074999999999
1	9	1	GNN	13.34199	13.193475	0.14851499999999973
2	9	1	GNN	13.34199	12.323005	1.018984999999999
3	9	1	GNN	13.34199	13.377248	-0.03525800000000068
4	9	1	GNN	11.582187	13.189264	-1.6070770000000003
5	9	1	GNN	-8.497966	-5.041956	-3.45601
6	9	1	GNN	10.721396	4.126693	6.594703
7	9	1	GNN	-9.386459	-2.6929665	-6.6934925000000005
8	9	1	GNN	10.721396	3.5217826	7.1996134000000005
9	9	1	GNN	-14.256616	2.219961	-16.476577
10	9	1	GNN	12.982928	-10.312694	23.295622
11	9	1	GNN	-14.256616	-5.752058	-8.504558
12	9	1	GNN	16.422773	7.3704004	9.052372599999998
13	9	1	GNN	-9.876834	-7.0148087	-2.862025300000001
14	9	1	GNN	11.589211	7.2489557	4.340255300000001
15	9	1	GNN	-10.909493	-8.77594	-2.133552999999999
16	9	1	GNN	10.351259	7.684266	2.6669930000000006
17	9	1	GNN	-14.256616	-7.114393	-7.1422229999999995
18	9	1	GNN	16.422773	-2.3994482	18.8222212
19	9	1	GNN	-12.074589	-7.6356525	-4.4389365
20	9	1	GNN	16.422773	-1.9928691	18.4156421
21	9	1	GNN	-7.4215784	-9.4102	1.9886216
22	9	1	GNN	6.3323684	13.35902	-7.026651599999999
23	9	1	GNN	9.234157	13.575567	-4.34141
24	9	1	GNN	8.010414	13.457124	-5.4467099999999995
25	9	1	GNN	8.761648	13.551082	-4.789434
0	9	2	GNN	13.34199	13.313595	0.028394999999999726
1	9	2	GNN	13.34199	12.69246	0.6495299999999986
2	9	2	GNN	13.34199	12.707674	0.6343159999999983
3	9	2	GNN	13.34199	12.472479	0.8695109999999993
4	9	2	GNN	11.582187	12.715543	-1.133356000000001
5	9	2	GNN	-8.497966	-9.5094	1.0114339999999995
6	9	2	GNN	10.721396	7.47268	3.248716
7	9	2	GNN	-9.386459	-9.594372	0.20791299999999957
8	9	2	GNN	10.721396	4.9861174	5.7352786
9	9	2	GNN	-14.256616	2.0492334	-16.3058494
10	9	2	GNN	12.982928	-3.4622347	16.4451627
11	9	2	GNN	-14.256616	-0.25897855	-13.99763745
12	9	2	GNN	16.422773	-0.59841746	17.02119046
13	9	2	GNN	-9.876834	-5.4041543	-4.4726797000000005
14	9	2	GNN	11.589211	11.133885	0.45532600000000123
15	9	2	GNN	-10.909493	-7.016073	-3.89342
16	9	2	GNN	10.351259	12.0565195	-1.7052604999999996
17	9	2	GNN	-14.256616	-6.799365	-7.457250999999999
18	9	2	GNN	16.422773	9.662207	6.760565999999999
19	9	2	GNN	-12.074589	-7.884487	-4.1901019999999995
20	9	2	GNN	16.422773	10.788244	5.634528999999999
21	9	2	GNN	-7.4215784	-10.888476	3.466897600000001
22	9	2	GNN	6.3323684	9.764398	-3.4320296
23	9	2	GNN	9.234157	10.491713	-1.257556000000001
24	9	2	GNN	8.010414	9.767516	-1.7571019999999997
25	9	2	GNN	8.761648	11.107924	-2.3462760000000014
0	9	3	GNN	13.34199	10.779676	2.562313999999999
1	9	3	GNN	13.34199	11.062998	2.278991999999999
2	9	3	GNN	13.34199	11.038742	2.303248
3	9	3	GNN	13.34199	10.4234915	2.9184984999999983
4	9	3	GNN	11.582187	11.139178	0.443009
5	9	3	GNN	-8.497966	-8.129951	-0.36801499999999976
6	9	3	GNN	10.721396	8.310433	2.4109630000000006
7	9	3	GNN	-9.386459	-7.5524755	-1.8339835000000004
8	9	3	GNN	10.721396	6.1062613	4.6151347000000005
9	9	3	GNN	-14.256616	-5.6213503	-8.6352657
10	9	3	GNN	12.982928	2.8676195	10.1153085
11	9	3	GNN	-14.256616	-7.2413754	-7.015240599999999
12	9	3	GNN	16.422773	6.5768595	9.845913499999998
13	9	3	GNN	-9.876834	-10.618708	0.7418739999999993
14	9	3	GNN	11.589211	8.1061325	3.4830785000000013
15	9	3	GNN	-10.909493	-10.711857	-0.19763599999999926
16	9	3	GNN	10.351259	8.075086	2.276173
17	9	3	GNN	-14.256616	-8.169654	-6.086962
18	9	3	GNN	16.422773	6.0962367	10.326536299999999
19	9	3	GNN	-12.074589	-8.2551365	-3.819452499999999
20	9	3	GNN	16.422773	6.281852	10.140920999999999
21	9	3	GNN	-7.4215784	-10.123328	2.701749600000001
22	9	3	GNN	6.3323684	10.974574	-4.6422056000000005
23	9	3	GNN	9.234157	10.80456	-1.5704030000000007
24	9	3	GNN	8.010414	9.131398	-1.120984
25	9	3	GNN	8.761648	10.588476	-1.8268280000000008
0	9	4	GNN	13.34199	11.378559	1.963431
1	9	4	GNN	13.34199	11.161261	2.1807289999999995
2	9	4	GNN	13.34199	11.146254	2.1957359999999984
3	9	4	GNN	13.34199	11.180264	2.161726
4	9	4	GNN	11.582187	11.276678	0.3055089999999989
5	9	4	GNN	-8.497966	-3.751188	-4.746778
6	9	4	GNN	10.721396	8.722294	1.9991020000000006
7	9	4	GNN	-9.386459	-3.0066016	-6.379857400000001
8	9	4	GNN	10.721396	8.497944	2.223452
9	9	4	GNN	-14.256616	0.32000998	-14.57662598
10	9	4	GNN	12.982928	-2.03548	15.018407999999999
11	9	4	GNN	-14.256616	-3.0527709	-11.203845099999999
12	9	4	GNN	16.422773	6.66973	9.753042999999998
13	9	4	GNN	-9.876834	-9.344603	-0.5322310000000012
14	9	4	GNN	11.589211	12.189493	-0.600282
15	9	4	GNN	-10.909493	-9.941427	-0.9680660000000003
16	9	4	GNN	10.351259	12.86822	-2.5169610000000002
17	9	4	GNN	-14.256616	-5.5803895	-8.676226499999999
18	9	4	GNN	16.422773	8.952346	7.470426999999999
19	9	4	GNN	-12.074589	-5.41731	-6.657279
20	9	4	GNN	16.422773	9.573235	6.849537999999999
21	9	4	GNN	-7.4215784	-8.018187	0.5966085999999997
22	9	4	GNN	6.3323684	9.13389	-2.801521599999999
23	9	4	GNN	9.234157	9.342073	-0.10791599999999946
24	9	4	GNN	8.010414	9.357428	-1.3470139999999997
25	9	4	GNN	8.761648	9.854839	-1.093191000000001
0	9	5	GNN	13.34199	12.183526	1.1584639999999986
1	9	5	GNN	13.34199	12.702013	0.6399769999999982
2	9	5	GNN	13.34199	12.734782	0.607208
3	9	5	GNN	13.34199	13.0209255	0.32106449999999853
4	9	5	GNN	11.582187	12.539463	-0.9572760000000002
5	9	5	GNN	-8.497966	-6.426483	-2.0714829999999997
6	9	5	GNN	10.721396	11.708068	-0.9866720000000004
7	9	5	GNN	-9.386459	-6.52171	-2.8647490000000007
8	9	5	GNN	10.721396	11.51126	-0.7898639999999997
9	9	5	GNN	-14.256616	-4.0742536	-10.182362399999999
10	9	5	GNN	12.982928	3.2813437	9.7015843
11	9	5	GNN	-14.256616	-2.8562872	-11.400328799999999
12	9	5	GNN	16.422773	6.1345267	10.288246299999999
13	9	5	GNN	-9.876834	-6.630864	-3.2459700000000007
14	9	5	GNN	11.589211	11.851758	-0.26254699999999964
15	9	5	GNN	-10.909493	-6.9504075	-3.9590854999999996
16	9	5	GNN	10.351259	11.73647	-1.385211
17	9	5	GNN	-14.256616	-5.71412	-8.542496
18	9	5	GNN	16.422773	7.596481	8.826291999999999
19	9	5	GNN	-12.074589	-5.9187126	-6.1558763999999995
20	9	5	GNN	16.422773	7.540752	8.882020999999998
21	9	5	GNN	-7.4215784	-8.768074	1.3464956000000008
22	9	5	GNN	6.3323684	11.728681	-5.3963126
[truncated: 341 more rows]
