# Supplementary material for: Homogeneous catalyst graph neural network: A human-interpretable graph neural network tool for ligand optimization in asymmetric catalysis
Source: iScience. 2025 Jan 23;28(3):111881. doi: 10.1016/j.isci.2025.111881 (PMC11889620; doi:10.1016/j.isci.2025.111881)
Supplement: Data S1. Raw results of HCat-GNet performance against traditional machine learning approaches for all the reactions analyzed in this study. [file mmc2.zip › results/rhcaa_half/learning/GNN_vs_gb/predictions_all.csv]

index	Test_Fold	Val_Fold	Method	real_ddG	predicted_ddG	Error	real_face	predicted_face
2	1	2	GNN	9.081853	7.841714	1.240139000000001	1	1
40	1	2	GNN	-12.074589	-10.129854	-1.9447349999999997	0	0
49	1	2	GNN	9.234157	3.2244692	6.0096878	1	1
59	1	2	GNN	-9.234157	-8.609509	-0.6246480000000005	0	0
78	1	2	GNN	-12.728371	-11.880719	-0.8476520000000001	0	0
79	1	2	GNN	-14.662326	-10.24812	-4.414206	0	0
100	1	2	GNN	-7.911209	-4.6260257	-3.285183300000001	0	0
101	1	2	GNN	-7.911209	-7.2453313	-0.6658777000000002	0	0
104	1	2	GNN	-7.911209	-8.798322	0.8871130000000003	0	0
108	1	2	GNN	8.538893	5.2270846	3.3118083999999994	1	1
112	1	2	GNN	6.562173	4.2527986	2.3093743999999994	1	1
126	1	2	GNN	-9.809491	-11.586651	1.7771600000000003	0	0
146	1	2	GNN	-11.200126	-6.8409333	-4.3591926999999995	0	0
148	1	2	GNN	-12.346309	-11.239717	-1.1065919999999991	0	0
150	1	2	GNN	-11.582187	-9.291995	-2.2901919999999993	0	0
151	1	2	GNN	-11.582187	-9.474448	-2.1077389999999987	0	0
172	1	2	GNN	-10.456662	-9.468586	-0.9880759999999995	0	0
175	1	2	GNN	-12.346309	-9.539683	-2.8066259999999996	0	0
220	1	2	GNN	-9.081853	-8.356512	-0.7253410000000002	0	0
237	1	2	GNN	7.2991705	8.472443	-1.1732725000000004	1	1
241	1	2	GNN	7.2991705	8.726474	-1.4273034999999998	1	1
243	1	2	GNN	-6.8170114	-6.55002	-0.2669914000000002	0	0
246	1	2	GNN	6.8209686	7.2723308	-0.45136220000000016	1	1
253	1	2	GNN	11.391156	8.679107	2.7120490000000004	1	1
258	1	2	GNN	8.911627	6.223887	2.687739999999999	1	1
275	1	2	GNN	8.538893	7.0764112	1.4624818	1	1
287	1	2	GNN	-6.7501397	-6.85924	0.1091002999999997	0	0
306	1	2	GNN	-11.366404	-13.707866	2.341462	0	0
308	1	2	GNN	5.7354274	3.6167088	2.1187186	1	1
324	1	2	GNN	-13.492493	-9.512952	-3.9795409999999993	0	0
347	1	2	GNN	8.222192	7.0762463	1.1459456999999995	1	1
348	1	2	GNN	1.9616554	5.6790977	-3.7174423	1	1
391	1	2	GNN	9.809491	9.091787	0.7177039999999995	1	1
396	1	2	GNN	7.0493245	8.815455	-1.7661305	1	1
428	1	2	GNN	-6.227926	-7.4509244	1.2229983999999998	0	0
429	1	2	GNN	-7.573369	-7.3487086	-0.22466039999999943	0	0
444	1	2	GNN	-6.562173	-10.491511	3.9293379999999996	0	0
447	1	2	GNN	11.243289	9.693134	1.5501550000000002	1	1
497	1	2	GNN	4.5566273	8.015216	-3.458588700000001	1	1
512	1	2	GNN	6.498485	10.647751	-4.149266	1	1
514	1	2	GNN	3.9083438	8.355924	-4.4475802	1	1
515	1	2	GNN	8.803132	11.933711	-3.130579000000001	1	1
520	1	2	GNN	-7.6409483	-8.815616	1.1746677000000005	0	0
531	1	2	GNN	9.081853	9.640326	-0.5584729999999993	1	1
533	1	2	GNN	13.121934	10.175008	2.9469259999999995	1	1
541	1	2	GNN	2.657753	4.892081	-2.234328	1	1
542	1	2	GNN	11.391156	8.913959	2.4771970000000003	1	1
556	1	2	GNN	9.647698	8.383277	1.2644210000000005	1	1
557	1	2	GNN	-7.2991705	-6.521974	-0.7771964999999996	0	0
563	1	2	GNN	8.617138	9.06846	-0.45132199999999933	1	1
571	1	2	GNN	-7.2991705	-9.497479	2.1983085000000004	0	0
598	1	2	GNN	-8.911627	-6.815459	-2.0961679999999996	0	0
600	1	2	GNN	-7.911209	-8.205747	0.2945380000000002	0	0
606	1	2	GNN	-8.538893	-7.243165	-1.2957279999999995	0	0
607	1	2	GNN	-8.719284	-7.47819	-1.2410940000000004	0	0
609	1	2	GNN	-8.538893	-7.5201087	-1.0187843	0	0
613	1	2	GNN	-2.8103404	-7.384211	4.573870599999999	0	0
620	1	2	GNN	-9.985035	-7.997667	-1.987368	0	0
622	1	2	GNN	11.850297	11.588166	0.2621310000000001	1	1
624	1	2	GNN	9.809491	10.431519	-0.6220280000000002	1	1
650	1	2	GNN	8.645655	10.15629	-1.5106350000000006	1	1
653	1	2	GNN	11.366404	8.635727	2.730677	1	1
657	1	2	GNN	10.206749	7.558466	2.648283	1	1
659	1	2	GNN	12.287072	13.237271	-0.9501989999999996	1	1
661	1	2	GNN	9.738947	10.5740185	-0.8350714999999997	1	1
663	1	2	GNN	9.964145	10.816077	-0.8519319999999997	1	1
667	1	2	GNN	14.634608	11.063457	3.5711510000000004	1	1
670	1	2	GNN	-13.34199	-10.564139	-2.7778509999999983	0	0
674	1	2	GNN	-13.34199	-10.583807	-2.758182999999999	0	0
692	1	2	GNN	1.5603135	-3.5140507	5.0743642	1	0
2	1	2	gb	9.081852728	11.040404039647935	-1.9585513116479358	1	1
40	1	2	gb	-12.07458915	-6.885230655360245	-5.189358494639754	0	0
49	1	2	gb	9.234156144	9.490329822888183	-0.25617367888818343	1	1
59	1	2	gb	-9.234156144	-7.880489005653653	-1.3536671383463466	0	0
78	1	2	gb	-12.72837021	-10.77874375904103	-1.94962645095897	0	0
79	1	2	gb	-14.6623256	-11.394742454524334	-3.267583145475667	0	0
100	1	2	gb	-7.91120897	-6.305840647219289	-1.605368322780711	0	0
101	1	2	gb	-7.91120897	-7.086790767359003	-0.824418202640997	0	0
104	1	2	gb	-7.91120897	-7.6807450412775955	-0.23046392872240418	0	0
108	1	2	gb	8.538892518	5.910845045290487	2.6280474727095138	1	1
112	1	2	gb	6.562172934	6.589037600043655	-0.026864666043654672	1	1
126	1	2	gb	-9.809491361	-10.38358953666645	0.5740981756664514	0	0
146	1	2	gb	-11.20012525	-9.606908524385997	-1.5932167256140026	0	0
148	1	2	gb	-12.34630897	-11.871891855004446	-0.47441711499555517	0	0
150	1	2	gb	-11.58218649	-9.534763347328523	-2.0474231426714766	0	0
151	1	2	gb	-11.58218649	-9.263423126798305	-2.318763363201695	0	0
172	1	2	gb	-10.45666216	-8.743609440931934	-1.7130527190680667	0	0
175	1	2	gb	-12.34630897	-11.807723846963476	-0.5385851230365244	0	0
220	1	2	gb	-9.081852728	-9.03502514884216	-0.046827579157840304	0	0
237	1	2	gb	7.299170523	5.467502743801244	1.8316677791987557	1	1
241	1	2	gb	7.299170523	7.747780546669663	-0.44861002366966307	1	1
243	1	2	gb	-6.817011582	-4.991568500656978	-1.825443081343022	0	0
246	1	2	gb	6.820968473	10.135486236042984	-3.3145177630429847	1	1
253	1	2	gb	11.39115587	5.9662171785858735	5.424938691414127	1	1
258	1	2	gb	8.911626353	8.447591089850828	0.46403526314917265	1	1
275	1	2	gb	8.538892518	7.844997974837556	0.693894543162445	1	1
287	1	2	gb	-6.750139815	-10.274854005527269	3.524714190527269	0	0
306	1	2	gb	-11.36640398	-12.6359704126953	1.2695664326953011	0	0
308	1	2	gb	5.735427358	8.98062542115488	-3.24519806315488	1	1
324	1	2	gb	-13.49249269	-11.96744120663426	-1.5250514833657398	0	0
347	1	2	gb	8.222192162	6.337407854810192	1.8847843071898085	1	1
348	1	2	gb	1.961655384	6.018033465875781	-4.05637808187578	1	1
391	1	2	gb	9.809491361	10.095032336873643	-0.28554097587364424	1	1
396	1	2	gb	7.049324582	9.042763122516035	-1.9934385405160358	1	1
428	1	2	gb	-6.227925688	-7.049824095051952	0.8218984070519522	0	0
429	1	2	gb	-7.573368874	-5.493871366793974	-2.0794975072060256	0	0
444	1	2	gb	-6.562172934	-8.664179980170491	2.102007046170491	0	0
447	1	2	gb	11.24328864	14.794773881445812	-3.5514852414458122	1	1
497	1	2	gb	4.556627068	12.316979965624109	-7.7603528976241085	1	1
512	1	2	gb	6.498485048	7.442460904500258	-0.9439758565002583	1	1
514	1	2	gb	3.908343849	7.166742797829229	-3.2583989488292286	1	1
515	1	2	gb	8.803131804	6.487262112319549	2.315869691680451	1	1
520	1	2	gb	-7.640948096	-8.0043070831757	0.36335898717570014	0	0
531	1	2	gb	9.081852728	13.160390856115589	-4.078538128115589	1	1
533	1	2	gb	13.1219342	12.804834789922296	0.31709941007770404	1	1
541	1	2	gb	2.657753029	5.946046814055183	-3.288293785055183	1	1
542	1	2	gb	11.39115587	9.534968255562706	1.8561876144372942	1	1
556	1	2	gb	9.647698662	6.774629971234103	2.873068690765897	1	1
557	1	2	gb	-7.299170523	-7.04961326387776	-0.24955725912223947	0	0
563	1	2	gb	8.617138025	8.066035469837374	0.5511025551626254	1	1
571	1	2	gb	-7.299170523	-5.712877566561962	-1.5862929564380375	0	0
598	1	2	gb	-8.911626353	-8.07316164607588	-0.8384647069241211	0	0
600	1	2	gb	-7.91120897	-8.654043331200784	0.7428343612007842	0	0
606	1	2	gb	-8.538892518	-7.674441537406038	-0.8644509805939631	0	0
607	1	2	gb	-8.719284457	-8.13554535244444	-0.5837391045555602	0	0
609	1	2	gb	-8.538892518	-7.975691912104503	-0.5632006058954975	0	0
613	1	2	gb	-2.810340399	-10.488813001467408	7.678472602467408	0	0
620	1	2	gb	-9.98503458	-10.09472754738801	0.10969296738800871	0	0
622	1	2	gb	11.85029667	12.415103442640747	-0.5648067726407469	1	1
624	1	2	gb	9.809491361	12.430347874303616	-2.6208565133036164	1	1
650	1	2	gb	8.645655107	10.757212366846838	-2.1115572598468386	1	1
653	1	2	gb	11.36640398	0.956703167156855	10.409700812843145	1	1
657	1	2	gb	10.20674927	10.893382797092055	-0.6866335270920558	1	1
659	1	2	gb	12.28707221	13.613044748957044	-1.3259725389570445	1	1
661	1	2	gb	9.738947383	9.019350121627388	0.7195972613726109	1	1
663	1	2	gb	9.964145147	10.791463891759715	-0.8273187447597152	1	1
667	1	2	gb	14.63460821	13.240151067578148	1.3944571424218513	1	1
670	1	2	gb	-13.34199012	-10.855672366725711	-2.486317753274289	0	0
674	1	2	gb	-13.34199012	-12.201273366282296	-1.1407167537177045	0	0
718	1	2	gb	1.560313504	-2.20964527491828	3.76995877891828	1	0
2	1	3	GNN	9.081853	6.852676	2.229177000000001	1	1
40	1	3	GNN	-12.074589	-12.004117	-0.07047199999999876	0	0
49	1	3	GNN	9.234157	5.6583138	3.5758431999999996	1	1
59	1	3	GNN	-9.234157	-9.585697	0.35153999999999996	0	0
78	1	3	GNN	-12.728371	-12.9159355	0.18756450000000058	0	0
79	1	3	GNN	-14.662326	-11.831583	-2.830743	0	0
100	1	3	GNN	-7.911209	-5.0673113	-2.8438977000000003	0	0
101	1	3	GNN	-7.911209	-8.955521	1.0443119999999988	0	0
104	1	3	GNN	-7.911209	-9.705606	1.7943969999999991	0	0
108	1	3	GNN	8.538893	5.3530254	3.1858676	1	1
112	1	3	GNN	6.562173	5.219525	1.3426479999999996	1	1
126	1	3	GNN	-9.809491	-13.316344	3.5068530000000013	0	0
146	1	3	GNN	-11.200126	-10.419565	-0.7805609999999987	0	0
148	1	3	GNN	-12.346309	-10.339121	-2.0071879999999993	0	0
150	1	3	GNN	-11.582187	-11.444096	-0.1380909999999993	0	0
151	1	3	GNN	-11.582187	-11.365586	-0.21660099999999893	0	0
172	1	3	GNN	-10.456662	-9.402046	-1.0546159999999993	0	0
175	1	3	GNN	-12.346309	-10.175701	-2.1706079999999996	0	0
220	1	3	GNN	-9.081853	-9.673454	0.5916009999999989	0	0
237	1	3	GNN	7.2991705	8.76466	-1.4654894999999994	1	1
241	1	3	GNN	7.2991705	6.944624	0.35454649999999965	1	1
243	1	3	GNN	-6.8170114	-13.64556	6.8285485999999995	0	0
246	1	3	GNN	6.8209686	7.8307743	-1.0098057000000003	1	1
253	1	3	GNN	11.391156	10.6696415	0.7215145000000014	1	1
258	1	3	GNN	8.911627	7.7187066	1.1929203999999993	1	1
275	1	3	GNN	8.538893	7.4009433	1.1379497	1	1
287	1	3	GNN	-6.7501397	-7.8170915	1.0669518	0	0
306	1	3	GNN	-11.366404	-13.357117	1.9907130000000013	0	0
308	1	3	GNN	5.7354274	5.238717	0.49671039999999955	1	1
324	1	3	GNN	-13.492493	-11.80371	-1.688782999999999	0	0
347	1	3	GNN	8.222192	7.2390804	0.9831116	1	1
348	1	3	GNN	1.9616554	6.348445	-4.3867896	1	1
391	1	3	GNN	9.809491	9.182077	0.6274139999999999	1	1
396	1	3	GNN	7.0493245	8.532572	-1.4832475	1	1
428	1	3	GNN	-6.227926	-6.274005	0.04607899999999976	0	0
429	1	3	GNN	-7.573369	-7.7453194	0.17195040000000006	0	0
444	1	3	GNN	-6.562173	-4.664137	-1.8980359999999994	0	0
447	1	3	GNN	11.243289	10.679314	0.563975000000001	1	1
497	1	3	GNN	4.5566273	6.400215	-1.8435877000000005	1	1
512	1	3	GNN	6.498485	10.132616	-3.634131000000001	1	1
514	1	3	GNN	3.9083438	8.578331	-4.6699872000000004	1	1
515	1	3	GNN	8.803132	12.01437	-3.211238	1	1
520	1	3	GNN	-7.6409483	-8.582668	0.9417197000000002	0	0
531	1	3	GNN	9.081853	8.644178	0.4376750000000005	1	1
533	1	3	GNN	13.121934	9.231909	3.8900249999999996	1	1
541	1	3	GNN	2.657753	6.040357	-3.382604	1	1
542	1	3	GNN	11.391156	8.612611	2.778545000000001	1	1
556	1	3	GNN	9.647698	8.604976	1.0427219999999995	1	1
557	1	3	GNN	-7.2991705	-7.0153503	-0.2838202000000001	0	0
563	1	3	GNN	8.617138	9.544586	-0.927448	1	1
571	1	3	GNN	-7.2991705	-10.335094	3.0359235	0	0
598	1	3	GNN	-8.911627	-7.235923	-1.6757039999999996	0	0
600	1	3	GNN	-7.911209	-8.389305	0.47809599999999985	0	0
606	1	3	GNN	-8.538893	-8.967302	0.42840900000000026	0	0
607	1	3	GNN	-8.719284	-8.852114	0.13283000000000023	0	0
609	1	3	GNN	-8.538893	-8.114117	-0.4247759999999996	0	0
613	1	3	GNN	-2.8103404	-5.2546453	2.4443049	0	0
620	1	3	GNN	-9.985035	-8.49748	-1.4875550000000004	0	0
622	1	3	GNN	11.850297	11.234515	0.6157819999999994	1	1
624	1	3	GNN	9.809491	10.270483	-0.46099200000000096	1	1
650	1	3	GNN	8.645655	10.437876	-1.7922209999999996	1	1
653	1	3	GNN	11.366404	8.313273	3.0531309999999987	1	1
657	1	3	GNN	10.206749	8.012357	2.1943920000000006	1	1
659	1	3	GNN	12.287072	13.617954	-1.330881999999999	1	1
661	1	3	GNN	9.738947	9.6564245	0.08252249999999961	1	1
663	1	3	GNN	9.964145	11.027152	-1.063006999999999	1	1
667	1	3	GNN	14.634608	11.239075	3.3955330000000004	1	1
670	1	3	GNN	-13.34199	-13.046011	-0.2959789999999991	0	0
674	1	3	GNN	-13.34199	-13.059906	-0.28208399999999934	0	0
692	1	3	GNN	1.5603135	-3.3917658	4.952079299999999	1	0
2	1	3	gb	9.081852728	13.353416287479844	-4.271563559479844	1	1
40	1	3	gb	-12.07458915	-13.962982406808564	1.8883932568085644	0	0
49	1	3	gb	9.234156144	9.587840504068645	-0.35368436006864457	1	1
59	1	3	gb	-9.234156144	-8.052104300055747	-1.1820518439442527	0	0
78	1	3	gb	-12.72837021	-10.77627654654584	-1.9520936634541588	0	0
79	1	3	gb	-14.6623256	-8.820980785252154	-5.841344814747847	0	0
100	1	3	gb	-7.91120897	-6.513681809417087	-1.3975271605829125	0	0
101	1	3	gb	-7.91120897	-7.142871485216869	-0.7683374847831308	0	0
104	1	3	gb	-7.91120897	-7.462516402538199	-0.44869256746180053	0	0
108	1	3	gb	8.538892518	5.741674217944112	2.7972183000558886	1	1
112	1	3	gb	6.562172934	6.6563527253855534	-0.0941797913855531	1	1
126	1	3	gb	-9.809491361	-9.624503465767605	-0.18498789523239445	0	0
146	1	3	gb	-11.20012525	-9.158393500836796	-2.041731749163203	0	0
148	1	3	gb	-12.34630897	-11.022601199654874	-1.323707770345127	0	0
150	1	3	gb	-11.58218649	-9.25084731215822	-2.3313391778417802	0	0
151	1	3	gb	-11.58218649	-9.619195382591212	-1.9629911074087882	0	0
172	1	3	gb	-10.45666216	-8.36084137370518	-2.095820786294821	0	0
175	1	3	gb	-12.34630897	-12.986327912258917	0.6400189422589158	0	0
220	1	3	gb	-9.081852728	-9.21316394497582	0.1313112169758206	0	0
237	1	3	gb	7.299170523	5.486394030829035	1.8127764921709648	1	1
241	1	3	gb	7.299170523	7.984559863350656	-0.6853893403506559	1	1
243	1	3	gb	-6.817011582	5.123326821191184	-11.940338403191184	0	1
246	1	3	gb	6.820968473	10.898691637729266	-4.077723164729266	1	1
253	1	3	gb	11.39115587	5.14902486849892	6.242131001501081	1	1
258	1	3	gb	8.911626353	8.182328849091634	0.7292975039083665	1	1
275	1	3	gb	8.538892518	8.675217860973694	-0.13632534297369325	1	1
287	1	3	gb	-6.750139815	-7.911671355205009	1.1615315402050088	0	0
306	1	3	gb	-11.36640398	-13.04376155387957	1.6773575738795703	0	0
308	1	3	gb	5.735427358	8.635717938436388	-2.900290580436388	1	1
324	1	3	gb	-13.49249269	-12.868606644131312	-0.623886045868689	0	0
347	1	3	gb	8.222192162	7.052167983948226	1.1700241780517748	1	1
348	1	3	gb	1.961655384	5.858620791823451	-3.8969654078234512	1	1
391	1	3	gb	9.809491361	9.629825928091124	0.17966543290887493	1	1
396	1	3	gb	7.049324582	9.701334695560568	-2.6520101135605687	1	1
428	1	3	gb	-6.227925688	-7.0498247004056545	0.8218990124056544	0	0
429	1	3	gb	-7.573368874	-7.762472872792237	0.1891039987922376	0	0
444	1	3	gb	-6.562172934	-7.956947196861552	1.394774262861552	0	0
447	1	3	gb	11.24328864	14.211748702316664	-2.968460062316664	1	1
497	1	3	gb	4.556627068	10.23635601231144	-5.67972894431144	1	1
512	1	3	gb	6.498485048	6.5183330303467155	-0.019847982346715476	1	1
514	1	3	gb	3.908343849	6.988850207795501	-3.080506358795501	1	1
515	1	3	gb	8.803131804	7.096130423464759	1.7070013805352406	1	1
520	1	3	gb	-7.640948096	-7.1456251277576195	-0.4953229682423803	0	0
531	1	3	gb	9.081852728	12.237116202487098	-3.155263474487098	1	1
533	1	3	gb	13.1219342	13.029338980024574	0.09259521997542564	1	1
541	1	3	gb	2.657753029	10.936006430714109	-8.278253401714109	1	1
542	1	3	gb	11.39115587	9.476596447109769	1.9145594228902318	1	1
556	1	3	gb	9.647698662	6.641317008245495	3.006381653754505	1	1
557	1	3	gb	-7.299170523	-7.470612453186819	0.17144193018681886	0	0
563	1	3	gb	8.617138025	9.424621320111267	-0.8074832951112683	1	1
571	1	3	gb	-7.299170523	-8.585387922582786	1.2862173995827861	0	0
598	1	3	gb	-8.911626353	-8.16404640795258	-0.7475799450474216	0	0
600	1	3	gb	-7.91120897	-8.888188800615351	0.9769798306153517	0	0
606	1	3	gb	-8.538892518	-7.7079384423706285	-0.8309540756293723	0	0
607	1	3	gb	-8.719284457	-8.941125647983057	0.22184119098305644	0	0
609	1	3	gb	-8.538892518	-8.494855400479008	-0.04403711752099326	0	0
613	1	3	gb	-2.810340399	-9.940787577350129	7.130447178350129	0	0
620	1	3	gb	-9.98503458	-9.837136432851375	-0.14789814714862537	0	0
622	1	3	gb	11.85029667	13.580832712031112	-1.7305360420311118	1	1
624	1	3	gb	9.809491361	12.131130178522366	-2.3216388175223663	1	1
650	1	3	gb	8.645655107	10.75718983794263	-2.11153473094263	1	1
653	1	3	gb	11.36640398	-6.834996949193099	18.2014009291931	1	0
657	1	3	gb	10.20674927	10.472938581498376	-0.2661893114983762	1	1
659	1	3	gb	12.28707221	13.491379078601769	-1.204306868601769	1	1
661	1	3	gb	9.738947383	10.256776048553563	-0.517828665553564	1	1
663	1	3	gb	9.964145147	10.641007010044854	-0.676861863044854	1	1
667	1	3	gb	14.63460821	13.895881144351629	0.7387270656483711	1	1
670	1	3	gb	-13.34199012	-11.380566383293482	-1.961423736706518	0	0
674	1	3	gb	-13.34199012	-12.25594280137406	-1.0860473186259405	0	0
718	1	3	gb	1.560313504	-3.78237703718961	5.34269054118961	1	0
2	1	4	GNN	9.081853	10.364493	-1.282639999999999	1	1
40	1	4	GNN	-12.074589	-9.227064	-2.847524999999999	0	0
49	1	4	GNN	9.234157	7.7698092	1.4643477999999996	1	1
59	1	4	GNN	-9.234157	-8.974542	-0.25961500000000015	0	0
78	1	4	GNN	-12.728371	-10.970226	-1.758144999999999	0	0
79	1	4	GNN	-14.662326	-10.614186	-4.04814	0	0
100	1	4	GNN	-7.911209	-5.6995993	-2.2116097000000003	0	0
101	1	4	GNN	-7.911209	-7.6759834	-0.2352256000000006	0	0
104	1	4	GNN	-7.911209	-8.24006	0.32885099999999934	0	0
108	1	4	GNN	8.538893	1.9934046	6.5454884	1	1
112	1	4	GNN	6.562173	3.716395	2.8457779999999997	1	1
126	1	4	GNN	-9.809491	-12.5366335	2.727142500000001	0	0
146	1	4	GNN	-11.200126	-9.9847555	-1.2153704999999988	0	0
148	1	4	GNN	-12.346309	-12.5049925	0.15868350000000042	0	0
150	1	4	GNN	-11.582187	-10.701801	-0.8803859999999997	0	0
151	1	4	GNN	-11.582187	-10.992099	-0.5900879999999997	0	0
172	1	4	GNN	-10.456662	-10.546332	0.08966999999999992	0	0
175	1	4	GNN	-12.346309	-10.822467	-1.5238420000000001	0	0
220	1	4	GNN	-9.081853	-8.701346	-0.3805070000000015	0	0
237	1	4	GNN	7.2991705	8.696347	-1.3971764999999996	1	1
241	1	4	GNN	7.2991705	8.466777	-1.1676065000000007	1	1
243	1	4	GNN	-6.8170114	-2.5226145	-4.294396900000001	0	0
246	1	4	GNN	6.8209686	9.894606	-3.0736374	1	1
253	1	4	GNN	11.391156	10.896002	0.4951540000000012	1	1
258	1	4	GNN	8.911627	8.325759	0.5858679999999996	1	1
275	1	4	GNN	8.538893	9.121712	-0.5828190000000006	1	1
287	1	4	GNN	-6.7501397	-7.3150516	0.5649119000000002	0	0
306	1	4	GNN	-11.366404	-11.562545	0.1961410000000008	0	0
308	1	4	GNN	5.7354274	7.5436563	-1.8082289000000005	1	1
324	1	4	GNN	-13.492493	-11.65833	-1.8341630000000002	0	0
347	1	4	GNN	8.222192	6.601077	1.6211149999999996	1	1
348	1	4	GNN	1.9616554	5.1432357	-3.1815803000000002	1	1
391	1	4	GNN	9.809491	9.8934355	-0.0839445000000012	1	1
396	1	4	GNN	7.0493245	8.096101	-1.0467765000000009	1	1
428	1	4	GNN	-6.227926	-7.4048915	1.1769654999999997	0	0
429	1	4	GNN	-7.573369	-7.083182	-0.4901869999999997	0	0
444	1	4	GNN	-6.562173	-5.974583	-0.5875899999999996	0	0
447	1	4	GNN	11.243289	10.594033	0.6492560000000012	1	1
497	1	4	GNN	4.5566273	7.4104843	-2.8538570000000005	1	1
512	1	4	GNN	6.498485	11.872605	-5.3741200000000005	1	1
514	1	4	GNN	3.9083438	7.45527	-3.5469261999999997	1	1
515	1	4	GNN	8.803132	12.268875	-3.465743	1	1
520	1	4	GNN	-7.6409483	-7.574271	-0.06667729999999938	0	0
531	1	4	GNN	9.081853	8.757518	0.32433500000000137	1	1
533	1	4	GNN	13.121934	8.413843	4.708091	1	1
541	1	4	GNN	2.657753	5.8465753	-3.1888222999999996	1	1
542	1	4	GNN	11.391156	9.274937	2.116219000000001	1	1
556	1	4	GNN	9.647698	9.481215	0.1664829999999995	1	1
557	1	4	GNN	-7.2991705	-5.846044	-1.4531264999999998	0	0
563	1	4	GNN	8.617138	10.134629	-1.5174909999999997	1	1
571	1	4	GNN	-7.2991705	-9.046701	1.7475305000000008	0	0
598	1	4	GNN	-8.911627	-7.2983384	-1.6132885999999997	0	0
600	1	4	GNN	-7.911209	-9.700244	1.7890349999999993	0	0
606	1	4	GNN	-8.538893	-8.496473	-0.0424199999999999	0	0
607	1	4	GNN	-8.719284	-8.49063	-0.22865400000000058	0	0
609	1	4	GNN	-8.538893	-8.790807	0.2519139999999993	0	0
613	1	4	GNN	-2.8103404	-6.7082047	3.8978642999999997	0	0
620	1	4	GNN	-9.985035	-8.207236	-1.777799	0	0
622	1	4	GNN	11.850297	11.870899	-0.02060200000000023	1	1
624	1	4	GNN	9.809491	10.118245	-0.3087540000000004	1	1
650	1	4	GNN	8.645655	10.431367	-1.7857120000000002	1	1
653	1	4	GNN	11.366404	9.309049	2.0573549999999994	1	1
657	1	4	GNN	10.206749	8.076106	2.130643000000001	1	1
659	1	4	GNN	12.287072	13.424641	-1.1375689999999992	1	1
661	1	4	GNN	9.738947	9.109233	0.6297139999999999	1	1
663	1	4	GNN	9.964145	9.480429	0.48371599999999937	1	1
667	1	4	GNN	14.634608	12.14656	2.488048000000001	1	1
670	1	4	GNN	-13.34199	-12.038266	-1.303723999999999	0	0
674	1	4	GNN	-13.34199	-11.875283	-1.4667069999999995	0	0
692	1	4	GNN	1.5603135	-1.4298618	2.9901752999999998	1	0
2	1	4	gb	9.081852728	13.610836100068964	-4.528983372068964	1	1
40	1	4	gb	-12.07458915	-13.666392175702557	1.591803025702557	0	0
49	1	4	gb	9.234156144	9.602940393922582	-0.36878424992258196	1	1
59	1	4	gb	-9.234156144	-8.233713369710133	-1.0004427742898674	0	0
78	1	4	gb	-12.72837021	-9.771273619831918	-2.9570965901680815	0	0
79	1	4	gb	-14.6623256	-8.480665114609597	-6.181660485390404	0	0
100	1	4	gb	-7.91120897	-7.077261580342089	-0.8339473896579106	0	0
101	1	4	gb	-7.91120897	-0.9154372180602592	-6.99577175193974	0	0
104	1	4	gb	-7.91120897	-1.391174085018145	-6.520034884981855	0	0
108	1	4	gb	8.538892518	7.387128717576062	1.1517638004239386	1	1
112	1	4	gb	6.562172934	3.8497125674489734	2.712460366551027	1	1
126	1	4	gb	-9.809491361	-10.71120164469318	0.9017102836931805	0	0
146	1	4	gb	-11.20012525	-9.44916750184986	-1.7509577481501388	0	0
148	1	4	gb	-12.34630897	-10.352794436339629	-1.9935145336603721	0	0
150	1	4	gb	-11.58218649	-6.223357969963127	-5.358828520036873	0	0
151	1	4	gb	-11.58218649	-9.321627885593209	-2.260558604406791	0	0
172	1	4	gb	-10.45666216	-8.349232562247389	-2.1074295977526116	0	0
175	1	4	gb	-12.34630897	-13.366673707359595	1.0203647373595945	0	0
220	1	4	gb	-9.081852728	-9.918773185338152	0.8369204573381523	0	0
237	1	4	gb	7.299170523	2.5382884871057283	4.760882035894271	1	1
241	1	4	gb	7.299170523	8.292914230385252	-0.993743707385252	1	1
243	1	4	gb	-6.817011582	-4.1361343576571485	-2.6808772243428516	0	0
246	1	4	gb	6.820968473	7.121870760960974	-0.30090228796097396	1	1
253	1	4	gb	11.39115587	5.940708452217606	5.450447417782394	1	1
258	1	4	gb	8.911626353	8.25296504850937	0.6586613044906304	1	1
275	1	4	gb	8.538892518	8.498436460270275	0.040456057729725714	1	1
287	1	4	gb	-6.750139815	-8.235440424477906	1.485300609477906	0	0
306	1	4	gb	-11.36640398	-12.9851405533905	1.6187365733905015	0	0
308	1	4	gb	5.735427358	7.053955786952096	-1.3185284289520958	1	1
324	1	4	gb	-13.49249269	-11.64540312153778	-1.84708956846222	0	0
347	1	4	gb	8.222192162	5.769537726338549	2.4526544356614517	1	1
348	1	4	gb	1.961655384	6.338622301324644	-4.376966917324644	1	1
391	1	4	gb	9.809491361	9.693753329572775	0.11573803142722383	1	1
396	1	4	gb	7.049324582	9.681867329252563	-2.6325427472525638	1	1
428	1	4	gb	-6.227925688	-7.0498251219243215	0.8218994339243215	0	0
429	1	4	gb	-7.573368874	-4.289502071956955	-3.283866802043045	0	0
444	1	4	gb	-6.562172934	-6.491159397158766	-0.07101353684123435	0	0
447	1	4	gb	11.24328864	13.22186038826682	-1.9785717482668215	1	1
497	1	4	gb	4.556627068	10.55957913311777	-6.00295206511777	1	1
512	1	4	gb	6.498485048	6.507570995192202	-0.009085947192201793	1	1
514	1	4	gb	3.908343849	6.767283175861697	-2.8589393268616967	1	1
515	1	4	gb	8.803131804	8.838173367847876	-0.03504156384787649	1	1
520	1	4	gb	-7.640948096	-7.424687490109283	-0.21626060589071638	0	0
531	1	4	gb	9.081852728	10.648304092951172	-1.5664513649511722	1	1
533	1	4	gb	13.1219342	13.214463019910887	-0.09252881991088735	1	1
541	1	4	gb	2.657753029	10.275361425075548	-7.617608396075548	1	1
542	1	4	gb	11.39115587	9.7221353458848	1.6690205241152007	1	1
556	1	4	gb	9.647698662	9.769298312845777	-0.12159965084577706	1	1
557	1	4	gb	-7.299170523	-7.660352759410533	0.36118223641053326	0	0
563	1	4	gb	8.617138025	6.634937327397537	1.9822006976024618	1	1
571	1	4	gb	-7.299170523	-9.312376331681572	2.0132058086815716	0	0
598	1	4	gb	-8.911626353	-8.19818671624438	-0.7134396367556217	0	0
600	1	4	gb	-7.91120897	-8.4030384382482	0.4918294682482012	0	0
606	1	4	gb	-8.538892518	-7.961988471011318	-0.576904046988683	0	0
607	1	4	gb	-8.719284457	-8.723173686203872	0.0038892292038710252	0	0
609	1	4	gb	-8.538892518	-8.569418692961923	0.030526174961922337	0	0
613	1	4	gb	-2.810340399	-14.704934858059747	11.894594459059746	0	0
620	1	4	gb	-9.98503458	-10.642574534701115	0.6575399547011145	0	0
622	1	4	gb	11.85029667	13.916174997581468	-2.0658783275814674	1	1
624	1	4	gb	9.809491361	10.87512662091076	-1.0656352599107617	1	1
650	1	4	gb	8.645655107	10.757194537935767	-2.1115394309357676	1	1
653	1	4	gb	11.36640398	-5.953316575382366	17.319720555382364	1	0
657	1	4	gb	10.20674927	10.507344634174803	-0.3005953641748036	1	1
659	1	4	gb	12.28707221	9.94998851386356	2.337083696136439	1	1
661	1	4	gb	9.738947383	9.698481718136732	0.04046566486326775	1	1
663	1	4	gb	9.964145147	10.65041956312064	-0.6862744161206393	1	1
667	1	4	gb	14.63460821	13.80301598849672	0.8315922215032803	1	1
670	1	4	gb	-13.34199012	-11.099335857226375	-2.242654262773625	0	0
674	1	4	gb	-13.34199012	-10.037427996950331	-3.304562123049669	0	0
718	1	4	gb	1.560313504	-3.4939573239682353	5.054270827968235	1	0
2	1	5	GNN	9.081853	9.083304	-0.001450999999999425	1	1
40	1	5	GNN	-12.074589	-6.1010466	-5.9735423999999995	0	0
49	1	5	GNN	9.234157	5.112102	4.122055	1	1
59	1	5	GNN	-9.234157	-9.676867	0.44270999999999994	0	0
78	1	5	GNN	-12.728371	-13.064106	0.33573500000000145	0	0
79	1	5	GNN	-14.662326	-12.806764	-1.8555620000000008	0	0
100	1	5	GNN	-7.911209	-3.7208958	-4.1903132	0	0
101	1	5	GNN	-7.911209	-10.769067	2.8578579999999993	0	0
104	1	5	GNN	-7.911209	-11.082157	3.170948	0	0
108	1	5	GNN	8.538893	5.75453	2.784363	1	1
112	1	5	GNN	6.562173	4.363872	2.198301	1	1
126	1	5	GNN	-9.809491	-12.29747	2.487979000000001	0	0
146	1	5	GNN	-11.200126	-11.166742	-0.03338399999999986	0	0
148	1	5	GNN	-12.346309	-12.223849	-0.12246000000000024	0	0
150	1	5	GNN	-11.582187	-10.954965	-0.6272219999999997	0	0
151	1	5	GNN	-11.582187	-11.336042	-0.2461449999999985	0	0
172	1	5	GNN	-10.456662	-10.867745	0.41108299999999964	0	0
175	1	5	GNN	-12.346309	-10.796573	-1.5497359999999993	0	0
220	1	5	GNN	-9.081853	-9.265706	0.18385299999999916	0	0
237	1	5	GNN	7.2991705	6.0765467	1.2226238	1	1
241	1	5	GNN	7.2991705	-1.4144654	8.7136359	1	0
243	1	5	GNN	-6.8170114	-2.9844868	-3.8325246	0	0
246	1	5	GNN	6.8209686	8.212881	-1.3919123999999998	1	1
253	1	5	GNN	11.391156	11.31148	0.07967600000000097	1	1
258	1	5	GNN	8.911627	7.6450915	1.266535499999999	1	1
275	1	5	GNN	8.538893	8.678977	-0.14008399999999988	1	1
287	1	5	GNN	-6.7501397	-8.597701	1.8475613000000006	0	0
306	1	5	GNN	-11.366404	-12.064074	0.6976700000000005	0	0
308	1	5	GNN	5.7354274	4.9289207	0.8065066999999999	1	1
324	1	5	GNN	-13.492493	-13.1641	-0.32839300000000016	0	0
347	1	5	GNN	8.222192	6.7686763	1.4535156999999996	1	1
348	1	5	GNN	1.9616554	4.0486155	-2.0869601000000007	1	1
391	1	5	GNN	9.809491	6.7498083	3.0596826999999998	1	1
396	1	5	GNN	7.0493245	7.4956255	-0.44630100000000006	1	1
428	1	5	GNN	-6.227926	-7.18339	0.9554640000000001	0	0
429	1	5	GNN	-7.573369	-6.691886	-0.8814829999999994	0	0
444	1	5	GNN	-6.562173	-2.353801	-4.208372	0	0
447	1	5	GNN	11.243289	11.128217	0.1150720000000014	1	1
497	1	5	GNN	4.5566273	5.378785	-0.8221577	1	1
512	1	5	GNN	6.498485	8.819834	-2.3213490000000006	1	1
514	1	5	GNN	3.9083438	6.7243977	-2.8160539	1	1
515	1	5	GNN	8.803132	9.854709	-1.051577	1	1
520	1	5	GNN	-7.6409483	-9.255029	1.6140807000000006	0	0
531	1	5	GNN	9.081853	5.7166553	3.3651977000000004	1	1
533	1	5	GNN	13.121934	5.712382	7.409552	1	1
541	1	5	GNN	2.657753	6.866712	-4.208959	1	1
542	1	5	GNN	11.391156	8.076996	3.314160000000001	1	1
556	1	5	GNN	9.647698	7.82187	1.8258280000000005	1	1
557	1	5	GNN	-7.2991705	-6.400884	-0.8982865000000002	0	0
563	1	5	GNN	8.617138	8.970469	-0.35333099999999895	1	1
571	1	5	GNN	-7.2991705	-3.848281	-3.4508894999999997	0	0
598	1	5	GNN	-8.911627	-7.830696	-1.0809309999999996	0	0
600	1	5	GNN	-7.911209	-8.610698	0.6994889999999989	0	0
606	1	5	GNN	-8.538893	-9.416808	0.8779149999999998	0	0
607	1	5	GNN	-8.719284	-9.451421	0.7321369999999998	0	0
609	1	5	GNN	-8.538893	-10.082335	1.5434420000000006	0	0
613	1	5	GNN	-2.8103404	-8.913967	6.1036266	0	0
620	1	5	GNN	-9.985035	-7.871121	-2.1139140000000003	0	0
622	1	5	GNN	11.850297	10.279832	1.5704649999999987	1	1
624	1	5	GNN	9.809491	10.603269	-0.7937779999999997	1	1
650	1	5	GNN	8.645655	9.640468	-0.9948130000000006	1	1
653	1	5	GNN	11.366404	7.9636164	3.402787599999999	1	1
657	1	5	GNN	10.206749	6.333966	3.872783	1	1
659	1	5	GNN	12.287072	12.072547	0.21452500000000008	1	1
661	1	5	GNN	9.738947	9.121653	0.6172939999999993	1	1
663	1	5	GNN	9.964145	7.8052425	2.1589025	1	1
667	1	5	GNN	14.634608	8.97902	5.655588	1	1
670	1	5	GNN	-13.34199	-10.861673	-2.4803169999999994	0	0
674	1	5	GNN	-13.34199	-10.66104	-2.6809499999999993	0	0
692	1	5	GNN	1.5603135	-5.827063	7.3873765	1	0
2	1	5	gb	9.081852728	13.085974120131809	-4.004121392131809	1	1
40	1	5	gb	-12.07458915	-13.008376668721503	0.9337875187215037	0	0
49	1	5	gb	9.234156144	8.916476417962132	0.3176797260378681	1	1
59	1	5	gb	-9.234156144	-7.457458656875366	-1.7766974871246344	0	0
78	1	5	gb	-12.72837021	-10.929455255648048	-1.798914954351952	0	0
79	1	5	gb	-14.6623256	-11.370173979165322	-3.2921516208346784	0	0
100	1	5	gb	-7.91120897	-7.270165956328308	-0.641043013671692	0	0
101	1	5	gb	-7.91120897	-7.013480016845449	-0.8977289531545507	0	0
104	1	5	gb	-7.91120897	-6.991571701746637	-0.9196372682533624	0	0
108	1	5	gb	8.538892518	5.90053457836705	2.638357939632951	1	1
112	1	5	gb	6.562172934	6.151877932047589	0.4102950019524112	1	1
126	1	5	gb	-9.809491361	-9.919164555117964	0.10967319411796517	0	0
146	1	5	gb	-11.20012525	-8.789424752602033	-2.4107004973979667	0	0
148	1	5	gb	-12.34630897	-12.18183039125467	-0.16447857874533156	0	0
150	1	5	gb	-11.58218649	-5.026629746757751	-6.555556743242248	0	0
151	1	5	gb	-11.58218649	-9.383429877436468	-2.198756612563532	0	0
172	1	5	gb	-10.45666216	-8.331040094966058	-2.1256220650339426	0	0
175	1	5	gb	-12.34630897	-10.35946165057564	-1.9868473194243617	0	0
220	1	5	gb	-9.081852728	-9.71470172636821	0.6328489983682104	0	0
237	1	5	gb	7.299170523	8.30841284701255	-1.0092423240125497	1	1
241	1	5	gb	7.299170523	5.234293668036839	2.0648768549631606	1	1
243	1	5	gb	-6.817011582	-9.451528280004911	2.6345166980049113	0	0
246	1	5	gb	6.820968473	7.143228161194096	-0.3222596881940962	1	1
253	1	5	gb	11.39115587	9.71504478084463	1.6761110891553699	1	1
258	1	5	gb	8.911626353	8.074633067895798	0.836993285104203	1	1
275	1	5	gb	8.538892518	8.450086714420898	0.08880580357910262	1	1
287	1	5	gb	-6.750139815	-8.029778887573473	1.279639072573473	0	0
306	1	5	gb	-11.36640398	-13.097982549494157	1.7315785694941574	0	0
308	1	5	gb	5.735427358	7.752399674418366	-2.016972316418366	1	1
324	1	5	gb	-13.49249269	-11.337355317519195	-2.155137372480805	0	0
347	1	5	gb	8.222192162	6.867039424247311	1.3551527377526895	1	1
348	1	5	gb	1.961655384	11.534770446605036	-9.573115062605035	1	1
391	1	5	gb	9.809491361	8.839622959131031	0.9698684018689683	1	1
396	1	5	gb	7.049324582	8.930254648468647	-1.8809300664686477	1	1
428	1	5	gb	-6.227925688	-7.049836946069122	0.8219112580691217	0	0
429	1	5	gb	-7.573368874	-5.449501650875018	-2.123867223124982	0	0
444	1	5	gb	-6.562172934	-8.190715268595541	1.628542334595541	0	0
447	1	5	gb	11.24328864	14.775138194380194	-3.5318495543801944	1	1
497	1	5	gb	4.556627068	7.1766911748394655	-2.6200641068394654	1	1
512	1	5	gb	6.498485048	6.561165247492007	-0.0626801994920072	1	1
514	1	5	gb	3.908343849	6.415673113290549	-2.5073292642905494	1	1
515	1	5	gb	8.803131804	12.620497421659197	-3.8173656176591972	1	1
520	1	5	gb	-7.640948096	-7.860345079976213	0.2193969839762131	0	0
531	1	5	gb	9.081852728	6.651577447535892	2.430275280464107	1	1
533	1	5	gb	13.1219342	9.19188505869974	3.9300491413002607	1	1
541	1	5	gb	2.657753029	10.112454329416954	-7.454701300416954	1	1
542	1	5	gb	11.39115587	9.187844404891754	2.2033114651082464	1	1
556	1	5	gb	9.647698662	7.260983575545138	2.3867150864548616	1	1
557	1	5	gb	-7.299170523	-8.05979932385678	0.7606288008567796	0	0
563	1	5	gb	8.617138025	6.958358654130624	1.6587793708693752	1	1
571	1	5	gb	-7.299170523	-5.043893014180872	-2.2552775088191277	0	0
598	1	5	gb	-8.911626353	-8.246428169346345	-0.665198183653656	0	0
600	1	5	gb	-7.91120897	-8.580790371047877	0.6695814010478776	0	0
606	1	5	gb	-8.538892518	-8.26579544671275	-0.2730970712872516	0	0
607	1	5	gb	-8.719284457	-8.645281336512003	-0.07400312048799762	0	0
609	1	5	gb	-8.538892518	-8.616234708508271	0.07734219050827029	0	0
613	1	5	gb	-2.810340399	-8.010899447614007	5.200559048614006	0	0
620	1	5	gb	-9.98503458	-8.018065528651437	-1.9669690513485634	0	0
622	1	5	gb	11.85029667	14.34821055227429	-2.4979138822742897	1	1
624	1	5	gb	9.809491361	8.450418828263647	1.3590725327363522	1	1
650	1	5	gb	8.645655107	10.757208483238673	-2.111553376238673	1	1
653	1	5	gb	11.36640398	-5.886300692742206	17.252704672742205	1	0
657	1	5	gb	10.20674927	9.745387942592371	0.46136132740762825	1	1
659	1	5	gb	12.28707221	13.492479513281364	-1.2054073032813637	1	1
661	1	5	gb	9.738947383	10.15356885080299	-0.41462146780299136	1	1
663	1	5	gb	9.964145147	10.74295693006628	-0.7788117830662795	1	1
667	1	5	gb	14.63460821	14.266688971561727	0.36791923843827234	1	1
670	1	5	gb	-13.34199012	-11.41127524271378	-1.9307148772862206	0	0
674	1	5	gb	-13.34199012	-11.269812251941838	-2.072177868058162	0	0
718	1	5	gb	1.560313504	-4.893057655184802	6.453371159184802	1	0
2	1	6	GNN	9.081853	4.0674753	5.014377700000001	1	1
40	1	6	GNN	-12.074589	-12.903625	0.8290360000000003	0	0
49	1	6	GNN	9.234157	4.948683	4.285474	1	1
59	1	6	GNN	-9.234157	-9.345842	0.11168499999999959	0	0
78	1	6	GNN	-12.728371	-11.989943	-0.738427999999999	0	0
79	1	6	GNN	-14.662326	-11.751257	-2.9110689999999995	0	0
100	1	6	GNN	-7.911209	-6.6756115	-1.2355975000000008	0	0
101	1	6	GNN	-7.911209	-8.110245	0.19903600000000043	0	0
104	1	6	GNN	-7.911209	-9.24488	1.3336709999999998	0	0
108	1	6	GNN	8.538893	4.206249	4.332644	1	1
112	1	6	GNN	6.562173	5.045439	1.5167339999999996	1	1
126	1	6	GNN	-9.809491	-12.930555	3.1210640000000005	0	0
146	1	6	GNN	-11.200126	-10.416473	-0.7836529999999993	0	0
148	1	6	GNN	-12.346309	-11.74383	-0.6024789999999989	0	0
150	1	6	GNN	-11.582187	-12.040874	0.4586870000000012	0	0
151	1	6	GNN	-11.582187	-12.095291	0.5131040000000002	0	0
172	1	6	GNN	-10.456662	-10.284143	-0.17251899999999942	0	0
175	1	6	GNN	-12.346309	-11.421934	-0.9243749999999995	0	0
220	1	6	GNN	-9.081853	-10.326106	1.2442529999999987	0	0
237	1	6	GNN	7.2991705	10.274437	-2.975266500000001	1	1
241	1	6	GNN	7.2991705	8.235428	-0.9362575000000009	1	1
243	1	6	GNN	-6.8170114	-9.382887	2.5658756	0	0
246	1	6	GNN	6.8209686	6.2648582	0.5561103999999997	1	1
253	1	6	GNN	11.391156	11.401451	-0.010294999999999277	1	1
258	1	6	GNN	8.911627	7.7423744	1.1692525999999992	1	1
275	1	6	GNN	8.538893	8.1768875	0.3620055000000004	1	1
287	1	6	GNN	-6.7501397	-8.044619	1.2944793000000008	0	0
306	1	6	GNN	-11.366404	-14.68367	3.317266	0	0
308	1	6	GNN	5.7354274	4.6160946	1.1193327999999996	1	1
324	1	6	GNN	-13.492493	-12.547211	-0.9452819999999988	0	0
347	1	6	GNN	8.222192	6.0924635	2.1297284999999997	1	1
348	1	6	GNN	1.9616554	3.9871094	-2.025454	1	1
391	1	6	GNN	9.809491	9.5042925	0.3051984999999995	1	1
396	1	6	GNN	7.0493245	9.256137	-2.2068125000000007	1	1
428	1	6	GNN	-6.227926	-8.963419	2.735493	0	0
429	1	6	GNN	-7.573369	-9.038057	1.4646880000000007	0	0
444	1	6	GNN	-6.562173	-7.3510103	0.7888373000000009	0	0
447	1	6	GNN	11.243289	13.162208	-1.918918999999999	1	1
497	1	6	GNN	4.5566273	5.5631704	-1.0065431	1	1
512	1	6	GNN	6.498485	10.217908	-3.719423	1	1
514	1	6	GNN	3.9083438	6.634515	-2.7261712000000005	1	1
515	1	6	GNN	8.803132	9.429214	-0.6260820000000002	1	1
520	1	6	GNN	-7.6409483	-8.576337	0.9353887000000007	0	0
531	1	6	GNN	9.081853	8.735176	0.34667700000000146	1	1
533	1	6	GNN	13.121934	8.888796	4.233138	1	1
541	1	6	GNN	2.657753	4.039254	-1.3815009999999996	1	1
542	1	6	GNN	11.391156	9.231203	2.159953	1	1
556	1	6	GNN	9.647698	8.662549	0.9851489999999998	1	1
557	1	6	GNN	-7.2991705	-7.6209526	0.32178210000000007	0	0
563	1	6	GNN	8.617138	8.91624	-0.29910199999999953	1	1
571	1	6	GNN	-7.2991705	-10.48894	3.1897694999999997	0	0
598	1	6	GNN	-8.911627	-7.411689	-1.4999379999999993	0	0
600	1	6	GNN	-7.911209	-8.249478	0.3382689999999995	0	0
606	1	6	GNN	-8.538893	-9.1860695	0.6471765000000005	0	0
607	1	6	GNN	-8.719284	-8.803194	0.08390999999999948	0	0
609	1	6	GNN	-8.538893	-8.550513	0.01162000000000063	0	0
613	1	6	GNN	-2.8103404	-4.8582726	2.0479322000000004	0	0
620	1	6	GNN	-9.985035	-9.633654	-0.35138099999999994	0	0
622	1	6	GNN	11.850297	11.807161	0.04313599999999873	1	1
624	1	6	GNN	9.809491	9.182812	0.6266789999999993	1	1
650	1	6	GNN	8.645655	9.230103	-0.5844480000000001	1	1
653	1	6	GNN	11.366404	7.5937567	3.772647299999999	1	1
657	1	6	GNN	10.206749	7.7096825	2.4970665	1	1
659	1	6	GNN	12.287072	13.849672	-1.5625999999999998	1	1
661	1	6	GNN	9.738947	12.174202	-2.4352549999999997	1	1
663	1	6	GNN	9.964145	10.103156	-0.139011	1	1
667	1	6	GNN	14.634608	11.685151	2.9494570000000007	1	1
670	1	6	GNN	-13.34199	-13.462021	0.12003100000000089	0	0
674	1	6	GNN	-13.34199	-13.3496475	0.007657500000000539	0	0
692	1	6	GNN	1.5603135	-4.00976	5.5700734999999995	1	0
2	1	6	gb	9.081852728	12.506923089266438	-3.425070361266439	1	1
40	1	6	gb	-12.07458915	-13.349299353504854	1.2747102035048545	0	0
49	1	6	gb	9.234156144	8.818176228336139	0.4159799156638613	1	1
59	1	6	gb	-9.234156144	-8.620431438709206	-0.6137247052907941	0	0
78	1	6	gb	-12.72837021	-11.49750644400949	-1.2308637659905095	0	0
79	1	6	gb	-14.6623256	-11.48335547597508	-3.1789701240249215	0	0
100	1	6	gb	-7.91120897	-5.73374632193132	-2.17746264806868	0	0
101	1	6	gb	-7.91120897	-7.7499336387140785	-0.1612753312859212	0	0
104	1	6	gb	-7.91120897	-7.704060731420906	-0.20714823857909348	0	0
108	1	6	gb	8.538892518	6.613120152113768	1.9257723658862327	1	1
112	1	6	gb	6.562172934	7.016155450872578	-0.4539825168725775	1	1
126	1	6	gb	-9.809491361	-10.507574805805852	0.698083444805853	0	0
146	1	6	gb	-11.20012525	-9.722638334243763	-1.477486915756236	0	0
148	1	6	gb	-12.34630897	-9.240421711878302	-3.105887258121699	0	0
150	1	6	gb	-11.58218649	-9.578166731827285	-2.0040197581727153	0	0
151	1	6	gb	-11.58218649	-12.646579661080905	1.064393171080905	0	0
172	1	6	gb	-10.45666216	-8.696896651799609	-1.7597655082003918	0	0
175	1	6	gb	-12.34630897	-13.173683677146249	0.8273747071462481	0	0
220	1	6	gb	-9.081852728	-10.531355813373969	1.4495030853739692	0	0
237	1	6	gb	7.299170523	7.852485285759905	-0.5533147627599053	1	1
241	1	6	gb	7.299170523	10.459147093683784	-3.159976570683784	1	1
243	1	6	gb	-6.817011582	-4.74906569289757	-2.06794588910243	0	0
246	1	6	gb	6.820968473	7.450142475530119	-0.6291740025301191	1	1
253	1	6	gb	11.39115587	6.130681546749385	5.260474323250615	1	1
258	1	6	gb	8.911626353	8.105594645779028	0.8060317072209724	1	1
275	1	6	gb	8.538892518	8.835557534979625	-0.2966650169796239	1	1
287	1	6	gb	-6.750139815	-7.5384172208928995	0.7882774058928996	0	0
306	1	6	gb	-11.36640398	-13.310140284183715	1.943736304183716	0	0
308	1	6	gb	5.735427358	6.9831524961073885	-1.2477251381073886	1	1
324	1	6	gb	-13.49249269	-9.378388786210468	-4.114103903789532	0	0
347	1	6	gb	8.222192162	6.021764263833258	2.200427898166743	1	1
348	1	6	gb	1.961655384	5.76312987268131	-3.8014744886813094	1	1
391	1	6	gb	9.809491361	9.917955193464202	-0.10846383246420288	1	1
396	1	6	gb	7.049324582	9.652568424609289	-2.603243842609289	1	1
428	1	6	gb	-6.227925688	-7.0498158847323	0.8218901967322996	0	0
429	1	6	gb	-7.573368874	-9.245245014743176	1.6718761407431764	0	0
444	1	6	gb	-6.562172934	-7.673615602512952	1.111442668512952	0	0
447	1	6	gb	11.24328864	14.727012093942475	-3.483723453942476	1	1
497	1	6	gb	4.556627068	12.37321802354264	-7.816590955542639	1	1
512	1	6	gb	6.498485048	6.572810715276307	-0.07432566727630707	1	1
514	1	6	gb	3.908343849	6.967797413213062	-3.059453564213062	1	1
515	1	6	gb	8.803131804	6.6342165990248905	2.168915204975109	1	1
520	1	6	gb	-7.640948096	-8.064748478056046	0.4238003820560463	0	0
531	1	6	gb	9.081852728	13.745836035325704	-4.663983307325704	1	1
533	1	6	gb	13.1219342	13.46811616209387	-0.3461819620938691	1	1
541	1	6	gb	2.657753029	9.869020478753146	-7.211267449753146	1	1
542	1	6	gb	11.39115587	9.720728301443955	1.670427568556045	1	1
556	1	6	gb	9.647698662	6.726315839692809	2.9213828223071907	1	1
557	1	6	gb	-7.299170523	-6.45202889922795	-0.8471416237720497	0	0
563	1	6	gb	8.617138025	6.671378846932055	1.9457591780679442	1	1
571	1	6	gb	-7.299170523	-5.1954679550531395	-2.1037025679468604	0	0
598	1	6	gb	-8.911626353	-8.159809624734997	-0.7518167282650037	0	0
600	1	6	gb	-7.91120897	-8.241767762890928	0.3305587928909288	0	0
606	1	6	gb	-8.538892518	-8.45029131199817	-0.0886012060018313	0	0
607	1	6	gb	-8.719284457	-8.474902008863934	-0.2443824481360668	0	0
609	1	6	gb	-8.538892518	-8.356792022093648	-0.18210049590635258	0	0
613	1	6	gb	-2.810340399	-9.668231266859673	6.857890867859672	0	0
620	1	6	gb	-9.98503458	-10.009936765258024	0.024902185258023124	0	0
622	1	6	gb	11.85029667	13.690367135696404	-1.840070465696403	1	1
624	1	6	gb	9.809491361	10.817082866000648	-1.007591505000649	1	1
650	1	6	gb	8.645655107	10.757205328741875	-2.111550221741876	1	1
653	1	6	gb	11.36640398	-2.7391017680845264	14.105505748084525	1	0
657	1	6	gb	10.20674927	9.643986027793163	0.5627632422068363	1	1
659	1	6	gb	12.28707221	11.81739023884302	0.4696819711569802	1	1
661	1	6	gb	9.738947383	9.767221811575858	-0.028274428575858934	1	1
663	1	6	gb	9.964145147	9.982072074198738	-0.01792692719873834	1	1
667	1	6	gb	14.63460821	14.522762975337546	0.11184523466245366	1	1
670	1	6	gb	-13.34199012	-11.980281495289358	-1.3617086247106425	0	0
674	1	6	gb	-13.34199012	-12.0353469666819	-1.3066431533181007	0	0
718	1	6	gb	1.560313504	-3.05180148404032	4.61211498804032	1	0
2	1	7	GNN	9.081853	1.5601455	7.521707500000001	1	1
40	1	7	GNN	-12.074589	-10.24686	-1.8277289999999997	0	0
49	1	7	GNN	9.234157	5.305708	3.9284489999999996	1	1
59	1	7	GNN	-9.234157	-9.594765	0.36060800000000093	0	0
78	1	7	GNN	-12.728371	-11.079834	-1.6485369999999993	0	0
79	1	7	GNN	-14.662326	-10.698288	-3.9640380000000004	0	0
100	1	7	GNN	-7.911209	-5.7642617	-2.146947300000001	0	0
101	1	7	GNN	-7.911209	-8.179082	0.2678729999999989	0	0
104	1	7	GNN	-7.911209	-8.687451	0.776241999999999	0	0
108	1	7	GNN	8.538893	4.005987	4.532906	1	1
112	1	7	GNN	6.562173	4.5084577	2.0537152999999995	1	1
126	1	7	GNN	-9.809491	-12.036068	2.2265770000000007	0	0
146	1	7	GNN	-11.200126	-9.604585	-1.595540999999999	0	0
148	1	7	GNN	-12.346309	-10.613951	-1.7323579999999996	0	0
150	1	7	GNN	-11.582187	-9.487523	-2.094664	0	0
151	1	7	GNN	-11.582187	-9.4102	-2.1719869999999997	0	0
172	1	7	GNN	-10.456662	-9.713728	-0.742934	0	0
175	1	7	GNN	-12.346309	-10.125731	-2.2205779999999997	0	0
220	1	7	GNN	-9.081853	-9.093239	0.011385999999999896	0	0
237	1	7	GNN	7.2991705	5.155096	2.1440744999999994	1	1
241	1	7	GNN	7.2991705	8.187299	-0.8881284999999997	1	1
243	1	7	GNN	-6.8170114	-9.477975	2.6609636000000005	0	0
246	1	7	GNN	6.8209686	0.6024827	6.218485899999999	1	1
253	1	7	GNN	11.391156	9.545066	1.8460900000000002	1	1
258	1	7	GNN	8.911627	8.090013	0.8216139999999985	1	1
275	1	7	GNN	8.538893	9.378427	-0.8395340000000004	1	1
287	1	7	GNN	-6.7501397	-7.9229827	1.1728430000000003	0	0
306	1	7	GNN	-11.366404	-12.350855	0.984451	0	0
308	1	7	GNN	5.7354274	5.1453795	0.5900479000000001	1	1
324	1	7	GNN	-13.492493	-10.699074	-2.793419	0	0
347	1	7	GNN	8.222192	5.8431377	2.3790543	1	1
348	1	7	GNN	1.9616554	1.6843667	0.27728869999999994	1	1
391	1	7	GNN	9.809491	8.5590725	1.2504185000000003	1	1
396	1	7	GNN	7.0493245	7.8357534	-0.7864288999999998	1	1
428	1	7	GNN	-6.227926	-7.6617627	1.4338366999999996	0	0
429	1	7	GNN	-7.573369	-7.769726	0.19635700000000078	0	0
444	1	7	GNN	-6.562173	-7.4603534	0.8981804000000002	0	0
447	1	7	GNN	11.243289	10.203299	1.0399900000000013	1	1
497	1	7	GNN	4.5566273	4.6023836	-0.04575629999999986	1	1
512	1	7	GNN	6.498485	11.669099	-5.170614	1	1
514	1	7	GNN	3.9083438	7.7228193	-3.8144755000000004	1	1
515	1	7	GNN	8.803132	11.009149	-2.206017000000001	1	1
520	1	7	GNN	-7.6409483	-6.924632	-0.7163162999999999	0	0
531	1	7	GNN	9.081853	7.683412	1.398441000000001	1	1
533	1	7	GNN	13.121934	8.367647	4.754287	1	1
541	1	7	GNN	2.657753	5.540717	-2.882964	1	1
542	1	7	GNN	11.391156	8.162587	3.2285690000000002	1	1
556	1	7	GNN	9.647698	7.4511347	2.1965633	1	1
557	1	7	GNN	-7.2991705	-6.743948	-0.5552225000000002	0	0
563	1	7	GNN	8.617138	8.765886	-0.14874799999999944	1	1
571	1	7	GNN	-7.2991705	-5.647606	-1.6515645	0	0
598	1	7	GNN	-8.911627	-7.437793	-1.4738339999999992	0	0
600	1	7	GNN	-7.911209	-7.7006655	-0.2105435	0	0
606	1	7	GNN	-8.538893	-8.696	0.15710699999999989	0	0
607	1	7	GNN	-8.719284	-8.6750345	-0.04424949999999939	0	0
609	1	7	GNN	-8.538893	-7.7623334	-0.7765595999999997	0	0
613	1	7	GNN	-2.8103404	-4.6993566	1.8890162	0	0
620	1	7	GNN	-9.985035	-8.235205	-1.7498299999999993	0	0
622	1	7	GNN	11.850297	11.3701725	0.48012449999999873	1	1
624	1	7	GNN	9.809491	10.465508	-0.6560170000000003	1	1
650	1	7	GNN	8.645655	9.205544	-0.5598890000000001	1	1
653	1	7	GNN	11.366404	8.0107355	3.3556685	1	1
657	1	7	GNN	10.206749	6.7847347	3.4220143000000007	1	1
659	1	7	GNN	12.287072	13.306882	-1.0198099999999997	1	1
661	1	7	GNN	9.738947	12.4471655	-2.708218500000001	1	1
663	1	7	GNN	9.964145	8.158698	1.805447000000001	1	1
667	1	7	GNN	14.634608	10.282526	4.352081999999999	1	1
670	1	7	GNN	-13.34199	-8.587792	-4.754197999999999	0	0
674	1	7	GNN	-13.34199	-11.673642	-1.668348	0	0
692	1	7	GNN	1.5603135	-3.892522	5.4528355	1	0
2	1	7	gb	9.081852728	13.042531019079822	-3.960678291079823	1	1
40	1	7	gb	-12.07458915	-13.586193531317868	1.5116043813178681	0	0
49	1	7	gb	9.234156144	9.30217399154809	-0.0680178475480897	1	1
59	1	7	gb	-9.234156144	-8.65868396471863	-0.5754721792813697	0	0
78	1	7	gb	-12.72837021	-10.93257364200718	-1.79579656799282	0	0
79	1	7	gb	-14.6623256	-9.920987554007464	-4.741338045992537	0	0
100	1	7	gb	-7.91120897	-4.908168084289765	-3.0030408857102344	0	0
101	1	7	gb	-7.91120897	-8.114993579322801	0.20378460932280174	0	0
104	1	7	gb	-7.91120897	-8.194913853978697	0.28370488397869753	0	0
108	1	7	gb	8.538892518	6.05395552186425	2.484936996135751	1	1
112	1	7	gb	6.562172934	6.007322618180672	0.5548503158193281	1	1
126	1	7	gb	-9.809491361	-9.749318366827309	-0.06017299417269051	0	0
146	1	7	gb	-11.20012525	-8.98811680976088	-2.212008440239119	0	0
148	1	7	gb	-12.34630897	-11.768888967658446	-0.5774200023415546	0	0
150	1	7	gb	-11.58218649	-7.015542345294885	-4.566644144705115	0	0
151	1	7	gb	-11.58218649	-9.638971747681698	-1.9432147423183022	0	0
172	1	7	gb	-10.45666216	-8.514645564981064	-1.942016595018936	0	0
175	1	7	gb	-12.34630897	-13.588700250675714	1.2423912806757134	0	0
220	1	7	gb	-9.081852728	-10.841240601828927	1.7593878738289277	0	0
237	1	7	gb	7.299170523	6.110940539334635	1.188229983665365	1	1
241	1	7	gb	7.299170523	8.569977501455103	-1.270806978455103	1	1
243	1	7	gb	-6.817011582	-7.53982112483545	0.7228095428354502	0	0
246	1	7	gb	6.820968473	4.677422848229922	2.143545624770078	1	1
253	1	7	gb	11.39115587	6.253532904063918	5.137622965936083	1	1
258	1	7	gb	8.911626353	8.939707074484145	-0.028080721484144533	1	1
275	1	7	gb	8.538892518	8.518513026699543	0.02037949130045824	1	1
287	1	7	gb	-6.750139815	-9.068149391852687	2.3180095768526874	0	0
306	1	7	gb	-11.36640398	-14.099832688957752	2.733428708957753	0	0
308	1	7	gb	5.735427358	8.904270640364452	-3.1688432823644517	1	1
324	1	7	gb	-13.49249269	-12.13109946023774	-1.3613932297622604	0	0
347	1	7	gb	8.222192162	6.550613195514682	1.6715789664853187	1	1
348	1	7	gb	1.961655384	5.761962683691427	-3.8003072996914264	1	1
391	1	7	gb	9.809491361	10.849071781529728	-1.0395804205297292	1	1
396	1	7	gb	7.049324582	9.962423578846684	-2.913098996846684	1	1
428	1	7	gb	-6.227925688	-7.049821893756387	0.8218962057563868	0	0
429	1	7	gb	-7.573368874	-3.802356262178421	-3.771012611821579	0	0
444	1	7	gb	-6.562172934	-7.365814866386314	0.8036419323863138	0	0
447	1	7	gb	11.24328864	14.311802812578012	-3.0685141725780127	1	1
497	1	7	gb	4.556627068	9.555438281975404	-4.9988112139754035	1	1
512	1	7	gb	6.498485048	6.607203066810165	-0.10871801881016463	1	1
514	1	7	gb	3.908343849	6.461106245997325	-2.5527623969973248	1	1
515	1	7	gb	8.803131804	6.902264644475205	1.9008671595247941	1	1
520	1	7	gb	-7.640948096	-8.755968255117669	1.1150201591176687	0	0
531	1	7	gb	9.081852728	12.080116090471892	-2.998263362471892	1	1
533	1	7	gb	13.1219342	13.41199051240571	-0.29005631240571006	1	1
541	1	7	gb	2.657753029	10.34254301554111	-7.6847899865411105	1	1
542	1	7	gb	11.39115587	9.849402716514025	1.5417531534859759	1	1
556	1	7	gb	9.647698662	6.862041352439327	2.7856573095606727	1	1
557	1	7	gb	-7.299170523	-9.002434246432147	1.7032637234321468	0	0
563	1	7	gb	8.617138025	6.638753620756584	1.9783844042434149	1	1
571	1	7	gb	-7.299170523	-8.055708450001557	0.7565379270015571	0	0
598	1	7	gb	-8.911626353	-8.325259996229788	-0.5863663567702133	0	0
600	1	7	gb	-7.91120897	-8.098530487076946	0.18732151707694644	0	0
606	1	7	gb	-8.538892518	-7.867020083616525	-0.6718724343834754	0	0
607	1	7	gb	-8.719284457	-8.676494245614954	-0.04279021138504646	0	0
609	1	7	gb	-8.538892518	-8.31016220692527	-0.22873031107473096	0	0
613	1	7	gb	-2.810340399	-7.534206080030113	4.723865681030113	0	0
620	1	7	gb	-9.98503458	-10.058482194942831	0.0734476149428307	0	0
622	1	7	gb	11.85029667	13.571495220869938	-1.7211985508699374	1	1
624	1	7	gb	9.809491361	11.698327295473048	-1.8888359344730485	1	1
650	1	7	gb	8.645655107	10.757194729154955	-2.1115396221549556	1	1
653	1	7	gb	11.36640398	-6.513898275357052	17.88030225535705	1	0
657	1	7	gb	10.20674927	10.675862864371071	-0.4691135943710716	1	1
659	1	7	gb	12.28707221	13.73404012355763	-1.4469679135576303	1	1
661	1	7	gb	9.738947383	13.358155570929137	-3.6192081879291376	1	1
663	1	7	gb	9.964145147	10.957323360559696	-0.9931782135596965	1	1
667	1	7	gb	14.63460821	14.050917607312662	0.5836906026873372	1	1
670	1	7	gb	-13.34199012	-11.14040009231624	-2.2015900276837606	0	0
674	1	7	gb	-13.34199012	-11.29690044151157	-2.0450896784884307	0	0
718	1	7	gb	1.560313504	-3.3984174222035892	4.9587309262035895	1	0
2	1	8	GNN	9.081853	7.5106754	1.5711776000000004	1	1
40	1	8	GNN	-12.074589	-11.382761	-0.6918279999999992	0	0
49	1	8	GNN	9.234157	4.486334	4.7478229999999995	1	1
59	1	8	GNN	-9.234157	-7.462321	-1.7718359999999995	0	0
78	1	8	GNN	-12.728371	-13.380027	0.6516560000000009	0	0
79	1	8	GNN	-14.662326	-11.845854	-2.816472000000001	0	0
100	1	8	GNN	-7.911209	-3.3441133	-4.5670957	0	0
101	1	8	GNN	-7.911209	-8.768469	0.8572599999999992	0	0
104	1	8	GNN	-7.911209	-9.102629	1.19142	0	0
108	1	8	GNN	8.538893	4.5046806	4.0342123999999995	1	1
112	1	8	GNN	6.562173	5.54002	1.0221529999999994	1	1
126	1	8	GNN	-9.809491	-11.671523	1.862032000000001	0	0
146	1	8	GNN	-11.200126	-10.436335	-0.7637909999999994	0	0
148	1	8	GNN	-12.346309	-12.702208	0.35589900000000085	0	0
150	1	8	GNN	-11.582187	-11.247965	-0.3342219999999987	0	0
151	1	8	GNN	-11.582187	-10.781936	-0.8002509999999994	0	0
172	1	8	GNN	-10.456662	-11.105829	0.6491670000000003	0	0
175	1	8	GNN	-12.346309	-10.897165	-1.4491440000000004	0	0
220	1	8	GNN	-9.081853	-8.923227	-0.15862599999999993	0	0
237	1	8	GNN	7.2991705	6.276428	1.0227424999999997	1	1
241	1	8	GNN	7.2991705	8.746565	-1.4473945000000006	1	1
243	1	8	GNN	-6.8170114	-5.7845106	-1.0325008000000002	0	0
246	1	8	GNN	6.8209686	7.979043	-1.1580744000000003	1	1
253	1	8	GNN	11.391156	10.339545	1.0516110000000012	1	1
258	1	8	GNN	8.911627	8.409569	0.5020579999999999	1	1
275	1	8	GNN	8.538893	8.5165615	0.02233149999999995	1	1
287	1	8	GNN	-6.7501397	-9.133319	2.3831793	0	0
306	1	8	GNN	-11.366404	-13.997048	2.630644	0	0
308	1	8	GNN	5.7354274	3.7929468	1.9424805999999997	1	1
324	1	8	GNN	-13.492493	-11.697151	-1.7953419999999998	0	0
347	1	8	GNN	8.222192	5.4212217	2.8009702999999995	1	1
348	1	8	GNN	1.9616554	4.8069606	-2.8453052000000003	1	1
391	1	8	GNN	9.809491	8.769533	1.0399580000000004	1	1
396	1	8	GNN	7.0493245	8.489803	-1.4404785000000002	1	1
428	1	8	GNN	-6.227926	-7.623264	1.3953379999999997	0	0
429	1	8	GNN	-7.573369	-7.6181884	0.04481940000000062	0	0
444	1	8	GNN	-6.562173	-6.733929	0.17175600000000024	0	0
447	1	8	GNN	11.243289	12.113661	-0.8703719999999997	1	1
497	1	8	GNN	4.5566273	6.379859	-1.8232317	1	1
512	1	8	GNN	6.498485	10.495295	-3.996810000000001	1	1
514	1	8	GNN	3.9083438	8.707975	-4.799631199999999	1	1
515	1	8	GNN	8.803132	12.111429	-3.3082969999999996	1	1
520	1	8	GNN	-7.6409483	-8.429617	0.7886687000000006	0	0
531	1	8	GNN	9.081853	7.2082753	1.8735777000000002	1	1
533	1	8	GNN	13.121934	8.637877	4.484057	1	1
541	1	8	GNN	2.657753	7.309655	-4.651902	1	1
542	1	8	GNN	11.391156	9.144981	2.246175000000001	1	1
556	1	8	GNN	9.647698	7.893729	1.7539689999999997	1	1
557	1	8	GNN	-7.2991705	-6.6520014	-0.6471691000000002	0	0
563	1	8	GNN	8.617138	8.88739	-0.27025199999999927	1	1
571	1	8	GNN	-7.2991705	-6.7397337	-0.5594367999999994	0	0
598	1	8	GNN	-8.911627	-7.5147257	-1.3969012999999997	0	0
600	1	8	GNN	-7.911209	-8.23774	0.3265310000000001	0	0
606	1	8	GNN	-8.538893	-9.3675785	0.8286855000000006	0	0
607	1	8	GNN	-8.719284	-8.530064	-0.1892200000000006	0	0
609	1	8	GNN	-8.538893	-8.4925165	-0.046376499999999155	0	0
613	1	8	GNN	-2.8103404	-0.23001346	-2.58032694	0	0
620	1	8	GNN	-9.985035	-9.432304	-0.5527309999999996	0	0
622	1	8	GNN	11.850297	11.381388	0.468909	1	1
624	1	8	GNN	9.809491	8.351753	1.457737999999999	1	1
650	1	8	GNN	8.645655	9.627773	-0.9821179999999998	1	1
653	1	8	GNN	11.366404	10.691242	0.6751619999999985	1	1
657	1	8	GNN	10.206749	8.2623415	1.9444075000000005	1	1
659	1	8	GNN	12.287072	12.912821	-0.625748999999999	1	1
661	1	8	GNN	9.738947	10.45306	-0.7141130000000011	1	1
663	1	8	GNN	9.964145	9.206787	0.757358	1	1
667	1	8	GNN	14.634608	13.20853	1.4260780000000004	1	1
670	1	8	GNN	-13.34199	-6.1813607	-7.160629299999999	0	0
674	1	8	GNN	-13.34199	-11.657548	-1.6844419999999989	0	0
692	1	8	GNN	1.5603135	-2.8130915	4.373405	1	0
2	1	8	gb	9.081852728	12.277051241830923	-3.195198513830924	1	1
40	1	8	gb	-12.07458915	-13.299955840798232	1.2253666907982321	0	0
49	1	8	gb	9.234156144	9.42637549141969	-0.19221934741968916	1	1
59	1	8	gb	-9.234156144	-7.951936406042595	-1.282219737957405	0	0
78	1	8	gb	-12.72837021	-10.665501930648729	-2.062868279351271	0	0
79	1	8	gb	-14.6623256	-9.469504870756923	-5.192820729243078	0	0
100	1	8	gb	-7.91120897	-5.963680029860434	-1.9475289401395655	0	0
101	1	8	gb	-7.91120897	-7.978329231017159	0.06712026101715907	0	0
104	1	8	gb	-7.91120897	-8.184826767627657	0.27361779762765703	0	0
108	1	8	gb	8.538892518	6.232537869616408	2.306354648383593	1	1
112	1	8	gb	6.562172934	6.191771592324338	0.3704013416756622	1	1
126	1	8	gb	-9.809491361	-9.129475861861089	-0.6800154991389107	0	0
146	1	8	gb	-11.20012525	-9.387004635919276	-1.8131206140807237	0	0
148	1	8	gb	-12.34630897	-11.302639381485127	-1.0436695885148737	0	0
150	1	8	gb	-11.58218649	-6.762215001632199	-4.819971488367801	0	0
151	1	8	gb	-11.58218649	-9.540156965186505	-2.042029524813495	0	0
172	1	8	gb	-10.45666216	-9.096606606930944	-1.3600555530690563	0	0
175	1	8	gb	-12.34630897	-12.182046076408888	-0.164262893591113	0	0
220	1	8	gb	-9.081852728	-10.783921550472227	1.7020688224722278	0	0
237	1	8	gb	7.299170523	7.503592618991645	-0.20442209599164496	1	1
241	1	8	gb	7.299170523	7.447847619835135	-0.14867709683513475	1	1
243	1	8	gb	-6.817011582	-9.43369676871284	2.6166851867128402	0	0
246	1	8	gb	6.820968473	4.615278969213251	2.2056895037867488	1	1
253	1	8	gb	11.39115587	5.087557338835426	6.303598531164575	1	1
258	1	8	gb	8.911626353	8.440570636236304	0.47105571676369706	1	1
275	1	8	gb	8.538892518	8.664853532749852	-0.12596101474985133	1	1
287	1	8	gb	-6.750139815	-9.265841316355417	2.5157015013554167	0	0
306	1	8	gb	-11.36640398	-13.03308658962664	1.6666826096266405	0	0
308	1	8	gb	5.735427358	9.365018999848658	-3.6295916418486582	1	1
324	1	8	gb	-13.49249269	-10.804833642671776	-2.687659047328225	0	0
347	1	8	gb	8.222192162	6.096033558692389	2.126158603307612	1	1
348	1	8	gb	1.961655384	6.604877254043141	-4.643221870043141	1	1
391	1	8	gb	9.809491361	9.945054915443672	-0.13556355444367263	1	1
396	1	8	gb	7.049324582	10.318262652942137	-3.268938070942137	1	1
428	1	8	gb	-6.227925688	-7.049836444807109	0.8219107568071093	0	0
429	1	8	gb	-7.573368874	-7.888762804777193	0.31539393077719335	0	0
444	1	8	gb	-6.562172934	-8.17503631528447	1.6128633812844688	0	0
447	1	8	gb	11.24328864	14.739554017476255	-3.4962653774762558	1	1
497	1	8	gb	4.556627068	11.070480212086547	-6.513853144086547	1	1
512	1	8	gb	6.498485048	8.54336220888591	-2.0448771608859095	1	1
514	1	8	gb	3.908343849	9.328429335412238	-5.420085486412239	1	1
515	1	8	gb	8.803131804	6.375164699975013	2.4279671040249866	1	1
520	1	8	gb	-7.640948096	-7.9205528205148035	0.27960472451480367	0	0
531	1	8	gb	9.081852728	12.424963151375106	-3.3431104233751068	1	1
533	1	8	gb	13.1219342	11.421948656783655	1.6999855432163447	1	1
541	1	8	gb	2.657753029	8.316168987549071	-5.658415958549071	1	1
542	1	8	gb	11.39115587	8.723828523738298	2.667327346261702	1	1
556	1	8	gb	9.647698662	6.873949212456797	2.773749449543203	1	1
557	1	8	gb	-7.299170523	-8.184441187961477	0.8852706649614772	0	0
563	1	8	gb	8.617138025	7.117833422061988	1.499304602938011	1	1
571	1	8	gb	-7.299170523	-2.8384817046188573	-4.460688818381143	0	0
598	1	8	gb	-8.911626353	-8.572675463328984	-0.3389508896710165	0	0
600	1	8	gb	-7.91120897	-8.369587467110726	0.45837849711072653	0	0
606	1	8	gb	-8.538892518	-7.743500376612272	-0.7953921413877287	0	0
607	1	8	gb	-8.719284457	-9.050588030509935	0.3313035735099348	0	0
609	1	8	gb	-8.538892518	-8.410051856801742	-0.1288406611982591	0	0
613	1	8	gb	-2.810340399	2.80341552371233	-5.613755922712331	0	1
620	1	8	gb	-9.98503458	-8.808274061161613	-1.1767605188383872	0	0
622	1	8	gb	11.85029667	12.811845477508284	-0.961548807508283	1	1
624	1	8	gb	9.809491361	12.346554126246046	-2.5370627652460467	1	1
650	1	8	gb	8.645655107	7.834281117399464	0.8113739896005354	1	1
653	1	8	gb	11.36640398	-4.195469292690338	15.561873272690338	1	0
657	1	8	gb	10.20674927	10.263684531359788	-0.056935261359788214	1	1
659	1	8	gb	12.28707221	13.089465486346644	-0.8023932763466437	1	1
661	1	8	gb	9.738947383	9.85041630284789	-0.11146891984789065	1	1
663	1	8	gb	9.964145147	10.775059055082655	-0.8109139080826555	1	1
667	1	8	gb	14.63460821	13.872726803225062	0.761881406774938	1	1
670	1	8	gb	-13.34199012	-11.867967116383133	-1.4740230036168676	0	0
674	1	8	gb	-13.34199012	-11.646582157179353	-1.6954079628206475	0	0
718	1	8	gb	1.560313504	-5.148351135710481	6.708664639710481	1	0
2	1	9	GNN	9.081853	8.698164	0.3836890000000004	1	1
40	1	9	GNN	-12.074589	-10.436447	-1.6381420000000002	0	0
49	1	9	GNN	9.234157	2.2882829	6.945874099999999	1	1
59	1	9	GNN	-9.234157	-7.088491	-2.1456659999999994	0	0
78	1	9	GNN	-12.728371	-11.628963	-1.0994079999999986	0	0
79	1	9	GNN	-14.662326	-11.8648205	-2.7975054999999998	0	0
100	1	9	GNN	-7.911209	-2.322569	-5.58864	0	0
101	1	9	GNN	-7.911209	-9.193694	1.2824850000000003	0	0
104	1	9	GNN	-7.911209	-9.582985	1.6717760000000004	0	0
108	1	9	GNN	8.538893	-5.520963	14.059856	1	0
112	1	9	GNN	6.562173	-4.119994	10.682167	1	0
126	1	9	GNN	-9.809491	-12.305742	2.496251000000001	0	0
146	1	9	GNN	-11.200126	-10.233601	-0.966524999999999	0	0
148	1	9	GNN	-12.346309	-11.231508	-1.114801	0	0
150	1	9	GNN	-11.582187	-10.702636	-0.8795509999999993	0	0
151	1	9	GNN	-11.582187	-10.685753	-0.8964339999999993	0	0
172	1	9	GNN	-10.456662	-11.513577	1.056915	0	0
175	1	9	GNN	-12.346309	-11.366438	-0.9798709999999993	0	0
220	1	9	GNN	-9.081853	-8.947224	-0.13462900000000033	0	0
237	1	9	GNN	7.2991705	7.297049	0.0021214999999994433	1	1
241	1	9	GNN	7.2991705	2.654784	4.6443864999999995	1	1
243	1	9	GNN	-6.8170114	-6.8777747	0.06076329999999963	0	0
246	1	9	GNN	6.8209686	7.0501194	-0.2291508000000002	1	1
253	1	9	GNN	11.391156	10.137541	1.253615	1	1
258	1	9	GNN	8.911627	7.7076607	1.2039662999999994	1	1
275	1	9	GNN	8.538893	10.945364	-2.406471	1	1
287	1	9	GNN	-6.7501397	-8.116879	1.3667393000000008	0	0
306	1	9	GNN	-11.366404	-12.456232	1.0898280000000007	0	0
308	1	9	GNN	5.7354274	2.361261	3.3741664	1	1
324	1	9	GNN	-13.492493	-10.23183	-3.260662999999999	0	0
347	1	9	GNN	8.222192	7.5360236	0.6861683999999997	1	1
348	1	9	GNN	1.9616554	4.9866815	-3.0250261000000007	1	1
391	1	9	GNN	9.809491	10.865025	-1.0555339999999998	1	1
396	1	9	GNN	7.0493245	11.652538	-4.6032135	1	1
428	1	9	GNN	-6.227926	-7.785931	1.5580049999999996	0	0
429	1	9	GNN	-7.573369	-7.292481	-0.28088799999999914	0	0
444	1	9	GNN	-6.562173	-4.6167254	-1.9454475999999996	0	0
447	1	9	GNN	11.243289	11.442402	-0.19911299999999876	1	1
497	1	9	GNN	4.5566273	5.7218223	-1.1651950000000006	1	1
512	1	9	GNN	6.498485	11.232097	-4.733612	1	1
514	1	9	GNN	3.9083438	7.4075346	-3.4991908	1	1
515	1	9	GNN	8.803132	11.621303	-2.8181709999999995	1	1
520	1	9	GNN	-7.6409483	-9.128679	1.4877307000000002	0	0
531	1	9	GNN	9.081853	7.0108542	2.070998800000001	1	1
533	1	9	GNN	13.121934	7.0839334	6.038000599999999	1	1
541	1	9	GNN	2.657753	4.4531426	-1.7953895999999996	1	1
542	1	9	GNN	11.391156	10.028252	1.3629040000000003	1	1
556	1	9	GNN	9.647698	8.842249	0.8054489999999994	1	1
557	1	9	GNN	-7.2991705	-6.8682804	-0.43089010000000005	0	0
563	1	9	GNN	8.617138	9.510052	-0.8929139999999993	1	1
571	1	9	GNN	-7.2991705	-5.9209685	-1.378202	0	0
598	1	9	GNN	-8.911627	-6.364367	-2.5472599999999996	0	0
600	1	9	GNN	-7.911209	-8.31498	0.4037709999999999	0	0
606	1	9	GNN	-8.538893	-9.005434	0.46654099999999943	0	0
607	1	9	GNN	-8.719284	-9.012686	0.2934020000000004	0	0
609	1	9	GNN	-8.538893	-8.172743	-0.3661499999999993	0	0
613	1	9	GNN	-2.8103404	-4.4959393	1.6855989	0	0
620	1	9	GNN	-9.985035	-8.223105	-1.7619299999999996	0	0
622	1	9	GNN	11.850297	11.547053	0.3032439999999994	1	1
624	1	9	GNN	9.809491	13.4206085	-3.6111175000000006	1	1
650	1	9	GNN	8.645655	9.592243	-0.9465880000000002	1	1
653	1	9	GNN	11.366404	8.401581	2.964822999999999	1	1
657	1	9	GNN	10.206749	9.466652	0.7400970000000004	1	1
659	1	9	GNN	12.287072	14.795536	-2.508464	1	1
661	1	9	GNN	9.738947	12.135809	-2.3968620000000005	1	1
663	1	9	GNN	9.964145	8.293329	1.6708160000000003	1	1
667	1	9	GNN	14.634608	13.414153	1.2204549999999994	1	1
670	1	9	GNN	-13.34199	-8.352195	-4.989794999999999	0	0
674	1	9	GNN	-13.34199	-9.339225	-4.002764999999998	0	0
692	1	9	GNN	1.5603135	-5.147926	6.7082394999999995	1	0
2	1	9	gb	9.081852728	12.743515341734067	-3.6616626137340678	1	1
40	1	9	gb	-12.07458915	-13.80203893095297	1.7274497809529699	0	0
49	1	9	gb	9.234156144	9.369935239126304	-0.13577909512630448	1	1
59	1	9	gb	-9.234156144	-8.304433446304404	-0.9297226976955955	0	0
78	1	9	gb	-12.72837021	-10.789887714384324	-1.9384824956156752	0	0
79	1	9	gb	-14.6623256	-10.765901083198868	-3.896424516801133	0	0
100	1	9	gb	-7.91120897	-5.977959607217974	-1.9332493627820257	0	0
101	1	9	gb	-7.91120897	-7.833619973298977	-0.0775889967010226	0	0
104	1	9	gb	-7.91120897	-7.896815134759054	-0.01439383524094584	0	0
108	1	9	gb	8.538892518	6.136985481087989	2.4019070369120117	1	1
112	1	9	gb	6.562172934	5.985790027837906	0.5763829061620944	1	1
126	1	9	gb	-9.809491361	-11.523912486904525	1.7144211259045257	0	0
146	1	9	gb	-11.20012525	-9.145052560744068	-2.0550726892559315	0	0
148	1	9	gb	-12.34630897	-13.329191695439274	0.9828827254392731	0	0
150	1	9	gb	-11.58218649	-3.195042910561782	-8.387143579438218	0	0
151	1	9	gb	-11.58218649	-9.673542337038263	-1.9086441529617364	0	0
172	1	9	gb	-10.45666216	-8.241056008271988	-2.2156061517280126	0	0
175	1	9	gb	-12.34630897	-13.824346537395774	1.4780375673957735	0	0
220	1	9	gb	-9.081852728	-9.556824404756243	0.47497167675624397	0	0
237	1	9	gb	7.299170523	6.2598913261579785	1.0392791968420214	1	1
241	1	9	gb	7.299170523	7.64568372180508	-0.3465131988050798	1	1
243	1	9	gb	-6.817011582	-5.079432201450086	-1.7375793805499145	0	0
246	1	9	gb	6.820968473	7.701397161544946	-0.8804286885449466	1	1
253	1	9	gb	11.39115587	5.61253612681074	5.77861974318926	1	1
258	1	9	gb	8.911626353	7.952213348586681	0.95941300441332	1	1
275	1	9	gb	8.538892518	8.140745348713015	0.398147169286986	1	1
287	1	9	gb	-6.750139815	-9.598259029611295	2.8481192146112955	0	0
306	1	9	gb	-11.36640398	-13.226164339592744	1.8597603595927445	0	0
308	1	9	gb	5.735427358	7.475781543531913	-1.7403541855319133	1	1
324	1	9	gb	-13.49249269	-11.80212823023347	-1.6903644597665313	0	0
347	1	9	gb	8.222192162	6.185777954947385	2.0364142070526157	1	1
348	1	9	gb	1.961655384	5.637471750494826	-3.675816366494826	1	1
391	1	9	gb	9.809491361	10.49928076930907	-0.6897894083090712	1	1
396	1	9	gb	7.049324582	9.21294973508276	-2.1636251530827595	1	1
428	1	9	gb	-6.227925688	-7.049808226102615	0.8218825381026154	0	0
429	1	9	gb	-7.573368874	-5.044051911193035	-2.5293169628069645	0	0
444	1	9	gb	-6.562172934	-8.493455300343141	1.931282366343141	0	0
447	1	9	gb	11.24328864	14.449143282959334	-3.205854642959334	1	1
497	1	9	gb	4.556627068	13.107991694999985	-8.551364626999984	1	1
512	1	9	gb	6.498485048	7.504222956520268	-1.0057379085202678	1	1
514	1	9	gb	3.908343849	7.029756103556836	-3.121412254556836	1	1
515	1	9	gb	8.803131804	7.329534836415818	1.4735969675841813	1	1
520	1	9	gb	-7.640948096	-7.277542520094853	-0.3634055759051469	0	0
531	1	9	gb	9.081852728	13.324271178766564	-4.242418450766564	1	1
533	1	9	gb	13.1219342	13.119920706816488	0.0020134931835116276	1	1
541	1	9	gb	2.657753029	10.754642576771502	-8.096889547771502	1	1
542	1	9	gb	11.39115587	7.925635399299327	3.4655204707006737	1	1
556	1	9	gb	9.647698662	7.00486291561036	2.6428357463896397	1	1
557	1	9	gb	-7.299170523	-8.120611178273533	0.8214406552735332	0	0
563	1	9	gb	8.617138025	6.550291674033266	2.066846350966733	1	1
571	1	9	gb	-7.299170523	-4.914383721696296	-2.3847868013037044	0	0
598	1	9	gb	-8.911626353	-7.985097076762532	-0.9265292762374688	0	0
600	1	9	gb	-7.91120897	-8.480973883609431	0.5697649136094318	0	0
606	1	9	gb	-8.538892518	-8.091211982655151	-0.4476805353448494	0	0
607	1	9	gb	-8.719284457	-8.562622635967466	-0.15666182103253412	0	0
609	1	9	gb	-8.538892518	-8.607829275966123	0.06893675796612264	0	0
613	1	9	gb	-2.810340399	-8.373517043282709	5.563176644282708	0	0
620	1	9	gb	-9.98503458	-9.71965193451386	-0.2653826454861399	0	0
622	1	9	gb	11.85029667	12.0205933392251	-0.1702966692250989	1	1
624	1	9	gb	9.809491361	12.91236725835438	-3.10287589735438	1	1
650	1	9	gb	8.645655107	10.757188400906896	-2.1115332939068967	1	1
653	1	9	gb	11.36640398	1.7009852598357649	9.665418720164235	1	1
657	1	9	gb	10.20674927	8.52256232240544	1.6841869475945597	1	1
659	1	9	gb	12.28707221	12.924690280420783	-0.6376180704207837	1	1
661	1	9	gb	9.738947383	11.384663177139457	-1.6457157941394573	1	1
663	1	9	gb	9.964145147	10.331792213858256	-0.36764706685825566	1	1
667	1	9	gb	14.63460821	13.045195495611251	1.5894127143887484	1	1
670	1	9	gb	-13.34199012	-10.672405334668513	-2.6695847853314874	0	0
674	1	9	gb	-13.34199012	-10.598534200491075	-2.743455919508925	0	0
718	1	9	gb	1.560313504	-5.304725801586322	6.865039305586322	1	0
2	1	10	GNN	9.081853	5.9639397	3.1179133000000006	1	1
40	1	10	GNN	-12.074589	-9.10651	-2.9680789999999995	0	0
49	1	10	GNN	9.234157	5.6672583	3.5668986999999994	1	1
59	1	10	GNN	-9.234157	-8.401965	-0.8321919999999992	0	0
78	1	10	GNN	-12.728371	-10.875811	-1.8525599999999987	0	0
79	1	10	GNN	-14.662326	-11.152475	-3.5098509999999994	0	0
100	1	10	GNN	-7.911209	-3.4605386	-4.4506704	0	0
101	1	10	GNN	-7.911209	-7.5319633	-0.37924570000000024	0	0
104	1	10	GNN	-7.911209	-7.174325	-0.7368840000000008	0	0
108	1	10	GNN	8.538893	6.083389	2.4555039999999995	1	1
112	1	10	GNN	6.562173	7.3661933	-0.8040203000000004	1	1
126	1	10	GNN	-9.809491	-10.548429	0.738938000000001	0	0
146	1	10	GNN	-11.200126	-8.881563	-2.3185629999999993	0	0
148	1	10	GNN	-12.346309	-11.208042	-1.138266999999999	0	0
150	1	10	GNN	-11.582187	-9.591673	-1.9905139999999992	0	0
151	1	10	GNN	-11.582187	-9.825847	-1.7563399999999998	0	0
172	1	10	GNN	-10.456662	-9.374907	-1.0817549999999994	0	0
175	1	10	GNN	-12.346309	-9.627974	-2.7183349999999997	0	0
220	1	10	GNN	-9.081853	-8.125451	-0.9564020000000006	0	0
237	1	10	GNN	7.2991705	10.515684	-3.2165135000000005	1	1
241	1	10	GNN	7.2991705	5.402861	1.8963095	1	1
243	1	10	GNN	-6.8170114	-9.022946	2.205934599999999	0	0
246	1	10	GNN	6.8209686	9.005185	-2.1842164000000013	1	1
253	1	10	GNN	11.391156	14.6383295	-3.247173499999999	1	1
258	1	10	GNN	8.911627	7.134303	1.7773239999999992	1	1
275	1	10	GNN	8.538893	7.941825	0.5970680000000002	1	1
287	1	10	GNN	-6.7501397	-7.629282	0.8791422999999998	0	0
306	1	10	GNN	-11.366404	-12.169875	0.803471	0	0
308	1	10	GNN	5.7354274	5.6959386	0.03948879999999999	1	1
324	1	10	GNN	-13.492493	-10.777543	-2.71495	0	0
347	1	10	GNN	8.222192	7.4043183	0.8178736999999998	1	1
348	1	10	GNN	1.9616554	2.1995413	-0.23788589999999998	1	1
391	1	10	GNN	9.809491	9.82997	-0.020478999999999914	1	1
396	1	10	GNN	7.0493245	9.126037	-2.0767125	1	1
428	1	10	GNN	-6.227926	-9.045972	2.8180460000000007	0	0
429	1	10	GNN	-7.573369	-7.6120305	0.03866150000000079	0	0
444	1	10	GNN	-6.562173	-5.8301034	-0.7320696	0	0
447	1	10	GNN	11.243289	13.035376	-1.7920869999999987	1	1
497	1	10	GNN	4.5566273	9.641782	-5.0851546999999995	1	1
512	1	10	GNN	6.498485	10.933273	-4.434788	1	1
514	1	10	GNN	3.9083438	7.506357	-3.5980132000000005	1	1
515	1	10	GNN	8.803132	10.52319	-1.7200579999999999	1	1
520	1	10	GNN	-7.6409483	-6.3663197	-1.2746285999999998	0	0
531	1	10	GNN	9.081853	10.576321	-1.4944679999999995	1	1
533	1	10	GNN	13.121934	11.13806	1.9838740000000001	1	1
541	1	10	GNN	2.657753	7.2358665	-4.578113500000001	1	1
542	1	10	GNN	11.391156	9.613937	1.7772190000000005	1	1
556	1	10	GNN	9.647698	8.618665	1.029033	1	1
557	1	10	GNN	-7.2991705	-6.1907697	-1.1084008	0	0
563	1	10	GNN	8.617138	9.995498	-1.378359999999999	1	1
571	1	10	GNN	-7.2991705	-8.965272	1.6661015000000008	0	0
598	1	10	GNN	-8.911627	-7.0911617	-1.8204652999999995	0	0
600	1	10	GNN	-7.911209	-8.388603	0.47739399999999943	0	0
606	1	10	GNN	-8.538893	-8.826138	0.2872450000000004	0	0
607	1	10	GNN	-8.719284	-8.676654	-0.042630000000000834	0	0
609	1	10	GNN	-8.538893	-8.521629	-0.017263999999999058	0	0
613	1	10	GNN	-2.8103404	-4.647353	1.8370126	0	0
620	1	10	GNN	-9.985035	-8.85098	-1.134055	0	0
622	1	10	GNN	11.850297	10.956141	0.8941559999999988	1	1
624	1	10	GNN	9.809491	13.15301	-3.3435190000000006	1	1
650	1	10	GNN	8.645655	10.364173	-1.7185179999999995	1	1
653	1	10	GNN	11.366404	7.3135586	4.052845399999999	1	1
657	1	10	GNN	10.206749	9.504489	0.7022600000000008	1	1
659	1	10	GNN	12.287072	15.457418	-3.1703460000000003	1	1
661	1	10	GNN	9.738947	12.007739	-2.2687920000000013	1	1
663	1	10	GNN	9.964145	9.869582	0.09456300000000084	1	1
667	1	10	GNN	14.634608	12.07521	2.559398	1	1
670	1	10	GNN	-13.34199	-8.367325	-4.974665	0	0
674	1	10	GNN	-13.34199	-12.1401205	-1.201869499999999	0	0
692	1	10	GNN	1.5603135	-10.609836	12.170149499999999	1	0
2	1	10	gb	9.081852728	16.828990959289857	-7.747138231289858	1	1
40	1	10	gb	-12.07458915	-13.594514225311812	1.5199250753118125	0	0
49	1	10	gb	9.234156144	9.354344163837112	-0.12018801983711214	1	1
59	1	10	gb	-9.234156144	-8.26531777616177	-0.9688383678382291	0	0
78	1	10	gb	-12.72837021	-10.934906436790737	-1.7934637732092629	0	0
79	1	10	gb	-14.6623256	-9.746098654552853	-4.916226945447148	0	0
100	1	10	gb	-7.91120897	-4.42892790968407	-3.4822810603159295	0	0
101	1	10	gb	-7.91120897	-7.658100286747449	-0.25310868325255065	0	0
104	1	10	gb	-7.91120897	-7.900403218404669	-0.01080575159533037	0	0
108	1	10	gb	8.538892518	6.116230519376324	2.422661998623677	1	1
112	1	10	gb	6.562172934	6.397309419821313	0.1648635141786876	1	1
126	1	10	gb	-9.809491361	-10.763402977553312	0.953911616553313	0	0
146	1	10	gb	-11.20012525	-8.774663825952912	-2.4254614240470875	0	0
148	1	10	gb	-12.34630897	-12.993153601274267	0.6468446312742664	0	0
150	1	10	gb	-11.58218649	-7.628256557593674	-3.953929932406326	0	0
151	1	10	gb	-11.58218649	-9.69236841945392	-1.8898180705460792	0	0
172	1	10	gb	-10.45666216	-8.76694675578667	-1.6897154042133309	0	0
175	1	10	gb	-12.34630897	-12.67822194274626	0.3319129727462595	0	0
220	1	10	gb	-9.081852728	-6.747901074132179	-2.33395165386782	0	0
237	1	10	gb	7.299170523	7.440219393266274	-0.14104887026627377	1	1
241	1	10	gb	7.299170523	8.37189957867849	-1.072729055678491	1	1
243	1	10	gb	-6.817011582	-4.724923323897849	-2.0920882581021507	0	0
246	1	10	gb	6.820968473	5.000153201157035	1.8208152718429647	1	1
253	1	10	gb	11.39115587	4.328239847642546	7.062916022357454	1	1
258	1	10	gb	8.911626353	8.916906104422312	-0.005279751422310852	1	1
275	1	10	gb	8.538892518	8.569030002588343	-0.030137484588342645	1	1
287	1	10	gb	-6.750139815	-8.151982004574979	1.401842189574979	0	0
306	1	10	gb	-11.36640398	-12.984482812480596	1.618078832480597	0	0
308	1	10	gb	5.735427358	8.811870002454404	-3.0764426444544037	1	1
324	1	10	gb	-13.49249269	-13.028164242485335	-0.4643284475146654	0	0
347	1	10	gb	8.222192162	6.734501543006135	1.4876906189938657	1	1
348	1	10	gb	1.961655384	5.7175918227235485	-3.7559364387235483	1	1
391	1	10	gb	9.809491361	10.767757959330057	-0.9582665983300576	1	1
396	1	10	gb	7.049324582	7.697912698010453	-0.648588116010453	1	1
428	1	10	gb	-6.227925688	-9.768341011542985	3.5404153235429847	0	0
429	1	10	gb	-7.573368874	-8.088892552386051	0.5155236783860513	0	0
444	1	10	gb	-6.562172934	-8.002541186099744	1.440368252099744	0	0
447	1	10	gb	11.24328864	16.508048448661487	-5.264759808661488	1	1
497	1	10	gb	4.556627068	12.040804887737632	-7.484177819737632	1	1
512	1	10	gb	6.498485048	5.442268669650623	1.0562163783493768	1	1
514	1	10	gb	3.908343849	6.3484275010941245	-2.4400836520941245	1	1
515	1	10	gb	8.803131804	6.864589181541262	1.9385426224587379	1	1
520	1	10	gb	-7.640948096	-8.186563806646895	0.5456157106468948	0	0
531	1	10	gb	9.081852728	13.191973934426905	-4.110121206426905	1	1
533	1	10	gb	13.1219342	12.607983754131638	0.5139504458683621	1	1
541	1	10	gb	2.657753029	10.22860725550012	-7.570854226500121	1	1
542	1	10	gb	11.39115587	9.421251133100396	1.969904736899604	1	1
556	1	10	gb	9.647698662	6.893357490636259	2.754341171363741	1	1
557	1	10	gb	-7.299170523	-8.094445720082899	0.7952751970828986	0	0
563	1	10	gb	8.617138025	9.375073376554315	-0.7579353515543161	1	1
571	1	10	gb	-7.299170523	-8.982540392020825	1.683369869020825	0	0
598	1	10	gb	-8.911626353	-8.163692556072302	-0.7479337969276987	0	0
600	1	10	gb	-7.91120897	-8.074663615452396	0.16345464545239619	0	0
606	1	10	gb	-8.538892518	-7.949836647516213	-0.5890558704837874	0	0
607	1	10	gb	-8.719284457	-8.52917239269317	-0.19011206430683103	0	0
609	1	10	gb	-8.538892518	-8.366941312604856	-0.1719512053951444	0	0
613	1	10	gb	-2.810340399	-6.936892103604256	4.126551704604256	0	0
620	1	10	gb	-9.98503458	-10.399683929439782	0.41464934943978093	0	0
622	1	10	gb	11.85029667	12.72158059549266	-0.8712839254926603	1	1
624	1	10	gb	9.809491361	13.095738856192328	-3.2862474951923293	1	1
650	1	10	gb	8.645655107	10.757212252049538	-2.111557145049538	1	1
653	1	10	gb	11.36640398	8.789852408330033	2.5765515716699667	1	1
657	1	10	gb	10.20674927	10.786318213620048	-0.579568943620048	1	1
659	1	10	gb	12.28707221	14.186432801052094	-1.899360591052094	1	1
661	1	10	gb	9.738947383	9.730498803020438	0.008448579979560833	1	1
663	1	10	gb	9.964145147	10.054118702365304	-0.08997355536530449	1	1
667	1	10	gb	14.63460821	13.221670744951783	1.4129374650482163	1	1
670	1	10	gb	-13.34199012	-13.601985343069565	0.2599952230695646	0	0
674	1	10	gb	-13.34199012	-13.384394485618769	0.04240436561876848	0	0
718	1	10	gb	1.560313504	-5.980974239018753	7.541287743018753	1	0
9	2	1	GNN	-7.168044	-8.590043	1.4219989999999996	0	0
27	2	1	GNN	-11.157184	-12.049854	0.892669999999999	0	0
48	2	1	GNN	9.234157	4.1375823	5.0965747	1	1
63	2	1	GNN	-2.5376084	-3.628513	1.0909046	0	0
72	2	1	GNN	-7.2991705	-6.929887	-0.3692834999999999	0	0
74	2	1	GNN	-8.839217	-8.196629	-0.6425879999999999	0	0
86	2	1	GNN	8.222192	6.9890733	1.2331186999999995	1	1
88	2	1	GNN	-3.0970547	-4.396418	1.2993632999999996	0	0
95	2	1	GNN	7.573369	7.058594	0.5147749999999993	1	1
133	2	1	GNN	-9.809491	-11.799382	1.989891	0	0
143	2	1	GNN	-11.200126	-8.381765	-2.8183609999999994	0	0
153	2	1	GNN	-4.660579	-8.154625	3.494045999999999	0	0
163	2	1	GNN	-4.5566273	-7.578434	3.0218067	0	0
167	2	1	GNN	-14.222214	-5.942692	-8.279522	0	0
178	2	1	GNN	-6.498485	-11.536596	5.038111	0	0
193	2	1	GNN	-4.019613	-7.7199354	3.7003224	0	0
194	2	1	GNN	-2.8574557	-8.959276	6.101820299999999	0	0
200	2	1	GNN	-13.121934	-12.507917	-0.6140169999999987	0	0
201	2	1	GNN	-11.582187	-12.010992	0.42880500000000055	0	0
203	2	1	GNN	-9.234157	-7.9276204	-1.3065365999999994	0	0
226	2	1	GNN	-10.373469	-10.088792	-0.2846770000000003	0	0
247	2	1	GNN	7.573369	4.9587812	2.6145878	1	1
256	2	1	GNN	7.049818	3.8784804	3.1713376	1	1
262	2	1	GNN	8.911627	6.901241	2.0103859999999996	1	1
270	2	1	GNN	8.911627	7.662665	1.2489619999999997	1	1
274	2	1	GNN	8.538893	7.1303864	1.4085066	1	1
289	2	1	GNN	-9.234157	-9.545362	0.31120500000000106	0	0
298	2	1	GNN	11.366404	9.831316	1.535088	1	1
301	2	1	GNN	-14.256616	-10.979191	-3.277424999999999	0	0
319	2	1	GNN	-11.366404	-9.680141	-1.6862629999999985	0	0
350	2	1	GNN	12.04771	10.717957	1.3297530000000002	1	1
358	2	1	GNN	12.728371	10.27018	2.4581909999999993	1	1
359	2	1	GNN	14.662326	11.65855	3.0037760000000002	1	1
363	2	1	GNN	10.147977	11.022135	-0.8741580000000013	1	1
387	2	1	GNN	8.761648	12.1199665	-3.358318500000001	1	1
389	2	1	GNN	6.399971	11.777792	-5.377821	1	1
393	2	1	GNN	9.234157	7.543593	1.6905639999999993	1	1
399	2	1	GNN	2.6046152	3.454366	-0.8497507999999998	1	1
405	2	1	GNN	9.081853	10.486311	-1.404458	1	1
412	2	1	GNN	12.728371	10.627985	2.1003859999999985	1	1
416	2	1	GNN	-7.2991705	-8.533733	1.2345625	0	0
439	2	1	GNN	7.1635184	6.099212	1.0643064000000004	1	1
446	2	1	GNN	-6.562173	-7.0269737	0.4648007000000005	0	0
468	2	1	GNN	11.013371	10.51469	0.4986809999999995	1	1
471	2	1	GNN	11.582187	10.397975	1.1842119999999987	1	1
486	2	1	GNN	11.200126	9.423915	1.776211	1	1
491	2	1	GNN	11.591216	11.671852	-0.08063600000000015	1	1
492	2	1	GNN	14.662326	12.107096	2.55523	1	1
493	2	1	GNN	12.728371	12.019108	0.709263	1	1
494	2	1	GNN	11.591216	11.520921	0.07029499999999977	1	1
521	2	1	GNN	-6.7501397	-6.1541104	-0.5960292999999997	0	0
525	2	1	GNN	-5.90357	-7.7115264	1.8079564000000001	0	0
526	2	1	GNN	13.121934	9.593054	3.528879999999999	1	1
535	2	1	GNN	11.582187	10.03541	1.5467769999999987	1	1
539	2	1	GNN	10.547433	7.0732856	3.4741473999999997	1	1
543	2	1	GNN	4.019613	4.7967863	-0.7771733000000003	1	1
584	2	1	GNN	-9.647698	-8.035598	-1.6120999999999999	0	0
586	2	1	GNN	-11.243289	-5.6421514	-5.6011376	0	0
599	2	1	GNN	-8.208399	-8.779702	0.5713030000000003	0	0
611	2	1	GNN	-8.911627	-10.507578	1.5959510000000012	0	0
616	2	1	GNN	-3.7247381	-7.8183455	4.0936074	0	0
632	2	1	GNN	-11.366404	-6.0671153	-5.299288699999999	0	0
635	2	1	GNN	14.256616	11.088432	3.168184	1	1
642	2	1	GNN	-5.7354274	-9.158188	3.422760600000001	0	0
647	2	1	GNN	14.634608	12.217651	2.416957	1	1
654	2	1	GNN	9.860089	8.91201	0.9480789999999999	1	1
668	2	1	GNN	-11.582187	-14.644365	3.062178000000001	0	0
675	2	1	GNN	-13.34199	-12.859085	-0.4829049999999988	0	0
687	2	1	GNN	-5.5381937	-8.837865	3.299671300000001	0	0
688	2	1	GNN	-4.3721323	0.26292908	-4.63506138	0	1
9	2	1	gb	-7.16804399	-4.405904347178492	-2.7621396428215084	0	0
27	2	1	gb	-11.15718353	-12.184664289231945	1.0274807592319455	0	0
48	2	1	gb	9.234156144	10.072823865683604	-0.8386677216836045	1	1
63	2	1	gb	-2.537608422	-6.309977962102702	3.7723695401027024	0	0
72	2	1	gb	-7.299170523	-9.511053668473563	2.2118831454735632	0	0
74	2	1	gb	-8.839217334	-10.622619450259274	1.783402116259273	0	0
86	2	1	gb	8.222192162	10.231539896354448	-2.0093477343544475	1	1
88	2	1	gb	-3.097054666	-5.441025963345917	2.3439712973459166	0	0
95	2	1	gb	7.573368874	6.22203630119417	1.3513325728058296	1	1
133	2	1	gb	-9.809491361	-13.310972450574956	3.5014810895749573	0	0
143	2	1	gb	-11.20012525	-10.52232838923041	-0.6777968607695897	0	0
153	2	1	gb	-4.660579325	-7.254062581599021	2.593483256599021	0	0
163	2	1	gb	-4.556627068	-9.137653631572594	4.5810265635725935	0	0
167	2	1	gb	-14.22221378	-8.514062696240629	-5.708151083759372	0	0
178	2	1	gb	-6.498485048	-5.124930745284966	-1.3735543027150339	0	0
193	2	1	gb	-4.019612812	-7.299620589575917	3.280007777575917	0	0
194	2	1	gb	-2.857455821	-6.20416550749871	3.3467096864987105	0	0
200	2	1	gb	-13.1219342	-11.980567143214486	-1.1413670567855139	0	0
201	2	1	gb	-11.58218649	-9.691292905575391	-1.8908935844246084	0	0
203	2	1	gb	-9.234156144	-2.433961762399023	-6.800194381600977	0	0
226	2	1	gb	-10.37346901	-7.524100841216992	-2.849368168783009	0	0
247	2	1	gb	7.573368874	10.522031261831684	-2.9486623878316838	1	1
256	2	1	gb	7.049817963	11.101988693503497	-4.052170730503497	1	1
262	2	1	gb	8.911626353	8.283793446704875	0.6278329062951258	1	1
270	2	1	gb	8.911626353	8.251997307502256	0.6596290454977449	1	1
274	2	1	gb	8.538892518	8.254520999345239	0.28437151865476196	1	1
289	2	1	gb	-9.234156144	-10.548300311401126	1.3141441674011265	0	0
298	2	1	gb	11.36640398	-1.7175370400109091	13.083941020010908	1	0
301	2	1	gb	-14.25661517	-6.638882659737328	-7.617732510262672	0	0
319	2	1	gb	-11.36640398	6.126181497328278	-17.492585477328277	0	1
350	2	1	gb	12.04771012	10.386568284277404	1.6611418357225958	1	1
358	2	1	gb	12.72837021	10.860974286886178	1.867395923113822	1	1
359	2	1	gb	14.6623256	11.185770940754326	3.476554659245675	1	1
363	2	1	gb	10.14797664	10.383072550264083	-0.23509591026408394	1	1
387	2	1	gb	8.761648138	9.574022086789933	-0.8123739487899329	1	1
389	2	1	gb	6.399971107	9.14361781721354	-2.7436467102135405	1	1
393	2	1	gb	9.234156144	7.842203060908312	1.3919530830916882	1	1
399	2	1	gb	2.604615153	2.3527544206455024	0.2518607323544977	1	1
405	2	1	gb	9.081852728	9.553928312726464	-0.4720755847264648	1	1
412	2	1	gb	12.72837021	11.010894569519053	1.7174756404809468	1	1
416	2	1	gb	-7.299170523	-9.637469642701433	2.338299119701433	0	0
439	2	1	gb	7.163518483	7.27620322043569	-0.11268473743569007	1	1
446	2	1	gb	-6.562172934	-8.263133521710996	1.7009605877109957	0	0
468	2	1	gb	11.01337104	10.97316998970362	0.04020105029637833	1	1
471	2	1	gb	11.58218649	10.546267484540284	1.035919005459716	1	1
486	2	1	gb	11.20012525	9.855385327421429	1.3447399225785706	1	1
491	2	1	gb	11.5912165	12.759242557054524	-1.168026057054524	1	1
492	2	1	gb	14.6623256	14.18175844133969	0.4805671586603104	1	1
493	2	1	gb	12.72837021	12.90636438803551	-0.17799417803550988	1	1
494	2	1	gb	11.5912165	12.545154653783309	-0.9539381537833087	1	1
521	2	1	gb	-6.750139815	-8.179374806685804	1.4292349916858038	0	0
525	2	1	gb	-5.903570394	-6.3640680603612925	0.4604976663612925	0	0
526	2	1	gb	13.1219342	12.272750473301905	0.8491837266980955	1	1
535	2	1	gb	11.58218649	8.386698476938	3.1954880130620005	1	1
539	2	1	gb	10.54743293	8.392579421024081	2.1548535089759184	1	1
543	2	1	gb	4.019612812	3.0470739734915577	0.9725388385084424	1	1
584	2	1	gb	-9.647698662	-4.4261653971704416	-5.221533264829558	0	0
586	2	1	gb	-11.24328864	-5.029611912519055	-6.213676727480944	0	0
599	2	1	gb	-8.208398966	-10.272737129738877	2.064338163738876	0	0
611	2	1	gb	-8.911626353	-8.441307153396806	-0.47031919960319435	0	0
616	2	1	gb	-3.724738214	-7.342109167011775	3.617370953011775	0	0
632	2	1	gb	-11.36640398	-5.536199074931663	-5.830204905068336	0	0
635	2	1	gb	14.25661517	9.360700143958615	4.895915026041385	1	1
642	2	1	gb	-5.735427358	-7.7769938956094755	2.0415665376094756	0	0
647	2	1	gb	14.63460821	12.334222315376474	2.300385894623526	1	1
654	2	1	gb	9.860088947	2.6290532027540254	7.231035744245974	1	1
668	2	1	gb	-11.58218649	-9.856353212797092	-1.7258332772029075	0	0
675	2	1	gb	-13.34199012	-12.651060595055975	-0.6909295249440248	0	0
713	2	1	gb	-5.538193919	-5.187259501801467	-0.35093441719853313	0	0
714	2	1	gb	-4.372132515	0.4984180513356243	-4.870550566335624	0	1
9	2	3	GNN	-7.168044	-8.76635	1.5983059999999991	0	0
27	2	3	GNN	-11.157184	-13.572662	2.4154779999999985	0	0
48	2	3	GNN	9.234157	7.996751	1.237406	1	1
63	2	3	GNN	-2.5376084	-4.5397778	2.0021694000000005	0	0
72	2	3	GNN	-7.2991705	-9.517244	2.2180735	0	0
74	2	3	GNN	-8.839217	-9.28112	0.44190299999999993	0	0
86	2	3	GNN	8.222192	7.495263	0.7269290000000002	1	1
88	2	3	GNN	-3.0970547	-3.055679	-0.041375700000000126	0	0
95	2	3	GNN	7.573369	7.0337477	0.5396212999999994	1	1
133	2	3	GNN	-9.809491	-13.309738	3.500247	0	0
143	2	3	GNN	-11.200126	-9.955702	-1.2444239999999986	0	0
153	2	3	GNN	-4.660579	-7.7529554	3.0923764	0	0
163	2	3	GNN	-4.5566273	-2.2982416	-2.2583857	0	0
167	2	3	GNN	-14.222214	-12.358826	-1.8633879999999987	0	0
178	2	3	GNN	-6.498485	-12.495468	5.996983000000001	0	0
193	2	3	GNN	-4.019613	-9.458389	5.438776000000001	0	0
194	2	3	GNN	-2.8574557	-10.558504	7.701048299999999	0	0
200	2	3	GNN	-13.121934	-12.6853285	-0.43660549999999887	0	0
201	2	3	GNN	-11.582187	-13.725622	2.143435	0	0
203	2	3	GNN	-9.234157	-9.26067	0.026512999999999565	0	0
226	2	3	GNN	-10.373469	-8.235865	-2.1376039999999996	0	0
247	2	3	GNN	7.573369	8.336021	-0.762652000000001	1	1
256	2	3	GNN	7.049818	7.692106	-0.6422879999999997	1	1
262	2	3	GNN	8.911627	7.4998617	1.411765299999999	1	1
270	2	3	GNN	8.911627	9.275011	-0.36338399999999993	1	1
274	2	3	GNN	8.538893	8.370594	0.1682989999999993	1	1
289	2	3	GNN	-9.234157	-11.337301	2.1031440000000003	0	0
298	2	3	GNN	11.366404	9.144482	2.2219219999999993	1	1
301	2	3	GNN	-14.256616	-10.876014	-3.3806019999999997	0	0
319	2	3	GNN	-11.366404	-11.343357	-0.02304700000000004	0	0
350	2	3	GNN	12.04771	10.908649	1.1390609999999999	1	1
358	2	3	GNN	12.728371	11.4438305	1.2845404999999985	1	1
359	2	3	GNN	14.662326	11.986121	2.6762049999999995	1	1
363	2	3	GNN	10.147977	14.265756	-4.1177790000000005	1	1
387	2	3	GNN	8.761648	11.860989	-3.099341000000001	1	1
389	2	3	GNN	6.399971	11.603153	-5.203182000000001	1	1
393	2	3	GNN	9.234157	7.6841154	1.5500416000000001	1	1
399	2	3	GNN	2.6046152	2.8890066	-0.28439140000000007	1	1
405	2	3	GNN	9.081853	9.430471	-0.3486180000000001	1	1
412	2	3	GNN	12.728371	12.591791	0.1365799999999986	1	1
416	2	3	GNN	-7.2991705	-7.4560823	0.1569118000000005	0	0
439	2	3	GNN	7.1635184	7.4824905	-0.31897209999999987	1	1
446	2	3	GNN	-6.562173	-8.142377	1.5802040000000002	0	0
468	2	3	GNN	11.013371	11.47446	-0.4610890000000012	1	1
471	2	3	GNN	11.582187	10.704916	0.8772709999999986	1	1
486	2	3	GNN	11.200126	10.664631	0.5354949999999992	1	1
491	2	3	GNN	11.591216	11.986753	-0.3955370000000009	1	1
492	2	3	GNN	14.662326	12.156972	2.5053540000000005	1	1
493	2	3	GNN	12.728371	13.710118	-0.9817470000000004	1	1
494	2	3	GNN	11.591216	12.115588	-0.5243720000000014	1	1
521	2	3	GNN	-6.7501397	-4.9239655	-1.8261741999999996	0	0
525	2	3	GNN	-5.90357	-8.924625	3.0210550000000005	0	0
526	2	3	GNN	13.121934	9.74602	3.375914	1	1
535	2	3	GNN	11.582187	12.278849	-0.6966619999999999	1	1
539	2	3	GNN	10.547433	8.350861	2.1965719999999997	1	1
543	2	3	GNN	4.019613	4.687685	-0.6680720000000004	1	1
584	2	3	GNN	-9.647698	-11.769099	2.1214010000000005	0	0
586	2	3	GNN	-11.243289	-9.500735	-1.7425540000000002	0	0
599	2	3	GNN	-8.208399	-8.7835045	0.5751054999999994	0	0
611	2	3	GNN	-8.911627	-10.524046	1.612419000000001	0	0
616	2	3	GNN	-3.7247381	-7.5095263	3.7847882	0	0
632	2	3	GNN	-11.366404	-8.937094	-2.429309999999999	0	0
635	2	3	GNN	14.256616	11.78433	2.4722859999999987	1	1
642	2	3	GNN	-5.7354274	-7.452586	1.7171586000000003	0	0
647	2	3	GNN	14.634608	11.877248	2.7573600000000003	1	1
654	2	3	GNN	9.860089	9.696924	0.16316500000000111	1	1
668	2	3	GNN	-11.582187	-15.791359	4.209172000000001	0	0
675	2	3	GNN	-13.34199	-11.600435	-1.741555	0	0
687	2	3	GNN	-5.5381937	-10.344841	4.806647300000001	0	0
688	2	3	GNN	-4.3721323	0.80779123	-5.17992353	0	1
9	2	3	gb	-7.16804399	-6.081574386460604	-1.0864696035393964	0	0
27	2	3	gb	-11.15718353	-12.554608465519888	1.3974249355198882	0	0
48	2	3	gb	9.234156144	11.9749669041284	-2.740810760128401	1	1
63	2	3	gb	-2.537608422	-5.993060717176961	3.4554522951769613	0	0
72	2	3	gb	-7.299170523	-12.833982489384578	5.534811966384578	0	0
74	2	3	gb	-8.839217334	-14.16255638478996	5.32333905078996	0	0
86	2	3	gb	8.222192162	9.822406806769182	-1.6002146447691814	1	1
88	2	3	gb	-3.097054666	-5.631515933359846	2.5344612673598457	0	0
95	2	3	gb	7.573368874	4.649620034415238	2.9237488395847615	1	1
133	2	3	gb	-9.809491361	-13.200075982909963	3.390584621909964	0	0
143	2	3	gb	-11.20012525	-11.074717976996684	-0.1254072730033151	0	0
153	2	3	gb	-4.660579325	-9.5837848387574	4.9232055137574	0	0
163	2	3	gb	-4.556627068	-9.073281457565146	4.516654389565146	0	0
167	2	3	gb	-14.22221378	-9.381651332731996	-4.840562447268004	0	0
178	2	3	gb	-6.498485048	-5.710868016012491	-0.7876170319875087	0	0
193	2	3	gb	-4.019612812	-9.628535495717191	5.608922683717191	0	0
194	2	3	gb	-2.857455821	-8.421397729044445	5.563941908044445	0	0
200	2	3	gb	-13.1219342	-12.09525705157566	-1.0266771484243407	0	0
201	2	3	gb	-11.58218649	-9.141952404932194	-2.4402340850678055	0	0
203	2	3	gb	-9.234156144	4.250072937725061	-13.484229081725061	0	1
226	2	3	gb	-10.37346901	-8.283665339250108	-2.089803670749893	0	0
247	2	3	gb	7.573368874	3.2325222996509893	4.34084657434901	1	1
256	2	3	gb	7.049817963	11.579733718233742	-4.529915755233742	1	1
262	2	3	gb	8.911626353	7.920029663799096	0.9915966892009047	1	1
270	2	3	gb	8.911626353	8.204388360879442	0.7072379921205592	1	1
274	2	3	gb	8.538892518	8.024436090501553	0.5144564274984482	1	1
289	2	3	gb	-9.234156144	-10.18122598601872	0.9470698420187205	0	0
298	2	3	gb	11.36640398	0.4712120708949108	10.895191909105089	1	1
301	2	3	gb	-14.25661517	-12.029735725480071	-2.2268794445199287	0	0
319	2	3	gb	-11.36640398	4.990666659338069	-16.35707063933807	0	1
350	2	3	gb	12.04771012	9.99203700772808	2.0556731122719203	1	1
358	2	3	gb	12.72837021	11.190366517714564	1.5380036922854359	1	1
359	2	3	gb	14.6623256	11.094977380836552	3.567348219163449	1	1
363	2	3	gb	10.14797664	9.44334182703776	0.7046348129622402	1	1
387	2	3	gb	8.761648138	9.503615530508604	-0.7419673925086041	1	1
389	2	3	gb	6.399971107	9.977539044479224	-3.577567937479224	1	1
393	2	3	gb	9.234156144	7.952000563341893	1.2821555806581069	1	1
399	2	3	gb	2.604615153	3.772909300673204	-1.1682941476732038	1	1
405	2	3	gb	9.081852728	9.16200482203787	-0.08015209403787082	1	1
412	2	3	gb	12.72837021	10.745894370087758	1.982475839912242	1	1
416	2	3	gb	-7.299170523	-9.660744595383118	2.3615740723831182	0	0
439	2	3	gb	7.163518483	7.100429341465726	0.06308914153427381	1	1
446	2	3	gb	-6.562172934	-6.306126015550244	-0.2560469184497567	0	0
468	2	3	gb	11.01337104	10.601007183976185	0.41236385602381453	1	1
471	2	3	gb	11.58218649	10.941328009077472	0.6408584809225282	1	1
486	2	3	gb	11.20012525	8.366162274201795	2.8339629757982046	1	1
491	2	3	gb	11.5912165	13.52219629843644	-1.9309797984364394	1	1
492	2	3	gb	14.6623256	12.13280281449734	2.5295227855026603	1	1
493	2	3	gb	12.72837021	12.908019191920369	-0.17964898192036927	1	1
494	2	3	gb	11.5912165	12.789039808359174	-1.1978233083591743	1	1
521	2	3	gb	-6.750139815	-7.999457452342404	1.2493176373424042	0	0
525	2	3	gb	-5.903570394	-7.859337909189432	1.9557675151894323	0	0
526	2	3	gb	13.1219342	12.417175907895292	0.7047582921047084	1	1
535	2	3	gb	11.58218649	6.947282504717154	4.634903985282846	1	1
539	2	3	gb	10.54743293	8.162433119682852	2.3849998103171473	1	1
543	2	3	gb	4.019612812	3.0577836626919983	0.9618291493080018	1	1
584	2	3	gb	-9.647698662	-5.837443702854465	-3.810254959145535	0	0
586	2	3	gb	-11.24328864	-5.210125875129492	-6.033162764870507	0	0
599	2	3	gb	-8.208398966	-9.522710788117848	1.3143118221178476	0	0
611	2	3	gb	-8.911626353	-8.625937722313736	-0.2856886306862645	0	0
616	2	3	gb	-3.724738214	-6.437151753850523	2.7124135398505236	0	0
632	2	3	gb	-11.36640398	2.9368353219477306	-14.30323930194773	0	1
635	2	3	gb	14.25661517	12.114632803176816	2.141982366823184	1	1
642	2	3	gb	-5.735427358	-7.320303940150506	1.584876582150506	0	0
647	2	3	gb	14.63460821	12.068861069273536	2.5657471407264634	1	1
654	2	3	gb	9.860088947	10.020049296195989	-0.15996034919598934	1	1
668	2	3	gb	-11.58218649	-11.101343223820235	-0.4808432661797646	0	0
675	2	3	gb	-13.34199012	-12.91100154999514	-0.43098857000486035	0	0
713	2	3	gb	-5.538193919	-4.33079244359922	-1.20740147540078	0	0
714	2	3	gb	-4.372132515	3.4122604375204304	-7.78439295252043	0	1
9	2	4	GNN	-7.168044	-8.396993	1.228949	0	0
27	2	4	GNN	-11.157184	-10.74023	-0.4169540000000005	0	0
48	2	4	GNN	9.234157	1.0198752	8.2142818	1	1
63	2	4	GNN	-2.5376084	-4.517634	1.9800256000000003	0	0
72	2	4	GNN	-7.2991705	-7.9935164	0.6943459000000001	0	0
74	2	4	GNN	-8.839217	-7.876134	-0.9630829999999992	0	0
86	2	4	GNN	8.222192	8.201143	0.02104899999999965	1	1
88	2	4	GNN	-3.0970547	-1.9679424	-1.1291123	0	0
95	2	4	GNN	7.573369	7.069101	0.5042679999999997	1	1
133	2	4	GNN	-9.809491	-10.888243	1.0787519999999997	0	0
143	2	4	GNN	-11.200126	-9.200921	-1.999205	0	0
153	2	4	GNN	-4.660579	-6.680344	2.0197649999999996	0	0
163	2	4	GNN	-4.5566273	-5.5096307	0.9530034000000001	0	0
167	2	4	GNN	-14.222214	-10.115758	-4.106456	0	0
178	2	4	GNN	-6.498485	-10.18756	3.689075	0	0
193	2	4	GNN	-4.019613	-7.130413	3.1108000000000002	0	0
194	2	4	GNN	-2.8574557	-8.677031	5.8195752999999995	0	0
200	2	4	GNN	-13.121934	-11.435124	-1.6868099999999995	0	0
201	2	4	GNN	-11.582187	-10.994768	-0.5874189999999988	0	0
203	2	4	GNN	-9.234157	-6.024652	-3.209505	0	0
226	2	4	GNN	-10.373469	-9.344195	-1.029274000000001	0	0
247	2	4	GNN	7.573369	8.840058	-1.2666890000000013	1	1
256	2	4	GNN	7.049818	1.0778815	5.9719365	1	1
262	2	4	GNN	8.911627	8.463717	0.4479099999999985	1	1
270	2	4	GNN	8.911627	8.1212225	0.7904044999999993	1	1
274	2	4	GNN	8.538893	8.18562	0.3532729999999997	1	1
289	2	4	GNN	-9.234157	-9.845239	0.6110819999999997	0	0
298	2	4	GNN	11.366404	11.75354	-0.3871359999999999	1	1
301	2	4	GNN	-14.256616	-5.082789	-9.173827	0	0
319	2	4	GNN	-11.366404	-11.022435	-0.3439689999999995	0	0
350	2	4	GNN	12.04771	11.432277	0.6154330000000012	1	1
358	2	4	GNN	12.728371	11.446246	1.2821249999999988	1	1
359	2	4	GNN	14.662326	12.461375	2.200951	1	1
363	2	4	GNN	10.147977	11.847869	-1.6998920000000002	1	1
387	2	4	GNN	8.761648	9.606087	-0.8444390000000013	1	1
389	2	4	GNN	6.399971	10.194129	-3.7941580000000004	1	1
393	2	4	GNN	9.234157	7.7070947	1.5270622999999999	1	1
399	2	4	GNN	2.6046152	4.3085093	-1.7038940999999999	1	1
405	2	4	GNN	9.081853	9.780957	-0.6991040000000002	1	1
412	2	4	GNN	12.728371	11.5881195	1.1402514999999998	1	1
416	2	4	GNN	-7.2991705	-7.36242	0.0632495000000004	0	0
439	2	4	GNN	7.1635184	7.2858777	-0.12235930000000028	1	1
446	2	4	GNN	-6.562173	-4.7657375	-1.7964354999999994	0	0
468	2	4	GNN	11.013371	10.113111	0.9002599999999994	1	1
471	2	4	GNN	11.582187	9.770018	1.812168999999999	1	1
486	2	4	GNN	11.200126	10.060846	1.1392799999999994	1	1
491	2	4	GNN	11.591216	12.559016	-0.9678000000000004	1	1
492	2	4	GNN	14.662326	13.530447	1.1318789999999996	1	1
493	2	4	GNN	12.728371	12.339576	0.388795	1	1
494	2	4	GNN	11.591216	12.632845	-1.0416290000000004	1	1
521	2	4	GNN	-6.7501397	-4.576156	-2.1739837	0	0
525	2	4	GNN	-5.90357	-4.7421603	-1.1614097	0	0
526	2	4	GNN	13.121934	9.858924	3.2630099999999995	1	1
535	2	4	GNN	11.582187	10.900207	0.6819799999999994	1	1
539	2	4	GNN	10.547433	7.257346	3.2900869999999998	1	1
543	2	4	GNN	4.019613	4.8687162	-0.8491032000000001	1	1
584	2	4	GNN	-9.647698	-11.267391	1.6196929999999998	0	0
586	2	4	GNN	-11.243289	-12.995049	1.751759999999999	0	0
599	2	4	GNN	-8.208399	-7.8798633	-0.32853569999999976	0	0
611	2	4	GNN	-8.911627	-9.267588	0.35596100000000064	0	0
616	2	4	GNN	-3.7247381	-6.1429706	2.4182325	0	0
632	2	4	GNN	-11.366404	-13.008822	1.642418000000001	0	0
635	2	4	GNN	14.256616	3.9286065	10.3280095	1	1
642	2	4	GNN	-5.7354274	-8.637886	2.9024586	0	0
647	2	4	GNN	14.634608	10.713087	3.9215210000000003	1	1
654	2	4	GNN	9.860089	12.349218	-2.489129	1	1
668	2	4	GNN	-11.582187	-12.152438	0.5702510000000007	0	0
675	2	4	GNN	-13.34199	-9.737639	-3.6043509999999994	0	0
687	2	4	GNN	-5.5381937	-5.2904572	-0.24773650000000025	0	0
688	2	4	GNN	-4.3721323	4.8290467	-9.201179	0	1
9	2	4	gb	-7.16804399	-3.8938169650026473	-3.274227024997353	0	0
27	2	4	gb	-11.15718353	-10.590415366177254	-0.5667681638227453	0	0
48	2	4	gb	9.234156144	10.590382769676747	-1.3562266256767472	1	1
63	2	4	gb	-2.537608422	-6.883140702206469	4.345532280206469	0	0
72	2	4	gb	-7.299170523	-8.428181252882586	1.1290107298825864	0	0
74	2	4	gb	-8.839217334	-10.512979426373416	1.6737620923734156	0	0
86	2	4	gb	8.222192162	10.470119765413855	-2.2479276034138547	1	1
88	2	4	gb	-3.097054666	-6.549077679020031	3.452023013020031	0	0
95	2	4	gb	7.573368874	5.744257613656595	1.8291112603434048	1	1
133	2	4	gb	-9.809491361	-13.328062270643615	3.518570909643616	0	0
143	2	4	gb	-11.20012525	-10.88074375199878	-0.31938149800121884	0	0
153	2	4	gb	-4.660579325	-7.619599736128376	2.9590204111283764	0	0
163	2	4	gb	-4.556627068	-8.602362984384486	4.045735916384486	0	0
167	2	4	gb	-14.22221378	-9.476067606834924	-4.7461461731650765	0	0
178	2	4	gb	-6.498485048	-5.528046220014703	-0.9704388279852969	0	0
193	2	4	gb	-4.019612812	-6.689688848972561	2.670076036972561	0	0
194	2	4	gb	-2.857455821	-6.548476329940452	3.691020508940452	0	0
200	2	4	gb	-13.1219342	-12.691235152123578	-0.43069904787642166	0	0
201	2	4	gb	-11.58218649	-10.345792297820289	-1.236394192179711	0	0
203	2	4	gb	-9.234156144	-3.9057638722953345	-5.328392271704665	0	0
226	2	4	gb	-10.37346901	-8.261848617698353	-2.1116203923016474	0	0
247	2	4	gb	7.573368874	-0.2636569777505055	7.837025851750505	1	0
256	2	4	gb	7.049817963	10.183380765835384	-3.1335628028353844	1	1
262	2	4	gb	8.911626353	8.059044600106045	0.8525817528939559	1	1
270	2	4	gb	8.911626353	8.45098838197836	0.46063797102164017	1	1
274	2	4	gb	8.538892518	8.199369555052982	0.33952296294701867	1	1
289	2	4	gb	-9.234156144	-10.521217478824196	1.2870613348241964	0	0
298	2	4	gb	11.36640398	-6.136734726368382	17.503138706368382	1	0
301	2	4	gb	-14.25661517	-6.467570913101907	-7.789044256898093	0	0
319	2	4	gb	-11.36640398	-12.069366482800683	0.7029625028006841	0	0
350	2	4	gb	12.04771012	9.81719823576182	2.2305118842381795	1	1
358	2	4	gb	12.72837021	11.050391169831498	1.677979040168502	1	1
359	2	4	gb	14.6623256	11.496256390709856	3.1660692092901446	1	1
363	2	4	gb	10.14797664	9.642051447929637	0.5059251920703627	1	1
387	2	4	gb	8.761648138	9.108954468697425	-0.34730633069742467	1	1
389	2	4	gb	6.399971107	11.736423387898297	-5.336452280898297	1	1
393	2	4	gb	9.234156144	8.673814400030016	0.5603417439699836	1	1
399	2	4	gb	2.604615153	3.111306364587809	-0.506691211587809	1	1
405	2	4	gb	9.081852728	9.780410342873989	-0.6985576148739892	1	1
412	2	4	gb	12.72837021	10.7919238537551	1.9364463562449004	1	1
416	2	4	gb	-7.299170523	-9.683978532927478	2.384808009927478	0	0
439	2	4	gb	7.163518483	7.031450126849976	0.13206835615002355	1	1
446	2	4	gb	-6.562172934	-6.3385867520430015	-0.22358618195699886	0	0
468	2	4	gb	11.01337104	10.067693647160247	0.9456773928397517	1	1
471	2	4	gb	11.58218649	10.79097075867311	0.7912157313268899	1	1
486	2	4	gb	11.20012525	10.271483103411276	0.9286421465887233	1	1
491	2	4	gb	11.5912165	11.294017166389102	0.297199333610898	1	1
492	2	4	gb	14.6623256	14.133387019931323	0.5289385800686777	1	1
493	2	4	gb	12.72837021	12.47169694252266	0.2566732674773391	1	1
494	2	4	gb	11.5912165	11.211766171744012	0.379450328255988	1	1
521	2	4	gb	-6.750139815	-8.716100964795542	1.9659611497955423	0	0
525	2	4	gb	-5.903570394	-7.151998552002473	1.248428158002473	0	0
526	2	4	gb	13.1219342	12.367420804653158	0.7545133953468426	1	1
535	2	4	gb	11.58218649	7.811059015946929	3.7711274740530705	1	1
539	2	4	gb	10.54743293	6.850280653698115	3.6971522763018845	1	1
543	2	4	gb	4.019612812	3.00385319746072	1.01575961453928	1	1
584	2	4	gb	-9.647698662	-9.104856712555463	-0.5428419494445365	0	0
586	2	4	gb	-11.24328864	-11.106243905151796	-0.13704473484820312	0	0
599	2	4	gb	-8.208398966	-8.416248510461031	0.20784954446103043	0	0
611	2	4	gb	-8.911626353	-8.639462652477963	-0.27216370052203764	0	0
616	2	4	gb	-3.724738214	-7.889495935396591	4.164757721396592	0	0
632	2	4	gb	-11.36640398	4.659350581802597	-16.025754561802596	0	1
635	2	4	gb	14.25661517	6.159150750776783	8.097464419223217	1	1
642	2	4	gb	-5.735427358	-6.728937465355066	0.9935101073550658	0	0
647	2	4	gb	14.63460821	13.15704043825122	1.4775677717487792	1	1
654	2	4	gb	9.860088947	13.159952475399018	-3.299863528399019	1	1
668	2	4	gb	-11.58218649	-11.36580803333242	-0.21637845666757904	0	0
675	2	4	gb	-13.34199012	-11.797764396857708	-1.5442257231422918	0	0
713	2	4	gb	-5.538193919	-3.869351037038776	-1.6688428819612242	0	0
714	2	4	gb	-4.372132515	0.1592078239461387	-4.531340338946138	0	1
9	2	5	GNN	-7.168044	-7.2869277	0.11888369999999959	0	0
27	2	5	GNN	-11.157184	-10.671721	-0.4854630000000011	0	0
48	2	5	GNN	9.234157	5.4755163	3.7586407	1	1
63	2	5	GNN	-2.5376084	-3.6581771	1.1205687000000002	0	0
72	2	5	GNN	-7.2991705	-8.855943	1.5567725000000001	0	0
74	2	5	GNN	-8.839217	-8.595639	-0.2435779999999994	0	0
86	2	5	GNN	8.222192	7.6748486	0.5473433999999999	1	1
88	2	5	GNN	-3.0970547	-3.0528443	-0.044210400000000316	0	0
95	2	5	GNN	7.573369	8.58767	-1.0143009999999997	1	1
133	2	5	GNN	-9.809491	-11.91289	2.1033990000000014	0	0
143	2	5	GNN	-11.200126	-9.199844	-2.0002819999999986	0	0
153	2	5	GNN	-4.660579	-7.767605	3.1070259999999994	0	0
163	2	5	GNN	-4.5566273	-8.432031	3.8754037000000006	0	0
167	2	5	GNN	-14.222214	-9.948148	-4.2740659999999995	0	0
178	2	5	GNN	-6.498485	-8.916897	2.418412000000001	0	0
193	2	5	GNN	-4.019613	-6.7581644	2.7385514000000004	0	0
194	2	5	GNN	-2.8574557	-7.2484226	4.3909669	0	0
200	2	5	GNN	-13.121934	-12.354215	-0.7677189999999996	0	0
201	2	5	GNN	-11.582187	-9.711659	-1.8705280000000002	0	0
203	2	5	GNN	-9.234157	-6.572634	-2.661523	0	0
226	2	5	GNN	-10.373469	-7.7235765	-2.6498925	0	0
247	2	5	GNN	7.573369	8.713327	-1.139958	1	1
256	2	5	GNN	7.049818	5.773178	1.2766400000000004	1	1
262	2	5	GNN	8.911627	7.5801206	1.3315063999999994	1	1
270	2	5	GNN	8.911627	7.496966	1.4146609999999997	1	1
274	2	5	GNN	8.538893	7.5382614	1.0006316000000002	1	1
289	2	5	GNN	-9.234157	-8.920246	-0.31391099999999916	0	0
298	2	5	GNN	11.366404	7.6724787	3.693925299999999	1	1
301	2	5	GNN	-14.256616	-8.154239	-6.102376999999999	0	0
319	2	5	GNN	-11.366404	-8.49057	-2.8758339999999993	0	0
350	2	5	GNN	12.04771	10.527564	1.5201460000000004	1	1
358	2	5	GNN	12.728371	10.717906	2.010465	1	1
359	2	5	GNN	14.662326	11.2942915	3.3680345000000003	1	1
363	2	5	GNN	10.147977	11.385226	-1.2372490000000003	1	1
387	2	5	GNN	8.761648	11.616776	-2.8551280000000006	1	1
389	2	5	GNN	6.399971	11.579408	-5.179437000000001	1	1
393	2	5	GNN	9.234157	8.015542	1.2186149999999998	1	1
399	2	5	GNN	2.6046152	4.2234497	-1.6188344999999997	1	1
405	2	5	GNN	9.081853	9.9533205	-0.8714674999999996	1	1
412	2	5	GNN	12.728371	10.12106	2.6073109999999993	1	1
416	2	5	GNN	-7.2991705	-7.782174	0.4830035000000006	0	0
439	2	5	GNN	7.1635184	6.891822	0.2716963999999997	1	1
446	2	5	GNN	-6.562173	-5.0310936	-1.5310793999999994	0	0
468	2	5	GNN	11.013371	12.348096	-1.3347250000000006	1	1
471	2	5	GNN	11.582187	10.349065	1.2331219999999998	1	1
486	2	5	GNN	11.200126	9.766187	1.4339389999999987	1	1
491	2	5	GNN	11.591216	12.642971	-1.051755	1	1
492	2	5	GNN	14.662326	12.262899	2.3994269999999993	1	1
493	2	5	GNN	12.728371	12.63746	0.09091099999999841	1	1
494	2	5	GNN	11.591216	12.543649	-0.952433000000001	1	1
521	2	5	GNN	-6.7501397	-3.4028494	-3.3472903	0	0
525	2	5	GNN	-5.90357	-6.969041	1.0654709999999996	0	0
526	2	5	GNN	13.121934	10.992482	2.129451999999999	1	1
535	2	5	GNN	11.582187	8.694131	2.888055999999999	1	1
539	2	5	GNN	10.547433	9.278134	1.2692990000000002	1	1
543	2	5	GNN	4.019613	6.683714	-2.6641010000000005	1	1
584	2	5	GNN	-9.647698	-5.050146	-4.597552	0	0
586	2	5	GNN	-11.243289	-6.420495	-4.822794000000001	0	0
599	2	5	GNN	-8.208399	-6.6273355	-1.5810635	0	0
611	2	5	GNN	-8.911627	-8.076881	-0.8347459999999991	0	0
616	2	5	GNN	-3.7247381	-6.913442	3.1887038999999997	0	0
632	2	5	GNN	-11.366404	-7.7015724	-3.6648315999999994	0	0
635	2	5	GNN	14.256616	8.123641	6.132975	1	1
642	2	5	GNN	-5.7354274	-6.8846836	1.1492562	0	0
647	2	5	GNN	14.634608	13.132262	1.5023459999999993	1	1
654	2	5	GNN	9.860089	10.312592	-0.4525030000000001	1	1
668	2	5	GNN	-11.582187	-12.1933565	0.6111695000000008	0	0
675	2	5	GNN	-13.34199	-10.494996	-2.8469939999999987	0	0
687	2	5	GNN	-5.5381937	-5.607105	0.0689112999999999	0	0
688	2	5	GNN	-4.3721323	4.1831927	-8.555325	0	1
9	2	5	gb	-7.16804399	-3.7818299859369606	-3.3862140040630395	0	0
27	2	5	gb	-11.15718353	-12.401379206050798	1.2441956760507988	0	0
48	2	5	gb	9.234156144	10.287813094960798	-1.0536569509607983	1	1
63	2	5	gb	-2.537608422	-5.343808723164061	2.8062003011640613	0	0
72	2	5	gb	-7.299170523	-7.74483000468433	0.4456594816843298	0	0
74	2	5	gb	-8.839217334	-10.149508796311002	1.3102914623110014	0	0
86	2	5	gb	8.222192162	9.29464579391605	-1.0724536319160496	1	1
88	2	5	gb	-3.097054666	-5.19975250396511	2.10269783796511	0	0
95	2	5	gb	7.573368874	6.831476832646131	0.7418920413538688	1	1
133	2	5	gb	-9.809491361	-12.4147335861074	2.6052422251074017	0	0
143	2	5	gb	-11.20012525	-10.509511854566586	-0.690613395433413	0	0
153	2	5	gb	-4.660579325	-7.399549242165492	2.738969917165492	0	0
163	2	5	gb	-4.556627068	-13.044983530148414	8.488356462148413	0	0
167	2	5	gb	-14.22221378	-9.313851751812203	-4.908362028187797	0	0
178	2	5	gb	-6.498485048	-4.170580699702783	-2.327904348297217	0	0
193	2	5	gb	-4.019612812	-7.210973229250986	3.191360417250986	0	0
194	2	5	gb	-2.857455821	-7.191345251269561	4.333889430269561	0	0
200	2	5	gb	-13.1219342	-13.04477400082885	-0.07716019917114991	0	0
201	2	5	gb	-11.58218649	-6.293202694154856	-5.2889837958451436	0	0
203	2	5	gb	-9.234156144	4.493637319233483	-13.727793463233482	0	1
226	2	5	gb	-10.37346901	-8.472948132078649	-1.9005208779213518	0	0
247	2	5	gb	7.573368874	0.0554051482024136	7.517963725797586	1	1
256	2	5	gb	7.049817963	12.352342559874524	-5.302524596874524	1	1
262	2	5	gb	8.911626353	8.33926442617461	0.5723619268253906	1	1
270	2	5	gb	8.911626353	8.181105221112212	0.7305211318877891	1	1
274	2	5	gb	8.538892518	8.763137820977207	-0.2242453029772058	1	1
289	2	5	gb	-9.234156144	-10.502799845035442	1.268643701035442	0	0
298	2	5	gb	11.36640398	9.047610724371076	2.3187932556289237	1	1
301	2	5	gb	-14.25661517	-8.87652705736491	-5.3800881126350895	0	0
319	2	5	gb	-11.36640398	8.043624280250052	-19.41002826025005	0	1
350	2	5	gb	12.04771012	11.420426694736165	0.6272834252638351	1	1
358	2	5	gb	12.72837021	10.878949666628776	1.8494205433712239	1	1
359	2	5	gb	14.6623256	11.399606041481189	3.2627195585188122	1	1
363	2	5	gb	10.14797664	11.513920779847954	-1.3659441398479544	1	1
387	2	5	gb	8.761648138	8.72720665697195	0.03444148102805045	1	1
389	2	5	gb	6.399971107	10.995771372407098	-4.595800265407099	1	1
393	2	5	gb	9.234156144	8.771360481402738	0.46279566259726224	1	1
399	2	5	gb	2.604615153	2.5083906823835114	0.09622447061648876	1	1
405	2	5	gb	9.081852728	9.682973471812154	-0.6011207438121549	1	1
412	2	5	gb	12.72837021	10.73981443307539	1.9885557769246098	1	1
416	2	5	gb	-7.299170523	-9.625798266287172	2.3266277432871716	0	0
439	2	5	gb	7.163518483	7.33829491623518	-0.17477643323517977	1	1
446	2	5	gb	-6.562172934	-6.608271364092349	0.04609843009234904	0	0
468	2	5	gb	11.01337104	10.804593597611518	0.20877744238848095	1	1
471	2	5	gb	11.58218649	11.063607260454797	0.5185792295452032	1	1
486	2	5	gb	11.20012525	11.04905983274736	0.15106541725263867	1	1
491	2	5	gb	11.5912165	13.1402208556755	-1.5490043556754998	1	1
492	2	5	gb	14.6623256	14.46273805411422	0.19958754588578032	1	1
493	2	5	gb	12.72837021	13.160872130104853	-0.432501920104853	1	1
494	2	5	gb	11.5912165	13.220514532642587	-1.6292980326425877	1	1
521	2	5	gb	-6.750139815	-8.050838441293202	1.3006986262932019	0	0
525	2	5	gb	-5.903570394	-5.397886117906768	-0.5056842760932323	0	0
526	2	5	gb	13.1219342	12.54001418511755	0.5819200148824493	1	1
535	2	5	gb	11.58218649	8.184535092357573	3.397651397642427	1	1
539	2	5	gb	10.54743293	7.986680363842736	2.560752566157263	1	1
543	2	5	gb	4.019612812	3.727812615014885	0.29180019698511517	1	1
584	2	5	gb	-9.647698662	-6.459287102039969	-3.1884115599600307	0	0
586	2	5	gb	-11.24328864	-4.74241255492802	-6.50087608507198	0	0
599	2	5	gb	-8.208398966	-7.853587717083126	-0.35481124891687443	0	0
611	2	5	gb	-8.911626353	-8.576406291881797	-0.33522006111820346	0	0
616	2	5	gb	-3.724738214	-7.733507564699209	4.008769350699209	0	0
632	2	5	gb	-11.36640398	2.666640171405465	-14.033044151405464	0	1
635	2	5	gb	14.25661517	7.239704646902097	7.016910523097903	1	1
642	2	5	gb	-5.735427358	-7.371763826478207	1.6363364684782074	0	0
647	2	5	gb	14.63460821	13.820096726952656	0.8145114830473439	1	1
654	2	5	gb	9.860088947	12.25436345731614	-2.3942745103161407	1	1
668	2	5	gb	-11.58218649	-11.08725348775228	-0.49493300224771986	0	0
675	2	5	gb	-13.34199012	-11.453424263919226	-1.888565856080774	0	0
713	2	5	gb	-5.538193919	-4.794236189883439	-0.7439577291165609	0	0
714	2	5	gb	-4.372132515	2.0058806145027157	-6.378013129502715	0	1
9	2	6	GNN	-7.168044	-7.1551337	-0.012910299999999708	0	0
27	2	6	GNN	-11.157184	-12.287489	1.130305	0	0
48	2	6	GNN	9.234157	7.6108403	1.6233167000000002	1	1
63	2	6	GNN	-2.5376084	-4.193361	1.6557526000000005	0	0
72	2	6	GNN	-7.2991705	-9.553191	2.2540205	0	0
74	2	6	GNN	-8.839217	-9.547806	0.7085889999999999	0	0
86	2	6	GNN	8.222192	8.680284	-0.4580920000000006	1	1
88	2	6	GNN	-3.0970547	-3.329876	0.2328212999999999	0	0
95	2	6	GNN	7.573369	7.119682	0.4536869999999995	1	1
133	2	6	GNN	-9.809491	-10.598734	0.7892430000000008	0	0
143	2	6	GNN	-11.200126	-9.0465355	-2.1535905	0	0
153	2	6	GNN	-4.660579	-7.5444903	2.8839112999999994	0	0
163	2	6	GNN	-4.5566273	-4.28307	-0.27355729999999934	0	0
167	2	6	GNN	-14.222214	-9.925665	-4.296548999999999	0	0
178	2	6	GNN	-6.498485	-9.425005	2.926520000000001	0	0
193	2	6	GNN	-4.019613	-6.9529305	2.9333175000000002	0	0
194	2	6	GNN	-2.8574557	-8.2327	5.375244299999999	0	0
200	2	6	GNN	-13.121934	-10.93695	-2.184984	0	0
201	2	6	GNN	-11.582187	-10.138815	-1.443372	0	0
203	2	6	GNN	-9.234157	-6.9139543	-2.3202026999999994	0	0
226	2	6	GNN	-10.373469	-7.2336793	-3.1397896999999997	0	0
247	2	6	GNN	7.573369	8.037199	-0.46382999999999974	1	1
256	2	6	GNN	7.049818	7.525709	-0.47589099999999984	1	1
262	2	6	GNN	8.911627	7.5094504	1.4021765999999989	1	1
270	2	6	GNN	8.911627	9.559322	-0.6476950000000006	1	1
274	2	6	GNN	8.538893	9.405505	-0.8666119999999999	1	1
289	2	6	GNN	-9.234157	-8.841628	-0.3925289999999997	0	0
298	2	6	GNN	11.366404	8.175423	3.190980999999999	1	1
301	2	6	GNN	-14.256616	-6.80205	-7.454565999999999	0	0
319	2	6	GNN	-11.366404	-9.162098	-2.204305999999999	0	0
350	2	6	GNN	12.04771	11.495634	0.5520759999999996	1	1
358	2	6	GNN	12.728371	11.685582	1.042788999999999	1	1
359	2	6	GNN	14.662326	11.555891	3.1064349999999994	1	1
363	2	6	GNN	10.147977	11.877729	-1.7297520000000013	1	1
387	2	6	GNN	8.761648	11.035189	-2.2735410000000016	1	1
389	2	6	GNN	6.399971	12.930142	-6.530171	1	1
393	2	6	GNN	9.234157	7.5398955	1.6942614999999996	1	1
399	2	6	GNN	2.6046152	4.309929	-1.7053138000000003	1	1
405	2	6	GNN	9.081853	10.481791	-1.3999379999999988	1	1
412	2	6	GNN	12.728371	11.1950245	1.5333464999999986	1	1
416	2	6	GNN	-7.2991705	-6.680005	-0.6191654999999994	0	0
439	2	6	GNN	7.1635184	7.706034	-0.5425155999999998	1	1
446	2	6	GNN	-6.562173	-3.3992186	-3.1629543999999994	0	0
468	2	6	GNN	11.013371	11.540378	-0.5270070000000011	1	1
471	2	6	GNN	11.582187	11.6156845	-0.03349750000000107	1	1
486	2	6	GNN	11.200126	9.39858	1.8015459999999983	1	1
491	2	6	GNN	11.591216	11.731149	-0.13993300000000097	1	1
492	2	6	GNN	14.662326	11.68181	2.9805159999999997	1	1
493	2	6	GNN	12.728371	12.066026	0.6623449999999984	1	1
494	2	6	GNN	11.591216	11.791869	-0.20065300000000086	1	1
521	2	6	GNN	-6.7501397	-4.6215982	-2.1285415	0	0
525	2	6	GNN	-5.90357	-7.1755404	1.2719703999999998	0	0
526	2	6	GNN	13.121934	11.141005	1.9809289999999997	1	1
535	2	6	GNN	11.582187	10.275015	1.3071719999999996	1	1
539	2	6	GNN	10.547433	8.085197	2.462235999999999	1	1
543	2	6	GNN	4.019613	6.966248	-2.9466350000000006	1	1
584	2	6	GNN	-9.647698	-8.93674	-0.7109579999999998	0	0
586	2	6	GNN	-11.243289	-8.863306	-2.379983000000001	0	0
599	2	6	GNN	-8.208399	-6.985284	-1.223115	0	0
611	2	6	GNN	-8.911627	-8.350909	-0.5607179999999996	0	0
616	2	6	GNN	-3.7247381	-6.740004	3.0152658999999997	0	0
632	2	6	GNN	-11.366404	-6.257419	-5.108985	0	0
635	2	6	GNN	14.256616	7.2528253	7.0037907	1	1
642	2	6	GNN	-5.7354274	-6.686519	0.9510915999999998	0	0
647	2	6	GNN	14.634608	13.440516	1.1940919999999995	1	1
654	2	6	GNN	9.860089	12.007847	-2.1477579999999996	1	1
668	2	6	GNN	-11.582187	-11.971319	0.38913200000000003	0	0
675	2	6	GNN	-13.34199	-11.870756	-1.471233999999999	0	0
687	2	6	GNN	-5.5381937	-5.9055085	0.36731479999999994	0	0
688	2	6	GNN	-4.3721323	6.4204	-10.7925323	0	1
9	2	6	gb	-7.16804399	-4.54398091130304	-2.6240630786969605	0	0
27	2	6	gb	-11.15718353	-12.051861226632385	0.8946776966323853	0	0
48	2	6	gb	9.234156144	10.557725248233442	-1.3235691042334423	1	1
63	2	6	gb	-2.537608422	-6.202724899566759	3.665116477566759	0	0
72	2	6	gb	-7.299170523	-8.152242790777208	0.8530722677772085	0	0
74	2	6	gb	-8.839217334	-10.879208877914085	2.039991543914084	0	0
86	2	6	gb	8.222192162	9.508769391761438	-1.2865772297614377	1	1
88	2	6	gb	-3.097054666	-5.949797484230369	2.852742818230369	0	0
95	2	6	gb	7.573368874	9.714951848668278	-2.141582974668278	1	1
133	2	6	gb	-9.809491361	-13.131863946585732	3.3223725855857325	0	0
143	2	6	gb	-11.20012525	-11.082638851390929	-0.11748639860907062	0	0
153	2	6	gb	-4.660579325	-6.176240776484152	1.515661451484152	0	0
163	2	6	gb	-4.556627068	-8.993186680208535	4.4365596122085345	0	0
167	2	6	gb	-14.22221378	-9.488185412671294	-4.7340283673287065	0	0
178	2	6	gb	-6.498485048	-6.181724069503184	-0.3167609784968164	0	0
193	2	6	gb	-4.019612812	-7.311304855686886	3.2916920436868855	0	0
194	2	6	gb	-2.857455821	-7.186398029132359	4.328942208132359	0	0
200	2	6	gb	-13.1219342	-12.380076522935529	-0.7418576770644716	0	0
201	2	6	gb	-11.58218649	-9.5034279112543	-2.078758578745699	0	0
203	2	6	gb	-9.234156144	-3.704983300150419	-5.529172843849581	0	0
226	2	6	gb	-10.37346901	-9.1634055896564	-1.2100634203436016	0	0
247	2	6	gb	7.573368874	0.7671219207350146	6.806246953264985	1	1
256	2	6	gb	7.049817963	11.298025590609814	-4.248207627609815	1	1
262	2	6	gb	8.911626353	7.968805662494236	0.9428206905057648	1	1
270	2	6	gb	8.911626353	8.173121954905593	0.7385043980944079	1	1
274	2	6	gb	8.538892518	8.258087889431314	0.2808046285686867	1	1
289	2	6	gb	-9.234156144	-10.541828023969725	1.3076718799697247	0	0
298	2	6	gb	11.36640398	-5.588488612409251	16.95489259240925	1	0
301	2	6	gb	-14.25661517	-8.22804612614553	-6.0285690438544695	0	0
319	2	6	gb	-11.36640398	6.904256214616656	-18.270660194616656	0	1
350	2	6	gb	12.04771012	8.179599816290384	3.8681103037096154	1	1
358	2	6	gb	12.72837021	10.955967097052374	1.7724031129476252	1	1
359	2	6	gb	14.6623256	11.56404125687637	3.0982843431236304	1	1
363	2	6	gb	10.14797664	7.807769837323528	2.3402068026764713	1	1
387	2	6	gb	8.761648138	6.233546692066026	2.5281014459339737	1	1
389	2	6	gb	6.399971107	13.062952871142908	-6.662981764142908	1	1
393	2	6	gb	9.234156144	8.225111112102503	1.0090450318974966	1	1
399	2	6	gb	2.604615153	2.9727416089234624	-0.36812645592346227	1	1
405	2	6	gb	9.081852728	9.721335911334709	-0.6394831833347094	1	1
412	2	6	gb	12.72837021	8.4532821683389	4.2750880416611	1	1
416	2	6	gb	-7.299170523	-9.223902188529316	1.9247316655293156	0	0
439	2	6	gb	7.163518483	7.778499158462032	-0.6149806754620322	1	1
446	2	6	gb	-6.562172934	-6.237313454344379	-0.324859479655621	0	0
468	2	6	gb	11.01337104	10.430654133291611	0.5827169067083879	1	1
471	2	6	gb	11.58218649	10.00974043127673	1.5724460587232691	1	1
486	2	6	gb	11.20012525	10.656691170742793	0.5434340792572065	1	1
491	2	6	gb	11.5912165	11.804455440617245	-0.21323894061724502	1	1
492	2	6	gb	14.6623256	11.212165081711424	3.450160518288577	1	1
493	2	6	gb	12.72837021	12.17404180616557	0.5543284038344289	1	1
494	2	6	gb	11.5912165	11.66993247244203	-0.07871597244202988	1	1
521	2	6	gb	-6.750139815	-8.185577328583237	1.4354375135832376	0	0
525	2	6	gb	-5.903570394	-6.549038150253823	0.6454677562538231	0	0
526	2	6	gb	13.1219342	12.130678123635532	0.9912560763644684	1	1
535	2	6	gb	11.58218649	6.752829066086814	4.829357423913185	1	1
539	2	6	gb	10.54743293	10.81587245327405	-0.26843952327405063	1	1
543	2	6	gb	4.019612812	3.249813781067401	0.769799030932599	1	1
584	2	6	gb	-9.647698662	-9.538068663094002	-0.1096299989059979	0	0
586	2	6	gb	-11.24328864	-5.845380827595012	-5.397907812404988	0	0
599	2	6	gb	-8.208398966	-8.400355475702716	0.19195650970271494	0	0
611	2	6	gb	-8.911626353	-8.74541271811452	-0.16621363488548013	0	0
616	2	6	gb	-3.724738214	-7.240650823593421	3.515912609593421	0	0
632	2	6	gb	-11.36640398	6.252508290764158	-17.618912270764156	0	1
635	2	6	gb	14.25661517	12.14220121766505	2.1144139523349494	1	1
642	2	6	gb	-5.735427358	-6.701309607120088	0.9658822491200878	0	0
647	2	6	gb	14.63460821	13.047515340528664	1.587092869471336	1	1
654	2	6	gb	9.860088947	10.356487225630492	-0.49639827863049213	1	1
668	2	6	gb	-11.58218649	-12.560719082050651	0.9785325920506516	0	0
675	2	6	gb	-13.34199012	-9.636152257496857	-3.7058378625031434	0	0
713	2	6	gb	-5.538193919	-4.817575213308046	-0.7206187056919546	0	0
714	2	6	gb	-4.372132515	0.3057096789219818	-4.677842193921982	0	1
9	2	7	GNN	-7.168044	-4.3581495	-2.8098945000000004	0	0
27	2	7	GNN	-11.157184	-11.6445675	0.48738349999999997	0	0
48	2	7	GNN	9.234157	7.782857	1.4512999999999998	1	1
63	2	7	GNN	-2.5376084	-5.9087944	3.371186	0	0
72	2	7	GNN	-7.2991705	-8.182997	0.8838265000000005	0	0
74	2	7	GNN	-8.839217	-6.7819815	-2.0572355	0	0
86	2	7	GNN	8.222192	7.4605227	0.7616692999999994	1	1
88	2	7	GNN	-3.0970547	-2.1250932	-0.9719615000000004	0	0
95	2	7	GNN	7.573369	7.518411	0.054957999999999174	1	1
133	2	7	GNN	-9.809491	-10.641905	0.832414	0	0
143	2	7	GNN	-11.200126	-7.624489	-3.5756369999999995	0	0
153	2	7	GNN	-4.660579	-7.128443	2.4678639999999996	0	0
163	2	7	GNN	-4.5566273	-8.571555	4.0149277	0	0
167	2	7	GNN	-14.222214	-9.750732	-4.471482	0	0
178	2	7	GNN	-6.498485	-11.5806675	5.082182500000001	0	0
193	2	7	GNN	-4.019613	-6.606803	2.5871900000000005	0	0
194	2	7	GNN	-2.8574557	-8.452288	5.594832299999999	0	0
200	2	7	GNN	-13.121934	-11.026736	-2.095198	0	0
201	2	7	GNN	-11.582187	-10.700259	-0.8819279999999985	0	0
203	2	7	GNN	-9.234157	-6.0181875	-3.2159695	0	0
226	2	7	GNN	-10.373469	-6.948514	-3.4249549999999997	0	0
247	2	7	GNN	7.573369	10.760887	-3.1875180000000007	1	1
256	2	7	GNN	7.049818	7.049972	-0.00015400000000020952	1	1
262	2	7	GNN	8.911627	6.974972	1.9366549999999991	1	1
270	2	7	GNN	8.911627	8.729147	0.18247999999999998	1	1
274	2	7	GNN	8.538893	8.669393	-0.13049999999999962	1	1
289	2	7	GNN	-9.234157	-7.8584104	-1.3757465999999994	0	0
298	2	7	GNN	11.366404	9.203598	2.162806	1	1
301	2	7	GNN	-14.256616	-6.2751203	-7.981495699999999	0	0
319	2	7	GNN	-11.366404	-10.239765	-1.126638999999999	0	0
350	2	7	GNN	12.04771	11.621376	0.42633400000000066	1	1
358	2	7	GNN	12.728371	11.382174	1.346197	1	1
359	2	7	GNN	14.662326	11.621197	3.0411289999999997	1	1
363	2	7	GNN	10.147977	11.730246	-1.5822690000000001	1	1
387	2	7	GNN	8.761648	11.851092	-3.0894440000000003	1	1
389	2	7	GNN	6.399971	12.764803	-6.364832000000001	1	1
393	2	7	GNN	9.234157	8.306709	0.927448	1	1
399	2	7	GNN	2.6046152	3.4622536	-0.8576383999999999	1	1
405	2	7	GNN	9.081853	9.695028	-0.613175	1	1
[truncated: 10,493 more rows]
