# Supplementary material for: Homogeneous catalyst graph neural network: A human-interpretable graph neural network tool for ligand optimization in asymmetric catalysis
Source: iScience. 2025 Jan 23;28(3):111881. doi: 10.1016/j.isci.2025.111881 (PMC11889620; doi:10.1016/j.isci.2025.111881)
Supplement: Data S1. Raw results of HCat-GNet performance against traditional machine learning approaches for all the reactions analyzed in this study. [file mmc2.zip › results/rhcaa_all/results_GNN/Fold_6_test_set/Fold_1_val_set/predictions_test_set.csv]

	real_ddG	predicted_ddG	index
0	-13.374806	-12.413224	4
1	-9.234157	-5.705806	7
2	9.809491	8.940213	50
3	-8.360079	-7.6238136	58
4	-9.234157	-8.935457	59
5	-7.573369	-6.2504797	64
6	8.222192	4.7431307	86
7	-6.8209686	-6.2424173	87
8	-3.514787	-5.563129	93
9	8.538893	5.5924273	108
10	6.562173	5.9964023	112
11	-6.3323684	-7.11228	122
12	-11.582187	-11.487587	132
13	-12.901878	-9.223911	142
14	-14.662326	-12.858854	154
15	-9.8433695	-11.045162	170
16	6.7501397	3.7567892	187
17	-11.391156	-8.810125	195
18	-11.582187	-12.88988	196
19	-9.647698	-9.28795	222
20	-10.373469	-8.923458	226
21	7.2991705	-2.345231	241
22	5.44685	-5.37566	255
23	8.538893	8.28268	272
24	8.538893	7.7577085	274
25	3.7247381	7.8125114	282
26	9.985035	7.5139637	286
27	-12.982928	-14.521409	294
28	10.78479	8.976297	300
29	-8.645655	-8.540347	310
30	-11.366404	-10.036112	319
31	-7.828552	-9.979368	322
32	-10.757191	-9.790067	328
33	-9.964145	-9.897278	329
34	9.41236	8.940213	335
35	-7.721544	-5.766274	337
36	12.04771	10.600299	350
37	11.29468	11.37161	352
38	12.103264	10.650483	355
39	12.074589	8.846966	374
40	-9.234157	-4.7814007	381
41	-9.234157	-7.2580786	382
42	9.809491	5.165753	390
43	9.809491	6.558122	395
44	11.391156	9.842298	401
45	8.617138	8.717967	411
46	-9.647698	-6.566861	418
47	-9.081853	-6.6869774	432
48	10.199505	8.519205	474
49	11.200126	8.057751	486
50	14.662326	10.903629	488
51	11.591216	10.952149	491
52	14.662326	10.909464	492
53	4.5566273	1.9880018	497
54	7.8782945	4.0868573	499
55	8.911627	9.821412	503
56	11.243289	12.173323	508
57	-8.538893	-8.399486	522
58	-7.1635184	-5.245944	523
59	13.121934	9.934565	526
60	10.547433	6.241769	539
61	4.9047456	3.0492334	548
62	-4.398601	-5.9091835	573
63	-5.44685	-3.225463	589
64	-9.339688	-9.785884	610
65	-9.985035	-6.8000727	620
66	10.547433	9.454737	625
67	10.206749	4.936305	657
68	11.427419	6.6124096	665
69	10.721396	10.453007	687
70	-9.876834	-10.68706	694
71	9.234157	9.033436	704
