# Supplementary material for: Homogeneous catalyst graph neural network: A human-interpretable graph neural network tool for ligand optimization in asymmetric catalysis
Source: iScience. 2025 Jan 23;28(3):111881. doi: 10.1016/j.isci.2025.111881 (PMC11889620; doi:10.1016/j.isci.2025.111881)
Supplement: Data S1. Raw results of HCat-GNet performance against traditional machine learning approaches for all the reactions analyzed in this study. [file mmc2.zip › results/rhcaa_all/results_GNN/Fold_6_test_set/Fold_1_val_set/performance.txt]

14-Jun-2024, 16:59:56
---------------------------------------------------------
GNN TRAINING AND PERFORMANCE
Best epoch: 55
Dataset Size = 720
***************
Training set
Set size = 576
R2 = 0.962
MAE = 1.433
RMSE = 1.838
Mean Bias Error = -0.454
Mean Absolute Percentage Error = 0.215
Error Standard Deviation = 1.781
***************
Validation set
Set size = 72
R2 = 0.884
MAE = 2.404
RMSE = 3.337
Mean Bias Error = -1.012
Mean Absolute Percentage Error = 0.399
Error Standard Deviation = 3.180
***************
Test set
Set size = 72
Accuracy = 0.972
Precision = 1.000
Recall = 0.947
F1 = 0.973
Test Set Total Correct Face of Addition Predictions = 70
R2 = 0.915
MAE = 2.112
RMSE = 2.862
Mean Bias Error = -0.799
Mean Absolute Percentage Error = 0.256
Error Standard Deviation = 2.748
---------------------------------------------------------
OUTLIERS (TEST SET)
01) 241    Error: -9.64 kJ/mol    (index=21)
02) 255    Error: -10.82 kJ/mol    (index=22)
