# Supplementary material for: Homogeneous catalyst graph neural network: A human-interpretable graph neural network tool for ligand optimization in asymmetric catalysis
Source: iScience. 2025 Jan 23;28(3):111881. doi: 10.1016/j.isci.2025.111881 (PMC11889620; doi:10.1016/j.isci.2025.111881)
Supplement: Data S1. Raw results of HCat-GNet performance against traditional machine learning approaches for all the reactions analyzed in this study. [file mmc2.zip › results/rhcaa_all/results_GNN/Fold_6_test_set/Fold_1_val_set/learning_process.csv]

Epoch	Train_RMSE_%	Val_RMSE_%	Test_RMSE_%
5	7.716262850496504	7.498136732313368	5.431460486518012
10	4.641552570793364	6.418943564097087	4.6838698916965065
15	4.330754730436537	6.25567611058553	4.474449793497722
20	3.9503237737549677	5.777439329359266	3.9082780943976507
25	3.557507726881239	6.405746353997125	4.916446685791016
30	3.374001420206494	5.371737427181667	3.2798864046732583
35	3.0947641730308533	4.842766761779785	3.314515855577257
40	2.7475860897037716	4.885889212290446	3.418822315004137
45	2.548191381825341	3.847358968522814	2.856578164630466
50	2.107491973373625	4.250453472137451	2.951475355360243
55	2.515879334674941	4.385616567399767	2.4511271052890353
60	1.9953582253721025	3.334859768549601	2.8603530724843345
65	1.799108670817481	3.632899390326606	3.0516013039482965
70	1.7229866368903055	3.6264550950792103	2.4727509551578097
75	1.7910209712054994	3.5244229899512396	2.5495486524369984
80	1.7311399363809161	3.586197773615519	2.410097254647149
85	1.773687524927987	3.469359106487698	2.3251979615953235
90	1.7223347293006048	3.591714276207818	2.2452250056796603
95	1.634166846672694	3.626860433154636	2.3010719087388782
