# Supplementary material for: Homogeneous catalyst graph neural network: A human-interpretable graph neural network tool for ligand optimization in asymmetric catalysis
Source: iScience. 2025 Jan 23;28(3):111881. doi: 10.1016/j.isci.2025.111881 (PMC11889620; doi:10.1016/j.isci.2025.111881)
Supplement: Data S1. Raw results of HCat-GNet performance against traditional machine learning approaches for all the reactions analyzed in this study. [file mmc2.zip › results/rhcaa_all/results_GNN/Fold_6_test_set/Fold_8_val_set/predictions_test_set.csv]

	real_ddG	predicted_ddG	index
0	-13.374806	-12.020547	4
1	-9.234157	-6.7126737	7
2	9.809491	9.326255	50
3	-8.360079	-8.321872	58
4	-9.234157	-7.5755186	59
5	-7.573369	-7.9934106	64
6	8.222192	7.8024707	86
7	-6.8209686	-6.2639265	87
8	-3.514787	-4.712604	93
9	8.538893	2.117742	108
10	6.562173	7.5178375	112
11	-6.3323684	-6.6820354	122
12	-11.582187	-9.874043	132
13	-12.901878	-9.9655905	142
14	-14.662326	-9.800198	154
15	-9.8433695	-9.6520605	170
16	6.7501397	4.6774163	187
17	-11.391156	-7.085036	195
18	-11.582187	-11.6635895	196
19	-9.647698	-7.5041647	222
20	-10.373469	-8.444072	226
21	7.2991705	7.013754	241
22	5.44685	4.763244	255
23	8.538893	9.662795	272
24	8.538893	9.173312	274
25	3.7247381	8.98088	282
26	9.985035	8.326962	286
27	-12.982928	-13.590602	294
28	10.78479	8.964447	300
29	-8.645655	-6.2862334	310
30	-11.366404	-7.4350457	319
31	-7.828552	-9.438603	322
32	-10.757191	-5.488091	328
33	-9.964145	-7.3412447	329
34	9.41236	9.326255	335
35	-7.721544	-7.0058775	337
36	12.04771	11.826276	350
37	11.29468	12.496304	352
38	12.103264	11.864018	355
39	12.074589	9.440291	374
40	-9.234157	-6.909962	381
41	-9.234157	-4.630942	382
42	9.809491	8.180984	390
43	9.809491	7.9477386	395
44	11.391156	10.310035	401
45	8.617138	9.9225645	411
46	-9.647698	-7.805778	418
47	-9.081853	-7.497836	432
48	10.199505	10.572177	474
49	11.200126	10.676736	486
50	14.662326	12.813226	488
51	11.591216	13.000659	491
52	14.662326	15.45531	492
53	4.5566273	7.8030186	497
54	7.8782945	3.2760067	499
55	8.911627	12.475223	503
56	11.243289	16.834305	508
57	-8.538893	-6.186779	522
58	-7.1635184	-5.36909	523
59	13.121934	11.397703	526
60	10.547433	6.896443	539
61	4.9047456	3.1995878	548
62	-4.398601	-7.1750064	573
63	-5.44685	-1.2397046	589
64	-9.339688	-8.643136	610
65	-9.985035	-7.736678	620
66	10.547433	10.146574	625
67	10.206749	8.333724	657
68	11.427419	10.115032	665
69	10.721396	11.3746195	687
70	-9.876834	-8.4678335	694
71	9.234157	8.862405	704
