# Supplementary material for: Homogeneous catalyst graph neural network: A human-interpretable graph neural network tool for ligand optimization in asymmetric catalysis
Source: iScience. 2025 Jan 23;28(3):111881. doi: 10.1016/j.isci.2025.111881 (PMC11889620; doi:10.1016/j.isci.2025.111881)
Supplement: Data S1. Raw results of HCat-GNet performance against traditional machine learning approaches for all the reactions analyzed in this study. [file mmc2.zip › results/rhcaa_all/results_GNN/Fold_6_test_set/Fold_8_val_set/learning_process.csv]

Epoch	Train_RMSE_%	Val_RMSE_%	Test_RMSE_%
5	7.423926115036011	5.626581774817573	4.533715513017443
10	4.896066705385844	5.592711660597059	4.345948272281223
15	4.508173538578881	5.48937792248196	3.8761914571126304
20	4.074491818745931	4.947275903489855	3.883229043748644
25	4.1999473041958275	4.98706849416097	4.403091112772624
30	3.519742442501916	4.516374164157444	3.853581269582113
35	3.411016364892324	4.340243816375732	4.156331751081678
40	2.7281853755315146	3.906608396106296	3.86133517159356
45	2.427034686009089	3.7311827606625028	3.5231186548868814
50	2.418661814596918	3.221567842695448	3.4354949527316623
55	2.189817731579145	3.545746538374159	2.6045648521847196
60	2.0388528688086405	3.3217502699957953	3.1264829370710583
65	2.1128609246677823	2.9837986098395453	3.0754288832346597
70	1.8253564867708418	3.169258621003893	2.649143510394626
75	1.8526993592580159	3.34281423356798	2.679580900404188
80	1.9654342664612665	3.5951762199401855	3.017249451743232
85	1.7693420814143286	3.012513690524631	3.3794808387756348
90	1.6735884729358885	3.535669724146525	2.390745666291979
95	1.6668337600098715	3.167739020453559	2.239577717251248
100	1.5858868857224782	2.884060780207316	2.6142630841996937
105	1.6363883631096945	3.0355934037102594	2.332137690650092
110	1.7391718178987503	3.1225967407226562	2.403576453526815
115	1.5809116661548615	2.8008555041419134	2.4582280847761364
120	1.5772814667887158	3.0628643300798206	2.3397634824117026
125	1.58336860107051	3.2698292202419705	2.453842666414049
130	1.4971904986434512	3.2016650570763483	2.147749556435479
135	1.4068968180153105	2.841038121117486	2.201169596778022
140	1.5453577091296513	2.722641944885254	2.403265211317274
145	1.407703811923663	2.8770702150132923	2.300832748413086
150	1.5023512989282608	2.74450601471795	2.2728541692097983
155	1.4011700865295198	2.8641193442874484	2.190404322412279
160	1.3591915965080261	2.9558392100863986	2.1411924362182617
165	1.3671003364854388	2.7842555310991077	2.3268637392255993
170	1.2882426513565912	3.2091495196024575	2.2822181118859186
175	1.3656773798995547	2.8198673725128174	2.1909337043762207
