# Supplementary material for: Homogeneous catalyst graph neural network: A human-interpretable graph neural network tool for ligand optimization in asymmetric catalysis
Source: iScience. 2025 Jan 23;28(3):111881. doi: 10.1016/j.isci.2025.111881 (PMC11889620; doi:10.1016/j.isci.2025.111881)
Supplement: Data S1. Raw results of HCat-GNet performance against traditional machine learning approaches for all the reactions analyzed in this study. [file mmc2.zip › results/rhcaa_all/results_GNN/Fold_6_test_set/Fold_10_val_set/predictions_test_set.csv]

	real_ddG	predicted_ddG	index
0	-13.374806	-12.811902	4
1	-9.234157	-8.430397	7
2	9.809491	7.594328	50
3	-8.360079	-6.5540724	58
4	-9.234157	-8.360787	59
5	-7.573369	-5.8927236	64
6	8.222192	7.978189	86
7	-6.8209686	-5.1950173	87
8	-3.514787	-5.7572646	93
9	8.538893	6.2116604	108
10	6.562173	5.6621327	112
11	-6.3323684	-6.8283076	122
12	-11.582187	-12.015039	132
13	-12.901878	-10.159044	142
14	-14.662326	-11.930665	154
15	-9.8433695	-10.019861	170
16	6.7501397	5.0268726	187
17	-11.391156	-7.5566835	195
18	-11.582187	-11.398455	196
19	-9.647698	-7.4484544	222
20	-10.373469	-8.700875	226
21	7.2991705	3.3343875	241
22	5.44685	-3.3152418	255
23	8.538893	9.576725	272
24	8.538893	8.370239	274
25	3.7247381	6.9683576	282
26	9.985035	8.851885	286
27	-12.982928	-15.440978	294
28	10.78479	11.0844145	300
29	-8.645655	-5.4674525	310
30	-11.366404	-10.747926	319
31	-7.828552	-12.418996	322
32	-10.757191	-8.103097	328
33	-9.964145	-8.367246	329
34	9.41236	7.594328	335
35	-7.721544	-6.790372	337
36	12.04771	11.947369	350
37	11.29468	11.90212	352
38	12.103264	11.830131	355
39	12.074589	9.839554	374
40	-9.234157	-4.332531	381
41	-9.234157	-0.9669592	382
42	9.809491	6.972827	390
43	9.809491	7.4959173	395
44	11.391156	10.229244	401
45	8.617138	9.54872	411
46	-9.647698	-7.6580386	418
47	-9.081853	-7.7291293	432
48	10.199505	9.111278	474
49	11.200126	8.9605255	486
50	14.662326	12.149634	488
51	11.591216	12.4094515	491
52	14.662326	12.503928	492
53	4.5566273	7.227043	497
54	7.8782945	5.685715	499
55	8.911627	10.852963	503
56	11.243289	17.23053	508
57	-8.538893	-9.219615	522
58	-7.1635184	-8.009387	523
59	13.121934	11.284163	526
60	10.547433	8.118951	539
61	4.9047456	4.6034937	548
62	-4.398601	-6.5291824	573
63	-5.44685	2.2662046	589
64	-9.339688	-10.041133	610
65	-9.985035	-8.176734	620
66	10.547433	8.632091	625
67	10.206749	6.6103597	657
68	11.427419	5.3306475	665
69	10.721396	12.837359	687
70	-9.876834	-10.271409	694
71	9.234157	7.659715	704
