# Supplementary material for: Homogeneous catalyst graph neural network: A human-interpretable graph neural network tool for ligand optimization in asymmetric catalysis
Source: iScience. 2025 Jan 23;28(3):111881. doi: 10.1016/j.isci.2025.111881 (PMC11889620; doi:10.1016/j.isci.2025.111881)
Supplement: Data S1. Raw results of HCat-GNet performance against traditional machine learning approaches for all the reactions analyzed in this study. [file mmc2.zip › results/rhcaa_all/results_GNN/Fold_6_test_set/Fold_10_val_set/performance.txt]

14-Jun-2024, 17:02:47
---------------------------------------------------------
GNN TRAINING AND PERFORMANCE
Best epoch: 90
Dataset Size = 720
***************
Training set
Set size = 576
R2 = 0.975
MAE = 1.178
RMSE = 1.505
Mean Bias Error = -0.179
Mean Absolute Percentage Error = 0.173
Error Standard Deviation = 1.494
***************
Validation set
Set size = 72
R2 = 0.939
MAE = 1.662
RMSE = 2.271
Mean Bias Error = -0.052
Mean Absolute Percentage Error = 0.217
Error Standard Deviation = 2.271
***************
Test set
Set size = 72
Accuracy = 0.972
Precision = 0.974
Recall = 0.974
F1 = 0.974
Test Set Total Correct Face of Addition Predictions = 70
R2 = 0.920
MAE = 2.092
RMSE = 2.769
Mean Bias Error = 0.002
Mean Absolute Percentage Error = 0.254
Error Standard Deviation = 2.769
---------------------------------------------------------
OUTLIERS (TEST SET)
01) 255    Error: -8.76 kJ/mol    (index=22)
