# Supplementary material for: Homogeneous catalyst graph neural network: A human-interpretable graph neural network tool for ligand optimization in asymmetric catalysis
Source: iScience. 2025 Jan 23;28(3):111881. doi: 10.1016/j.isci.2025.111881 (PMC11889620; doi:10.1016/j.isci.2025.111881)
Supplement: Data S1. Raw results of HCat-GNet performance against traditional machine learning approaches for all the reactions analyzed in this study. [file mmc2.zip › results/rhcaa_all/results_GNN/Fold_6_test_set/Fold_10_val_set/learning_process.csv]

Epoch	Train_RMSE_%	Val_RMSE_%	Test_RMSE_%
5	7.4682803352673846	5.047820409138997	6.010711034138997
10	5.111484318971634	4.239667309655084	4.144244247012669
15	4.6922334101465015	3.864571730295817	3.8507834010654025
20	4.341907643609577	3.68174491988288	4.167664527893066
25	3.9731358455287085	3.384778791003757	3.944523228539361
30	3.7914172576533423	3.30593294567532	3.6493033832973905
35	3.4302337335215674	3.154330333073934	3.834588951534695
40	3.061513066291809	3.024651739332411	3.352736234664917
45	2.756325028008885	2.9231244458092585	3.8657960096995034
50	2.3617385493384466	2.546377976735433	3.5336385832892523
55	2.3943088071213827	3.2506796254052057	3.5786141554514566
60	2.3553652664025626	3.267114904191759	3.6396982934739857
65	2.0712611029545465	2.6091338131162853	3.24648298157586
70	1.8936982254187267	2.6294146643744574	3.1755957338545056
75	1.9080093966590033	2.70735498269399	3.053449206882053
80	1.9443774157100253	2.540413882997301	3.2654603057437472
85	1.772338832418124	2.901783678266737	3.523542139265272
90	1.7207825630903244	2.543735398186578	3.2078583505418568
95	1.7157185822725296	2.211193905936347	2.742233011457655
100	1.651302480035358	2.4519830809699164	3.0049483511182995
105	1.5585739894045725	2.3087358872095742	3.0236338244544134
110	1.5215615381797154	2.398985226949056	2.979177369011773
115	1.4729915724860296	2.2800245814853244	2.6884817282358804
120	1.6534738325410419	2.2403214242723255	2.6590777503119574
125	1.5248402522669897	2.8473847442203097	2.8748813735114203
130	1.5789147979683347	2.314966917037964	2.547760089238485
