# Supplementary material for: Homogeneous catalyst graph neural network: A human-interpretable graph neural network tool for ligand optimization in asymmetric catalysis
Source: iScience. 2025 Jan 23;28(3):111881. doi: 10.1016/j.isci.2025.111881 (PMC11889620; doi:10.1016/j.isci.2025.111881)
Supplement: Data S1. Raw results of HCat-GNet performance against traditional machine learning approaches for all the reactions analyzed in this study. [file mmc2.zip › results/rhcaa_all/results_GNN/Fold_6_test_set/Fold_9_val_set/predictions_test_set.csv]

	real_ddG	predicted_ddG	index
0	-13.374806	-9.539061	4
1	-9.234157	-7.486206	7
2	9.809491	7.9863834	50
3	-8.360079	-6.0296373	58
4	-9.234157	-7.944232	59
5	-7.573369	-4.78303	64
6	8.222192	5.8755007	86
7	-6.8209686	-5.1395626	87
8	-3.514787	-3.7043972	93
9	8.538893	8.334385	108
10	6.562173	7.397198	112
11	-6.3323684	-5.6915445	122
12	-11.582187	-10.674916	132
13	-12.901878	-9.282048	142
14	-14.662326	-11.869683	154
15	-9.8433695	-10.052677	170
16	6.7501397	6.001216	187
17	-11.391156	-8.181165	195
18	-11.582187	-12.219751	196
19	-9.647698	-6.940753	222
20	-10.373469	-7.146492	226
21	7.2991705	6.228613	241
22	5.44685	1.0740836	255
23	8.538893	7.602249	272
24	8.538893	7.999138	274
25	3.7247381	5.01169	282
26	9.985035	7.9431324	286
27	-12.982928	-12.662505	294
28	10.78479	10.623852	300
29	-8.645655	-4.0254707	310
30	-11.366404	-8.92579	319
31	-7.828552	-10.5366745	322
32	-10.757191	-8.653067	328
33	-9.964145	-8.715367	329
34	9.41236	7.9863834	335
35	-7.721544	-7.045171	337
36	12.04771	10.060338	350
37	11.29468	11.04158	352
38	12.103264	9.927352	355
39	12.074589	6.5395527	374
40	-9.234157	-6.9999866	381
41	-9.234157	-6.7568455	382
42	9.809491	6.4790664	390
43	9.809491	6.230185	395
44	11.391156	8.848194	401
45	8.617138	7.2913322	411
46	-9.647698	-7.0328217	418
47	-9.081853	-7.1780043	432
48	10.199505	10.392567	474
49	11.200126	10.3524885	486
50	14.662326	11.838892	488
51	11.591216	11.836153	491
52	14.662326	11.978719	492
53	4.5566273	5.523087	497
54	7.8782945	4.5689106	499
55	8.911627	10.953885	503
56	11.243289	14.406845	508
57	-8.538893	-5.211412	522
58	-7.1635184	-6.497218	523
59	13.121934	10.729389	526
60	10.547433	6.830798	539
61	4.9047456	3.0167668	548
62	-4.398601	-6.969529	573
63	-5.44685	-3.71491	589
64	-9.339688	-7.2639675	610
65	-9.985035	-7.3853574	620
66	10.547433	9.052328	625
67	10.206749	5.932792	657
68	11.427419	7.7441063	665
69	10.721396	12.3047085	687
70	-9.876834	-10.302584	694
71	9.234157	6.9862847	704
