# Supplementary material for: Homogeneous catalyst graph neural network: A human-interpretable graph neural network tool for ligand optimization in asymmetric catalysis
Source: iScience. 2025 Jan 23;28(3):111881. doi: 10.1016/j.isci.2025.111881 (PMC11889620; doi:10.1016/j.isci.2025.111881)
Supplement: Data S1. Raw results of HCat-GNet performance against traditional machine learning approaches for all the reactions analyzed in this study. [file mmc2.zip › results/rhcaa_all/results_GNN/Fold_6_test_set/Fold_9_val_set/learning_process.csv]

Epoch	Train_RMSE_%	Val_RMSE_%	Test_RMSE_%
5	7.382671574751536	5.615582572089301	6.483959515889485
10	5.066718171040217	4.02424505021837	4.117251449161106
15	4.671104119883643	3.8080041673448353	3.93644126256307
20	4.116312755478753	3.5104764302571616	3.9271312289767795
25	4.078550315565533	3.8452696800231934	4.356348938412136
30	3.5274303687943354	3.40291076236301	3.527244302961561
35	3.4113825824525623	3.8200973404778376	4.353646013471815
40	2.793176899353663	2.319278664059109	2.3939319716559515
45	2.3415738211737738	2.818624072604709	2.98771415816413
50	2.1774454679754047	2.3289939562479653	2.6446533468034534
55	2.0915993567970066	2.4734289911058216	2.192255735397339
60	2.004438120457861	2.3311433262295194	2.1138276788923474
65	2.0989275839593677	2.1464267571767173	2.162920660442776
70	1.8619068877564535	2.0776540173424616	2.2607788112428455
75	1.875076346927219	2.41644991768731	2.1242865721384683
80	2.0191864917675653	2.184832625918918	2.552009211646186
85	1.9727325472566817	2.4858452214135065	2.8853037622239857
90	1.6788804415199492	2.1594196690453424	2.150721205605401
95	1.7129995375871658	2.0280800263086953	1.8059757947921753
100	1.5435197287135654	2.2472243309020996	1.7778517802556355
105	1.5256195962429047	2.0117075708177357	1.9981504811180963
110	1.6141444891691208	2.115291463004218	1.9386151896582708
115	1.4940843019220564	2.0743906100591025	2.2098838488260903
120	1.52310045560201	2.1030177805158825	2.0394381417168512
125	1.4926811506350834	2.2304305500454373	1.8851860364278157
130	1.3294059468640222	2.1283970144059925	1.727228045463562
135	1.4253182874785528	2.21799816025628	2.081026474634806
140	1.4349061499039333	1.9647535747951932	2.3524009916517468
145	1.5586759199698765	2.083338803715176	2.240809546576606
150	1.415863157974349	2.2912168237898083	1.8790786398781671
155	1.4696741104125977	2.0155713028377957	1.761909736527337
160	1.387288315428628	2.199465831120809	1.6456851032045152
165	1.3515860074096255	2.267782131830851	2.0332270993126764
170	1.3657028194930818	2.2199104097154407	2.214706050025092
175	1.296840437584453	2.043455137146844	1.8466766013039484
