# Supplementary material for: Homogeneous catalyst graph neural network: A human-interpretable graph neural network tool for ligand optimization in asymmetric catalysis
Source: iScience. 2025 Jan 23;28(3):111881. doi: 10.1016/j.isci.2025.111881 (PMC11889620; doi:10.1016/j.isci.2025.111881)
Supplement: Data S1. Raw results of HCat-GNet performance against traditional machine learning approaches for all the reactions analyzed in this study. [file mmc2.zip › results/rhcaa_all/results_GNN/Fold_6_test_set/Fold_2_val_set/predictions_test_set.csv]

	real_ddG	predicted_ddG	index
0	-13.374806	-14.335307	4
1	-9.234157	-7.476562	7
2	9.809491	7.524735	50
3	-8.360079	-8.969518	58
4	-9.234157	-8.935433	59
5	-7.573369	-7.2088346	64
6	8.222192	5.143289	86
7	-6.8209686	-5.5913367	87
8	-3.514787	-7.1476064	93
9	8.538893	1.5780565	108
10	6.562173	6.22704	112
11	-6.3323684	-7.723926	122
12	-11.582187	-13.182495	132
13	-12.901878	-11.270568	142
14	-14.662326	-13.689204	154
15	-9.8433695	-11.14374	170
16	6.7501397	4.461094	187
17	-11.391156	-11.170803	195
18	-11.582187	-15.115136	196
19	-9.647698	-8.809524	222
20	-10.373469	-8.934682	226
21	7.2991705	8.314054	241
22	5.44685	-1.6810025	255
23	8.538893	8.966163	272
24	8.538893	8.436324	274
25	3.7247381	7.3152323	282
26	9.985035	8.206166	286
27	-12.982928	-14.729531	294
28	10.78479	10.646857	300
29	-8.645655	-5.3543706	310
30	-11.366404	-11.413024	319
31	-7.828552	-10.6851015	322
32	-10.757191	-9.600024	328
33	-9.964145	-10.395495	329
34	9.41236	7.524735	335
35	-7.721544	-8.454877	337
36	12.04771	11.014018	350
37	11.29468	11.68341	352
38	12.103264	11.017282	355
39	12.074589	9.704926	374
40	-9.234157	-4.039456	381
41	-9.234157	-7.6442537	382
42	9.809491	5.287512	390
43	9.809491	5.7761016	395
44	11.391156	9.294692	401
45	8.617138	8.285141	411
46	-9.647698	-7.3044987	418
47	-9.081853	-8.446051	432
48	10.199505	9.720852	474
49	11.200126	10.316369	486
50	14.662326	12.016116	488
51	11.591216	11.71038	491
52	14.662326	12.835885	492
53	4.5566273	7.972776	497
54	7.8782945	5.5746274	499
55	8.911627	10.956306	503
56	11.243289	13.764646	508
57	-8.538893	-6.6913133	522
58	-7.1635184	-7.4292073	523
59	13.121934	9.49133	526
60	10.547433	6.991213	539
61	4.9047456	3.575026	548
62	-4.398601	-8.150849	573
63	-5.44685	-6.059237	589
64	-9.339688	-9.470499	610
65	-9.985035	-8.727378	620
66	10.547433	10.253396	625
67	10.206749	7.7564025	657
68	11.427419	6.2356143	665
69	10.721396	11.842673	687
70	-9.876834	-11.991754	694
71	9.234157	9.979488	704
