# Supplementary material for: Homogeneous catalyst graph neural network: A human-interpretable graph neural network tool for ligand optimization in asymmetric catalysis
Source: iScience. 2025 Jan 23;28(3):111881. doi: 10.1016/j.isci.2025.111881 (PMC11889620; doi:10.1016/j.isci.2025.111881)
Supplement: Data S1. Raw results of HCat-GNet performance against traditional machine learning approaches for all the reactions analyzed in this study. [file mmc2.zip › results/rhcaa_all/results_GNN/Fold_6_test_set/Fold_2_val_set/performance.txt]

14-Jun-2024, 17:00:14
---------------------------------------------------------
GNN TRAINING AND PERFORMANCE
Best epoch: 70
Dataset Size = 720
***************
Training set
Set size = 576
R2 = 0.972
MAE = 1.231
RMSE = 1.569
Mean Bias Error = -0.426
Mean Absolute Percentage Error = 0.180
Error Standard Deviation = 1.510
***************
Validation set
Set size = 72
R2 = 0.930
MAE = 1.840
RMSE = 2.577
Mean Bias Error = -0.055
Mean Absolute Percentage Error = 0.224
Error Standard Deviation = 2.576
***************
Test set
Set size = 72
Accuracy = 0.986
Precision = 1.000
Recall = 0.974
F1 = 0.987
Test Set Total Correct Face of Addition Predictions = 71
R2 = 0.939
MAE = 1.850
RMSE = 2.411
Mean Bias Error = -0.699
Mean Absolute Percentage Error = 0.229
Error Standard Deviation = 2.308
---------------------------------------------------------
OUTLIERS (TEST SET)
01) 108    Error: -6.96 kJ/mol    (index=9)
02) 255    Error: -7.13 kJ/mol    (index=22)
