# Supplementary material for: Homogeneous catalyst graph neural network: A human-interpretable graph neural network tool for ligand optimization in asymmetric catalysis
Source: iScience. 2025 Jan 23;28(3):111881. doi: 10.1016/j.isci.2025.111881 (PMC11889620; doi:10.1016/j.isci.2025.111881)
Supplement: Data S1. Raw results of HCat-GNet performance against traditional machine learning approaches for all the reactions analyzed in this study. [file mmc2.zip › results/rhcaa_all/results_GNN/Fold_6_test_set/Fold_2_val_set/learning_process.csv]

Epoch	Train_RMSE_%	Val_RMSE_%	Test_RMSE_%
5	7.823500143157111	4.9518261485629615	5.48841741349962
10	5.018900748756197	5.277467992570665	4.968641863928901
15	4.520634065071742	4.531138181686401	4.446651458740234
20	3.989825235472785	3.9873840279049344	3.9518692228529186
25	3.7105906208356223	3.9343214299943714	4.075816578335232
30	3.0780738592147827	4.0130740536583795	4.475146505567762
35	2.8509656654463873	3.4380707210964627	3.3636628786722818
40	2.662040819724401	3.4281307326422796	3.0465435716840954
45	2.4663370649019876	3.26511017481486	2.74037324057685
50	2.079245598779784	3.0057219664255777	2.488022459877862
55	2.288638888133897	2.9775841898388333	2.363550649748908
60	2.0941435164875455	2.5606030093299017	2.4212637742360434
65	1.816275793645117	2.532795270284017	2.5720076031155057
70	1.7509915398226843	2.69800595442454	2.274035268359714
75	1.7156096878978941	2.4523097144232855	2.4096860355801053
80	1.5730651666720707	2.687814633051554	2.327845255533854
85	1.7240403327676985	2.743442243999905	2.7129464944203696
90	1.6385451455911	2.6127005683051214	2.446059465408325
95	1.5865717497136858	2.6411792172325983	2.1932909753587513
100	1.5233440233601465	2.472500099076165	2.2358738581339517
105	1.502792575293117	2.5630273554060192	2.376539627710978
110	1.4451187559299998	2.6999175945917764	2.072422981262207
