# Supplementary material for: Homogeneous catalyst graph neural network: A human-interpretable graph neural network tool for ligand optimization in asymmetric catalysis
Source: iScience. 2025 Jan 23;28(3):111881. doi: 10.1016/j.isci.2025.111881 (PMC11889620; doi:10.1016/j.isci.2025.111881)
Supplement: Data S1. Raw results of HCat-GNet performance against traditional machine learning approaches for all the reactions analyzed in this study. [file mmc2.zip › results/rhcaa_all/results_GNN/Fold_6_test_set/Fold_3_val_set/predictions_test_set.csv]

	real_ddG	predicted_ddG	index
0	-13.374806	-12.227843	4
1	-9.234157	-5.02932	7
2	9.809491	8.179418	50
3	-8.360079	-7.415729	58
4	-9.234157	-8.043117	59
5	-7.573369	-5.2401996	64
6	8.222192	8.414973	86
7	-6.8209686	-4.927948	87
8	-3.514787	-4.1793237	93
9	8.538893	5.515364	108
10	6.562173	6.236754	112
11	-6.3323684	-6.6532626	122
12	-11.582187	-10.154548	132
13	-12.901878	-9.710469	142
14	-14.662326	-12.323413	154
15	-9.8433695	-9.235522	170
16	6.7501397	4.4639125	187
17	-11.391156	-8.078364	195
18	-11.582187	-13.01797	196
19	-9.647698	-8.264093	222
20	-10.373469	-7.93871	226
21	7.2991705	7.1207275	241
22	5.44685	2.8191376	255
23	8.538893	8.1220665	272
24	8.538893	8.07335	274
25	3.7247381	7.1311655	282
26	9.985035	9.03225	286
27	-12.982928	-16.548756	294
28	10.78479	11.241405	300
29	-8.645655	-10.504868	310
30	-11.366404	-10.544179	319
31	-7.828552	-11.775908	322
32	-10.757191	-10.037497	328
33	-9.964145	-10.573985	329
34	9.41236	8.179418	335
35	-7.721544	-8.013316	337
36	12.04771	10.801012	350
37	11.29468	10.67999	352
38	12.103264	10.677468	355
39	12.074589	9.488213	374
40	-9.234157	-5.981975	381
41	-9.234157	-7.6907883	382
42	9.809491	6.3779716	390
43	9.809491	6.9400167	395
44	11.391156	9.070762	401
45	8.617138	7.9676113	411
46	-9.647698	-7.552402	418
47	-9.081853	-8.24693	432
48	10.199505	8.787417	474
49	11.200126	8.519763	486
50	14.662326	11.145758	488
51	11.591216	10.553683	491
52	14.662326	11.119358	492
53	4.5566273	5.8589363	497
54	7.8782945	4.425076	499
55	8.911627	10.13721	503
56	11.243289	15.002754	508
57	-8.538893	-6.059095	522
58	-7.1635184	-6.7382517	523
59	13.121934	10.634954	526
60	10.547433	6.824166	539
61	4.9047456	3.5922925	548
62	-4.398601	-6.3406677	573
63	-5.44685	-2.7326698	589
64	-9.339688	-8.500227	610
65	-9.985035	-8.284997	620
66	10.547433	8.805841	625
67	10.206749	6.577656	657
68	11.427419	6.314886	665
69	10.721396	10.712954	687
70	-9.876834	-11.963393	694
71	9.234157	9.10937	704
