# Supplementary material for: Homogeneous catalyst graph neural network: A human-interpretable graph neural network tool for ligand optimization in asymmetric catalysis
Source: iScience. 2025 Jan 23;28(3):111881. doi: 10.1016/j.isci.2025.111881 (PMC11889620; doi:10.1016/j.isci.2025.111881)
Supplement: Data S1. Raw results of HCat-GNet performance against traditional machine learning approaches for all the reactions analyzed in this study. [file mmc2.zip › results/rhcaa_all/results_GNN/Fold_6_test_set/Fold_3_val_set/learning_process.csv]

Epoch	Train_RMSE_%	Val_RMSE_%	Test_RMSE_%
5	7.765244046847026	5.56738461388482	5.710007561577691
10	4.896966944138209	5.1539172066582575	4.771671242184109
15	4.642061869303386	4.840468141767714	4.11518653233846
20	4.165281842152278	4.810703807406956	4.41996701558431
25	3.9812696046299405	5.099784056345622	4.592174953884548
30	3.3539665142695108	4.686555650499132	3.426544878217909
35	3.0516038089990616	4.570711612701416	3.8583223819732666
40	2.557542916801241	4.710124068790012	2.6468324926164417
45	2.4175526152054467	3.7145062022738986	2.7999216185675726
50	2.093928042385313	3.6821098592546253	2.3792781035105386
55	2.188289158874088	3.691735373602973	2.376264810562134
60	2.004973189698325	3.666462845272488	2.672823746999105
65	1.7973992741770215	3.545776711569892	2.450647314389547
70	1.6516848239633772	3.339336315790812	2.2559916840659247
75	1.860431186026997	3.631359895070394	2.2888469960954456
80	1.5884359959099028	3.3425599733988443	2.1416928105884128
85	2.0802826335032782	3.4225456449720593	2.4567812548743353
90	1.499648584259881	3.2690047687954373	2.190249549018012
95	1.712439712550905	3.34645054075453	2.123163183530172
100	1.5360718816518784	3.476857317818536	2.1864782174428306
105	1.6487913330396016	3.5301433669196234	2.2823721170425415
110	1.655112667216195	3.7381784121195474	2.2133486535814075
115	1.3884649756881926	3.581777890523275	2.4850462277730307
120	1.3762186484204397	3.5824184682634144	2.014929321077135
125	1.4315383036931355	3.5525011486477323	1.9446934991412692
