# Supplementary material for: Homogeneous catalyst graph neural network: A human-interpretable graph neural network tool for ligand optimization in asymmetric catalysis
Source: iScience. 2025 Jan 23;28(3):111881. doi: 10.1016/j.isci.2025.111881 (PMC11889620; doi:10.1016/j.isci.2025.111881)
Supplement: Data S1. Raw results of HCat-GNet performance against traditional machine learning approaches for all the reactions analyzed in this study. [file mmc2.zip › results/rhcaa_all/results_GNN/Fold_6_test_set/Fold_7_val_set/predictions_test_set.csv]

	real_ddG	predicted_ddG	index
0	-13.374806	-13.178136	4
1	-9.234157	-6.9476748	7
2	9.809491	8.49696	50
3	-8.360079	-7.454277	58
4	-9.234157	-8.482266	59
5	-7.573369	-7.058305	64
6	8.222192	7.0008593	86
7	-6.8209686	-6.8970385	87
8	-3.514787	-6.2813005	93
9	8.538893	1.6636775	108
10	6.562173	1.9950966	112
11	-6.3323684	-7.810069	122
12	-11.582187	-12.492952	132
13	-12.901878	-10.260736	142
14	-14.662326	-13.875716	154
15	-9.8433695	-10.608135	170
16	6.7501397	3.6200159	187
17	-11.391156	-9.554401	195
18	-11.582187	-12.16939	196
19	-9.647698	-10.496644	222
20	-10.373469	-9.412757	226
21	7.2991705	0.49903375	241
22	5.44685	-2.583137	255
23	8.538893	10.417952	272
24	8.538893	8.925482	274
25	3.7247381	7.0897846	282
26	9.985035	9.163001	286
27	-12.982928	-13.698911	294
28	10.78479	3.8455017	300
29	-8.645655	-8.713801	310
30	-11.366404	-11.922996	319
31	-7.828552	-10.71469	322
32	-10.757191	-9.535211	328
33	-9.964145	-10.424811	329
34	9.41236	8.49696	335
35	-7.721544	-8.083892	337
36	12.04771	12.115182	350
37	11.29468	12.450982	352
38	12.103264	12.429033	355
39	12.074589	10.834109	374
40	-9.234157	7.0225635	381
41	-9.234157	-6.4276686	382
42	9.809491	7.209089	390
43	9.809491	6.5961847	395
44	11.391156	9.5500345	401
45	8.617138	9.614373	411
46	-9.647698	-8.256487	418
47	-9.081853	-8.358918	432
48	10.199505	9.002259	474
49	11.200126	9.942701	486
50	14.662326	11.6316595	488
51	11.591216	11.979062	491
52	14.662326	11.641858	492
53	4.5566273	6.179344	497
54	7.8782945	4.3653355	499
55	8.911627	11.20819	503
56	11.243289	15.173285	508
57	-8.538893	-6.252195	522
58	-7.1635184	-6.67221	523
59	13.121934	10.1149645	526
60	10.547433	6.006269	539
61	4.9047456	3.961559	548
62	-4.398601	-7.9624186	573
63	-5.44685	0.9256957	589
64	-9.339688	-8.792357	610
65	-9.985035	-8.773585	620
66	10.547433	9.422319	625
67	10.206749	5.343233	657
68	11.427419	4.8918285	665
69	10.721396	11.039232	687
70	-9.876834	-12.192794	694
71	9.234157	7.6828976	704
