# Supplementary material for: Homogeneous catalyst graph neural network: A human-interpretable graph neural network tool for ligand optimization in asymmetric catalysis
Source: iScience. 2025 Jan 23;28(3):111881. doi: 10.1016/j.isci.2025.111881 (PMC11889620; doi:10.1016/j.isci.2025.111881)
Supplement: Data S1. Raw results of HCat-GNet performance against traditional machine learning approaches for all the reactions analyzed in this study. [file mmc2.zip › results/rhcaa_all/results_GNN/Fold_6_test_set/Fold_7_val_set/performance.txt]

14-Jun-2024, 17:01:35
---------------------------------------------------------
GNN TRAINING AND PERFORMANCE
Best epoch: 55
Dataset Size = 720
***************
Training set
Set size = 576
R2 = 0.960
MAE = 1.474
RMSE = 1.913
Mean Bias Error = -0.443
Mean Absolute Percentage Error = 0.233
Error Standard Deviation = 1.861
***************
Validation set
Set size = 72
R2 = 0.878
MAE = 2.209
RMSE = 3.119
Mean Bias Error = -0.020
Mean Absolute Percentage Error = 0.303
Error Standard Deviation = 3.119
***************
Test set
Set size = 72
Accuracy = 0.958
Precision = 0.949
Recall = 0.974
F1 = 0.961
Test Set Total Correct Face of Addition Predictions = 69
R2 = 0.881
MAE = 2.269
RMSE = 3.378
Mean Bias Error = -0.577
Mean Absolute Percentage Error = 0.279
Error Standard Deviation = 3.328
---------------------------------------------------------
OUTLIERS (TEST SET)
01) 381    Error: 16.26 kJ/mol    (index=40)
