# Supplementary material for: Homogeneous catalyst graph neural network: A human-interpretable graph neural network tool for ligand optimization in asymmetric catalysis
Source: iScience. 2025 Jan 23;28(3):111881. doi: 10.1016/j.isci.2025.111881 (PMC11889620; doi:10.1016/j.isci.2025.111881)
Supplement: Data S1. Raw results of HCat-GNet performance against traditional machine learning approaches for all the reactions analyzed in this study. [file mmc2.zip › results/rhcaa_all/results_GNN/Fold_6_test_set/Fold_7_val_set/learning_process.csv]

Epoch	Train_RMSE_%	Val_RMSE_%	Test_RMSE_%
5	7.499823497401343	5.358603212568495	5.250216537051731
10	4.992130100727081	4.572907129923503	4.252618577745226
15	4.576029078827964	4.668552981482612	4.349990102979872
20	3.9363651408089533	4.695335970984565	5.102539592319065
25	3.5155526101589203	3.911313109927707	4.637666543324788
30	3.241580022705926	4.248238245646159	5.313669734530979
35	2.772497488392724	3.7356695069207086	4.652030309041341
40	2.3775810682111316	3.4946232636769614	3.659194548924764
45	2.1796497818496494	3.4700712627834744	4.228266610039605
50	2.0758116394281387	3.353781090842353	3.7541679276360407
55	2.0241616798771753	3.557928959528605	3.790152390797933
60	2.121495467093256	3.0487895806630454	3.3169861104753284
65	1.8824018720123503	3.140282498465644	3.2372261683146157
70	1.7651043832302094	3.257478528552585	3.7634252972073026
75	1.8532554656267166	3.074445962905884	3.403872119055854
80	1.8097734053929646	3.4637471040089927	3.4376562436421714
85	1.8315238042010202	3.3619580533769398	3.7370483610365124
90	1.5658406300677195	3.1712378660837808	3.361863851547241
95	1.6699065450165007	3.241265879737006	2.94293114874098
