# Supplementary material for: Homogeneous catalyst graph neural network: A human-interpretable graph neural network tool for ligand optimization in asymmetric catalysis
Source: iScience. 2025 Jan 23;28(3):111881. doi: 10.1016/j.isci.2025.111881 (PMC11889620; doi:10.1016/j.isci.2025.111881)
Supplement: Data S1. Raw results of HCat-GNet performance against traditional machine learning approaches for all the reactions analyzed in this study. [file mmc2.zip › results/rhcaa_all/results_GNN/Fold_6_test_set/Fold_5_val_set/predictions_test_set.csv]

	real_ddG	predicted_ddG	index
0	-13.374806	-11.968093	4
1	-9.234157	-8.953694	7
2	9.809491	8.321697	50
3	-8.360079	-9.835995	58
4	-9.234157	-9.564979	59
5	-7.573369	-6.9563622	64
6	8.222192	6.6566076	86
7	-6.8209686	-6.6908803	87
8	-3.514787	-4.2352467	93
9	8.538893	6.6177316	108
10	6.562173	7.569517	112
11	-6.3323684	-8.598929	122
12	-11.582187	-10.981944	132
13	-12.901878	-11.518944	142
14	-14.662326	-13.617258	154
15	-9.8433695	-10.0349455	170
16	6.7501397	3.8530192	187
17	-11.391156	-10.376348	195
18	-11.582187	-14.928545	196
19	-9.647698	-7.850439	222
20	-10.373469	-9.352694	226
21	7.2991705	6.328757	241
22	5.44685	-2.3530412	255
23	8.538893	8.268253	272
24	8.538893	7.9722953	274
25	3.7247381	5.7184925	282
26	9.985035	7.8836856	286
27	-12.982928	-13.186222	294
28	10.78479	9.34112	300
29	-8.645655	0.5300255	310
30	-11.366404	-10.550352	319
31	-7.828552	-10.746892	322
32	-10.757191	-10.7196045	328
33	-9.964145	-10.602151	329
34	9.41236	8.321697	335
35	-7.721544	-8.013987	337
36	12.04771	11.451665	350
37	11.29468	11.46082	352
38	12.103264	11.414451	355
39	12.074589	10.881322	374
40	-9.234157	-3.335637	381
41	-9.234157	-8.180455	382
42	9.809491	6.0253186	390
43	9.809491	5.4939485	395
44	11.391156	10.4083605	401
45	8.617138	9.572913	411
46	-9.647698	-8.101453	418
47	-9.081853	-8.050174	432
48	10.199505	9.768736	474
49	11.200126	9.985546	486
50	14.662326	11.443204	488
51	11.591216	11.446167	491
52	14.662326	11.392865	492
53	4.5566273	7.4117274	497
54	7.8782945	3.9083443	499
55	8.911627	10.32952	503
56	11.243289	15.846612	508
57	-8.538893	-6.334275	522
58	-7.1635184	-7.3961926	523
59	13.121934	10.081968	526
60	10.547433	6.942795	539
61	4.9047456	3.0114822	548
62	-4.398601	-7.625671	573
63	-5.44685	1.2762431	589
64	-9.339688	-10.133086	610
65	-9.985035	-8.099912	620
66	10.547433	8.700275	625
67	10.206749	6.5136657	657
68	11.427419	7.5986576	665
69	10.721396	10.18002	687
70	-9.876834	-12.128432	694
71	9.234157	6.8773227	704
