# Supplementary material for: Homogeneous catalyst graph neural network: A human-interpretable graph neural network tool for ligand optimization in asymmetric catalysis
Source: iScience. 2025 Jan 23;28(3):111881. doi: 10.1016/j.isci.2025.111881 (PMC11889620; doi:10.1016/j.isci.2025.111881)
Supplement: Data S1. Raw results of HCat-GNet performance against traditional machine learning approaches for all the reactions analyzed in this study. [file mmc2.zip › results/rhcaa_all/results_GNN/Fold_6_test_set/Fold_5_val_set/performance.txt]

14-Jun-2024, 17:01:20
---------------------------------------------------------
GNN TRAINING AND PERFORMANCE
Best epoch: 145
Dataset Size = 720
***************
Training set
Set size = 576
R2 = 0.978
MAE = 1.139
RMSE = 1.414
Mean Bias Error = -0.502
Mean Absolute Percentage Error = 0.163
Error Standard Deviation = 1.322
***************
Validation set
Set size = 72
R2 = 0.959
MAE = 1.528
RMSE = 1.975
Mean Bias Error = -0.499
Mean Absolute Percentage Error = 0.241
Error Standard Deviation = 1.910
***************
Test set
Set size = 72
Accuracy = 0.958
Precision = 0.949
Recall = 0.974
F1 = 0.961
Test Set Total Correct Face of Addition Predictions = 69
R2 = 0.928
MAE = 1.921
RMSE = 2.623
Mean Bias Error = -0.458
Mean Absolute Percentage Error = 0.234
Error Standard Deviation = 2.583
---------------------------------------------------------
OUTLIERS (TEST SET)
01) 255    Error: -7.80 kJ/mol    (index=22)
02) 310    Error: 9.18 kJ/mol    (index=29)
