# Supplementary material for: Homogeneous catalyst graph neural network: A human-interpretable graph neural network tool for ligand optimization in asymmetric catalysis
Source: iScience. 2025 Jan 23;28(3):111881. doi: 10.1016/j.isci.2025.111881 (PMC11889620; doi:10.1016/j.isci.2025.111881)
Supplement: Data S1. Raw results of HCat-GNet performance against traditional machine learning approaches for all the reactions analyzed in this study. [file mmc2.zip › results/rhcaa_all/results_GNN/Fold_6_test_set/Fold_5_val_set/learning_process.csv]

Epoch	Train_RMSE_%	Val_RMSE_%	Test_RMSE_%
5	7.460365288787418	5.400752544403076	5.765229966905382
10	4.947066028912862	4.787790192498101	4.147088527679443
15	4.573371996482213	4.420509682761298	3.8818087577819824
20	4.073793686098522	4.307122336493598	4.682744397057427
25	3.762244400050905	3.6919649177127414	4.594336032867432
30	3.3782576819260917	3.456793785095215	3.547692802217272
35	3.1424167023764715	3.5406621827019586	4.3125541475084095
40	2.6651954584651523	3.1440230475531683	3.382150517569648
45	2.543068872557746	2.6808045705159507	3.2026822566986084
50	2.4139551719029746	2.4560333093007407	3.273291985193888
55	2.2486727883418403	2.64931583404541	3.5000210867987738
60	2.4067974305815167	2.4826400809817843	3.2691321108076306
65	2.117834356096056	2.289585510889689	2.9854327307807074
70	2.032646674248907	2.4326009485456677	3.5520627233717175
75	1.911456952492396	2.395317713419596	3.115723662906223
80	1.8623787264029186	2.322694566514757	2.8879519038730197
85	1.941114193863339	2.285446882247925	2.7447042730119495
90	1.905403529604276	2.3688201904296875	2.4734715355767145
95	1.808870138393508	2.4828469223446317	3.148705005645752
100	1.6495366758770413	2.3617559803856745	3.026772631539239
105	1.6249790721469455	2.2081406116485596	2.789835400051541
110	1.603155568242073	2.1477987501356335	2.5259547498491077
115	1.62888912194305	2.3491996129353843	2.781844880845812
120	1.6102595627307892	2.069205893410577	2.4721794923146567
125	1.5457961559295654	2.1760745578342013	2.5417536894480386
130	1.4763290352291532	2.2641241285536022	2.230741686291165
135	1.4868834714094799	2.0167389975653753	2.291289117601183
140	1.4050676359070673	2.1862589518229165	2.5886617766486273
145	1.4468133217758603	2.2303229173024497	2.4880529244740806
150	1.4500352458821402	1.9704792234632704	2.605305300818549
155	1.3077286125885115	2.0401570796966553	2.3398737377590604
160	1.5235131167703204	2.192647033267551	2.458302285936144
165	1.3500986645619075	1.9867529604170058	2.2880077097151013
170	1.363062700463666	2.229524109098646	2.277799050013224
175	1.4352201140589185	2.0101857450273304	2.379991504881117
180	1.213284022278256	2.18458710776435	2.2918096118503146
185	1.1748106256127357	2.105049663119846	2.084143625365363
