# Supplementary material for: Homogeneous catalyst graph neural network: A human-interpretable graph neural network tool for ligand optimization in asymmetric catalysis
Source: iScience. 2025 Jan 23;28(3):111881. doi: 10.1016/j.isci.2025.111881 (PMC11889620; doi:10.1016/j.isci.2025.111881)
Supplement: Data S1. Raw results of HCat-GNet performance against traditional machine learning approaches for all the reactions analyzed in this study. [file mmc2.zip › results/rhcaa_all/results_GNN/Fold_6_test_set/Fold_4_val_set/predictions_test_set.csv]

	real_ddG	predicted_ddG	index
0	-13.374806	-13.243039	4
1	-9.234157	-6.432394	7
2	9.809491	8.596312	50
3	-8.360079	-8.243358	58
4	-9.234157	-8.861389	59
5	-7.573369	-7.635386	64
6	8.222192	6.7064185	86
7	-6.8209686	-7.5953703	87
8	-3.514787	-6.005978	93
9	8.538893	5.501781	108
10	6.562173	6.9814687	112
11	-6.3323684	-8.790907	122
12	-11.582187	-11.571497	132
13	-12.901878	-10.684296	142
14	-14.662326	-13.178104	154
15	-9.8433695	-10.390455	170
16	6.7501397	4.366634	187
17	-11.391156	-8.343628	195
18	-11.582187	-12.574755	196
19	-9.647698	-8.294352	222
20	-10.373469	-8.884575	226
21	7.2991705	6.2812696	241
22	5.44685	0.7688727	255
23	8.538893	8.541947	272
24	8.538893	7.6743417	274
25	3.7247381	6.782544	282
26	9.985035	7.7978063	286
27	-12.982928	-13.595416	294
28	10.78479	10.334307	300
29	-8.645655	-2.152595	310
30	-11.366404	-11.319357	319
31	-7.828552	-9.839669	322
32	-10.757191	-10.526764	328
33	-9.964145	-10.5951395	329
34	9.41236	8.596312	335
35	-7.721544	-7.7152457	337
36	12.04771	11.162779	350
37	11.29468	11.414896	352
38	12.103264	11.167282	355
39	12.074589	11.253469	374
40	-9.234157	-2.3818517	381
41	-9.234157	-7.0251193	382
42	9.809491	6.3547883	390
43	9.809491	5.756346	395
44	11.391156	11.019822	401
45	8.617138	8.702934	411
46	-9.647698	-8.133693	418
47	-9.081853	-7.9498167	432
48	10.199505	9.44994	474
49	11.200126	9.612683	486
50	14.662326	11.625538	488
51	11.591216	11.507848	491
52	14.662326	12.083953	492
53	4.5566273	7.7947645	497
54	7.8782945	4.8831525	499
55	8.911627	10.664541	503
56	11.243289	16.124622	508
57	-8.538893	-7.1756244	522
58	-7.1635184	-7.182585	523
59	13.121934	9.477429	526
60	10.547433	7.571836	539
61	4.9047456	4.4369545	548
62	-4.398601	-7.6271143	573
63	-5.44685	-3.528106	589
64	-9.339688	-9.908369	610
65	-9.985035	-8.494583	620
66	10.547433	8.230848	625
67	10.206749	5.6564007	657
68	11.427419	7.6324883	665
69	10.721396	9.000451	687
70	-9.876834	-12.316695	694
71	9.234157	7.8524065	704
