# Supplementary material for: Homogeneous catalyst graph neural network: A human-interpretable graph neural network tool for ligand optimization in asymmetric catalysis
Source: iScience. 2025 Jan 23;28(3):111881. doi: 10.1016/j.isci.2025.111881 (PMC11889620; doi:10.1016/j.isci.2025.111881)
Supplement: Data S1. Raw results of HCat-GNet performance against traditional machine learning approaches for all the reactions analyzed in this study. [file mmc2.zip › results/rhcaa_all/results_GNN/Fold_6_test_set/Fold_4_val_set/learning_process.csv]

Epoch	Train_RMSE_%	Val_RMSE_%	Test_RMSE_%
5	7.687636031044854	5.767110347747803	5.91687356101142
10	4.940749214755164	4.688861264122857	4.422144201066759
15	4.610574060016209	4.2600950664944115	4.1057554880778
20	4.212909039523867	4.454102304246691	4.782709015740289
25	4.121581534544627	4.594292375776503	4.889491505093044
30	3.554237984948688	3.81744474834866	3.814962281121148
35	3.2388759122954474	4.163244618309869	4.38331593407525
40	2.483722042706278	3.075581683052911	2.7329776022169323
45	2.6205262508657245	2.4161657757229276	2.930513620376587
50	2.15303602317969	2.636675887637668	3.0454451507992215
55	2.0550497041808233	2.2927249007754855	3.3811565240224204
60	1.9418948938449223	2.4584635893503823	3.349445528454251
65	1.7924296574460135	2.2236571311950684	2.535470035341051
70	1.7629266712400649	2.3811153835720487	2.777872774336073
75	1.8179586943652895	2.2213561799791126	2.2947799232270985
80	1.6958080381155014	2.4277731047736273	2.2998099194632635
85	1.7516951892111037	2.3854123221503363	2.5444828139411078
90	1.587363612320688	2.2507401837242975	2.434051513671875
95	1.7234097851647272	2.3040038214789496	2.254852016766866
100	1.4391394373443391	2.2521478864881725	2.211625417073568
105	1.6353274898396597	2.3348462846544056	2.382192956076728
110	1.470147551761733	2.275483767191569	2.1617866357167563
