# Supplementary material for: Homogeneous catalyst graph neural network: A human-interpretable graph neural network tool for ligand optimization in asymmetric catalysis
Source: iScience. 2025 Jan 23;28(3):111881. doi: 10.1016/j.isci.2025.111881 (PMC11889620; doi:10.1016/j.isci.2025.111881)
Supplement: Data S1. Raw results of HCat-GNet performance against traditional machine learning approaches for all the reactions analyzed in this study. [file mmc2.zip › results/rhcaa_all/results_GNN/Fold_7_test_set/Fold_1_val_set/predictions_test_set.csv]

	real_ddG	predicted_ddG	index
0	-7.168044	-7.4447284	9
1	-2.951785	-3.164843	30
2	-5.05872	-5.810157	31
3	9.081853	9.907056	41
4	-9.809491	-6.3686733	61
5	-2.5376084	-4.692781	63
6	-10.780248	-12.2298975	80
7	-6.3323684	-4.721151	92
8	-7.049818	-8.210049	96
9	-6.7501397	-8.23535	99
10	7.1635184	10.975413	107
11	-10.456662	-11.305212	115
12	-9.485906	-10.5192795	120
13	-7.0493245	-5.402994	124
14	-9.809491	-12.255374	126
15	-11.200126	-8.502639	143
16	-11.591216	-12.421699	160
17	7.1635184	6.8942866	184
18	7.6409483	9.35897	186
19	-2.8574557	-6.6187696	194
20	-10.547433	-7.1555705	205
21	-8.010414	-9.08295	206
22	-9.647698	-7.8125434	219
23	6.4123206	9.955859	240
24	-11.582187	-4.1011353	249
25	8.911627	7.8022685	264
26	7.911209	10.469023	266
27	8.719284	9.639474	273
28	9.339688	9.478145	276
29	8.208399	9.639474	278
30	-6.7501397	-8.724048	287
31	-11.850297	-11.937747	288
32	9.860089	9.723252	299
33	-11.243289	-9.078648	302
34	4.823849	10.690841	305
35	-8.970435	-7.136834	317
36	-13.492493	-11.559682	324
37	7.168044	7.6625423	343
38	7.911209	6.2975955	344
39	11.880438	6.598199	346
40	12.728371	12.905568	357
41	5.182881	6.3338594	367
42	8.010414	9.511139	372
43	-9.234157	-6.34219	383
44	8.360079	9.858219	392
45	8.131989	7.513706	400
46	9.081853	12.696437	405
47	14.393232	12.292202	409
48	-7.1635184	-9.827339	441
49	11.200126	9.6451645	453
50	7.0493245	6.6367254	458
51	11.582187	10.513091	459
52	10.780248	15.072556	490
53	14.662326	14.99998	496
54	10.456662	12.107493	506
55	6.498485	11.69031	512
56	8.803132	14.056546	515
57	9.234157	7.9166927	537
58	4.6817904	5.370515	546
59	4.421898	4.433642	549
60	8.575752	9.501556	567
61	-7.2991705	-8.384524	575
62	-7.2991705	-1.291874	578
63	-7.049818	1.4525318	579
64	-6.3846426	-1.9530158	588
65	-8.911627	-5.8481035	592
66	-8.208399	-7.10849	599
67	-8.911627	-6.8071375	611
68	6.7501397	8.412483	621
69	-13.34199	-10.293933	674
70	-6.3323684	-6.779195	707
71	9.809491	7.374181	712
