# Supplementary material for: Homogeneous catalyst graph neural network: A human-interpretable graph neural network tool for ligand optimization in asymmetric catalysis
Source: iScience. 2025 Jan 23;28(3):111881. doi: 10.1016/j.isci.2025.111881 (PMC11889620; doi:10.1016/j.isci.2025.111881)
Supplement: Data S1. Raw results of HCat-GNet performance against traditional machine learning approaches for all the reactions analyzed in this study. [file mmc2.zip › results/rhcaa_all/results_GNN/Fold_7_test_set/Fold_1_val_set/performance.txt]

14-Jun-2024, 17:03:10
---------------------------------------------------------
GNN TRAINING AND PERFORMANCE
Best epoch: 110
Dataset Size = 720
***************
Training set
Set size = 576
R2 = 0.975
MAE = 1.216
RMSE = 1.509
Mean Bias Error = 0.683
Mean Absolute Percentage Error = 0.162
Error Standard Deviation = 1.345
***************
Validation set
Set size = 72
R2 = 0.926
MAE = 2.128
RMSE = 2.676
Mean Bias Error = 0.219
Mean Absolute Percentage Error = 0.323
Error Standard Deviation = 2.667
***************
Test set
Set size = 72
Accuracy = 0.986
Precision = 0.973
Recall = 1.000
F1 = 0.986
Test Set Total Correct Face of Addition Predictions = 71
R2 = 0.906
MAE = 2.085
RMSE = 2.730
Mean Bias Error = 0.928
Mean Absolute Percentage Error = 0.274
Error Standard Deviation = 2.567
---------------------------------------------------------
OUTLIERS (TEST SET)
01) 579    Error: 8.50 kJ/mol    (index=63)
