# Supplementary material for: Homogeneous catalyst graph neural network: A human-interpretable graph neural network tool for ligand optimization in asymmetric catalysis
Source: iScience. 2025 Jan 23;28(3):111881. doi: 10.1016/j.isci.2025.111881 (PMC11889620; doi:10.1016/j.isci.2025.111881)
Supplement: Data S1. Raw results of HCat-GNet performance against traditional machine learning approaches for all the reactions analyzed in this study. [file mmc2.zip › results/rhcaa_all/results_GNN/Fold_7_test_set/Fold_1_val_set/learning_process.csv]

Epoch	Train_RMSE_%	Val_RMSE_%	Test_RMSE_%
5	7.878882553842333	8.452752007378471	6.32520850499471
10	4.573472956816356	6.439840369754368	4.678573343488905
15	4.442403670814302	6.405484570397271	4.376293235354954
20	4.2735409968429146	6.083424356248644	4.027158260345459
25	3.7750955985652075	5.639634662204319	3.7150778505537243
30	3.5901758670806885	4.919295787811279	3.5217562516530356
35	3.0067679468128414	4.583849165174696	3.163558562596639
40	2.6997646258936987	4.002602736155192	3.0762930711110434
45	2.4958931687805386	3.5762766467200384	2.88696018854777
50	2.2467058300971985	3.7510508166419134	2.434849182764689
55	2.2754798697100744	3.6789797147115073	2.1794763935936823
60	1.976375429166688	3.2923033237457275	2.6660610834757485
65	1.9909697042571173	3.28163645002577	2.7066363758511014
70	1.80611648162206	3.1885058085123696	2.5652469529045954
75	1.650972427593337	3.377350409825643	2.24729503525628
80	1.6596142732434802	3.047944810655382	2.434158616595798
85	1.8701505015293758	3.2591490745544434	2.606736845440335
90	1.8107573572132323	2.892165501912435	2.8293883535597057
95	1.5314208881722555	3.0797703001234265	2.741032520929972
100	1.5175833635860019	2.8776156902313232	2.5218142138587103
105	1.450965682665507	3.1553921699523926	2.435658163494534
110	1.4974478565984302	3.1515824794769287	2.8864355087280273
115	1.6215145472023222	2.6621415085262723	2.719920449786716
120	1.4370077210995886	2.8794710636138916	2.6834216912587485
125	1.497938472363684	3.06687151061164	2.5234978993733725
130	1.3214712937672932	2.8267821735805936	2.54673793580797
135	1.4035890731546614	3.1106185913085938	2.681157800886366
140	1.4078803095552657	2.9184652699364557	2.5118366877237954
145	1.2599262843529384	2.953724569744534	2.6713254716661243
150	1.2662343482176464	2.8434173266092935	2.554804907904731
