# Supplementary material for: Homogeneous catalyst graph neural network: A human-interpretable graph neural network tool for ligand optimization in asymmetric catalysis
Source: iScience. 2025 Jan 23;28(3):111881. doi: 10.1016/j.isci.2025.111881 (PMC11889620; doi:10.1016/j.isci.2025.111881)
Supplement: Data S1. Raw results of HCat-GNet performance against traditional machine learning approaches for all the reactions analyzed in this study. [file mmc2.zip › results/rhcaa_all/results_GNN/Fold_7_test_set/Fold_8_val_set/predictions_test_set.csv]

	real_ddG	predicted_ddG	index
0	-7.168044	-7.7571516	9
1	-2.951785	-3.6036885	30
2	-5.05872	-6.551505	31
3	9.081853	7.147381	41
4	-9.809491	-7.4845066	61
5	-2.5376084	-4.3417454	63
6	-10.780248	-12.961597	80
7	-6.3323684	-4.9928145	92
8	-7.049818	-9.260471	96
9	-6.7501397	-8.480691	99
10	7.1635184	4.8802385	107
11	-10.456662	-12.147237	115
12	-9.485906	-8.4021435	120
13	-7.0493245	-5.7245026	124
14	-9.809491	-9.363826	126
15	-11.200126	-9.439184	143
16	-11.591216	-11.661063	160
17	7.1635184	6.788493	184
18	7.6409483	6.7271185	186
19	-2.8574557	-7.08722	194
20	-10.547433	-8.345885	205
21	-8.010414	-8.431942	206
22	-9.647698	-8.529397	219
23	6.4123206	6.7434874	240
24	-11.582187	-5.721199	249
25	8.911627	7.4212055	264
26	7.911209	8.228004	266
27	8.719284	7.937752	273
28	9.339688	8.647562	276
29	8.208399	7.937752	278
30	-6.7501397	-8.7010975	287
31	-11.850297	-11.102786	288
32	9.860089	10.350051	299
33	-11.243289	-10.248943	302
34	4.823849	9.140291	305
35	-8.970435	-5.1820416	317
36	-13.492493	-12.218967	324
37	7.168044	7.133905	343
38	7.911209	6.193162	344
39	11.880438	11.761924	346
40	12.728371	10.138958	357
41	5.182881	5.842189	367
42	8.010414	8.096581	372
43	-9.234157	-6.348588	383
44	8.360079	8.897032	392
45	8.131989	5.4494247	400
46	9.081853	9.998212	405
47	14.393232	9.247879	409
48	-7.1635184	-9.039322	441
49	11.200126	9.726934	453
50	7.0493245	5.2477093	458
51	11.582187	9.190823	459
52	10.780248	12.364597	490
53	14.662326	11.819694	496
54	10.456662	10.155072	506
55	6.498485	9.622229	512
56	8.803132	10.762352	515
57	9.234157	8.287963	537
58	4.6817904	4.4143057	546
59	4.421898	3.4675057	549
60	8.575752	8.109358	567
61	-7.2991705	-8.91483	575
62	-7.2991705	-6.2833643	578
63	-7.049818	-6.5073094	579
64	-6.3846426	-1.6698053	588
65	-8.911627	-5.3724833	592
66	-8.208399	-9.021197	599
67	-8.911627	-9.174944	611
68	6.7501397	7.6009254	621
69	-13.34199	-11.129643	674
70	-6.3323684	-7.2011647	707
71	9.809491	7.869069	712
