# Supplementary material for: Homogeneous catalyst graph neural network: A human-interpretable graph neural network tool for ligand optimization in asymmetric catalysis
Source: iScience. 2025 Jan 23;28(3):111881. doi: 10.1016/j.isci.2025.111881 (PMC11889620; doi:10.1016/j.isci.2025.111881)
Supplement: Data S1. Raw results of HCat-GNet performance against traditional machine learning approaches for all the reactions analyzed in this study. [file mmc2.zip › results/rhcaa_all/results_GNN/Fold_7_test_set/Fold_8_val_set/learning_process.csv]

Epoch	Train_RMSE_%	Val_RMSE_%	Test_RMSE_%
5	7.340139481756422	6.187740855746799	5.660750918918186
10	4.752713567680782	5.490609116024441	4.45278607474433
15	4.499953769975239	5.516397317250569	4.2797423468695746
20	4.341368003023995	5.232835875617133	4.129102071126302
25	4.208258367247051	4.952141973707411	3.7692517704433866
30	3.721380045016607	4.656918790605333	3.547770447201199
35	3.257747812403573	4.239767683876885	3.8867826726701526
40	3.062309662501017	4.285943057801989	2.8379410637749567
45	2.6447937041521072	3.459389739566379	2.766642173131307
50	2.360723841521475	3.6158803039126926	2.4096538755628796
55	2.4201136744684644	3.5630708270602756	2.7609034644232855
60	2.3831400904390545	3.601062536239624	2.2923109266493054
65	2.151223343279627	3.7691283755832248	1.957742002275255
70	1.9353502144416173	3.5406023131476507	2.0242668522728815
75	1.8467731889751222	3.16967953575982	2.1661949952443442
80	1.8725093338224623	3.3302591376834445	2.0989971425798206
85	1.836526991592513	2.967857254876031	2.6751632690429688
90	1.6898430983225505	3.1857407887776694	2.3297804991404214
95	1.6608118282424078	2.9393005636003284	2.392233371734619
100	1.6326759573486116	3.0159955554538302	2.1334058708614774
105	1.5167965408828523	3.0385096073150635	1.9721883402930365
110	1.5784299588865705	3.341791205936008	2.226010878880819
115	1.4974987771775987	2.9758269257015653	2.0426849524180093
120	1.5133937895298004	2.999098300933838	2.13041263156467
125	1.491359555059009	2.947065485848321	2.0620186593797474
130	1.4027700192398496	2.703380902608236	1.987769775920444
135	1.4186860024929047	2.981510321299235	2.0608534812927246
140	1.439704539047347	2.897980213165283	2.400295469495985
145	1.3481508907344606	3.0814531909094915	2.329985115263197
150	1.2961614653468132	2.6925305790371366	2.0290754901038275
155	1.2779012363817956	2.7768457730611167	1.9485943582322862
160	1.2331645803319082	2.860319481955634	1.8899152013990614
165	1.3353990672363176	2.9011853800879583	2.0718628565470376
170	1.3635890268617206	2.9468599955240884	1.9548083146413167
175	1.2399872359302309	2.85651429494222	2.214527130126953
180	1.2228676949938138	2.658315976460775	2.0097204711702137
185	1.312753049035867	3.059264580408732	2.1706324683295355
190	1.1330890514784389	2.8136808342403836	1.9958039124806721
195	1.3033651461203892	2.9726674026913114	2.2307943767971463
200	1.2281264488895733	2.881336636013455	2.390110890070597
205	1.2358105439278815	3.0094312296973333	2.32326963212755
210	1.1669768575165007	2.9327725304497614	2.207799037297567
215	1.220051258802414	2.700134701199002	2.05621435907152
