# Supplementary material for: Homogeneous catalyst graph neural network: A human-interpretable graph neural network tool for ligand optimization in asymmetric catalysis
Source: iScience. 2025 Jan 23;28(3):111881. doi: 10.1016/j.isci.2025.111881 (PMC11889620; doi:10.1016/j.isci.2025.111881)
Supplement: Data S1. Raw results of HCat-GNet performance against traditional machine learning approaches for all the reactions analyzed in this study. [file mmc2.zip › results/rhcaa_all/results_GNN/Fold_7_test_set/Fold_10_val_set/predictions_test_set.csv]

	real_ddG	predicted_ddG	index
0	-7.168044	-7.786937	9
1	-2.951785	-4.8192897	30
2	-5.05872	-6.0495734	31
3	9.081853	8.430932	41
4	-9.809491	-8.60033	61
5	-2.5376084	-5.729703	63
6	-10.780248	-12.800658	80
7	-6.3323684	-6.1963105	92
8	-7.049818	-9.376518	96
9	-6.7501397	-10.310896	99
10	7.1635184	10.34967	107
11	-10.456662	-12.005007	115
12	-9.485906	-11.874458	120
13	-7.0493245	-7.801565	124
14	-9.809491	-14.2745	126
15	-11.200126	-8.906433	143
16	-11.591216	-14.777283	160
17	7.1635184	6.2605667	184
18	7.6409483	8.210202	186
19	-2.8574557	-7.981951	194
20	-10.547433	-7.505126	205
21	-8.010414	-8.736908	206
22	-9.647698	-10.336491	219
23	6.4123206	6.3714914	240
24	-11.582187	-6.088588	249
25	8.911627	5.9320865	264
26	7.911209	7.5130067	266
27	8.719284	8.223682	273
28	9.339688	7.982163	276
29	8.208399	8.223682	278
30	-6.7501397	-9.327296	287
31	-11.850297	-12.433315	288
32	9.860089	9.777197	299
33	-11.243289	-11.492077	302
34	4.823849	8.339507	305
35	-8.970435	-7.423921	317
36	-13.492493	-12.820374	324
37	7.168044	7.249005	343
38	7.911209	3.3317986	344
39	11.880438	9.603411	346
40	12.728371	10.122329	357
41	5.182881	3.353427	367
42	8.010414	8.595981	372
43	-9.234157	-6.6934524	383
44	8.360079	5.767401	392
45	8.131989	5.652667	400
46	9.081853	9.720203	405
47	14.393232	9.531574	409
48	-7.1635184	-8.722283	441
49	11.200126	9.4360485	453
50	7.0493245	5.2566414	458
51	11.582187	8.518553	459
52	10.780248	12.397684	490
53	14.662326	12.228609	496
54	10.456662	10.122338	506
55	6.498485	10.85449	512
56	8.803132	11.224709	515
57	9.234157	5.287743	537
58	4.6817904	4.501349	546
59	4.421898	2.199423	549
60	8.575752	7.594371	567
61	-7.2991705	-7.2271256	575
62	-7.2991705	-2.997472	578
63	-7.049818	-4.575362	579
64	-6.3846426	2.0787277	588
65	-8.911627	-6.353136	592
66	-8.208399	-7.6371913	599
67	-8.911627	-11.199742	611
68	6.7501397	7.252562	621
69	-13.34199	-12.56287	674
70	-6.3323684	-8.819848	707
71	9.809491	4.552586	712
