# Supplementary material for: Homogeneous catalyst graph neural network: A human-interpretable graph neural network tool for ligand optimization in asymmetric catalysis
Source: iScience. 2025 Jan 23;28(3):111881. doi: 10.1016/j.isci.2025.111881 (PMC11889620; doi:10.1016/j.isci.2025.111881)
Supplement: Data S1. Raw results of HCat-GNet performance against traditional machine learning approaches for all the reactions analyzed in this study. [file mmc2.zip › results/rhcaa_all/results_GNN/Fold_7_test_set/Fold_10_val_set/learning_process.csv]

Epoch	Train_RMSE_%	Val_RMSE_%	Test_RMSE_%
5	7.5315812892383995	4.634364763895671	5.241640408833821
10	4.988119711478551	4.201195928785536	4.8096035321553545
15	4.578506645229128	4.030405044555664	4.146984683142768
20	4.198921488391028	3.805318752924601	3.780516439014011
25	3.8863381180498333	3.6126306321885853	3.8486434618631997
30	3.5360079209009805	3.5262676080067954	3.5801473723517523
35	3.1000138421853385	3.041627460055881	3.118108696407742
40	2.6860821313328214	2.8726873132917614	2.944586197535197
45	2.162385404109955	2.2415026558770075	2.5959630012512207
50	1.9961883293257818	2.2839797867669	2.3098266654544406
55	1.985254555940628	2.285135693020291	2.5973263846503363
60	1.9437999973694484	2.5951124562157526	2.7714593675401478
65	1.7837717235088348	2.2867065005832248	2.6094181537628174
70	1.6677684601810243	2.2529744572109647	2.5998414622412787
75	1.7446731428305309	2.2686810758378773	2.4852765931023493
80	1.7747892522149615	2.4019775920444064	2.748099777433607
