# Supplementary material for: Homogeneous catalyst graph neural network: A human-interpretable graph neural network tool for ligand optimization in asymmetric catalysis
Source: iScience. 2025 Jan 23;28(3):111881. doi: 10.1016/j.isci.2025.111881 (PMC11889620; doi:10.1016/j.isci.2025.111881)
Supplement: Data S1. Raw results of HCat-GNet performance against traditional machine learning approaches for all the reactions analyzed in this study. [file mmc2.zip › results/rhcaa_all/results_GNN/Fold_7_test_set/Fold_9_val_set/predictions_test_set.csv]

	real_ddG	predicted_ddG	index
0	-7.168044	-8.113432	9
1	-2.951785	-3.976233	30
2	-5.05872	-5.7190423	31
3	9.081853	7.1136475	41
4	-9.809491	-7.7137523	61
5	-2.5376084	-5.439515	63
6	-10.780248	-12.0317545	80
7	-6.3323684	-5.896771	92
8	-7.049818	-9.536813	96
9	-6.7501397	-10.7964735	99
10	7.1635184	7.51369	107
11	-10.456662	-11.174598	115
12	-9.485906	-10.312251	120
13	-7.0493245	-6.038191	124
14	-9.809491	-10.309647	126
15	-11.200126	-8.247265	143
16	-11.591216	-12.400897	160
17	7.1635184	6.1313057	184
18	7.6409483	6.1332397	186
19	-2.8574557	-6.488836	194
20	-10.547433	-7.473418	205
21	-8.010414	-9.575	206
22	-9.647698	-9.008652	219
23	6.4123206	9.161124	240
24	-11.582187	-4.7588882	249
25	8.911627	7.2904863	264
26	7.911209	8.441847	266
27	8.719284	8.16487	273
28	9.339688	9.117933	276
29	8.208399	8.164871	278
30	-6.7501397	-7.9361677	287
31	-11.850297	-12.133399	288
32	9.860089	11.850729	299
33	-11.243289	-10.325158	302
34	4.823849	10.496074	305
35	-8.970435	-6.7112446	317
36	-13.492493	-11.518725	324
37	7.168044	9.98921	343
38	7.911209	6.556471	344
39	11.880438	10.888238	346
40	12.728371	10.552463	357
41	5.182881	6.2239175	367
42	8.010414	8.658313	372
43	-9.234157	-5.9678936	383
44	8.360079	8.310935	392
45	8.131989	7.7948527	400
46	9.081853	8.096095	405
47	14.393232	11.653993	409
48	-7.1635184	-5.981723	441
49	11.200126	9.947461	453
50	7.0493245	6.324232	458
51	11.582187	7.959901	459
52	10.780248	11.736287	490
53	14.662326	11.852607	496
54	10.456662	9.994428	506
55	6.498485	12.407966	512
56	8.803132	12.356705	515
57	9.234157	8.588202	537
58	4.6817904	4.661112	546
59	4.421898	3.3040988	549
60	8.575752	7.703148	567
61	-7.2991705	-8.228848	575
62	-7.2991705	-5.5054293	578
63	-7.049818	-4.182022	579
64	-6.3846426	-0.20112868	588
65	-8.911627	-7.3179517	592
66	-8.208399	-8.709232	599
67	-8.911627	-9.800099	611
68	6.7501397	2.111657	621
69	-13.34199	-10.766978	674
70	-6.3323684	-7.3004847	707
71	9.809491	7.9687986	712
