# Supplementary material for: Homogeneous catalyst graph neural network: A human-interpretable graph neural network tool for ligand optimization in asymmetric catalysis
Source: iScience. 2025 Jan 23;28(3):111881. doi: 10.1016/j.isci.2025.111881 (PMC11889620; doi:10.1016/j.isci.2025.111881)
Supplement: Data S1. Raw results of HCat-GNet performance against traditional machine learning approaches for all the reactions analyzed in this study. [file mmc2.zip › results/rhcaa_all/results_GNN/Fold_7_test_set/Fold_9_val_set/performance.txt]

14-Jun-2024, 17:05:31
---------------------------------------------------------
GNN TRAINING AND PERFORMANCE
Best epoch: 150
Dataset Size = 720
***************
Training set
Set size = 576
R2 = 0.983
MAE = 0.971
RMSE = 1.242
Mean Bias Error = -0.010
Mean Absolute Percentage Error = 0.131
Error Standard Deviation = 1.242
***************
Validation set
Set size = 72
R2 = 0.956
MAE = 1.447
RMSE = 1.985
Mean Bias Error = 0.029
Mean Absolute Percentage Error = 0.222
Error Standard Deviation = 1.985
***************
Test set
Set size = 72
Accuracy = 1.000
Precision = 1.000
Recall = 1.000
F1 = 1.000
Test Set Total Correct Face of Addition Predictions = 72
R2 = 0.932
MAE = 1.772
RMSE = 2.320
Mean Bias Error = 0.113
Mean Absolute Percentage Error = 0.243
Error Standard Deviation = 2.317
---------------------------------------------------------
OUTLIERS (TEST SET)
