# Supplementary material for: Homogeneous catalyst graph neural network: A human-interpretable graph neural network tool for ligand optimization in asymmetric catalysis
Source: iScience. 2025 Jan 23;28(3):111881. doi: 10.1016/j.isci.2025.111881 (PMC11889620; doi:10.1016/j.isci.2025.111881)
Supplement: Data S1. Raw results of HCat-GNet performance against traditional machine learning approaches for all the reactions analyzed in this study. [file mmc2.zip › results/rhcaa_all/results_GNN/Fold_7_test_set/Fold_9_val_set/learning_process.csv]

Epoch	Train_RMSE_%	Val_RMSE_%	Test_RMSE_%
5	7.469411684407128	5.14229949315389	5.549792501661512
10	4.906365583340327	4.054596953921848	4.566852622561985
15	4.590027888615926	3.925856007470025	4.2372368176778155
20	4.178487684991625	3.8238986333211265	3.902591069539388
25	4.137309441963832	4.146777523888482	4.052228503757053
30	3.6391447020901575	3.689113881852892	3.8816242747836642
35	3.660996417204539	3.948641724056668	3.9331119855244956
40	2.9745280808872647	3.286964522467719	3.535495254728529
45	2.553161667452918	2.96828391816881	3.572094308005439
50	2.45633138053947	2.2122783925798206	2.469131734636095
55	2.294978524247805	2.4273489581214056	2.6117577817704944
60	2.1234250482585697	2.476872762044271	2.598292907079061
65	1.8550915155145857	2.180302143096924	2.345309946272108
70	1.8136495335234537	2.1035979323916965	2.37727247344123
75	1.8574262261390686	2.3274955484602184	2.6182280911339655
80	1.8882296184698741	2.1885512669881186	2.4686223930782742
85	1.8560327291488647	2.46838206715054	2.6326920456356473
90	1.661041580968433	2.1781924035814075	2.542662991417779
95	1.7833063006401062	2.286081155141195	2.539373424318102
100	1.6526000367270575	2.2170577579074435	2.4812722735934787
105	1.5080791761477788	2.1004329125086465	2.4060800075531006
110	1.704333022236824	2.473419083489312	2.678094016181098
115	1.598164952463574	2.1958564387427435	2.4634096887376575
120	1.5333120905690723	2.0635858244366116	2.435428433948093
125	1.4077260063754187	2.1089891857571073	2.4326081805759006
130	1.4053679638438754	2.230880618095398	2.5545127391815186
135	1.4618283410867055	1.9455670250786676	2.346830685933431
140	1.546881604525778	2.174115882979499	2.5330948564741345
145	1.4668867223792605	2.100786182615492	2.4923943943447537
150	1.499733332130644	2.1225243277019925	2.3702299859788685
155	1.2572937342855666	1.945560137430827	2.3180743323432074
160	1.3581438660621643	2.1355299022462635	2.378706375757853
165	1.2777619320485327	1.9570066663953993	2.48193539513482
170	1.271177047656642	2.1748956706788807	2.6038441128200955
175	1.3475911915302277	2.0833723147710166	2.5651430818769665
180	1.1964749437239435	2.1030653052859836	2.4868138896094427
185	1.1641223968731031	2.0935352643330893	2.304819424947103
190	1.1853531267907884	2.0578950775994196	2.4293040964338513
