# Supplementary material for: Homogeneous catalyst graph neural network: A human-interpretable graph neural network tool for ligand optimization in asymmetric catalysis
Source: iScience. 2025 Jan 23;28(3):111881. doi: 10.1016/j.isci.2025.111881 (PMC11889620; doi:10.1016/j.isci.2025.111881)
Supplement: Data S1. Raw results of HCat-GNet performance against traditional machine learning approaches for all the reactions analyzed in this study. [file mmc2.zip › results/rhcaa_all/results_GNN/Fold_7_test_set/Fold_2_val_set/predictions_test_set.csv]

	real_ddG	predicted_ddG	index
0	-7.168044	-7.370835	9
1	-2.951785	-2.6832237	30
2	-5.05872	-6.1272025	31
3	9.081853	8.011561	41
4	-9.809491	-6.302517	61
5	-2.5376084	-4.045204	63
6	-10.780248	-10.491434	80
7	-6.3323684	-6.2450433	92
8	-7.049818	-9.42582	96
9	-6.7501397	-10.075323	99
10	7.1635184	7.3316555	107
11	-10.456662	-11.148936	115
12	-9.485906	-11.078758	120
13	-7.0493245	-6.62882	124
14	-9.809491	-10.2623825	126
15	-11.200126	-10.185238	143
16	-11.591216	-13.820318	160
17	7.1635184	7.45363	184
18	7.6409483	6.7759366	186
19	-2.8574557	-6.661435	194
20	-10.547433	-5.8238854	205
21	-8.010414	-8.740393	206
22	-9.647698	-9.262693	219
23	6.4123206	8.091626	240
24	-11.582187	-8.739768	249
25	8.911627	7.370976	264
26	7.911209	8.981863	266
27	8.719284	10.925549	273
28	9.339688	10.673501	276
29	8.208399	10.925549	278
30	-6.7501397	-8.001046	287
31	-11.850297	-10.808657	288
32	9.860089	7.683549	299
33	-11.243289	-9.414612	302
34	4.823849	9.533948	305
35	-8.970435	-5.372108	317
36	-13.492493	-10.580811	324
37	7.168044	9.131428	343
38	7.911209	7.317022	344
39	11.880438	7.996591	346
40	12.728371	12.161034	357
41	5.182881	6.1096234	367
42	8.010414	10.582539	372
43	-9.234157	-7.6369076	383
44	8.360079	9.682863	392
45	8.131989	8.366578	400
46	9.081853	10.998473	405
47	14.393232	10.199322	409
48	-7.1635184	-11.227304	441
49	11.200126	11.97464	453
50	7.0493245	6.9943004	458
51	11.582187	8.980172	459
52	10.780248	13.612275	490
53	14.662326	14.073765	496
54	10.456662	11.990395	506
55	6.498485	12.711797	512
56	8.803132	11.92567	515
57	9.234157	7.794111	537
58	4.6817904	5.855129	546
59	4.421898	4.356605	549
60	8.575752	9.005096	567
61	-7.2991705	-3.5494165	575
62	-7.2991705	-4.0790644	578
63	-7.049818	-3.8171139	579
64	-6.3846426	6.847516	588
65	-8.911627	-6.0836515	592
66	-8.208399	-5.392925	599
67	-8.911627	-10.5414095	611
68	6.7501397	7.764034	621
69	-13.34199	-10.424686	674
70	-6.3323684	-6.2243915	707
71	9.809491	7.375915	712
