# Supplementary material for: Homogeneous catalyst graph neural network: A human-interpretable graph neural network tool for ligand optimization in asymmetric catalysis
Source: iScience. 2025 Jan 23;28(3):111881. doi: 10.1016/j.isci.2025.111881 (PMC11889620; doi:10.1016/j.isci.2025.111881)
Supplement: Data S1. Raw results of HCat-GNet performance against traditional machine learning approaches for all the reactions analyzed in this study. [file mmc2.zip › results/rhcaa_all/results_GNN/Fold_7_test_set/Fold_2_val_set/performance.txt]

14-Jun-2024, 17:03:24
---------------------------------------------------------
GNN TRAINING AND PERFORMANCE
Best epoch: 45
Dataset Size = 720
***************
Training set
Set size = 576
R2 = 0.957
MAE = 1.598
RMSE = 1.979
Mean Bias Error = 0.244
Mean Absolute Percentage Error = 0.234
Error Standard Deviation = 1.964
***************
Validation set
Set size = 72
R2 = 0.921
MAE = 1.982
RMSE = 2.737
Mean Bias Error = 0.835
Mean Absolute Percentage Error = 0.250
Error Standard Deviation = 2.607
***************
Test set
Set size = 72
Accuracy = 0.986
Precision = 0.973
Recall = 1.000
F1 = 0.986
Test Set Total Correct Face of Addition Predictions = 71
R2 = 0.904
MAE = 1.998
RMSE = 2.758
Mean Bias Error = 0.692
Mean Absolute Percentage Error = 0.263
Error Standard Deviation = 2.670
---------------------------------------------------------
OUTLIERS (TEST SET)
01) 588    Error: 13.23 kJ/mol    (index=64)
