# Supplementary material for: Homogeneous catalyst graph neural network: A human-interpretable graph neural network tool for ligand optimization in asymmetric catalysis
Source: iScience. 2025 Jan 23;28(3):111881. doi: 10.1016/j.isci.2025.111881 (PMC11889620; doi:10.1016/j.isci.2025.111881)
Supplement: Data S1. Raw results of HCat-GNet performance against traditional machine learning approaches for all the reactions analyzed in this study. [file mmc2.zip › results/rhcaa_all/results_GNN/Fold_7_test_set/Fold_2_val_set/learning_process.csv]

Epoch	Train_RMSE_%	Val_RMSE_%	Test_RMSE_%
5	7.943416191471948	5.248679743872748	5.916824658711751
10	4.852484355370204	5.147091759575738	4.641060723198785
15	4.611581461297141	4.648745033476088	4.409113195207384
20	4.065196401543087	3.8294810983869763	4.136965804629856
25	3.6114674475457935	3.9715430206722684	3.5613757769266763
30	3.2230288717481823	3.429839081234402	3.5917910734812417
35	2.881441318326526	3.318782832887438	3.203824996948242
40	2.410265934136179	2.883368147744073	2.8844723436567516
45	2.2775332464112177	2.826455725563897	2.7633067501915827
50	2.682561147544119	2.6460817654927573	2.6891922420925565
55	2.0762239181333118	2.838619841469659	2.860869937472873
60	1.909791252679295	2.91847562789917	2.3080654409196644
65	1.9132047063774533	2.793106198310852	2.2927861478593616
70	1.795909681253963	2.692675828933716	2.397103680504693
75	1.7547707855701447	2.717963351143731	2.4947370688120523
80	1.5734514047702153	2.900300251113044	2.5604796409606934
85	1.7037741624646716	2.9004927741156683	2.4835230509440103
