# Supplementary material for: Homogeneous catalyst graph neural network: A human-interpretable graph neural network tool for ligand optimization in asymmetric catalysis
Source: iScience. 2025 Jan 23;28(3):111881. doi: 10.1016/j.isci.2025.111881 (PMC11889620; doi:10.1016/j.isci.2025.111881)
Supplement: Data S1. Raw results of HCat-GNet performance against traditional machine learning approaches for all the reactions analyzed in this study. [file mmc2.zip › results/rhcaa_all/results_GNN/Fold_7_test_set/Fold_3_val_set/predictions_test_set.csv]

	real_ddG	predicted_ddG	index
0	-7.168044	-6.994481	9
1	-2.951785	-4.119884	30
2	-5.05872	-6.3846426	31
3	9.081853	6.917568	41
4	-9.809491	-7.1249084	61
5	-2.5376084	-6.1796265	63
6	-10.780248	-11.393487	80
7	-6.3323684	-7.075584	92
8	-7.049818	-8.537053	96
9	-6.7501397	-8.415698	99
10	7.1635184	10.952643	107
11	-10.456662	-12.218999	115
12	-9.485906	-10.502072	120
13	-7.0493245	-6.410965	124
14	-9.809491	-10.478959	126
15	-11.200126	-9.152838	143
16	-11.591216	-12.972993	160
17	7.1635184	5.8832083	184
18	7.6409483	7.544106	186
19	-2.8574557	-7.028422	194
20	-10.547433	-7.554185	205
21	-8.010414	-9.114639	206
22	-9.647698	-8.598454	219
23	6.4123206	8.636661	240
24	-11.582187	-4.926925	249
25	8.911627	6.2034197	264
26	7.911209	7.414194	266
27	8.719284	7.505763	273
28	9.339688	7.477069	276
29	8.208399	7.505763	278
30	-6.7501397	-9.15335	287
31	-11.850297	-11.426406	288
32	9.860089	10.83116	299
33	-11.243289	-8.911323	302
34	4.823849	9.894231	305
35	-8.970435	-7.562474	317
36	-13.492493	-10.487868	324
37	7.168044	6.760867	343
38	7.911209	7.0914	344
39	11.880438	7.826335	346
40	12.728371	9.946622	357
41	5.182881	5.872842	367
42	8.010414	8.170226	372
43	-9.234157	-5.4924645	383
44	8.360079	7.9313974	392
45	8.131989	7.2542086	400
46	9.081853	10.434775	405
47	14.393232	7.998994	409
48	-7.1635184	-6.792435	441
49	11.200126	9.009892	453
50	7.0493245	5.278326	458
51	11.582187	7.919261	459
52	10.780248	10.375581	490
53	14.662326	11.178086	496
54	10.456662	9.658322	506
55	6.498485	10.212953	512
56	8.803132	9.617177	515
57	9.234157	7.027771	537
58	4.6817904	4.8696113	546
59	4.421898	3.6791358	549
60	8.575752	7.2296886	567
61	-7.2991705	-5.7848864	575
62	-7.2991705	-5.98144	578
63	-7.049818	-5.2265635	579
64	-6.3846426	5.8459864	588
65	-8.911627	-4.1206536	592
66	-8.208399	-8.109676	599
67	-8.911627	-8.178595	611
68	6.7501397	7.376897	621
69	-13.34199	-10.688451	674
70	-6.3323684	-6.744998	707
71	9.809491	6.221489	712
