# Supplementary material for: Homogeneous catalyst graph neural network: A human-interpretable graph neural network tool for ligand optimization in asymmetric catalysis
Source: iScience. 2025 Jan 23;28(3):111881. doi: 10.1016/j.isci.2025.111881 (PMC11889620; doi:10.1016/j.isci.2025.111881)
Supplement: Data S1. Raw results of HCat-GNet performance against traditional machine learning approaches for all the reactions analyzed in this study. [file mmc2.zip › results/rhcaa_all/results_GNN/Fold_7_test_set/Fold_3_val_set/learning_process.csv]

Epoch	Train_RMSE_%	Val_RMSE_%	Test_RMSE_%
5	7.75329938199785	5.351444085439046	5.3467057016160755
10	4.85379926694764	5.154828813340929	4.622207959493001
15	4.564737270275752	5.008980645073785	4.321405145857069
20	4.080064296722412	4.773943583170573	3.8742653263939753
25	3.969817085398568	5.2534230550130205	4.091998471154107
30	3.2870138121975794	4.3933952119615345	3.6709530618455677
35	2.942770461241404	4.396975040435791	3.06407454278734
40	2.530316490266058	4.360170788235134	3.1530599064297147
45	2.3344969087176852	3.5640910466512046	2.7778528266482883
50	2.192947026756075	3.7777272860209146	2.5219870938195124
55	2.150334217482143	3.5572364860110812	2.9176237848069935
60	1.9539627134799957	3.6501359939575195	2.5183344152238636
65	1.99649545053641	3.992401917775472	2.5100093152787952
70	2.0593450417121253	3.4422248469458685	2.5842196146647134
75	1.7974280963341396	3.746548122829861	2.66845883263482
80	1.612880378961563	3.6574889289008246	2.3200868235694037
85	1.8283289670944214	3.373837020662096	2.7107021543714733
90	1.5298704355955124	3.5724782148996987	2.41731776131524
95	1.4623317056232028	3.832927703857422	2.830035818947686
100	1.563680640525288	3.7251326772901745	2.7161084016164145
105	1.5140481723679438	3.7173554632398815	2.4712863763173423
110	1.4717974099848006	3.734412988026937	2.8183201683892145
115	1.522740398844083	3.8143875333997936	2.4616285959879556
120	1.4735890179872513	3.7181398603651257	2.49468904071384
