# Supplementary material for: Homogeneous catalyst graph neural network: A human-interpretable graph neural network tool for ligand optimization in asymmetric catalysis
Source: iScience. 2025 Jan 23;28(3):111881. doi: 10.1016/j.isci.2025.111881 (PMC11889620; doi:10.1016/j.isci.2025.111881)
Supplement: Data S1. Raw results of HCat-GNet performance against traditional machine learning approaches for all the reactions analyzed in this study. [file mmc2.zip › results/rhcaa_all/results_GNN/Fold_7_test_set/Fold_6_val_set/predictions_test_set.csv]

	real_ddG	predicted_ddG	index
0	-7.168044	-7.5472274	9
1	-2.951785	-5.1652203	30
2	-5.05872	-7.191543	31
3	9.081853	7.3931565	41
4	-9.809491	-7.814363	61
5	-2.5376084	-6.775327	63
6	-10.780248	-13.24906	80
7	-6.3323684	-6.226854	92
8	-7.049818	-9.899154	96
9	-6.7501397	-10.154062	99
10	7.1635184	7.327906	107
11	-10.456662	-11.859303	115
12	-9.485906	-11.073391	120
13	-7.0493245	-6.6777577	124
14	-9.809491	-12.331557	126
15	-11.200126	-8.018443	143
16	-11.591216	-13.34539	160
17	7.1635184	7.815928	184
18	7.6409483	8.760844	186
19	-2.8574557	-6.6864734	194
20	-10.547433	-8.870584	205
21	-8.010414	-8.951588	206
22	-9.647698	-8.240892	219
23	6.4123206	10.175248	240
24	-11.582187	-6.833755	249
25	8.911627	8.581919	264
26	7.911209	11.0947485	266
27	8.719284	9.316705	273
28	9.339688	9.711846	276
29	8.208399	9.316705	278
30	-6.7501397	-8.752463	287
31	-11.850297	-11.725827	288
32	9.860089	6.171224	299
33	-11.243289	-9.708232	302
34	4.823849	10.946132	305
35	-8.970435	-8.237189	317
36	-13.492493	-11.197164	324
37	7.168044	7.359743	343
38	7.911209	8.1005945	344
39	11.880438	8.258923	346
40	12.728371	12.211118	357
41	5.182881	7.85737	367
42	8.010414	9.299555	372
43	-9.234157	-5.9058204	383
44	8.360079	9.631345	392
45	8.131989	7.1050344	400
46	9.081853	12.056724	405
47	14.393232	10.874322	409
48	-7.1635184	-7.8859344	441
49	11.200126	10.025125	453
50	7.0493245	6.0676823	458
51	11.582187	10.162359	459
52	10.780248	13.391669	490
53	14.662326	13.726411	496
54	10.456662	11.13762	506
55	6.498485	9.07376	512
56	8.803132	11.08446	515
57	9.234157	6.453196	537
58	4.6817904	5.4184055	546
59	4.421898	4.3661284	549
60	8.575752	8.121377	567
61	-7.2991705	9.214938	575
62	-7.2991705	-2.992969	578
63	-7.049818	-3.2510414	579
64	-6.3846426	7.023633	588
65	-8.911627	-7.122032	592
66	-8.208399	-9.324235	599
67	-8.911627	-8.633423	611
68	6.7501397	7.3309073	621
69	-13.34199	-12.324394	674
70	-6.3323684	-8.44119	707
71	9.809491	6.0162005	712
