# Supplementary material for: Homogeneous catalyst graph neural network: A human-interpretable graph neural network tool for ligand optimization in asymmetric catalysis
Source: iScience. 2025 Jan 23;28(3):111881. doi: 10.1016/j.isci.2025.111881 (PMC11889620; doi:10.1016/j.isci.2025.111881)
Supplement: Data S1. Raw results of HCat-GNet performance against traditional machine learning approaches for all the reactions analyzed in this study. [file mmc2.zip › results/rhcaa_all/results_GNN/Fold_7_test_set/Fold_6_val_set/performance.txt]

14-Jun-2024, 17:04:33
---------------------------------------------------------
GNN TRAINING AND PERFORMANCE
Best epoch: 90
Dataset Size = 720
***************
Training set
Set size = 576
R2 = 0.978
MAE = 1.137
RMSE = 1.430
Mean Bias Error = 0.116
Mean Absolute Percentage Error = 0.176
Error Standard Deviation = 1.425
***************
Validation set
Set size = 72
R2 = 0.897
MAE = 1.913
RMSE = 3.136
Mean Bias Error = 0.135
Mean Absolute Percentage Error = 0.236
Error Standard Deviation = 3.133
***************
Test set
Set size = 72
Accuracy = 0.972
Precision = 0.947
Recall = 1.000
F1 = 0.973
Test Set Total Correct Face of Addition Predictions = 70
R2 = 0.857
MAE = 2.214
RMSE = 3.373
Mean Bias Error = 0.501
Mean Absolute Percentage Error = 0.313
Error Standard Deviation = 3.336
---------------------------------------------------------
OUTLIERS (TEST SET)
01) 575    Error: 16.51 kJ/mol    (index=61)
02) 588    Error: 13.41 kJ/mol    (index=64)
