# Supplementary material for: Homogeneous catalyst graph neural network: A human-interpretable graph neural network tool for ligand optimization in asymmetric catalysis
Source: iScience. 2025 Jan 23;28(3):111881. doi: 10.1016/j.isci.2025.111881 (PMC11889620; doi:10.1016/j.isci.2025.111881)
Supplement: Data S1. Raw results of HCat-GNet performance against traditional machine learning approaches for all the reactions analyzed in this study. [file mmc2.zip › results/rhcaa_all/results_GNN/Fold_7_test_set/Fold_6_val_set/learning_process.csv]

Epoch	Train_RMSE_%	Val_RMSE_%	Test_RMSE_%
5	7.499823497401343	5.250216537051731	5.358603212568495
10	4.992130100727081	4.252618577745226	4.572907129923503
15	4.576029078827964	4.349990102979872	4.668552981482612
20	3.9363651408089533	5.102539592319065	4.695335970984565
25	3.5155526101589203	4.637666543324788	3.911313109927707
30	3.241580022705926	5.313669734530979	4.248238245646159
35	2.772497488392724	4.652030309041341	3.7356695069207086
40	2.3775810682111316	3.659194548924764	3.4946232636769614
45	2.1796497818496494	4.228266610039605	3.4700712627834744
50	2.0758116394281387	3.7541679276360407	3.353781090842353
55	2.0241616798771753	3.790152390797933	3.557928959528605
60	2.121495467093256	3.3169861104753284	3.0487895806630454
65	1.8824018720123503	3.2372261683146157	3.140282498465644
70	1.7651043832302094	3.7634252972073026	3.257478528552585
75	1.8532554656267166	3.403872119055854	3.074445962905884
80	1.8097734053929646	3.4376562436421714	3.4637471040089927
85	1.8315238042010202	3.7370483610365124	3.3619580533769398
90	1.5658406300677195	3.361863851547241	3.1712378660837808
95	1.6699065450165007	2.94293114874098	3.241265879737006
100	1.4128672844833798	3.1392914983961315	3.02984446949429
105	1.7196045981513128	3.21430950694614	3.2933342191908093
110	1.4347023003631167	3.34108304977417	3.21623248524136
115	1.5090618746148214	3.2777309947543674	3.3789389398362903
120	1.4176453285747104	3.0883154339260526	3.1028236548105874
125	1.4352237118615045	3.065937598546346	3.1581122080485025
130	1.3853407071696386	3.0510147677527533	3.114133437474569
