# Supplementary material for: Homogeneous catalyst graph neural network: A human-interpretable graph neural network tool for ligand optimization in asymmetric catalysis
Source: iScience. 2025 Jan 23;28(3):111881. doi: 10.1016/j.isci.2025.111881 (PMC11889620; doi:10.1016/j.isci.2025.111881)
Supplement: Data S1. Raw results of HCat-GNet performance against traditional machine learning approaches for all the reactions analyzed in this study. [file mmc2.zip › results/rhcaa_all/results_GNN/Fold_7_test_set/Fold_5_val_set/predictions_test_set.csv]

	real_ddG	predicted_ddG	index
0	-7.168044	-7.257586	9
1	-2.951785	-6.720019	30
2	-5.05872	-5.37478	31
3	9.081853	9.34678	41
4	-9.809491	-7.530586	61
5	-2.5376084	-7.204242	63
6	-10.780248	-12.41913	80
7	-6.3323684	-5.505251	92
8	-7.049818	-10.857545	96
9	-6.7501397	-11.294731	99
10	7.1635184	9.445286	107
11	-10.456662	-11.5440035	115
12	-9.485906	-10.49439	120
13	-7.0493245	-4.347144	124
14	-9.809491	-11.845535	126
15	-11.200126	-8.044683	143
16	-11.591216	-12.994298	160
17	7.1635184	6.9170985	184
18	7.6409483	7.978269	186
19	-2.8574557	-4.728605	194
20	-10.547433	-7.490147	205
21	-8.010414	-9.944581	206
22	-9.647698	-9.345125	219
23	6.4123206	9.927816	240
24	-11.582187	-5.963651	249
25	8.911627	7.712355	264
26	7.911209	8.892554	266
27	8.719284	9.336593	273
28	9.339688	10.249054	276
29	8.208399	9.336593	278
30	-6.7501397	-9.224413	287
31	-11.850297	-12.1238365	288
32	9.860089	8.073065	299
33	-11.243289	-10.584817	302
34	4.823849	9.998843	305
35	-8.970435	-8.613242	317
36	-13.492493	-12.842366	324
37	7.168044	8.163288	343
38	7.911209	6.149524	344
39	11.880438	8.648885	346
40	12.728371	11.170609	357
41	5.182881	6.4914823	367
42	8.010414	10.009099	372
43	-9.234157	-6.239549	383
44	8.360079	8.785043	392
45	8.131989	7.3721275	400
46	9.081853	11.609637	405
47	14.393232	10.032609	409
48	-7.1635184	-8.492342	441
49	11.200126	10.161491	453
50	7.0493245	6.887857	458
51	11.582187	9.964347	459
52	10.780248	12.769246	490
53	14.662326	12.6680975	496
54	10.456662	11.788153	506
55	6.498485	12.20436	512
56	8.803132	12.167287	515
57	9.234157	6.7763906	537
58	4.6817904	5.8059525	546
59	4.421898	3.9950225	549
60	8.575752	9.142629	567
61	-7.2991705	-6.939014	575
62	-7.2991705	-4.216556	578
63	-7.049818	-5.4333606	579
64	-6.3846426	3.201992	588
65	-8.911627	-7.445025	592
66	-8.208399	-8.876554	599
67	-8.911627	-10.090356	611
68	6.7501397	6.158199	621
69	-13.34199	-11.321923	674
70	-6.3323684	-5.858653	707
71	9.809491	5.892455	712
