# Supplementary material for: Homogeneous catalyst graph neural network: A human-interpretable graph neural network tool for ligand optimization in asymmetric catalysis
Source: iScience. 2025 Jan 23;28(3):111881. doi: 10.1016/j.isci.2025.111881 (PMC11889620; doi:10.1016/j.isci.2025.111881)
Supplement: Data S1. Raw results of HCat-GNet performance against traditional machine learning approaches for all the reactions analyzed in this study. [file mmc2.zip › results/rhcaa_all/results_GNN/Fold_7_test_set/Fold_5_val_set/performance.txt]

14-Jun-2024, 17:04:13
---------------------------------------------------------
GNN TRAINING AND PERFORMANCE
Best epoch: 65
Dataset Size = 720
***************
Training set
Set size = 576
R2 = 0.969
MAE = 1.288
RMSE = 1.671
Mean Bias Error = 0.016
Mean Absolute Percentage Error = 0.194
Error Standard Deviation = 1.671
***************
Validation set
Set size = 72
R2 = 0.945
MAE = 1.770
RMSE = 2.299
Mean Bias Error = 0.280
Mean Absolute Percentage Error = 0.296
Error Standard Deviation = 2.282
***************
Test set
Set size = 72
Accuracy = 0.986
Precision = 0.973
Recall = 1.000
F1 = 0.986
Test Set Total Correct Face of Addition Predictions = 71
R2 = 0.919
MAE = 1.930
RMSE = 2.545
Mean Bias Error = 0.230
Mean Absolute Percentage Error = 0.272
Error Standard Deviation = 2.534
---------------------------------------------------------
OUTLIERS (TEST SET)
01) 588    Error: 9.59 kJ/mol    (index=64)
