# Supplementary material for: Homogeneous catalyst graph neural network: A human-interpretable graph neural network tool for ligand optimization in asymmetric catalysis
Source: iScience. 2025 Jan 23;28(3):111881. doi: 10.1016/j.isci.2025.111881 (PMC11889620; doi:10.1016/j.isci.2025.111881)
Supplement: Data S1. Raw results of HCat-GNet performance against traditional machine learning approaches for all the reactions analyzed in this study. [file mmc2.zip › results/rhcaa_all/results_GNN/Fold_7_test_set/Fold_5_val_set/learning_process.csv]

Epoch	Train_RMSE_%	Val_RMSE_%	Test_RMSE_%
5	7.575493945015801	5.404628488752577	5.6108137766520185
10	4.951286017894745	5.021257983313666	4.637604819403754
15	4.72061307893859	4.918531311882867	4.559515476226807
20	4.388153890768687	4.465260982513428	4.145808113945855
25	4.0898493197229175	4.322457022137112	4.00509696536594
30	3.6515635682476892	4.0851080947452125	4.125459724002415
35	3.247792919476827	3.756435818142361	3.7027988698747425
40	2.920404907729891	3.293002446492513	3.2518706056806774
45	2.5652856214178934	3.2234179973602295	3.0837294260660806
50	2.3316755245129266	3.0215058591630726	2.6564182970258923
55	2.227185678150919	2.829982704586453	3.067537546157837
60	2.1881785094738007	2.626936992009481	2.709597216712104
65	2.3461921794546976	2.5225224759843616	2.565153227912055
70	1.9289812710550096	2.298673073450724	2.539163589477539
75	2.21700366669231	2.8832764095730252	3.074749125374688
80	1.8338933057255216	2.479626019795736	2.713683658175998
85	1.8956957774029837	2.7074232631259494	2.7891734970940485
90	1.6043070902427037	2.4333190388149686	2.588957283231947
95	1.6414842804272969	2.301258669959174	2.998902771208021
100	1.7720060414738126	2.3061887158287897	2.767128864924113
105	1.5700406779845555	2.4245620833502874	2.7047279940711126
