# Supplementary material for: Homogeneous catalyst graph neural network: A human-interpretable graph neural network tool for ligand optimization in asymmetric catalysis
Source: iScience. 2025 Jan 23;28(3):111881. doi: 10.1016/j.isci.2025.111881 (PMC11889620; doi:10.1016/j.isci.2025.111881)
Supplement: Data S1. Raw results of HCat-GNet performance against traditional machine learning approaches for all the reactions analyzed in this study. [file mmc2.zip › results/rhcaa_all/results_GNN/Fold_7_test_set/Fold_4_val_set/predictions_test_set.csv]

	real_ddG	predicted_ddG	index
0	-7.168044	-7.363877	9
1	-2.951785	-5.6391525	30
2	-5.05872	-6.568742	31
3	9.081853	6.249205	41
4	-9.809491	-7.8235664	61
5	-2.5376084	-7.590968	63
6	-10.780248	-11.174929	80
7	-6.3323684	-6.428437	92
8	-7.049818	-8.304591	96
9	-6.7501397	-8.502246	99
10	7.1635184	8.64059	107
11	-10.456662	-10.811374	115
12	-9.485906	-9.250637	120
13	-7.0493245	-7.1021805	124
14	-9.809491	-11.439361	126
15	-11.200126	-8.997667	143
16	-11.591216	-13.006524	160
17	7.1635184	5.789055	184
18	7.6409483	6.365661	186
19	-2.8574557	-8.0172825	194
20	-10.547433	-8.355882	205
21	-8.010414	-9.047086	206
22	-9.647698	-9.527331	219
23	6.4123206	7.4809217	240
24	-11.582187	-7.6368704	249
25	8.911627	7.641101	264
26	7.911209	8.914674	266
27	8.719284	9.232708	273
28	9.339688	9.031566	276
29	8.208399	9.232708	278
30	-6.7501397	-9.476157	287
31	-11.850297	-11.460161	288
32	9.860089	9.86494	299
33	-11.243289	-7.8207707	302
34	4.823849	8.305963	305
35	-8.970435	-7.9885798	317
36	-13.492493	-11.621755	324
37	7.168044	8.237353	343
38	7.911209	5.661909	344
39	11.880438	9.6614485	346
40	12.728371	11.383625	357
41	5.182881	4.4676466	367
42	8.010414	8.568534	372
43	-9.234157	-7.4052176	383
44	8.360079	8.890154	392
45	8.131989	7.406584	400
46	9.081853	9.683574	405
47	14.393232	10.212012	409
48	-7.1635184	-3.733849	441
49	11.200126	10.43514	453
50	7.0493245	6.4521637	458
51	11.582187	8.56165	459
52	10.780248	11.791278	490
53	14.662326	11.889834	496
54	10.456662	9.367135	506
55	6.498485	10.090257	512
56	8.803132	10.570024	515
57	9.234157	7.2498045	537
58	4.6817904	4.7770805	546
59	4.421898	2.720386	549
60	8.575752	8.25344	567
61	-7.2991705	-2.538883	575
62	-7.2991705	-4.6258698	578
63	-7.049818	-3.4632113	579
64	-6.3846426	8.234545	588
65	-8.911627	-7.872725	592
66	-8.208399	-7.4644585	599
67	-8.911627	-9.556823	611
68	6.7501397	7.301732	621
69	-13.34199	-11.620723	674
70	-6.3323684	-7.369651	707
71	9.809491	6.441599	712
