# Supplementary material for: Homogeneous catalyst graph neural network: A human-interpretable graph neural network tool for ligand optimization in asymmetric catalysis
Source: iScience. 2025 Jan 23;28(3):111881. doi: 10.1016/j.isci.2025.111881 (PMC11889620; doi:10.1016/j.isci.2025.111881)
Supplement: Data S1. Raw results of HCat-GNet performance against traditional machine learning approaches for all the reactions analyzed in this study. [file mmc2.zip › results/rhcaa_all/results_GNN/Fold_7_test_set/Fold_4_val_set/performance.txt]

14-Jun-2024, 17:03:56
---------------------------------------------------------
GNN TRAINING AND PERFORMANCE
Best epoch: 45
Dataset Size = 720
***************
Training set
Set size = 576
R2 = 0.951
MAE = 1.632
RMSE = 2.118
Mean Bias Error = -0.137
Mean Absolute Percentage Error = 0.240
Error Standard Deviation = 2.114
***************
Validation set
Set size = 72
R2 = 0.931
MAE = 1.942
RMSE = 2.556
Mean Bias Error = 0.236
Mean Absolute Percentage Error = 0.285
Error Standard Deviation = 2.545
***************
Test set
Set size = 72
Accuracy = 0.986
Precision = 0.973
Recall = 1.000
F1 = 0.986
Test Set Total Correct Face of Addition Predictions = 71
R2 = 0.909
MAE = 1.822
RMSE = 2.690
Mean Bias Error = 0.125
Mean Absolute Percentage Error = 0.269
Error Standard Deviation = 2.687
---------------------------------------------------------
OUTLIERS (TEST SET)
01) 588    Error: 14.62 kJ/mol    (index=64)
