# Supplementary material for: Homogeneous catalyst graph neural network: A human-interpretable graph neural network tool for ligand optimization in asymmetric catalysis
Source: iScience. 2025 Jan 23;28(3):111881. doi: 10.1016/j.isci.2025.111881 (PMC11889620; doi:10.1016/j.isci.2025.111881)
Supplement: Data S1. Raw results of HCat-GNet performance against traditional machine learning approaches for all the reactions analyzed in this study. [file mmc2.zip › results/rhcaa_all/results_GNN/Fold_7_test_set/Fold_4_val_set/learning_process.csv]

Epoch	Train_RMSE_%	Val_RMSE_%	Test_RMSE_%
5	7.696206669012706	5.751231935289171	5.72670857111613
10	4.961589697334501	4.692243523067898	4.538015524546306
15	4.6239182849725085	3.9937321609920926	4.413744502597385
20	4.079071727063921	3.564205275641547	4.199294381671482
25	3.7089272340138755	3.594123601913452	3.657118135028415
30	3.369801895485984	2.969176318910387	3.2978604899512396
35	3.338110158840815	3.0885198646121554	3.0951225492689343
40	2.588259610864851	3.2535351382361517	3.2811888058980307
45	2.5873620725340314	3.0487284660339355	3.3233682579464383
50	2.4215067111783557	2.536232868830363	2.613971471786499
55	2.2760672569274902	2.822419616911146	2.9299225542280407
60	2.2290086117055683	2.8703132470448813	2.986037996080187
65	2.2604212794038983	2.837323374218411	2.6721771558125815
70	2.490981024172571	2.8276255130767822	2.87020214398702
75	2.0079974747366376	2.8862458864847818	2.8371878465016684
80	1.8515589866373274	2.5912691487206354	2.7021644910176597
85	1.9783352712790172	2.754444784588284	2.561925358242459
