# Supplementary material for: Homogeneous catalyst graph neural network: A human-interpretable graph neural network tool for ligand optimization in asymmetric catalysis
Source: iScience. 2025 Jan 23;28(3):111881. doi: 10.1016/j.isci.2025.111881 (PMC11889620; doi:10.1016/j.isci.2025.111881)
Supplement: Data S1. Raw results of HCat-GNet performance against traditional machine learning approaches for all the reactions analyzed in this study. [file mmc2.zip › results/rhcaa_all/results_GNN/Fold_1_test_set/Fold_8_val_set/predictions_test_set.csv]

	real_ddG	predicted_ddG	index
0	11.243289	0.053759947	39
1	9.234157	2.9356782	47
2	-6.399971	-9.869846	55
3	-9.647698	-11.910848	70
4	-3.0970547	-3.5423932	88
5	-5.269798	-7.554859	90
6	6.2163453	6.7994266	109
7	6.562173	6.5481033	110
8	-11.243289	-13.251259	113
9	-10.199505	-11.654143	121
10	-11.582187	-9.545553	125
11	-11.582187	-11.934495	137
12	-12.728371	-13.702072	155
13	-10.780248	-13.720232	156
14	-14.662326	-14.617354	158
15	-12.728371	-15.05586	159
16	-3.9083438	-8.625699	180
17	5.90357	7.690858	191
18	-4.019613	-6.8870864	193
19	7.2991705	5.8380556	223
20	10.373469	3.0046582	242
21	-6.8170114	-6.605448	243
22	11.243289	3.4006844	252
23	2.8103404	4.6183214	279
24	8.208399	4.1287966	281
25	-9.234157	-8.65552	289
26	-14.256616	-12.980009	301
27	8.222192	7.88557	303
28	-10.757191	-11.922734	318
29	13.374806	12.169032	338
30	11.157184	10.653527	354
31	8.621035	9.420633	370
32	-11.243289	-5.9577837	373
33	5.9894924	8.527477	377
34	10.780248	11.9332075	414
35	8.010414	7.983922	419
36	3.0970547	2.9605463	422
37	11.200126	8.763076	477
38	11.200126	9.574009	480
39	5.8907046	4.957927	500
40	8.911627	9.873851	507
41	-7.911209	-5.747136	516
42	-7.1635184	-6.97591	518
43	9.647698	8.478899	553
44	9.081853	8.782	554
45	5.0932493	-7.012412	559
46	10.373469	8.444709	560
47	13.121934	9.272819	561
48	-6.609324	-6.789433	566
49	-10.373469	-6.4931364	572
50	-6.8209686	-8.514338	580
51	11.582187	8.463243	583
52	14.256616	12.077371	585
53	-8.719284	-9.434463	607
54	-8.538893	-9.549638	609
55	-8.208399	-5.059613	615
56	-3.7247381	-9.5169525	616
57	-11.391156	-9.795245	629
58	14.256616	12.144412	635
59	-8.222192	-8.44284	637
60	9.809491	8.328166	641
61	13.492493	11.192754	658
62	9.738947	12.3440075	660
63	-11.582187	-12.425059	668
64	-14.256616	-3.0404165	690
65	16.422773	9.307074	693
66	-14.256616	-13.927984	698
67	16.422773	15.303391	701
68	8.761648	10.086022	706
69	3.9083438	7.9571266	711
70	1.5603135	7.300866	715
71	1.5603135	-5.1406517	718
