# Supplementary material for: Homogeneous catalyst graph neural network: A human-interpretable graph neural network tool for ligand optimization in asymmetric catalysis
Source: iScience. 2025 Jan 23;28(3):111881. doi: 10.1016/j.isci.2025.111881 (PMC11889620; doi:10.1016/j.isci.2025.111881)
Supplement: Data S1. Raw results of HCat-GNet performance against traditional machine learning approaches for all the reactions analyzed in this study. [file mmc2.zip › results/rhcaa_all/results_GNN/Fold_1_test_set/Fold_8_val_set/learning_process.csv]

Epoch	Train_RMSE_%	Val_RMSE_%	Test_RMSE_%
5	8.052343858612907	6.732941362592909	8.133253203497993
10	4.309185223446952	5.769656552208795	6.474084218343099
15	4.1393467883268995	5.57374890645345	6.518207497066921
20	3.993336445755429	5.503001583947076	6.530869960784912
25	3.6941346062554254	4.84742710325453	5.9324924680921765
30	3.3834487564033933	4.454603672027588	5.373805258009169
35	2.9495993852615356	4.1330030759175616	5.532911088731554
40	2.8720970849196115	3.7079540623558893	5.030159950256348
45	2.55881596604983	3.732761436038547	4.838837305704753
50	2.485415349404017	3.6235808001624212	4.600389692518446
55	2.4154120087623596	3.408763541115655	4.342215220133464
60	2.097007966703839	3.210282246271769	4.027070045471191
65	2.0325187030765743	3.2168864409128823	3.8498879273732505
70	1.9378006292714014	2.9702291753556995	3.668606069352892
75	1.9798890948295593	3.4117691251966686	4.129258235295613
80	1.7751122216383617	3.26429910129971	3.765075365702311
85	1.8546171469820871	2.972063276502821	3.5605025556352405
90	1.6422562499841054	3.425652583440145	3.8748180071512857
95	1.6254773851897981	3.1282450093163385	3.5034785005781384
100	1.5957844191127353	3.417678541607327	3.827152623070611
105	1.5595504194498062	3.1316885153452554	3.6492191420661078
