# Supplementary material for: Homogeneous catalyst graph neural network: A human-interpretable graph neural network tool for ligand optimization in asymmetric catalysis
Source: iScience. 2025 Jan 23;28(3):111881. doi: 10.1016/j.isci.2025.111881 (PMC11889620; doi:10.1016/j.isci.2025.111881)
Supplement: Data S1. Raw results of HCat-GNet performance against traditional machine learning approaches for all the reactions analyzed in this study. [file mmc2.zip › results/rhcaa_all/results_GNN/Fold_1_test_set/Fold_10_val_set/predictions_test_set.csv]

	real_ddG	predicted_ddG	index
0	11.243289	3.799611	39
1	9.234157	2.7629683	47
2	-6.399971	-8.409068	55
3	-9.647698	-12.73482	70
4	-3.0970547	-3.69874	88
5	-5.269798	-7.49059	90
6	6.2163453	10.467424	109
7	6.562173	11.234395	110
8	-11.243289	-11.629541	113
9	-10.199505	-10.879527	121
10	-11.582187	-8.988075	125
11	-11.582187	-11.77774	137
12	-12.728371	-13.410477	155
13	-10.780248	-12.878839	156
14	-14.662326	-14.0871	158
15	-12.728371	-14.1634655	159
16	-3.9083438	-7.259057	180
17	5.90357	7.044482	191
18	-4.019613	-7.724928	193
19	7.2991705	5.433282	223
20	10.373469	7.5042667	242
21	-6.8170114	-4.034777	243
22	11.243289	4.627443	252
23	2.8103404	2.6645002	279
24	8.208399	3.24475	281
25	-9.234157	-9.167489	289
26	-14.256616	-7.486168	301
27	8.222192	7.714459	303
28	-10.757191	-11.514844	318
29	13.374806	9.251958	338
30	11.157184	10.750447	354
31	8.621035	9.284587	370
32	-11.243289	-6.251665	373
33	5.9894924	7.5725226	377
34	10.780248	12.901533	414
35	8.010414	8.769656	419
36	3.0970547	2.454712	422
37	11.200126	8.453841	477
38	11.200126	9.612758	480
39	5.8907046	5.1052136	500
40	8.911627	10.258052	507
41	-7.911209	-6.750192	516
42	-7.1635184	-6.8858852	518
43	9.647698	7.574851	553
44	9.081853	8.027794	554
45	5.0932493	-8.08228	559
46	10.373469	7.4719696	560
47	13.121934	9.909753	561
48	-6.609324	-5.6282606	566
49	-10.373469	-5.324151	572
50	-6.8209686	-8.523952	580
51	11.582187	4.953522	583
52	14.256616	8.324552	585
53	-8.719284	-9.035852	607
54	-8.538893	-8.171287	609
55	-8.208399	-4.955323	615
56	-3.7247381	-8.419141	616
57	-11.391156	-8.443671	629
58	14.256616	5.3153915	635
59	-8.222192	-8.149323	637
60	9.809491	8.824559	641
61	13.492493	10.699656	658
62	9.738947	8.698758	660
63	-11.582187	-11.895652	668
64	-14.256616	-10.485564	690
65	16.422773	14.194109	693
66	-14.256616	-12.60785	698
67	16.422773	16.465837	701
68	8.761648	8.4674425	706
69	3.9083438	8.924894	711
70	1.5603135	10.676511	715
71	1.5603135	-6.682481	718
