# Supplementary material for: Homogeneous catalyst graph neural network: A human-interpretable graph neural network tool for ligand optimization in asymmetric catalysis
Source: iScience. 2025 Jan 23;28(3):111881. doi: 10.1016/j.isci.2025.111881 (PMC11889620; doi:10.1016/j.isci.2025.111881)
Supplement: Data S1. Raw results of HCat-GNet performance against traditional machine learning approaches for all the reactions analyzed in this study. [file mmc2.zip › results/rhcaa_all/results_GNN/Fold_1_test_set/Fold_10_val_set/performance.txt]

14-Jun-2024, 16:45:53
---------------------------------------------------------
GNN TRAINING AND PERFORMANCE
Best epoch: 80
Dataset Size = 720
***************
Training set
Set size = 576
R2 = 0.971
MAE = 1.278
RMSE = 1.628
Mean Bias Error = -0.358
Mean Absolute Percentage Error = 0.183
Error Standard Deviation = 1.588
***************
Validation set
Set size = 72
R2 = 0.931
MAE = 1.877
RMSE = 2.409
Mean Bias Error = -0.190
Mean Absolute Percentage Error = 0.278
Error Standard Deviation = 2.402
***************
Test set
Set size = 72
Accuracy = 0.972
Precision = 1.000
Recall = 0.949
F1 = 0.974
Test Set Total Correct Face of Addition Predictions = 70
R2 = 0.851
MAE = 2.735
RMSE = 3.786
Mean Bias Error = -0.846
Mean Absolute Percentage Error = 0.463
Error Standard Deviation = 3.690
---------------------------------------------------------
OUTLIERS (TEST SET)
01) 559    Error: -13.18 kJ/mol    (index=45)
