# Supplementary material for: Homogeneous catalyst graph neural network: A human-interpretable graph neural network tool for ligand optimization in asymmetric catalysis
Source: iScience. 2025 Jan 23;28(3):111881. doi: 10.1016/j.isci.2025.111881 (PMC11889620; doi:10.1016/j.isci.2025.111881)
Supplement: Data S1. Raw results of HCat-GNet performance against traditional machine learning approaches for all the reactions analyzed in this study. [file mmc2.zip › results/rhcaa_all/results_GNN/Fold_1_test_set/Fold_10_val_set/learning_process.csv]

Epoch	Train_RMSE_%	Val_RMSE_%	Test_RMSE_%
5	7.973717066976759	5.17597680621677	8.124716440836588
10	4.69055669175254	4.373421669006348	6.309754689534505
15	4.367636862728331	4.033539983961317	6.289163748423259
20	4.121445192231072	3.924846331278483	5.907485591040717
25	3.689817170302073	3.772575749291314	5.690462430318196
30	3.434215373463101	3.7180189291636148	5.128923628065321
35	3.057904466986656	3.2997420363956027	4.852343188391791
40	2.465262989203135	2.951269679599338	4.773312462700738
45	2.4459320737255945	3.1130122343699136	4.610106574164496
50	2.209526941180229	2.627798239390055	4.156398985120985
55	2.179211732414034	3.1484173668755426	4.768254544999865
60	1.9412197868029277	2.518205854627821	4.096645487679376
65	2.163406295908822	2.5063350598017373	4.001168383492364
70	1.8396690951453314	2.713011238310072	3.8414611286587186
75	1.8229161252578099	2.875209993786282	4.2057028081681995
80	1.9147891485028796	2.485762980249193	3.8477794329325357
85	1.5927054203218884	2.300891492101881	3.7269517050849066
90	1.8861417869726818	2.79105371899075	3.851830694410536
95	1.5714411983887355	2.4674715995788574	4.0535948276519775
100	1.5612800767024357	2.415326370133294	3.9950484699673123
105	1.6927148153384526	2.4317004680633545	4.3137790362040205
110	1.5914725148015552	2.400105079015096	3.7499575350019665
115	1.5324569112724729	2.494578864839342	3.923254410425822
120	1.553762177626292	2.5355345673031278	3.5336484644148083
