# Supplementary material for: Homogeneous catalyst graph neural network: A human-interpretable graph neural network tool for ligand optimization in asymmetric catalysis
Source: iScience. 2025 Jan 23;28(3):111881. doi: 10.1016/j.isci.2025.111881 (PMC11889620; doi:10.1016/j.isci.2025.111881)
Supplement: Data S1. Raw results of HCat-GNet performance against traditional machine learning approaches for all the reactions analyzed in this study. [file mmc2.zip › results/rhcaa_all/results_GNN/Fold_1_test_set/Fold_9_val_set/predictions_test_set.csv]

	real_ddG	predicted_ddG	index
0	11.243289	3.8947678	39
1	9.234157	4.481211	47
2	-6.399971	-13.448536	55
3	-9.647698	-13.433664	70
4	-3.0970547	-2.5074468	88
5	-5.269798	-7.825529	90
6	6.2163453	7.0282826	109
7	6.562173	7.0147095	110
8	-11.243289	-11.105332	113
9	-10.199505	-11.318689	121
10	-11.582187	-7.5432787	125
11	-11.582187	-11.541448	137
12	-12.728371	-11.6773	155
13	-10.780248	-11.384106	156
14	-14.662326	-12.873125	158
15	-12.728371	-13.881649	159
16	-3.9083438	-7.1180944	180
17	5.90357	7.84339	191
18	-4.019613	-5.906438	193
19	7.2991705	7.278127	223
20	10.373469	5.889438	242
21	-6.8170114	-7.4507537	243
22	11.243289	5.829801	252
23	2.8103404	2.6134286	279
24	8.208399	2.4558496	281
25	-9.234157	-9.327875	289
26	-14.256616	-10.7955	301
27	8.222192	8.908603	303
28	-10.757191	-10.1999035	318
29	13.374806	12.535391	338
30	11.157184	10.0027485	354
31	8.621035	7.265054	370
32	-11.243289	-5.0558095	373
33	5.9894924	9.053304	377
34	10.780248	11.876291	414
35	8.010414	8.073326	419
36	3.0970547	-0.7529589	422
37	11.200126	9.648769	477
38	11.200126	9.52456	480
39	5.8907046	4.4412436	500
40	8.911627	10.439824	507
41	-7.911209	-6.0362115	516
42	-7.1635184	-6.3467298	518
43	9.647698	9.726861	553
44	9.081853	9.201698	554
45	5.0932493	-5.0108423	559
46	10.373469	9.505066	560
47	13.121934	11.695358	561
48	-6.609324	-6.4853024	566
49	-10.373469	-6.2767243	572
50	-6.8209686	-7.352575	580
51	11.582187	3.935485	583
52	14.256616	10.827127	585
53	-8.719284	-8.089398	607
54	-8.538893	-7.0764184	609
55	-8.208399	-3.3160791	615
56	-3.7247381	-9.97454	616
57	-11.391156	-9.539633	629
58	14.256616	13.194758	635
59	-8.222192	-9.271895	637
60	9.809491	9.935911	641
61	13.492493	13.032698	658
62	9.738947	8.984524	660
63	-11.582187	-11.596804	668
64	-14.256616	-8.738422	690
65	16.422773	14.776691	693
66	-14.256616	-8.41638	698
67	16.422773	15.924	701
68	8.761648	8.90167	706
69	3.9083438	9.04194	711
70	1.5603135	9.157248	715
71	1.5603135	-2.1051078	718
