# Supplementary material for: Homogeneous catalyst graph neural network: A human-interpretable graph neural network tool for ligand optimization in asymmetric catalysis
Source: iScience. 2025 Jan 23;28(3):111881. doi: 10.1016/j.isci.2025.111881 (PMC11889620; doi:10.1016/j.isci.2025.111881)
Supplement: Data S1. Raw results of HCat-GNet performance against traditional machine learning approaches for all the reactions analyzed in this study. [file mmc2.zip › results/rhcaa_all/results_GNN/Fold_1_test_set/Fold_9_val_set/learning_process.csv]

Epoch	Train_RMSE_%	Val_RMSE_%	Test_RMSE_%
5	7.9920019308726	5.8126511043972435	8.75041389465332
10	4.701738725105922	4.451632393731011	6.304990344577366
15	4.289334969388114	3.83805333243476	6.121122307247585
20	4.226721160941654	3.5286562177870007	5.747451623280843
25	3.9160832862059274	3.1606554985046387	5.092840936448839
30	3.336481763256921	3.09724850124783	4.979275014665392
35	3.398429791132609	3.111444261338976	4.934655825297038
40	2.7531809674368963	3.0473969512515597	4.569756507873535
45	2.5823866923650107	2.565574116177029	4.139746454026964
50	2.4954448110527463	2.6292491488986545	4.385380744934082
55	2.504420636428727	2.511398262447781	3.976658715142144
60	2.18918674853113	2.2352635860443115	3.8487307495541043
65	2.156752930747138	2.2356644603941174	3.587456358803643
70	2.1316476977533765	2.699011246363322	3.8608486387464733
75	2.047814761598905	2.5006490813361273	3.875890228483412
80	2.1758275677760444	2.3318026860555015	3.4338441689809165
85	1.8599981980191336	2.2319223880767822	3.431221114264594
90	1.9734069142076704	2.843106640709771	3.630738231870863
95	1.7845948057042227	2.084082325299581	3.250299612681071
100	1.7327072603835	2.166845162709554	3.6667355961269803
105	1.6648994038502376	2.1287971602545843	3.2172177367740207
110	1.794839683506224	2.2130768299102783	3.613898992538452
115	1.6923835972944896	1.9444690412945218	3.1487472587161593
120	1.5101991875304117	2.0384873019324408	3.3256500826941595
125	1.6298289448022842	1.9329389333724976	3.373713413874308
130	1.6200542317496405	2.0735118786493936	3.243431117799547
135	1.4488917969995074	2.042212274339464	3.185152636633979
140	1.440826877951622	2.172913352648417	3.3068941964043512
145	1.487226323948966	2.064365651872423	3.378061718410916
150	1.4300071133507624	2.14674703280131	3.242440938949585
155	1.3810869852701824	2.0696544382307263	3.179537640677558
160	1.4790382203128603	1.924839390648736	3.3071400589413114
165	1.5992273439963658	2.0928392145368786	3.217969364590115
170	1.3041367332140605	2.0730653736326428	3.146526575088501
175	1.60973159968853	2.1412651273939343	3.4190435144636364
180	1.519467891090446	2.2886005772484674	3.4531624846988254
185	1.3221614849236276	2.0050176779429116	3.2271915011935763
190	1.295312186082204	2.156568421257867	3.2979662153455944
195	1.3031747192144394	1.9697033564249675	3.322311215930515
