# Supplementary material for: Homogeneous catalyst graph neural network: A human-interpretable graph neural network tool for ligand optimization in asymmetric catalysis
Source: iScience. 2025 Jan 23;28(3):111881. doi: 10.1016/j.isci.2025.111881 (PMC11889620; doi:10.1016/j.isci.2025.111881)
Supplement: Data S1. Raw results of HCat-GNet performance against traditional machine learning approaches for all the reactions analyzed in this study. [file mmc2.zip › results/rhcaa_all/results_GNN/Fold_1_test_set/Fold_2_val_set/predictions_test_set.csv]

	real_ddG	predicted_ddG	index
0	11.243289	3.463755	39
1	9.234157	5.417606	47
2	-6.399971	-10.06005	55
3	-9.647698	-11.597555	70
4	-3.0970547	-2.444217	88
5	-5.269798	-7.0887704	90
6	6.2163453	6.656142	109
7	6.562173	6.113046	110
8	-11.243289	-10.669705	113
9	-10.199505	-10.728447	121
10	-11.582187	-7.637425	125
11	-11.582187	-11.36816	137
12	-12.728371	-12.614141	155
13	-10.780248	-12.591521	156
14	-14.662326	-13.196618	158
15	-12.728371	-14.225051	159
16	-3.9083438	-7.00926	180
17	5.90357	6.9323144	191
18	-4.019613	-5.9868307	193
19	7.2991705	6.1482863	223
20	10.373469	9.3684	242
21	-6.8170114	-9.858888	243
22	11.243289	7.57363	252
23	2.8103404	5.497941	279
24	8.208399	5.681662	281
25	-9.234157	-9.455122	289
26	-14.256616	-11.015632	301
27	8.222192	8.21244	303
28	-10.757191	-11.764566	318
29	13.374806	12.40363	338
30	11.157184	12.425502	354
31	8.621035	9.709479	370
32	-11.243289	-6.500106	373
33	5.9894924	9.39495	377
34	10.780248	13.373477	414
35	8.010414	8.886565	419
36	3.0970547	2.7234693	422
37	11.200126	8.948795	477
38	11.200126	9.007536	480
39	5.8907046	6.4152503	500
40	8.911627	11.93574	507
41	-7.911209	-5.2991557	516
42	-7.1635184	-6.19739	518
43	9.647698	9.049092	553
44	9.081853	9.616967	554
45	5.0932493	-5.8371854	559
46	10.373469	9.127807	560
47	13.121934	10.671237	561
48	-6.609324	-5.193439	566
49	-10.373469	-4.0554094	572
50	-6.8209686	-6.39164	580
51	11.582187	8.059225	583
52	14.256616	11.83831	585
53	-8.719284	-8.176678	607
54	-8.538893	-7.3966284	609
55	-8.208399	-3.4536483	615
56	-3.7247381	-5.178032	616
57	-11.391156	-7.531558	629
58	14.256616	10.572616	635
59	-8.222192	-6.9153504	637
60	9.809491	9.712489	641
61	13.492493	11.971644	658
62	9.738947	10.556536	660
63	-11.582187	-10.243642	668
64	-14.256616	-8.920451	690
65	16.422773	9.7777	693
66	-14.256616	-16.166538	698
67	16.422773	16.798275	701
68	8.761648	8.812171	706
69	3.9083438	9.160246	711
70	1.5603135	8.635154	715
71	1.5603135	-2.3079922	718
