# Supplementary material for: Homogeneous catalyst graph neural network: A human-interpretable graph neural network tool for ligand optimization in asymmetric catalysis
Source: iScience. 2025 Jan 23;28(3):111881. doi: 10.1016/j.isci.2025.111881 (PMC11889620; doi:10.1016/j.isci.2025.111881)
Supplement: Data S1. Raw results of HCat-GNet performance against traditional machine learning approaches for all the reactions analyzed in this study. [file mmc2.zip › results/rhcaa_all/results_GNN/Fold_1_test_set/Fold_2_val_set/performance.txt]

14-Jun-2024, 16:43:12
---------------------------------------------------------
GNN TRAINING AND PERFORMANCE
Best epoch: 95
Dataset Size = 720
***************
Training set
Set size = 576
R2 = 0.975
MAE = 1.190
RMSE = 1.480
Mean Bias Error = 0.440
Mean Absolute Percentage Error = 0.160
Error Standard Deviation = 1.414
***************
Validation set
Set size = 72
R2 = 0.936
MAE = 1.862
RMSE = 2.466
Mean Bias Error = 0.628
Mean Absolute Percentage Error = 0.240
Error Standard Deviation = 2.385
***************
Test set
Set size = 72
Accuracy = 0.972
Precision = 1.000
Recall = 0.949
F1 = 0.974
Test Set Total Correct Face of Addition Predictions = 70
R2 = 0.903
MAE = 2.266
RMSE = 3.064
Mean Bias Error = -0.155
Mean Absolute Percentage Error = 0.362
Error Standard Deviation = 3.060
---------------------------------------------------------
OUTLIERS (TEST SET)
01) 559    Error: -10.93 kJ/mol    (index=45)
