# Supplementary material for: Homogeneous catalyst graph neural network: A human-interpretable graph neural network tool for ligand optimization in asymmetric catalysis
Source: iScience. 2025 Jan 23;28(3):111881. doi: 10.1016/j.isci.2025.111881 (PMC11889620; doi:10.1016/j.isci.2025.111881)
Supplement: Data S1. Raw results of HCat-GNet performance against traditional machine learning approaches for all the reactions analyzed in this study. [file mmc2.zip › results/rhcaa_all/results_GNN/Fold_1_test_set/Fold_2_val_set/learning_process.csv]

Epoch	Train_RMSE_%	Val_RMSE_%	Test_RMSE_%
5	7.43200581934717	4.9960886637369795	7.202971564398871
10	4.605948348840077	5.041504647996691	6.224928432040745
15	4.452837301625146	4.479514413409763	6.201371722751194
20	4.012255122264226	4.463333606719971	5.755061626434326
25	3.734229839510388	4.771609120898777	5.46164337793986
30	3.4853429347276688	4.260380983352661	5.088670306735569
35	2.7643888791402182	3.521093209584554	4.590610875023736
40	2.4838263856040106	3.6307019657558866	4.157601674397786
45	2.3089403990242214	2.94909307691786	3.891823556688097
50	1.9822371519274182	2.8527370029025607	3.6386689609951444
55	1.8532905330260594	2.601375553343031	3.2564121882120767
60	1.7858114722702239	2.620833953221639	3.1698041756947837
65	1.899983964032597	2.9527537557813854	4.019882175657484
70	1.771254426903195	2.491792149013943	3.004651572969225
75	1.8243052628305223	2.8141516049702964	3.268842617670695
80	1.6096269355879889	2.5497414271036782	3.0985932615068226
85	1.5474620759487152	2.697552945878771	3.2647187179989285
90	1.6228291971815958	2.5458742247687445	3.1063102086385093
95	1.5581482748190563	2.5584278636508517	3.4597766399383545
100	1.602274316880438	2.436406797832913	3.0019284354315863
105	1.4119587714473407	2.7280384964413114	3.165679693222046
110	1.4236118627919092	2.4626962078942194	3.1809742715623646
115	1.4219044264819887	2.734844790564643	2.8688461780548096
120	1.2547455926736195	2.49894732899136	3.127254909939236
125	1.317340350813336	2.558752351337009	2.895979060067071
130	1.3002644512388442	2.4708321359422474	3.3169066111246743
135	1.2581753267182245	2.467679262161255	3.1462500625186496
