# Supplementary material for: Homogeneous catalyst graph neural network: A human-interpretable graph neural network tool for ligand optimization in asymmetric catalysis
Source: iScience. 2025 Jan 23;28(3):111881. doi: 10.1016/j.isci.2025.111881 (PMC11889620; doi:10.1016/j.isci.2025.111881)
Supplement: Data S1. Raw results of HCat-GNet performance against traditional machine learning approaches for all the reactions analyzed in this study. [file mmc2.zip › results/rhcaa_all/results_GNN/Fold_1_test_set/Fold_3_val_set/predictions_test_set.csv]

	real_ddG	predicted_ddG	index
0	11.243289	5.042534	39
1	9.234157	6.6179504	47
2	-6.399971	-11.161208	55
3	-9.647698	-11.814295	70
4	-3.0970547	-3.0563104	88
5	-5.269798	-7.3292227	90
6	6.2163453	8.761607	109
7	6.562173	8.278463	110
8	-11.243289	-11.6776495	113
9	-10.199505	-10.8371725	121
10	-11.582187	-7.948327	125
11	-11.582187	-10.451587	137
12	-12.728371	-11.983629	155
13	-10.780248	-12.030002	156
14	-14.662326	-12.009979	158
15	-12.728371	-13.415294	159
16	-3.9083438	-7.5495377	180
17	5.90357	6.8256865	191
18	-4.019613	-7.394641	193
19	7.2991705	6.324806	223
20	10.373469	9.277648	242
21	-6.8170114	-7.950223	243
22	11.243289	7.4689236	252
23	2.8103404	4.6039276	279
24	8.208399	6.3279743	281
25	-9.234157	-8.652749	289
26	-14.256616	-7.3950615	301
27	8.222192	9.510781	303
28	-10.757191	-10.200746	318
29	13.374806	9.978639	338
30	11.157184	10.83524	354
31	8.621035	8.961777	370
32	-11.243289	-12.8592615	373
33	5.9894924	10.025851	377
34	10.780248	12.974067	414
35	8.010414	8.187538	419
36	3.0970547	2.540191	422
37	11.200126	8.967129	477
38	11.200126	9.868814	480
39	5.8907046	4.096444	500
40	8.911627	10.860372	507
41	-7.911209	-5.753894	516
42	-7.1635184	-7.473668	518
43	9.647698	7.815814	553
44	9.081853	9.554334	554
45	5.0932493	-11.281131	559
46	10.373469	7.893179	560
47	13.121934	10.97999	561
48	-6.609324	-6.279958	566
49	-10.373469	-4.7381372	572
50	-6.8209686	-7.6829767	580
51	11.582187	-3.962558	583
52	14.256616	9.944932	585
53	-8.719284	-8.699299	607
54	-8.538893	-9.06326	609
55	-8.208399	-6.009733	615
56	-3.7247381	-4.365966	616
57	-11.391156	-10.187648	629
58	14.256616	9.545789	635
59	-8.222192	-9.314604	637
60	9.809491	11.02752	641
61	13.492493	11.723453	658
62	9.738947	11.298373	660
63	-11.582187	-11.730779	668
64	-14.256616	-10.185549	690
65	16.422773	13.4948435	693
66	-14.256616	-12.024121	698
67	16.422773	15.067588	701
68	8.761648	9.851399	706
69	3.9083438	9.347934	711
70	1.5603135	8.919709	715
71	1.5603135	-1.1778985	718
