# Supplementary material for: Homogeneous catalyst graph neural network: A human-interpretable graph neural network tool for ligand optimization in asymmetric catalysis
Source: iScience. 2025 Jan 23;28(3):111881. doi: 10.1016/j.isci.2025.111881 (PMC11889620; doi:10.1016/j.isci.2025.111881)
Supplement: Data S1. Raw results of HCat-GNet performance against traditional machine learning approaches for all the reactions analyzed in this study. [file mmc2.zip › results/rhcaa_all/results_GNN/Fold_1_test_set/Fold_3_val_set/performance.txt]

14-Jun-2024, 16:43:34
---------------------------------------------------------
GNN TRAINING AND PERFORMANCE
Best epoch: 115
Dataset Size = 720
***************
Training set
Set size = 576
R2 = 0.979
MAE = 1.080
RMSE = 1.364
Mean Bias Error = 0.049
Mean Absolute Percentage Error = 0.142
Error Standard Deviation = 1.363
***************
Validation set
Set size = 72
R2 = 0.901
MAE = 2.188
RMSE = 2.933
Mean Bias Error = -0.506
Mean Absolute Percentage Error = 0.354
Error Standard Deviation = 2.889
***************
Test set
Set size = 72
Accuracy = 0.958
Precision = 1.000
Recall = 0.923
F1 = 0.960
Test Set Total Correct Face of Addition Predictions = 69
R2 = 0.856
MAE = 2.442
RMSE = 3.730
Mean Bias Error = -0.549
Mean Absolute Percentage Error = 0.378
Error Standard Deviation = 3.689
---------------------------------------------------------
OUTLIERS (TEST SET)
01) 559    Error: -16.37 kJ/mol    (index=45)
02) 583    Error: -15.54 kJ/mol    (index=51)
