# Supplementary material for: Homogeneous catalyst graph neural network: A human-interpretable graph neural network tool for ligand optimization in asymmetric catalysis
Source: iScience. 2025 Jan 23;28(3):111881. doi: 10.1016/j.isci.2025.111881 (PMC11889620; doi:10.1016/j.isci.2025.111881)
Supplement: Data S1. Raw results of HCat-GNet performance against traditional machine learning approaches for all the reactions analyzed in this study. [file mmc2.zip › results/rhcaa_all/results_GNN/Fold_1_test_set/Fold_3_val_set/learning_process.csv]

Epoch	Train_RMSE_%	Val_RMSE_%	Test_RMSE_%
5	7.384195582734214	5.668845017751058	7.5112278196546765
10	4.670393821265963	5.3254804611206055	6.43560086356269
15	4.603355844815572	4.708367930518256	6.162797609965007
20	4.1016689174705085	4.72178151872423	6.012082152896458
25	4.0738323165310755	4.699864970313178	5.603173785739475
30	3.6121874021159277	4.641261047787136	5.529920313093397
35	3.393884023030599	4.133010440402561	5.086384031507704
40	2.798975325293011	3.9787504143185086	4.177802933586968
45	2.459278475907114	3.6824426386091442	3.6930909156799316
50	2.3184004426002502	3.498821152581109	3.6959292623731823
55	2.186408049530453	3.1972805394066706	3.5825577312045627
60	2.038930189278391	3.319371223449707	3.4661642180548773
65	1.8617367529206805	3.717480023701986	4.22912139362759
70	1.8661612106694117	3.2623016834259033	3.29193475511339
75	1.6775778664482965	3.055052306916979	3.393142673704359
80	1.563375057445632	3.161122931374444	3.2159031762017145
85	1.640197475751241	3.2411259280310736	3.6382672256893582
90	1.7400169372558594	3.111522356669108	3.242576413684421
95	1.607632623778449	3.0429210662841797	3.4382806883917914
100	1.6455556766854391	3.048009898927477	3.6183354589674206
105	1.5875858498944178	3.554583019680447	3.679882367451986
110	1.6278628044658237	3.180964628855387	3.2562579578823514
115	1.433598228626781	3.1939317650265164	3.2660788695017495
120	1.485627488957511	2.9327966107262506	3.551240417692396
125	1.3585989044772253	3.1652645534939237	3.429887745115492
130	1.507326278421614	3.7216713428497314	3.868788136376275
135	1.4057089123460982	3.180920203526815	3.394988536834717
140	1.4983423211508327	3.1204060978359647	3.2899674309624567
145	1.2936740931537416	3.3766061464945474	3.4862909581926136
150	1.3334759374459584	3.1761529975467258	3.524280654059516
155	1.23727937704987	3.2963678307003446	3.6052620146009655
