# Supplementary material for: Homogeneous catalyst graph neural network: A human-interpretable graph neural network tool for ligand optimization in asymmetric catalysis
Source: iScience. 2025 Jan 23;28(3):111881. doi: 10.1016/j.isci.2025.111881 (PMC11889620; doi:10.1016/j.isci.2025.111881)
Supplement: Data S1. Raw results of HCat-GNet performance against traditional machine learning approaches for all the reactions analyzed in this study. [file mmc2.zip › results/rhcaa_all/results_GNN/Fold_1_test_set/Fold_6_val_set/predictions_test_set.csv]

	real_ddG	predicted_ddG	index
0	11.243289	0.28732044	39
1	9.234157	0.8015018	47
2	-6.399971	-13.25279	55
3	-9.647698	-12.4951725	70
4	-3.0970547	-3.3850472	88
5	-5.269798	-7.445461	90
6	6.2163453	7.0255876	109
7	6.562173	6.2845554	110
8	-11.243289	-12.158573	113
9	-10.199505	-10.9977045	121
10	-11.582187	-10.556091	125
11	-11.582187	-11.946762	137
12	-12.728371	-13.3928585	155
13	-10.780248	-13.3224	156
14	-14.662326	-13.348102	158
15	-12.728371	-14.4282255	159
16	-3.9083438	-7.6437073	180
17	5.90357	8.601387	191
18	-4.019613	-6.87949	193
19	7.2991705	8.010639	223
20	10.373469	5.2518954	242
21	-6.8170114	-12.914015	243
22	11.243289	6.0553737	252
23	2.8103404	6.586721	279
24	8.208399	4.5205207	281
25	-9.234157	-10.341789	289
26	-14.256616	-13.92177	301
27	8.222192	9.842798	303
28	-10.757191	-10.367525	318
29	13.374806	12.57128	338
30	11.157184	12.140546	354
31	8.621035	9.4981575	370
32	-11.243289	-11.039832	373
33	5.9894924	11.262419	377
34	10.780248	14.8469	414
35	8.010414	8.271608	419
36	3.0970547	3.1041243	422
37	11.200126	7.438809	477
38	11.200126	9.9730215	480
39	5.8907046	4.018659	500
40	8.911627	11.635918	507
41	-7.911209	-6.1791644	516
42	-7.1635184	-7.138778	518
43	9.647698	8.84	553
44	9.081853	9.815908	554
45	5.0932493	-7.7167206	559
46	10.373469	8.863815	560
47	13.121934	10.640076	561
48	-6.609324	-6.7226157	566
49	-10.373469	-6.7846665	572
50	-6.8209686	-5.6223087	580
51	11.582187	4.7527037	583
52	14.256616	13.825186	585
53	-8.719284	-8.848019	607
54	-8.538893	-8.680163	609
55	-8.208399	-4.6747365	615
56	-3.7247381	-7.374726	616
57	-11.391156	-9.46586	629
58	14.256616	13.550646	635
59	-8.222192	-7.6504827	637
60	9.809491	9.053992	641
61	13.492493	14.464087	658
62	9.738947	13.238253	660
63	-11.582187	-11.58694	668
64	-14.256616	-11.725023	690
65	16.422773	15.914089	693
66	-14.256616	-12.483158	698
67	16.422773	18.143559	701
68	8.761648	8.841526	706
69	3.9083438	10.32739	711
70	1.5603135	11.113527	715
71	1.5603135	-2.848036	718
