# Supplementary material for: Homogeneous catalyst graph neural network: A human-interpretable graph neural network tool for ligand optimization in asymmetric catalysis
Source: iScience. 2025 Jan 23;28(3):111881. doi: 10.1016/j.isci.2025.111881 (PMC11889620; doi:10.1016/j.isci.2025.111881)
Supplement: Data S1. Raw results of HCat-GNet performance against traditional machine learning approaches for all the reactions analyzed in this study. [file mmc2.zip › results/rhcaa_all/results_GNN/Fold_1_test_set/Fold_6_val_set/learning_process.csv]

Epoch	Train_RMSE_%	Val_RMSE_%	Test_RMSE_%
5	7.716262850496504	5.431460486518012	7.498136732313368
10	4.641552570793364	4.6838698916965065	6.418943564097087
15	4.330754730436537	4.474449793497722	6.25567611058553
20	3.9503237737549677	3.9082780943976507	5.777439329359266
25	3.557507726881239	4.916446685791016	6.405746353997125
30	3.374001420206494	3.2798864046732583	5.371737427181667
35	3.0947641730308533	3.314515855577257	4.842766761779785
40	2.7475860897037716	3.418822315004137	4.885889212290446
45	2.548191381825341	2.856578164630466	3.847358968522814
50	2.107491973373625	2.951475355360243	4.250453472137451
55	2.515879334674941	2.4511271052890353	4.385616567399767
60	1.9953582253721025	2.8603530724843345	3.334859768549601
65	1.799108670817481	3.0516013039482965	3.632899390326606
70	1.7229866368903055	2.4727509551578097	3.6264550950792103
75	1.7910209712054994	2.5495486524369984	3.5244229899512396
80	1.7311399363809161	2.410097254647149	3.586197773615519
85	1.773687524927987	2.3251979615953235	3.469359106487698
90	1.7223347293006048	2.2452250056796603	3.591714276207818
95	1.634166846672694	2.3010719087388782	3.626860433154636
100	1.5393828418519762	2.3432768450842962	3.596160332361857
105	1.561504797803031	2.3875390688578286	3.448521455128988
110	1.4383692940076191	2.096849176618788	3.5212618509928384
115	1.6582286291652255	2.573169787724813	3.400719854566786
120	1.5330625689691968	2.304398192299737	3.651542451646593
125	1.4353784620761871	2.8973262310028076	3.6286013391282825
130	1.4517753273248672	1.8988502158059015	3.6070817841423883
135	1.6786887298027675	1.941660377714369	3.6329009003109403
140	1.3634369903140597	2.016792562272814	3.3106558322906494
145	1.2770555234617658	1.98875273598565	3.9121903313530817
150	1.2574478801753786	2.385887622833252	3.4694264199998646
155	1.3703876336415608	1.9338129758834839	3.6704324881235757
160	1.3461390568150415	2.343835194905599	3.5833333598242865
165	1.3079190105199814	2.2153974109225802	3.478567600250244
