# Supplementary material for: Homogeneous catalyst graph neural network: A human-interpretable graph neural network tool for ligand optimization in asymmetric catalysis
Source: iScience. 2025 Jan 23;28(3):111881. doi: 10.1016/j.isci.2025.111881 (PMC11889620; doi:10.1016/j.isci.2025.111881)
Supplement: Data S1. Raw results of HCat-GNet performance against traditional machine learning approaches for all the reactions analyzed in this study. [file mmc2.zip › results/rhcaa_all/results_GNN/Fold_1_test_set/Fold_7_val_set/predictions_test_set.csv]

	real_ddG	predicted_ddG	index
0	11.243289	0.15145874	39
1	9.234157	3.5692227	47
2	-6.399971	-10.658216	55
3	-9.647698	-11.759371	70
4	-3.0970547	-5.5798206	88
5	-5.269798	-8.065746	90
6	6.2163453	7.7025175	109
7	6.562173	8.940165	110
8	-11.243289	-11.587966	113
9	-10.199505	-10.608187	121
10	-11.582187	-8.837406	125
11	-11.582187	-10.920563	137
12	-12.728371	-12.013175	155
13	-10.780248	-11.930984	156
14	-14.662326	-11.943815	158
15	-12.728371	-11.962489	159
16	-3.9083438	-7.720251	180
17	5.90357	5.867756	191
18	-4.019613	-8.362337	193
19	7.2991705	6.54635	223
20	10.373469	3.6187947	242
21	-6.8170114	-9.624177	243
22	11.243289	0.6083311	252
23	2.8103404	5.389114	279
24	8.208399	5.8545814	281
25	-9.234157	-9.491132	289
26	-14.256616	-11.898692	301
27	8.222192	8.016876	303
28	-10.757191	-12.27663	318
29	13.374806	10.34914	338
30	11.157184	11.187212	354
31	8.621035	9.254709	370
32	-11.243289	-8.9821615	373
33	5.9894924	8.964061	377
34	10.780248	12.012753	414
35	8.010414	7.962105	419
36	3.0970547	3.1861713	422
37	11.200126	8.964561	477
38	11.200126	9.256908	480
39	5.8907046	5.2133274	500
40	8.911627	10.383251	507
41	-7.911209	-5.6285324	516
42	-7.1635184	-6.312526	518
43	9.647698	8.881889	553
44	9.081853	9.257872	554
45	5.0932493	-9.206949	559
46	10.373469	9.0561285	560
47	13.121934	10.130293	561
48	-6.609324	-6.3342543	566
49	-10.373469	-6.3234425	572
50	-6.8209686	-4.0688605	580
51	11.582187	5.7088513	583
52	14.256616	11.162438	585
53	-8.719284	-9.904461	607
54	-8.538893	-8.393936	609
55	-8.208399	-5.721227	615
56	-3.7247381	-6.9722614	616
57	-11.391156	-8.30047	629
58	14.256616	9.646835	635
59	-8.222192	-7.7866263	637
60	9.809491	9.27747	641
61	13.492493	12.651962	658
62	9.738947	11.8533535	660
63	-11.582187	-11.709846	668
64	-14.256616	-10.680256	690
65	16.422773	11.396757	693
66	-14.256616	-14.135109	698
67	16.422773	15.694672	701
68	8.761648	9.377477	706
69	3.9083438	7.317626	711
70	1.5603135	8.048597	715
71	1.5603135	-6.6724386	718
