# Supplementary material for: Homogeneous catalyst graph neural network: A human-interpretable graph neural network tool for ligand optimization in asymmetric catalysis
Source: iScience. 2025 Jan 23;28(3):111881. doi: 10.1016/j.isci.2025.111881 (PMC11889620; doi:10.1016/j.isci.2025.111881)
Supplement: Data S1. Raw results of HCat-GNet performance against traditional machine learning approaches for all the reactions analyzed in this study. [file mmc2.zip › results/rhcaa_all/results_GNN/Fold_1_test_set/Fold_7_val_set/learning_process.csv]

Epoch	Train_RMSE_%	Val_RMSE_%	Test_RMSE_%
5	7.878882553842333	6.32520850499471	8.452752007378471
10	4.573472956816356	4.678573343488905	6.439840369754368
15	4.442403670814302	4.376293235354954	6.405484570397271
20	4.2735409968429146	4.027158260345459	6.083424356248644
25	3.7750955985652075	3.7150778505537243	5.639634662204319
30	3.5901758670806885	3.5217562516530356	4.919295787811279
35	3.0067679468128414	3.163558562596639	4.583849165174696
40	2.6997646258936987	3.0762930711110434	4.002602736155192
45	2.4958931687805386	2.88696018854777	3.5762766467200384
50	2.2467058300971985	2.434849182764689	3.7510508166419134
55	2.2754798697100744	2.1794763935936823	3.6789797147115073
60	1.976375429166688	2.6660610834757485	3.2923033237457275
65	1.9909697042571173	2.7066363758511014	3.28163645002577
70	1.80611648162206	2.5652469529045954	3.1885058085123696
75	1.650972427593337	2.24729503525628	3.377350409825643
80	1.6596142732434802	2.434158616595798	3.047944810655382
85	1.8701505015293758	2.606736845440335	3.2591490745544434
90	1.8107573572132323	2.8293883535597057	2.892165501912435
