# Supplementary material for: Homogeneous catalyst graph neural network: A human-interpretable graph neural network tool for ligand optimization in asymmetric catalysis
Source: iScience. 2025 Jan 23;28(3):111881. doi: 10.1016/j.isci.2025.111881 (PMC11889620; doi:10.1016/j.isci.2025.111881)
Supplement: Data S1. Raw results of HCat-GNet performance against traditional machine learning approaches for all the reactions analyzed in this study. [file mmc2.zip › results/rhcaa_all/results_GNN/Fold_1_test_set/Fold_5_val_set/predictions_test_set.csv]

	real_ddG	predicted_ddG	index
0	11.243289	-0.4734384	39
1	9.234157	4.5520315	47
2	-6.399971	-10.830795	55
3	-9.647698	-11.841861	70
4	-3.0970547	-4.390484	88
5	-5.269798	-8.16995	90
6	6.2163453	6.106554	109
7	6.562173	5.7617326	110
8	-11.243289	-11.886622	113
9	-10.199505	-10.3405	121
10	-11.582187	-8.817595	125
11	-11.582187	-11.601965	137
12	-12.728371	-13.336991	155
13	-10.780248	-13.296167	156
14	-14.662326	-13.297004	158
15	-12.728371	-13.009176	159
16	-3.9083438	-7.7738633	180
17	5.90357	6.9031024	191
18	-4.019613	-6.5197225	193
19	7.2991705	5.947666	223
20	10.373469	1.971632	242
21	-6.8170114	-8.5616455	243
22	11.243289	-0.2686331	252
23	2.8103404	5.7790546	279
24	8.208399	7.3572454	281
25	-9.234157	-9.880914	289
26	-14.256616	-9.491541	301
27	8.222192	8.072154	303
28	-10.757191	-10.300362	318
29	13.374806	12.153269	338
30	11.157184	9.958679	354
31	8.621035	8.245034	370
32	-11.243289	-8.095126	373
33	5.9894924	10.000551	377
34	10.780248	11.921985	414
35	8.010414	8.438593	419
36	3.0970547	2.9379873	422
37	11.200126	9.699417	477
38	11.200126	10.262844	480
39	5.8907046	5.4718904	500
40	8.911627	10.026608	507
41	-7.911209	-6.196153	516
42	-7.1635184	-6.2881575	518
43	9.647698	7.3429193	553
44	9.081853	8.74086	554
45	5.0932493	-6.929201	559
46	10.373469	7.352378	560
47	13.121934	10.120487	561
48	-6.609324	-6.111957	566
49	-10.373469	-5.8286905	572
50	-6.8209686	-7.5857687	580
51	11.582187	5.5817537	583
52	14.256616	11.820691	585
53	-8.719284	-7.542012	607
54	-8.538893	-7.9452333	609
55	-8.208399	-8.447318	615
56	-3.7247381	-6.6463156	616
57	-11.391156	-8.626173	629
58	14.256616	9.349834	635
59	-8.222192	-8.062282	637
60	9.809491	8.810192	641
61	13.492493	11.589329	658
62	9.738947	10.271479	660
63	-11.582187	-12.081785	668
64	-14.256616	-9.320663	690
65	16.422773	11.4921665	693
66	-14.256616	-12.383846	698
67	16.422773	16.067266	701
68	8.761648	8.891308	706
69	3.9083438	9.134731	711
70	1.5603135	8.984872	715
71	1.5603135	-3.2200031	718
