# Supplementary material for: Homogeneous catalyst graph neural network: A human-interpretable graph neural network tool for ligand optimization in asymmetric catalysis
Source: iScience. 2025 Jan 23;28(3):111881. doi: 10.1016/j.isci.2025.111881 (PMC11889620; doi:10.1016/j.isci.2025.111881)
Supplement: Data S1. Raw results of HCat-GNet performance against traditional machine learning approaches for all the reactions analyzed in this study. [file mmc2.zip › results/rhcaa_all/results_GNN/Fold_1_test_set/Fold_5_val_set/performance.txt]

14-Jun-2024, 16:44:12
---------------------------------------------------------
GNN TRAINING AND PERFORMANCE
Best epoch: 70
Dataset Size = 720
***************
Training set
Set size = 576
R2 = 0.969
MAE = 1.293
RMSE = 1.665
Mean Bias Error = -0.196
Mean Absolute Percentage Error = 0.191
Error Standard Deviation = 1.653
***************
Validation set
Set size = 72
R2 = 0.965
MAE = 1.496
RMSE = 1.823
Mean Bias Error = -0.215
Mean Absolute Percentage Error = 0.225
Error Standard Deviation = 1.811
***************
Test set
Set size = 72
Accuracy = 0.944
Precision = 1.000
Recall = 0.897
F1 = 0.946
Test Set Total Correct Face of Addition Predictions = 68
R2 = 0.863
MAE = 2.447
RMSE = 3.631
Mean Bias Error = -0.903
Mean Absolute Percentage Error = 0.396
Error Standard Deviation = 3.517
---------------------------------------------------------
OUTLIERS (TEST SET)
01) 39    Error: -11.72 kJ/mol    (index=0)
02) 252    Error: -11.51 kJ/mol    (index=22)
03) 559    Error: -12.02 kJ/mol    (index=45)
