# Supplementary material for: Homogeneous catalyst graph neural network: A human-interpretable graph neural network tool for ligand optimization in asymmetric catalysis
Source: iScience. 2025 Jan 23;28(3):111881. doi: 10.1016/j.isci.2025.111881 (PMC11889620; doi:10.1016/j.isci.2025.111881)
Supplement: Data S1. Raw results of HCat-GNet performance against traditional machine learning approaches for all the reactions analyzed in this study. [file mmc2.zip › results/rhcaa_all/results_GNN/Fold_1_test_set/Fold_5_val_set/learning_process.csv]

Epoch	Train_RMSE_%	Val_RMSE_%	Test_RMSE_%
5	7.500879883766174	5.16064355108473	7.245497968461779
10	4.610123846266005	4.914075242148505	6.332082430521647
15	4.486084693007999	4.492738140953912	6.251498646206326
20	4.119434313641654	4.228489478429158	6.005836592780219
25	4.091789166132609	4.371120664808485	5.839106983608669
30	3.516125957171122	3.7017700937059193	5.5715813636779785
35	3.3060183789994984	3.8553334607018366	5.312679290771484
40	2.861160268386205	3.3288054201338024	4.709568288591173
45	2.754990759823057	2.93393251630995	4.511077457004124
50	2.4698636962307825	2.7361047532823353	4.229388289981419
55	2.3866589069366455	2.5772647857666016	4.3855869505140515
60	2.231461842854818	2.529946592119005	3.7111651367611356
65	2.18463581138187	2.6093412240346274	4.247303220960829
70	1.8643605477280087	1.9300936460494995	3.9684852759043374
75	1.8001579526397917	1.8183941576215956	3.63049414422777
80	1.737356157766448	2.3903906875186496	3.8206276098887124
85	1.8541209581825469	2.3459050920274525	4.198559919993083
90	1.7195129129621718	2.112869474622938	3.438310808605618
95	1.672783288690779	1.9754047791163127	3.645815451939901
100	1.7664481186204486	1.9469112157821655	3.77391340997484
105	1.7070540255970426	1.9411568641662598	3.26574616962009
110	1.6949303795893986	2.0238270494672985	3.4910252359178333
