# Supplementary material for: Homogeneous catalyst graph neural network: A human-interpretable graph neural network tool for ligand optimization in asymmetric catalysis
Source: iScience. 2025 Jan 23;28(3):111881. doi: 10.1016/j.isci.2025.111881 (PMC11889620; doi:10.1016/j.isci.2025.111881)
Supplement: Data S1. Raw results of HCat-GNet performance against traditional machine learning approaches for all the reactions analyzed in this study. [file mmc2.zip › results/rhcaa_all/results_GNN/Fold_1_test_set/Fold_4_val_set/predictions_test_set.csv]

	real_ddG	predicted_ddG	index
0	11.243289	0.14174935	39
1	9.234157	7.7414336	47
2	-6.399971	-8.665413	55
3	-9.647698	-11.155083	70
4	-3.0970547	-3.5369115	88
5	-5.269798	-7.6387734	90
6	6.2163453	6.990349	109
7	6.562173	6.5527973	110
8	-11.243289	-10.805928	113
9	-10.199505	-10.3677025	121
10	-11.582187	-8.480683	125
11	-11.582187	-10.359408	137
12	-12.728371	-12.649395	155
13	-10.780248	-12.614507	156
14	-14.662326	-12.634761	158
15	-12.728371	-12.963719	159
16	-3.9083438	-6.728377	180
17	5.90357	6.4865327	191
18	-4.019613	-7.4816575	193
19	7.2991705	5.8867135	223
20	10.373469	1.7562742	242
21	-6.8170114	-7.7133803	243
22	11.243289	1.8629802	252
23	2.8103404	5.5345488	279
24	8.208399	4.6333795	281
25	-9.234157	-9.582482	289
26	-14.256616	-12.407476	301
27	8.222192	8.299529	303
28	-10.757191	-10.263662	318
29	13.374806	11.989873	338
30	11.157184	10.437697	354
31	8.621035	8.223148	370
32	-11.243289	-9.667552	373
33	5.9894924	9.271477	377
34	10.780248	11.474217	414
35	8.010414	7.6254067	419
36	3.0970547	2.4817917	422
37	11.200126	8.218112	477
38	11.200126	9.281628	480
39	5.8907046	2.4149816	500
40	8.911627	10.86309	507
41	-7.911209	-5.6691384	516
42	-7.1635184	-5.8157206	518
43	9.647698	7.847148	553
44	9.081853	8.9537	554
45	5.0932493	-10.682632	559
46	10.373469	7.77289	560
47	13.121934	10.234624	561
48	-6.609324	-5.249531	566
49	-10.373469	-5.2814107	572
50	-6.8209686	-7.2894936	580
51	11.582187	9.230221	583
52	14.256616	11.682961	585
53	-8.719284	-7.747975	607
54	-8.538893	-8.030491	609
55	-8.208399	-4.692636	615
56	-3.7247381	-7.7489204	616
57	-11.391156	-8.245198	629
58	14.256616	10.827548	635
59	-8.222192	-7.460077	637
60	9.809491	10.846108	641
61	13.492493	10.95	658
62	9.738947	9.487919	660
63	-11.582187	-11.390342	668
64	-14.256616	-9.951338	690
65	16.422773	7.926254	693
66	-14.256616	-10.83086	698
67	16.422773	11.573672	701
68	8.761648	8.003644	706
69	3.9083438	7.414677	711
70	1.5603135	7.4802012	715
71	1.5603135	-2.3259773	718
