# Supplementary material for: Homogeneous catalyst graph neural network: A human-interpretable graph neural network tool for ligand optimization in asymmetric catalysis
Source: iScience. 2025 Jan 23;28(3):111881. doi: 10.1016/j.isci.2025.111881 (PMC11889620; doi:10.1016/j.isci.2025.111881)
Supplement: Data S1. Raw results of HCat-GNet performance against traditional machine learning approaches for all the reactions analyzed in this study. [file mmc2.zip › results/rhcaa_all/results_GNN/Fold_1_test_set/Fold_4_val_set/learning_process.csv]

Epoch	Train_RMSE_%	Val_RMSE_%	Test_RMSE_%
5	7.6393922964731855	5.578102747599284	7.585939937167698
10	4.6816177732414666	4.826577186584473	6.441429350111219
15	4.508651432063845	4.566391468048096	6.307605584462483
20	4.092475179168913	4.677019861009386	6.139302942487928
25	3.6786379648579492	4.090421358744304	5.503279421064589
30	3.2484685712390475	3.7092718283335366	5.231268670823839
35	2.6833793653382196	4.134452660878499	4.603258053461711
40	2.3531216581662497	3.1062602731916638	4.501223961512248
45	2.2895455360412598	2.828288714090983	3.922463708453708
50	2.0385434710317187	2.9058954185909696	4.161162535349528
55	1.8890341818332672	3.0781502723693848	4.5270346535576715
60	1.8549352784951527	2.694010787540012	3.885916577445136
65	1.81654934419526	2.8709453211890326	3.992859893374973
70	1.7756743464205	2.5287063916524253	3.901924795574612
75	1.946889501478937	2.723376433054606	3.87660633193122
80	1.715233983265029	2.7481235928005643	3.810302416483561
85	1.7221451335483127	2.4704693688286676	3.534552256266276
90	1.8747441934214697	2.600714815987481	3.704469680786133
95	1.5504811157782872	2.9028770128885903	4.218634711371528
100	1.5935713913705614	2.771686315536499	4.100329611036512
105	1.465037817756335	2.3886103894975452	3.646705892350939
110	1.5855156183242798	2.5019846757253013	3.506727615992228
115	1.53858449558417	2.860957728491889	4.307201173570421
120	1.4132225066423416	2.571975072224935	3.8628266387515597
125	1.4833179083135393	2.6951362821790905	4.058700084686279
130	1.4423718841539488	2.435527139239841	3.9380476739671497
135	1.4644140783283446	2.593084626727634	3.939109961191813
140	1.5215302258729935	2.660989999771118	4.05831699901157
