# Supplementary material for: Homogeneous catalyst graph neural network: A human-interpretable graph neural network tool for ligand optimization in asymmetric catalysis
Source: iScience. 2025 Jan 23;28(3):111881. doi: 10.1016/j.isci.2025.111881 (PMC11889620; doi:10.1016/j.isci.2025.111881)
Supplement: Data S1. Raw results of HCat-GNet performance against traditional machine learning approaches for all the reactions analyzed in this study. [file mmc2.zip › results/rhcaa_all/results_GNN/Fold_5_test_set/Fold_1_val_set/predictions_test_set.csv]

	real_ddG	predicted_ddG	index
0	-7.3929095	-9.784254	0
1	-9.506176	-7.4001875	5
2	-8.222192	-5.94443	13
3	-5.652566	-3.0727122	15
4	-11.591216	-12.224456	26
5	-10.147977	-14.245715	29
6	-3.2465277	-3.7041457	32
7	-5.8907046	-7.121255	34
8	-3.3229718	-5.9998245	35
9	-11.103833	-9.381656	37
10	9.234157	5.543418	49
11	-11.965903	-12.06145	52
12	-13.906964	-13.150645	54
13	-9.809491	-9.721159	57
14	-7.0493245	-9.223872	62
15	-2.6046152	-4.591055	65
16	-10.373469	-8.935317	69
17	7.2991705	8.07499	116
18	2.0416784	4.926765	118
19	-8.538893	-11.259326	123
20	-11.200126	-11.947997	128
21	-11.200126	-8.930148	146
22	-11.591216	-13.655605	157
23	-14.662326	-12.775056	162
24	-7.8782945	-5.3921976	165
25	7.911209	5.640343	182
26	8.538893	8.849858	185
27	-2.657753	-5.2792253	207
28	-4.6817904	-4.1015043	212
29	-4.9047456	-3.7004201	214
30	-6.8209686	-9.404033	221
31	6.609324	6.030211	232
32	11.391156	8.2078905	253
33	8.208399	8.286442	267
34	8.538893	7.7013445	271
35	8.911627	8.7772455	277
36	-15.600111	-13.899278	284
37	-14.634608	-12.756892	313
38	-9.860089	-9.564841	320
39	4.660579	0.07448188	345
40	11.591216	12.034966	360
41	2.951785	3.5320728	364
42	2.6046152	3.4640853	399
43	14.662326	12.394574	413
44	6.3323684	2.9320989	426
45	-7.573369	-7.3718166	429
46	7.911209	4.884117	434
47	8.208399	6.351812	436
48	-6.562173	-5.861316	446
49	12.901878	10.278071	465
50	3.1565387	4.0062447	473
51	12.728371	12.602351	489
52	12.728371	13.683887	493
53	11.591216	12.596805	494
54	9.8433695	9.368747	504
55	9.081853	11.911503	531
56	13.121934	12.202485	534
57	6.8209686	7.038067	555
58	11.582187	9.166218	562
59	-9.647698	-8.382358	568
60	-10.373469	-8.244146	576
61	-8.208399	-8.415046	612
62	14.222214	7.643406	617
63	12.982928	14.214127	628
64	-11.366404	-9.325109	632
65	10.757191	8.823291	652
66	-11.582187	-14.347594	672
67	13.34199	11.706624	678
68	13.34199	11.8235	682
69	13.34199	11.841832	684
70	11.589211	9.862731	695
71	-9.809491	-5.8475227	709
