# Supplementary material for: Homogeneous catalyst graph neural network: A human-interpretable graph neural network tool for ligand optimization in asymmetric catalysis
Source: iScience. 2025 Jan 23;28(3):111881. doi: 10.1016/j.isci.2025.111881 (PMC11889620; doi:10.1016/j.isci.2025.111881)
Supplement: Data S1. Raw results of HCat-GNet performance against traditional machine learning approaches for all the reactions analyzed in this study. [file mmc2.zip › results/rhcaa_all/results_GNN/Fold_5_test_set/Fold_1_val_set/performance.txt]

14-Jun-2024, 16:56:41
---------------------------------------------------------
GNN TRAINING AND PERFORMANCE
Best epoch: 145
Dataset Size = 720
***************
Training set
Set size = 576
R2 = 0.981
MAE = 1.012
RMSE = 1.304
Mean Bias Error = -0.412
Mean Absolute Percentage Error = 0.134
Error Standard Deviation = 1.237
***************
Validation set
Set size = 72
R2 = 0.893
MAE = 2.321
RMSE = 3.208
Mean Bias Error = -0.686
Mean Absolute Percentage Error = 0.372
Error Standard Deviation = 3.134
***************
Test set
Set size = 72
Accuracy = 1.000
Precision = 1.000
Recall = 1.000
F1 = 1.000
Test Set Total Correct Face of Addition Predictions = 72
R2 = 0.954
MAE = 1.713
RMSE = 2.106
Mean Bias Error = -0.419
Mean Absolute Percentage Error = 0.236
Error Standard Deviation = 2.064
---------------------------------------------------------
OUTLIERS (TEST SET)
01) 617    Error: -6.58 kJ/mol    (index=62)
