# Supplementary material for: Homogeneous catalyst graph neural network: A human-interpretable graph neural network tool for ligand optimization in asymmetric catalysis
Source: iScience. 2025 Jan 23;28(3):111881. doi: 10.1016/j.isci.2025.111881 (PMC11889620; doi:10.1016/j.isci.2025.111881)
Supplement: Data S1. Raw results of HCat-GNet performance against traditional machine learning approaches for all the reactions analyzed in this study. [file mmc2.zip › results/rhcaa_all/results_GNN/Fold_5_test_set/Fold_1_val_set/learning_process.csv]

Epoch	Train_RMSE_%	Val_RMSE_%	Test_RMSE_%
5	7.500879883766174	7.245497968461779	5.16064355108473
10	4.610123846266005	6.332082430521647	4.914075242148505
15	4.486084693007999	6.251498646206326	4.492738140953912
20	4.119434313641654	6.005836592780219	4.228489478429158
25	4.091789166132609	5.839106983608669	4.371120664808485
30	3.516125957171122	5.5715813636779785	3.7017700937059193
35	3.3060183789994984	5.312679290771484	3.8553334607018366
40	2.861160268386205	4.709568288591173	3.3288054201338024
45	2.754990759823057	4.511077457004124	2.93393251630995
50	2.4698636962307825	4.229388289981419	2.7361047532823353
55	2.3866589069366455	4.3855869505140515	2.5772647857666016
60	2.231461842854818	3.7111651367611356	2.529946592119005
65	2.18463581138187	4.247303220960829	2.6093412240346274
70	1.8643605477280087	3.9684852759043374	1.9300936460494995
75	1.8001579526397917	3.63049414422777	1.8183941576215956
80	1.737356157766448	3.8206276098887124	2.3903906875186496
85	1.8541209581825469	4.198559919993083	2.3459050920274525
90	1.7195129129621718	3.438310808605618	2.112869474622938
95	1.672783288690779	3.645815451939901	1.9754047791163127
100	1.7664481186204486	3.77391340997484	1.9469112157821655
105	1.7070540255970426	3.26574616962009	1.9411568641662598
110	1.6949303795893986	3.4910252359178333	2.0238270494672985
115	1.6588924957646265	3.540370543797811	1.9035094446606107
120	1.4306789454486635	3.3802795145246716	1.9625206258561876
125	1.5119128591484494	3.623325056499905	2.3409408728281655
130	1.655955281522539	3.4208141962687173	2.194793939590454
135	1.511520556277699	3.271366092893812	2.0606725215911865
140	1.6639084137148328	3.254526880052355	2.2005607551998563
145	1.3823011136717267	3.362832546234131	1.933666957749261
150	1.3078968558046553	3.1270111401875815	2.105895519256592
155	1.2999266005224652	3.306836790508694	1.94850582546658
160	1.5263127701150045	3.366757949193319	2.0195718341403537
165	1.341841725839509	3.314385758505927	1.9521396027670965
170	1.3700976959533162	3.1317012310028076	2.1020212968190513
175	1.317874541713132	3.3187089761098227	2.2526239024268255
180	1.358230279551612	3.3675447834862604	1.9259985420438979
185	1.2846710450119443	3.387839184867011	2.253189033932156
