# Supplementary material for: Homogeneous catalyst graph neural network: A human-interpretable graph neural network tool for ligand optimization in asymmetric catalysis
Source: iScience. 2025 Jan 23;28(3):111881. doi: 10.1016/j.isci.2025.111881 (PMC11889620; doi:10.1016/j.isci.2025.111881)
Supplement: Data S1. Raw results of HCat-GNet performance against traditional machine learning approaches for all the reactions analyzed in this study. [file mmc2.zip › results/rhcaa_all/results_GNN/Fold_5_test_set/Fold_8_val_set/predictions_test_set.csv]

	real_ddG	predicted_ddG	index
0	-7.3929095	-9.813763	0
1	-9.506176	-5.6776147	5
2	-8.222192	-5.477325	13
3	-5.652566	-5.8660636	15
4	-11.591216	-12.836549	26
5	-10.147977	-14.10195	29
6	-3.2465277	-2.174384	32
7	-5.8907046	-5.897297	34
8	-3.3229718	-5.891947	35
9	-11.103833	-8.599555	37
10	9.234157	5.9230003	49
11	-11.965903	-10.966553	52
12	-13.906964	-6.9488125	54
13	-9.809491	-9.573716	57
14	-7.0493245	-9.278538	62
15	-2.6046152	-3.607756	65
16	-10.373469	-7.734833	69
17	7.2991705	8.798746	116
18	2.0416784	7.6693373	118
19	-8.538893	-9.499546	123
20	-11.200126	-11.2118435	128
21	-11.200126	-9.175389	146
22	-11.591216	-13.169164	157
23	-14.662326	-12.95943	162
24	-7.8782945	-5.9344463	165
25	7.911209	6.314006	182
26	8.538893	9.25406	185
27	-2.657753	-6.3092403	207
28	-4.6817904	-4.441182	212
29	-4.9047456	-4.517804	214
30	-6.8209686	-9.01946	221
31	6.609324	6.552882	232
32	11.391156	9.952374	253
33	8.208399	9.514756	267
34	8.538893	9.279003	271
35	8.911627	10.183722	277
36	-15.600111	-13.954189	284
37	-14.634608	-11.402552	313
38	-9.860089	-9.930581	320
39	4.660579	-1.2877682	345
40	11.591216	12.931532	360
41	2.951785	4.8414936	364
42	2.6046152	3.9395442	399
43	14.662326	11.04269	413
44	6.3323684	4.967236	426
45	-7.573369	-8.158996	429
46	7.911209	3.8679209	434
47	8.208399	8.173672	436
48	-6.562173	-4.6239014	446
49	12.901878	11.7435665	465
50	3.1565387	8.308085	473
51	12.728371	13.82242	489
52	12.728371	15.989489	493
53	11.591216	13.725517	494
54	9.8433695	10.181066	504
55	9.081853	6.7515755	531
56	13.121934	11.583708	534
57	6.8209686	8.678966	555
58	11.582187	9.665914	562
59	-9.647698	-8.581659	568
60	-10.373469	-7.73798	576
61	-8.208399	-9.320081	612
62	14.222214	9.606944	617
63	12.982928	14.048013	628
64	-11.366404	-5.5535707	632
65	10.757191	10.92399	652
66	-11.582187	-12.604293	672
67	13.34199	12.422208	678
68	13.34199	12.632399	682
69	13.34199	12.415993	684
70	11.589211	13.931137	695
71	-9.809491	-7.8826876	709
