# Supplementary material for: Homogeneous catalyst graph neural network: A human-interpretable graph neural network tool for ligand optimization in asymmetric catalysis
Source: iScience. 2025 Jan 23;28(3):111881. doi: 10.1016/j.isci.2025.111881 (PMC11889620; doi:10.1016/j.isci.2025.111881)
Supplement: Data S1. Raw results of HCat-GNet performance against traditional machine learning approaches for all the reactions analyzed in this study. [file mmc2.zip › results/rhcaa_all/results_GNN/Fold_5_test_set/Fold_8_val_set/learning_process.csv]

Epoch	Train_RMSE_%	Val_RMSE_%	Test_RMSE_%
5	7.520898865328895	5.7909919420878095	4.859482606252034
10	4.889224704768923	5.3977729479471845	4.941917684343126
15	4.47567379143503	5.668664031558567	4.56542706489563
20	4.175762239429686	4.998493724399143	4.212919473648071
25	3.9649788008795843	4.830938816070557	4.155664417478773
30	3.7790236506197186	4.445495817396376	4.16395918528239
35	3.475187894370821	4.39432512389289	3.872389475504557
40	3.2606910202238293	4.273858706156413	3.793770180808173
45	3.091123617357678	3.8412785794999866	3.5777391857571073
50	2.9460199309719934	3.919517305162218	3.2070568137698703
55	2.408129432135158	3.708953751458062	3.329454925325182
60	2.4798288411564298	4.0580276383294	2.8421908484564886
65	2.4010779096020594	3.694078312979804	3.119169076283773
70	2.080296137266689	3.5582004653082953	2.6987158987257214
75	2.28389349910948	3.421235349443224	2.8601666026645236
80	1.92398787703779	3.3609408272637262	2.691146797604031
85	1.9354783048232396	3.4566548665364585	2.83974379963345
90	1.8208267705308065	3.959004190233019	2.7147714032067194
95	1.9327003757158916	3.768607219060262	2.9168222745259604
100	1.780762544936604	3.2480022377438016	2.461163812213474
105	1.8284970886177487	3.6491993268330893	2.546961201561822
110	1.7110180639558368	3.4706715212927923	2.589621252483792
115	1.7320201214816835	3.3875024848514133	2.4659472041659884
120	1.5871065457661946	3.3490681648254395	2.479176547792223
125	1.7465269400013819	3.500677479637994	2.306716892454359
130	1.6675965521070693	3.4925513532426624	2.5313261349995932
135	1.4963680340184107	3.325991259680854	2.4224905172983804
