# Supplementary material for: Homogeneous catalyst graph neural network: A human-interpretable graph neural network tool for ligand optimization in asymmetric catalysis
Source: iScience. 2025 Jan 23;28(3):111881. doi: 10.1016/j.isci.2025.111881 (PMC11889620; doi:10.1016/j.isci.2025.111881)
Supplement: Data S1. Raw results of HCat-GNet performance against traditional machine learning approaches for all the reactions analyzed in this study. [file mmc2.zip › results/rhcaa_all/results_GNN/Fold_5_test_set/Fold_10_val_set/predictions_test_set.csv]

	real_ddG	predicted_ddG	index
0	-7.3929095	-8.716307	0
1	-9.506176	-7.9086046	5
2	-8.222192	-6.1844025	13
3	-5.652566	-5.04572	15
4	-11.591216	-12.90777	26
5	-10.147977	-12.595184	29
6	-3.2465277	-3.7532818	32
7	-5.8907046	-6.6518717	34
8	-3.3229718	-4.92821	35
9	-11.103833	-10.678053	37
10	9.234157	6.093973	49
11	-11.965903	-12.274015	52
12	-13.906964	-12.053787	54
13	-9.809491	-8.724703	57
14	-7.0493245	-7.7079473	62
15	-2.6046152	-5.126302	65
16	-10.373469	-9.143305	69
17	7.2991705	7.822508	116
18	2.0416784	6.4204364	118
19	-8.538893	-11.365279	123
20	-11.200126	-11.133051	128
21	-11.200126	-9.398754	146
22	-11.591216	-13.036761	157
23	-14.662326	-12.674202	162
24	-7.8782945	-5.4027543	165
25	7.911209	6.4689674	182
26	8.538893	7.0815783	185
27	-2.657753	-6.2416606	207
28	-4.6817904	-4.9784117	212
29	-4.9047456	-4.201259	214
30	-6.8209686	-9.060408	221
31	6.609324	6.6316853	232
32	11.391156	11.074037	253
33	8.208399	8.812754	267
34	8.538893	8.268961	271
35	8.911627	9.115694	277
36	-15.600111	-13.23229	284
37	-14.634608	-12.598155	313
38	-9.860089	-11.378398	320
39	4.660579	-1.6207869	345
40	11.591216	12.821659	360
41	2.951785	3.6662476	364
42	2.6046152	4.099317	399
43	14.662326	11.439859	413
44	6.3323684	6.035081	426
45	-7.573369	-7.446326	429
46	7.911209	5.022803	434
47	8.208399	7.462192	436
48	-6.562173	-6.5541525	446
49	12.901878	10.110815	465
50	3.1565387	7.2791786	473
51	12.728371	12.060835	489
52	12.728371	13.583676	493
53	11.591216	11.965533	494
54	9.8433695	10.097126	504
55	9.081853	8.47941	531
56	13.121934	10.868105	534
57	6.8209686	8.953062	555
58	11.582187	9.071196	562
59	-9.647698	-8.050261	568
60	-10.373469	-6.258491	576
61	-8.208399	-8.81801	612
62	14.222214	7.5655174	617
63	12.982928	14.404123	628
64	-11.366404	-7.4121494	632
65	10.757191	11.67094	652
66	-11.582187	-12.026596	672
67	13.34199	12.294891	678
68	13.34199	12.362774	682
69	13.34199	12.40296	684
70	11.589211	14.331877	695
71	-9.809491	-3.711946	709
