# Supplementary material for: Homogeneous catalyst graph neural network: A human-interpretable graph neural network tool for ligand optimization in asymmetric catalysis
Source: iScience. 2025 Jan 23;28(3):111881. doi: 10.1016/j.isci.2025.111881 (PMC11889620; doi:10.1016/j.isci.2025.111881)
Supplement: Data S1. Raw results of HCat-GNet performance against traditional machine learning approaches for all the reactions analyzed in this study. [file mmc2.zip › results/rhcaa_all/results_GNN/Fold_5_test_set/Fold_10_val_set/learning_process.csv]

Epoch	Train_RMSE_%	Val_RMSE_%	Test_RMSE_%
5	7.476181262069279	4.42432885699802	4.870034058888753
10	5.037036644087897	4.520745913187663	5.186153835720486
15	4.551572127474679	3.924413522084554	4.503068447113037
20	4.321866512298584	3.8652876218159995	4.222800387276544
25	3.9483775662051306	3.768881426917182	3.8065621058146157
30	3.792989323536555	3.3964201874203153	3.9757688840230307
35	3.270789646440082	3.0605705049302845	3.348617341783312
40	3.3670720391803317	3.213955031500922	3.68157966931661
45	2.7292153702841864	2.5032354725731745	3.0389413038889566
50	2.5378525422679052	2.518398258421156	2.7230158117082386
55	2.285962790250778	2.987887832853529	2.941415548324585
60	2.3891724016931324	2.4388471709357367	2.620160394244724
65	2.0741192946831384	2.307199902004666	2.607436180114746
70	1.8777441597647138	2.6132212479909263	2.3430571026272244
75	1.9207834518618054	2.751833200454712	2.655285596847534
80	1.8752175586091147	2.4519391854604087	2.252220312754313
85	1.7928291244639292	2.2428870466020374	2.415781815846761
90	1.6937940882311926	2.77449271414015	2.7978290716807046
95	1.708635260661443	2.3699503739674888	2.180598921245999
100	1.6923010167148378	2.3708209461636014	2.262560155656603
105	1.649273340900739	2.0753321912553577	2.2148688634236655
110	1.6109395490752325	2.433414830101861	2.402063422732883
115	1.620885185069508	2.136305080519782	2.119840145111084
120	1.4822097089555528	2.137544631958008	2.248979171117147
125	1.495844230055809	2.364313152101305	2.1597885290781655
130	1.6060861415333219	2.4362395339541965	2.414097679985894
135	1.501843050122261	2.0918995804256864	2.061638249291314
140	1.3986943993303511	2.3053349124060736	2.2189475430382624
