# Supplementary material for: Homogeneous catalyst graph neural network: A human-interpretable graph neural network tool for ligand optimization in asymmetric catalysis
Source: iScience. 2025 Jan 23;28(3):111881. doi: 10.1016/j.isci.2025.111881 (PMC11889620; doi:10.1016/j.isci.2025.111881)
Supplement: Data S1. Raw results of HCat-GNet performance against traditional machine learning approaches for all the reactions analyzed in this study. [file mmc2.zip › results/rhcaa_all/results_GNN/Fold_5_test_set/Fold_9_val_set/predictions_test_set.csv]

	real_ddG	predicted_ddG	index
0	-7.3929095	-7.389994	0
1	-9.506176	-6.960083	5
2	-8.222192	-7.4942846	13
3	-5.652566	-5.0497937	15
4	-11.591216	-11.839579	26
5	-10.147977	-14.527054	29
6	-3.2465277	-4.743201	32
7	-5.8907046	-7.4656897	34
8	-3.3229718	-6.1885133	35
9	-11.103833	-8.924927	37
10	9.234157	5.3625636	49
11	-11.965903	-9.242022	52
12	-13.906964	-8.974519	54
13	-9.809491	-10.072393	57
14	-7.0493245	-7.978699	62
15	-2.6046152	-5.5838814	65
16	-10.373469	-8.4804325	69
17	7.2991705	7.4912686	116
18	2.0416784	6.9641957	118
19	-8.538893	-8.6847725	123
20	-11.200126	-10.275492	128
21	-11.200126	-10.198793	146
22	-11.591216	-12.280468	157
23	-14.662326	-11.941121	162
24	-7.8782945	-7.3903546	165
25	7.911209	5.497847	182
26	8.538893	9.331995	185
27	-2.657753	-6.2652717	207
28	-4.6817904	-5.911161	212
29	-4.9047456	-4.9295	214
30	-6.8209686	-9.6034975	221
31	6.609324	5.582776	232
32	11.391156	9.093634	253
33	8.208399	8.628353	267
34	8.538893	8.505602	271
35	8.911627	8.531193	277
36	-15.600111	-9.484018	284
37	-14.634608	-11.892225	313
38	-9.860089	-9.618133	320
39	4.660579	-5.0822163	345
40	11.591216	10.879672	360
41	2.951785	4.389708	364
42	2.6046152	3.6235232	399
43	14.662326	10.548196	413
44	6.3323684	5.1525207	426
45	-7.573369	-6.8064423	429
46	7.911209	2.923059	434
47	8.208399	7.993161	436
48	-6.562173	-10.472219	446
49	12.901878	9.593658	465
50	3.1565387	6.43658	473
51	12.728371	10.824171	489
52	12.728371	10.516453	493
53	11.591216	10.625645	494
54	9.8433695	9.106535	504
55	9.081853	6.908085	531
56	13.121934	7.6378946	534
57	6.8209686	8.615641	555
58	11.582187	7.541308	562
59	-9.647698	-8.105164	568
60	-10.373469	-4.151158	576
61	-8.208399	-9.625807	612
62	14.222214	8.371962	617
63	12.982928	13.423666	628
64	-11.366404	-9.839523	632
65	10.757191	10.552807	652
66	-11.582187	-11.439918	672
67	13.34199	12.480316	678
68	13.34199	12.823918	682
69	13.34199	12.899998	684
70	11.589211	11.383002	695
71	-9.809491	-3.309319	709
