# Supplementary material for: Homogeneous catalyst graph neural network: A human-interpretable graph neural network tool for ligand optimization in asymmetric catalysis
Source: iScience. 2025 Jan 23;28(3):111881. doi: 10.1016/j.isci.2025.111881 (PMC11889620; doi:10.1016/j.isci.2025.111881)
Supplement: Data S1. Raw results of HCat-GNet performance against traditional machine learning approaches for all the reactions analyzed in this study. [file mmc2.zip › results/rhcaa_all/results_GNN/Fold_5_test_set/Fold_9_val_set/performance.txt]

14-Jun-2024, 16:59:19
---------------------------------------------------------
GNN TRAINING AND PERFORMANCE
Best epoch: 55
Dataset Size = 720
***************
Training set
Set size = 576
R2 = 0.956
MAE = 1.524
RMSE = 1.978
Mean Bias Error = -0.289
Mean Absolute Percentage Error = 0.215
Error Standard Deviation = 1.957
***************
Validation set
Set size = 72
R2 = 0.946
MAE = 1.685
RMSE = 2.191
Mean Bias Error = -0.117
Mean Absolute Percentage Error = 0.263
Error Standard Deviation = 2.188
***************
Test set
Set size = 72
Accuracy = 0.986
Precision = 1.000
Recall = 0.971
F1 = 0.986
Test Set Total Correct Face of Addition Predictions = 71
R2 = 0.915
MAE = 2.073
RMSE = 2.853
Mean Bias Error = -0.383
Mean Absolute Percentage Error = 0.304
Error Standard Deviation = 2.827
---------------------------------------------------------
OUTLIERS (TEST SET)
01) 345    Error: -9.74 kJ/mol    (index=39)
