# Supplementary material for: Homogeneous catalyst graph neural network: A human-interpretable graph neural network tool for ligand optimization in asymmetric catalysis
Source: iScience. 2025 Jan 23;28(3):111881. doi: 10.1016/j.isci.2025.111881 (PMC11889620; doi:10.1016/j.isci.2025.111881)
Supplement: Data S1. Raw results of HCat-GNet performance against traditional machine learning approaches for all the reactions analyzed in this study. [file mmc2.zip › results/rhcaa_all/results_GNN/Fold_5_test_set/Fold_9_val_set/learning_process.csv]

Epoch	Train_RMSE_%	Val_RMSE_%	Test_RMSE_%
5	7.399323225021362	4.816481431325276	5.1316857602861194
10	4.9487447539965315	4.350580321417914	5.3684098455641
15	4.749726358387205	4.07775518629286	4.878441227806939
20	4.421972056229909	3.7221511469946966	4.426809893714057
25	4.084069066577488	3.5202554331885443	4.11032419734531
30	3.844657020436393	3.1674869060516357	3.956248336368137
35	3.733279777897729	2.832747565375434	3.2334151797824435
40	2.9565257496303983	2.7696631484561496	3.696390973197089
45	2.362251048286756	2.5486505031585693	2.989330079820421
50	2.3779368235005274	2.7495299445258246	2.8617391321394177
55	2.3028111673063703	2.8178092903561063	3.09935196240743
60	2.0383587148454456	2.1619040171305337	2.8527259826660156
65	2.0055325279633203	2.2655823760562472	2.643025106853909
70	2.0076857093307705	2.2163262367248535	2.753166569603814
75	1.992271398504575	2.314583275053236	2.559956603580051
80	1.9245545897218916	2.5206392076280384	2.718151092529297
85	1.9415166974067688	2.6871697107950845	3.16571839650472
90	1.7465046876006656	2.4213483333587646	2.434220870335897
95	1.7609770463572607	2.1661797364552817	2.6674316194322376
