# Supplementary material for: Homogeneous catalyst graph neural network: A human-interpretable graph neural network tool for ligand optimization in asymmetric catalysis
Source: iScience. 2025 Jan 23;28(3):111881. doi: 10.1016/j.isci.2025.111881 (PMC11889620; doi:10.1016/j.isci.2025.111881)
Supplement: Data S1. Raw results of HCat-GNet performance against traditional machine learning approaches for all the reactions analyzed in this study. [file mmc2.zip › results/rhcaa_all/results_GNN/Fold_5_test_set/Fold_2_val_set/predictions_test_set.csv]

	real_ddG	predicted_ddG	index
0	-7.3929095	-9.434744	0
1	-9.506176	-9.5012665	5
2	-8.222192	-8.26223	13
3	-5.652566	-4.971675	15
4	-11.591216	-12.198735	26
5	-10.147977	-13.441959	29
6	-3.2465277	-3.740092	32
7	-5.8907046	-8.396927	34
8	-3.3229718	-5.5869493	35
9	-11.103833	-8.796308	37
10	9.234157	6.1851525	49
11	-11.965903	-12.3674135	52
12	-13.906964	-12.315733	54
13	-9.809491	-9.008092	57
14	-7.0493245	-7.6420603	62
15	-2.6046152	-5.8890233	65
16	-10.373469	-9.717354	69
17	7.2991705	9.329756	116
18	2.0416784	6.857072	118
19	-8.538893	-11.048515	123
20	-11.200126	-11.843931	128
21	-11.200126	-9.727729	146
22	-11.591216	-12.5038185	157
23	-14.662326	-13.282837	162
24	-7.8782945	-6.570202	165
25	7.911209	5.8478966	182
26	8.538893	10.57913	185
27	-2.657753	-4.0530505	207
28	-4.6817904	-6.941348	212
29	-4.9047456	-5.7898936	214
30	-6.8209686	-9.050352	221
31	6.609324	6.87667	232
32	11.391156	11.698661	253
33	8.208399	8.245498	267
34	8.538893	8.438248	271
35	8.911627	9.696512	277
36	-15.600111	-13.468853	284
37	-14.634608	-12.228109	313
38	-9.860089	-10.664068	320
39	4.660579	-1.2018826	345
40	11.591216	13.477299	360
41	2.951785	5.130822	364
42	2.6046152	6.3874087	399
43	14.662326	11.855085	413
44	6.3323684	6.2200737	426
45	-7.573369	-7.9023566	429
46	7.911209	4.9199033	434
47	8.208399	6.6151476	436
48	-6.562173	-5.657413	446
49	12.901878	12.336851	465
50	3.1565387	7.648327	473
51	12.728371	14.033833	489
52	12.728371	16.437695	493
53	11.591216	14.083145	494
54	9.8433695	11.165327	504
55	9.081853	9.570782	531
56	13.121934	11.669792	534
57	6.8209686	10.153708	555
58	11.582187	10.83717	562
59	-9.647698	-8.728678	568
60	-10.373469	-9.946491	576
61	-8.208399	-8.586134	612
62	14.222214	12.772728	617
63	12.982928	9.176047	628
64	-11.366404	-8.831619	632
65	10.757191	9.983927	652
66	-11.582187	-13.120602	672
67	13.34199	15.574266	678
68	13.34199	15.577198	682
69	13.34199	15.641127	684
70	11.589211	12.474324	695
71	-9.809491	-6.789322	709
