# Supplementary material for: Homogeneous catalyst graph neural network: A human-interpretable graph neural network tool for ligand optimization in asymmetric catalysis
Source: iScience. 2025 Jan 23;28(3):111881. doi: 10.1016/j.isci.2025.111881 (PMC11889620; doi:10.1016/j.isci.2025.111881)
Supplement: Data S1. Raw results of HCat-GNet performance against traditional machine learning approaches for all the reactions analyzed in this study. [file mmc2.zip › results/rhcaa_all/results_GNN/Fold_5_test_set/Fold_2_val_set/performance.txt]

14-Jun-2024, 16:57:06
---------------------------------------------------------
GNN TRAINING AND PERFORMANCE
Best epoch: 130
Dataset Size = 720
***************
Training set
Set size = 576
R2 = 0.975
MAE = 1.153
RMSE = 1.482
Mean Bias Error = -0.012
Mean Absolute Percentage Error = 0.174
Error Standard Deviation = 1.482
***************
Validation set
Set size = 72
R2 = 0.943
MAE = 1.772
RMSE = 2.331
Mean Bias Error = 0.553
Mean Absolute Percentage Error = 0.246
Error Standard Deviation = 2.264
***************
Test set
Set size = 72
Accuracy = 0.986
Precision = 1.000
Recall = 0.971
F1 = 0.986
Test Set Total Correct Face of Addition Predictions = 71
R2 = 0.954
MAE = 1.698
RMSE = 2.102
Mean Bias Error = 0.121
Mean Absolute Percentage Error = 0.273
Error Standard Deviation = 2.099
---------------------------------------------------------
OUTLIERS (TEST SET)
