# Supplementary material for: Homogeneous catalyst graph neural network: A human-interpretable graph neural network tool for ligand optimization in asymmetric catalysis
Source: iScience. 2025 Jan 23;28(3):111881. doi: 10.1016/j.isci.2025.111881 (PMC11889620; doi:10.1016/j.isci.2025.111881)
Supplement: Data S1. Raw results of HCat-GNet performance against traditional machine learning approaches for all the reactions analyzed in this study. [file mmc2.zip › results/rhcaa_all/results_GNN/Fold_5_test_set/Fold_2_val_set/learning_process.csv]

Epoch	Train_RMSE_%	Val_RMSE_%	Test_RMSE_%
5	7.645725422435337	4.920658694373237	5.099122232860989
10	4.897070782052146	4.981293837229411	4.9766759342617455
15	4.496904326809777	4.598104370964898	4.416862222883436
20	4.038962960243225	4.428316699133979	4.174735996458265
25	3.8473886251449585	4.312313344743517	4.156938314437866
30	3.4846642547183566	4.606374767091539	4.2396724753909645
35	3.391671677430471	4.282775984870063	4.352633582221137
40	2.7971406314108105	3.812839481565687	3.3734581205579968
45	2.638528800672955	3.233697122997708	3.0730599032508
50	2.6909961534870996	3.3667159610324435	3.198803424835205
55	2.461540397670534	3.0726166566212973	3.0665842162238226
60	2.1767917457554073	2.8518711725870767	2.904851966434055
65	2.1180989460812674	3.3827722337510853	3.3903828197055392
70	2.0521630694468818	2.7348611222373114	2.552475002076891
75	1.9188712139924367	2.706983142428928	2.5536052915785046
80	1.7481785482830472	2.844063785341051	2.655670642852783
85	1.8924347360928853	2.8242152531941733	2.4832899305555554
90	1.6737148827976651	2.637768348058065	2.378603908750746
95	1.7624398436811235	2.6166871388753257	2.426719453599718
100	1.5593550668822393	2.6028864913516574	2.2764503955841064
105	1.6317296144035127	2.708136796951294	2.279370837741428
110	1.609224001566569	2.534492466184828	2.0646530787150064
115	1.5191342367066278	2.6151642534467907	2.329655567804972
120	1.4460174375110202	2.3798496193355985	2.1347652541266546
125	1.502234872844484	2.6510265403323703	2.1958737903171115
130	1.504785320825047	2.4437517060173883	2.0080356730355158
135	1.501821032828755	2.288235134548611	2.100829415851169
140	1.4270105527506933	2.425105823410882	2.047623183992174
145	1.4458410160409079	2.5185347663031683	2.086762136883206
150	1.329490390088823	2.410622755686442	2.024437665939331
155	1.2903620807660952	2.4147398869196572	2.049521737628513
160	1.4119364039765463	2.44167693456014	2.002866268157959
165	1.3693237884177103	2.660331540637546	2.1375034120347767
170	1.2505759538875685	2.4525079462263317	1.983709626727634
