# Supplementary material for: Homogeneous catalyst graph neural network: A human-interpretable graph neural network tool for ligand optimization in asymmetric catalysis
Source: iScience. 2025 Jan 23;28(3):111881. doi: 10.1016/j.isci.2025.111881 (PMC11889620; doi:10.1016/j.isci.2025.111881)
Supplement: Data S1. Raw results of HCat-GNet performance against traditional machine learning approaches for all the reactions analyzed in this study. [file mmc2.zip › results/rhcaa_all/results_GNN/Fold_5_test_set/Fold_3_val_set/predictions_test_set.csv]

	real_ddG	predicted_ddG	index
0	-7.3929095	-8.586312	0
1	-9.506176	-5.476446	5
2	-8.222192	-5.7059536	13
3	-5.652566	-4.2377024	15
4	-11.591216	-10.309499	26
5	-10.147977	-10.82265	29
6	-3.2465277	-1.8925923	32
7	-5.8907046	-6.6377983	34
8	-3.3229718	-3.0196831	35
9	-11.103833	-7.888096	37
10	9.234157	5.242548	49
11	-11.965903	-11.849875	52
12	-13.906964	-7.564948	54
13	-9.809491	-8.67646	57
14	-7.0493245	-6.5497293	62
15	-2.6046152	-2.6578918	65
16	-10.373469	-7.349071	69
17	7.2991705	8.859983	116
18	2.0416784	7.9731035	118
19	-8.538893	-9.485444	123
20	-11.200126	-10.77686	128
21	-11.200126	-8.410668	146
22	-11.591216	-13.013358	157
23	-14.662326	-11.853831	162
24	-7.8782945	-3.8692167	165
25	7.911209	5.888356	182
26	8.538893	8.183309	185
27	-2.657753	-4.0879354	207
28	-4.6817904	-3.296033	212
29	-4.9047456	-2.857123	214
30	-6.8209686	-8.696706	221
31	6.609324	7.2406564	232
32	11.391156	9.972034	253
33	8.208399	8.4262705	267
34	8.538893	8.356606	271
35	8.911627	8.899199	277
36	-15.600111	-10.492162	284
37	-14.634608	-12.460837	313
38	-9.860089	-10.462007	320
39	4.660579	4.3213377	345
40	11.591216	10.96446	360
41	2.951785	3.8810346	364
42	2.6046152	3.6413045	399
43	14.662326	10.754146	413
44	6.3323684	4.0730906	426
45	-7.573369	-6.475939	429
46	7.911209	5.446277	434
47	8.208399	6.9924746	436
48	-6.562173	-6.9711366	446
49	12.901878	10.675361	465
50	3.1565387	7.483308	473
51	12.728371	10.982673	489
52	12.728371	13.498805	493
53	11.591216	11.522587	494
54	9.8433695	8.977702	504
55	9.081853	8.624902	531
56	13.121934	10.482909	534
57	6.8209686	9.298425	555
58	11.582187	9.419812	562
59	-9.647698	-7.79869	568
60	-10.373469	-2.1652787	576
61	-8.208399	-8.717473	612
62	14.222214	8.427577	617
63	12.982928	16.075157	628
64	-11.366404	-9.84955	632
65	10.757191	9.036762	652
66	-11.582187	-12.109738	672
67	13.34199	12.006468	678
68	13.34199	12.337647	682
69	13.34199	12.398067	684
70	11.589211	10.739364	695
71	-9.809491	-5.4761143	709
