# Supplementary material for: Homogeneous catalyst graph neural network: A human-interpretable graph neural network tool for ligand optimization in asymmetric catalysis
Source: iScience. 2025 Jan 23;28(3):111881. doi: 10.1016/j.isci.2025.111881 (PMC11889620; doi:10.1016/j.isci.2025.111881)
Supplement: Data S1. Raw results of HCat-GNet performance against traditional machine learning approaches for all the reactions analyzed in this study. [file mmc2.zip › results/rhcaa_all/results_GNN/Fold_5_test_set/Fold_3_val_set/learning_process.csv]

Epoch	Train_RMSE_%	Val_RMSE_%	Test_RMSE_%
5	7.59280925989151	5.526272879706489	5.343915621439616
10	4.889651596546173	5.259404235415989	5.042787975735134
15	4.749323699209425	5.043408552805583	4.8614466190338135
20	4.162924415535397	4.772820684644911	4.3625960614946155
25	4.287208272351159	5.155388832092285	4.198718415366279
30	3.7007163796159954	4.648447672526042	4.173923757341173
35	3.679620643456777	4.7403105629815	3.833045350180732
40	2.95333860317866	4.939891656239827	3.7218076388041177
45	2.587207873662313	4.272372351752387	3.236545138888889
50	2.3515634503629474	4.528630521562365	3.088234265645345
55	2.2440767221980624	4.16398376888699	2.840588437186347
60	2.0046558876832328	3.9407965342203775	2.6458576255374484
65	1.8863389939069748	3.855303658379449	2.8159794542524548
70	1.967472740345531	3.9677990277608237	2.4642905394236245
75	1.8796585616138246	3.6097687085469565	2.3484761979844837
80	1.665732161866294	3.505333741505941	2.5642273161146374
85	1.7005687438779407	3.649103429582384	2.276000420252482
90	1.6296413358714845	3.7284980879889593	2.4045931498209634
95	1.6733660002549489	3.928471247355143	2.527577771080865
100	1.5585575219657686	3.400682873196072	2.498869154188368
105	1.6219426641861598	3.7695291307237415	2.3236250082651773
110	1.7199543598625395	3.4245222409566245	2.5470991134643555
115	1.5514396528402965	3.645766841040717	2.231781005859375
120	1.6217665076255798	3.6585525936550565	2.399781650967068
125	1.4740244911776648	3.747985045115153	2.476709763209025
130	1.4172188010480669	3.6301808887057834	2.210425204700894
135	1.4575670626428392	3.79945527182685	2.371020211113824
