# Supplementary material for: Homogeneous catalyst graph neural network: A human-interpretable graph neural network tool for ligand optimization in asymmetric catalysis
Source: iScience. 2025 Jan 23;28(3):111881. doi: 10.1016/j.isci.2025.111881 (PMC11889620; doi:10.1016/j.isci.2025.111881)
Supplement: Data S1. Raw results of HCat-GNet performance against traditional machine learning approaches for all the reactions analyzed in this study. [file mmc2.zip › results/rhcaa_all/results_GNN/Fold_5_test_set/Fold_6_val_set/predictions_test_set.csv]

	real_ddG	predicted_ddG	index
0	-7.3929095	-9.518706	0
1	-9.506176	-8.667418	5
2	-8.222192	-6.73671	13
3	-5.652566	-4.6414123	15
4	-11.591216	-13.135639	26
5	-10.147977	-14.55279	29
6	-3.2465277	-4.057735	32
7	-5.8907046	-7.2895756	34
8	-3.3229718	-5.415227	35
9	-11.103833	-7.46495	37
10	9.234157	6.266871	49
11	-11.965903	-12.219737	52
12	-13.906964	-12.0947895	54
13	-9.809491	-8.930517	57
14	-7.0493245	-8.299263	62
15	-2.6046152	-4.3756766	65
16	-10.373469	-10.634115	69
17	7.2991705	9.365074	116
18	2.0416784	8.968597	118
19	-8.538893	-11.944586	123
20	-11.200126	-11.490141	128
21	-11.200126	-10.19106	146
22	-11.591216	-12.938719	157
23	-14.662326	-12.28336	162
24	-7.8782945	-6.4333262	165
25	7.911209	6.8764296	182
26	8.538893	11.318304	185
27	-2.657753	-5.5655084	207
28	-4.6817904	-4.8109093	212
29	-4.9047456	-4.8451667	214
30	-6.8209686	-8.589132	221
31	6.609324	7.1992383	232
32	11.391156	12.775053	253
33	8.208399	9.658031	267
34	8.538893	11.176303	271
35	8.911627	11.05364	277
36	-15.600111	-14.488799	284
37	-14.634608	-13.030525	313
38	-9.860089	-7.455415	320
39	4.660579	-0.51330245	345
40	11.591216	14.898068	360
41	2.951785	6.7666464	364
42	2.6046152	6.4770064	399
43	14.662326	12.43782	413
44	6.3323684	5.475366	426
45	-7.573369	-7.1947236	429
46	7.911209	7.2897673	434
47	8.208399	9.1048	436
48	-6.562173	-7.2533927	446
49	12.901878	12.249086	465
50	3.1565387	7.182736	473
51	12.728371	13.51039	489
52	12.728371	15.277221	493
53	11.591216	13.72838	494
54	9.8433695	11.387463	504
55	9.081853	9.210932	531
56	13.121934	11.292287	534
57	6.8209686	10.000903	555
58	11.582187	10.819941	562
59	-9.647698	-8.008418	568
60	-10.373469	-7.364595	576
61	-8.208399	-8.204072	612
62	14.222214	11.663044	617
63	12.982928	15.158182	628
64	-11.366404	-9.747646	632
65	10.757191	12.221703	652
66	-11.582187	-13.333359	672
67	13.34199	14.563822	678
68	13.34199	14.540596	682
69	13.34199	14.666672	684
70	11.589211	13.366034	695
71	-9.809491	-5.0553284	709
