# Supplementary material for: Homogeneous catalyst graph neural network: A human-interpretable graph neural network tool for ligand optimization in asymmetric catalysis
Source: iScience. 2025 Jan 23;28(3):111881. doi: 10.1016/j.isci.2025.111881 (PMC11889620; doi:10.1016/j.isci.2025.111881)
Supplement: Data S1. Raw results of HCat-GNet performance against traditional machine learning approaches for all the reactions analyzed in this study. [file mmc2.zip › results/rhcaa_all/results_GNN/Fold_5_test_set/Fold_6_val_set/learning_process.csv]

Epoch	Train_RMSE_%	Val_RMSE_%	Test_RMSE_%
5	7.460365288787418	5.765229966905382	5.400752544403076
10	4.947066028912862	4.147088527679443	4.787790192498101
15	4.573371996482213	3.8818087577819824	4.420509682761298
20	4.073793686098522	4.682744397057427	4.307122336493598
25	3.762244400050905	4.594336032867432	3.6919649177127414
30	3.3782576819260917	3.547692802217272	3.456793785095215
35	3.1424167023764715	4.3125541475084095	3.5406621827019586
40	2.6651954584651523	3.382150517569648	3.1440230475531683
45	2.543068872557746	3.2026822566986084	2.6808045705159507
50	2.4139551719029746	3.273291985193888	2.4560333093007407
55	2.2486727883418403	3.5000210867987738	2.64931583404541
60	2.4067974305815167	3.2691321108076306	2.4826400809817843
65	2.117834356096056	2.9854327307807074	2.289585510889689
70	2.032646674248907	3.5520627233717175	2.4326009485456677
75	1.911456952492396	3.115723662906223	2.395317713419596
80	1.8623787264029186	2.8879519038730197	2.322694566514757
85	1.941114193863339	2.7447042730119495	2.285446882247925
90	1.905403529604276	2.4734715355767145	2.3688201904296875
95	1.808870138393508	3.148705005645752	2.4828469223446317
100	1.6495366758770413	3.026772631539239	2.3617559803856745
105	1.6249790721469455	2.789835400051541	2.2081406116485596
110	1.603155568242073	2.5259547498491077	2.1477987501356335
115	1.62888912194305	2.781844880845812	2.3491996129353843
120	1.6102595627307892	2.4721794923146567	2.069205893410577
125	1.5457961559295654	2.5417536894480386	2.1760745578342013
130	1.4763290352291532	2.230741686291165	2.2641241285536022
135	1.4868834714094799	2.291289117601183	2.0167389975653753
140	1.4050676359070673	2.5886617766486273	2.1862589518229165
145	1.4468133217758603	2.4880529244740806	2.2303229173024497
150	1.4500352458821402	2.605305300818549	1.9704792234632704
155	1.3077286125885115	2.3398737377590604	2.0401570796966553
160	1.5235131167703204	2.458302285936144	2.192647033267551
165	1.3500986645619075	2.2880077097151013	1.9867529604170058
