# Supplementary material for: Homogeneous catalyst graph neural network: A human-interpretable graph neural network tool for ligand optimization in asymmetric catalysis
Source: iScience. 2025 Jan 23;28(3):111881. doi: 10.1016/j.isci.2025.111881 (PMC11889620; doi:10.1016/j.isci.2025.111881)
Supplement: Data S1. Raw results of HCat-GNet performance against traditional machine learning approaches for all the reactions analyzed in this study. [file mmc2.zip › results/rhcaa_all/results_GNN/Fold_5_test_set/Fold_7_val_set/predictions_test_set.csv]

	real_ddG	predicted_ddG	index
0	-7.3929095	-8.75599	0
1	-9.506176	-6.881948	5
2	-8.222192	-5.9570217	13
3	-5.652566	-3.8204026	15
4	-11.591216	-12.726926	26
5	-10.147977	-11.149404	29
6	-3.2465277	-5.719446	32
7	-5.8907046	-5.56545	34
8	-3.3229718	-6.9176154	35
9	-11.103833	-10.515963	37
10	9.234157	5.6060777	49
11	-11.965903	-11.863225	52
12	-13.906964	-9.779921	54
13	-9.809491	-8.300914	57
14	-7.0493245	-7.5106196	62
15	-2.6046152	-6.754748	65
16	-10.373469	-10.293992	69
17	7.2991705	7.8529716	116
18	2.0416784	7.411671	118
19	-8.538893	-10.545726	123
20	-11.200126	-11.529532	128
21	-11.200126	-9.015252	146
22	-11.591216	-13.0859995	157
23	-14.662326	-13.13944	162
24	-7.8782945	-3.1056635	165
25	7.911209	6.033845	182
26	8.538893	8.971365	185
27	-2.657753	-4.889837	207
28	-4.6817904	-3.1864355	212
29	-4.9047456	-2.5363314	214
30	-6.8209686	-9.521576	221
31	6.609324	7.0131717	232
32	11.391156	10.82622	253
33	8.208399	9.243855	267
34	8.538893	9.557511	271
35	8.911627	10.515417	277
36	-15.600111	-13.961524	284
37	-14.634608	-12.198242	313
38	-9.860089	-10.122693	320
39	4.660579	1.3715378	345
40	11.591216	12.652161	360
41	2.951785	5.1060586	364
42	2.6046152	5.095965	399
43	14.662326	10.596199	413
44	6.3323684	5.8224826	426
45	-7.573369	-7.072314	429
46	7.911209	2.7950618	434
47	8.208399	7.1274257	436
48	-6.562173	-6.425092	446
49	12.901878	12.136704	465
50	3.1565387	8.305063	473
51	12.728371	13.071253	489
52	12.728371	12.674411	493
53	11.591216	12.649516	494
54	9.8433695	11.611251	504
55	9.081853	8.680539	531
56	13.121934	12.066567	534
57	6.8209686	10.116014	555
58	11.582187	9.611407	562
59	-9.647698	-9.015274	568
60	-10.373469	-6.4109025	576
61	-8.208399	-9.488029	612
62	14.222214	9.461393	617
63	12.982928	14.510909	628
64	-11.366404	-7.8992686	632
65	10.757191	12.163027	652
66	-11.582187	-11.525395	672
67	13.34199	13.442072	678
68	13.34199	13.3407955	682
69	13.34199	13.558197	684
70	11.589211	11.620961	695
71	-9.809491	-5.667151	709
