# Supplementary material for: Homogeneous catalyst graph neural network: A human-interpretable graph neural network tool for ligand optimization in asymmetric catalysis
Source: iScience. 2025 Jan 23;28(3):111881. doi: 10.1016/j.isci.2025.111881 (PMC11889620; doi:10.1016/j.isci.2025.111881)
Supplement: Data S1. Raw results of HCat-GNet performance against traditional machine learning approaches for all the reactions analyzed in this study. [file mmc2.zip › results/rhcaa_all/results_GNN/Fold_5_test_set/Fold_7_val_set/learning_process.csv]

Epoch	Train_RMSE_%	Val_RMSE_%	Test_RMSE_%
5	7.575493945015801	5.6108137766520185	5.404628488752577
10	4.951286017894745	4.637604819403754	5.021257983313666
15	4.72061307893859	4.559515476226807	4.918531311882867
20	4.388153890768687	4.145808113945855	4.465260982513428
25	4.0898493197229175	4.00509696536594	4.322457022137112
30	3.6515635682476892	4.125459724002415	4.0851080947452125
35	3.247792919476827	3.7027988698747425	3.756435818142361
40	2.920404907729891	3.2518706056806774	3.293002446492513
45	2.5652856214178934	3.0837294260660806	3.2234179973602295
50	2.3316755245129266	2.6564182970258923	3.0215058591630726
55	2.227185678150919	3.067537546157837	2.829982704586453
60	2.1881785094738007	2.709597216712104	2.626936992009481
65	2.3461921794546976	2.565153227912055	2.5225224759843616
70	1.9289812710550096	2.539163589477539	2.298673073450724
75	2.21700366669231	3.074749125374688	2.8832764095730252
80	1.8338933057255216	2.713683658175998	2.479626019795736
85	1.8956957774029837	2.7891734970940485	2.7074232631259494
90	1.6043070902427037	2.588957283231947	2.4333190388149686
95	1.6414842804272969	2.998902771208021	2.301258669959174
100	1.7720060414738126	2.767128864924113	2.3061887158287897
105	1.5700406779845555	2.7047279940711126	2.4245620833502874
