# Supplementary material for: Homogeneous catalyst graph neural network: A human-interpretable graph neural network tool for ligand optimization in asymmetric catalysis
Source: iScience. 2025 Jan 23;28(3):111881. doi: 10.1016/j.isci.2025.111881 (PMC11889620; doi:10.1016/j.isci.2025.111881)
Supplement: Data S1. Raw results of HCat-GNet performance against traditional machine learning approaches for all the reactions analyzed in this study. [file mmc2.zip › results/rhcaa_all/results_GNN/Fold_5_test_set/Fold_4_val_set/predictions_test_set.csv]

	real_ddG	predicted_ddG	index
0	-7.3929095	-7.8667345	0
1	-9.506176	-8.053412	5
2	-8.222192	-5.9113083	13
3	-5.652566	-4.0889206	15
4	-11.591216	-13.699586	26
5	-10.147977	-10.705771	29
6	-3.2465277	-3.4446042	32
7	-5.8907046	-6.0454655	34
8	-3.3229718	-4.5935326	35
9	-11.103833	-3.3974726	37
10	9.234157	6.6613235	49
11	-11.965903	-11.011802	52
12	-13.906964	-10.69122	54
13	-9.809491	-9.136402	57
14	-7.0493245	-8.0609045	62
15	-2.6046152	-6.240732	65
16	-10.373469	-7.2726126	69
17	7.2991705	9.3547735	116
18	2.0416784	9.242137	118
19	-8.538893	-8.796202	123
20	-11.200126	-9.507192	128
21	-11.200126	-8.267003	146
22	-11.591216	-12.315619	157
23	-14.662326	-11.3820915	162
24	-7.8782945	-4.031433	165
25	7.911209	5.921152	182
26	8.538893	8.034542	185
27	-2.657753	-3.5957274	207
28	-4.6817904	-3.983606	212
29	-4.9047456	-3.5463922	214
30	-6.8209686	-9.157837	221
31	6.609324	7.5879326	232
32	11.391156	11.082207	253
33	8.208399	8.897283	267
34	8.538893	8.765629	271
35	8.911627	10.819927	277
36	-15.600111	-13.834785	284
37	-14.634608	-13.375659	313
38	-9.860089	-11.66347	320
39	4.660579	-0.31051755	345
40	11.591216	14.472143	360
41	2.951785	4.28615	364
42	2.6046152	3.4071562	399
43	14.662326	12.579135	413
44	6.3323684	5.040558	426
45	-7.573369	-7.477495	429
46	7.911209	3.5996187	434
47	8.208399	6.830847	436
48	-6.562173	-7.04488	446
49	12.901878	10.232063	465
50	3.1565387	5.6825457	473
51	12.728371	13.005046	489
52	12.728371	14.424163	493
53	11.591216	12.956209	494
54	9.8433695	9.855602	504
55	9.081853	6.542959	531
56	13.121934	10.066266	534
57	6.8209686	9.216367	555
58	11.582187	10.213002	562
59	-9.647698	-7.145959	568
60	-10.373469	-3.7691793	576
61	-8.208399	-7.722205	612
62	14.222214	10.146749	617
63	12.982928	14.650341	628
64	-11.366404	-11.744406	632
65	10.757191	10.007225	652
66	-11.582187	-12.948044	672
67	13.34199	11.603877	678
68	13.34199	11.916843	682
69	13.34199	11.706937	684
70	11.589211	9.915782	695
71	-9.809491	-4.1996984	709
