# Supplementary material for: Homogeneous catalyst graph neural network: A human-interpretable graph neural network tool for ligand optimization in asymmetric catalysis
Source: iScience. 2025 Jan 23;28(3):111881. doi: 10.1016/j.isci.2025.111881 (PMC11889620; doi:10.1016/j.isci.2025.111881)
Supplement: Data S1. Raw results of HCat-GNet performance against traditional machine learning approaches for all the reactions analyzed in this study. [file mmc2.zip › results/rhcaa_all/results_GNN/Fold_5_test_set/Fold_4_val_set/performance.txt]

14-Jun-2024, 16:58:01
---------------------------------------------------------
GNN TRAINING AND PERFORMANCE
Best epoch: 190
Dataset Size = 720
***************
Training set
Set size = 576
R2 = 0.983
MAE = 0.992
RMSE = 1.248
Mean Bias Error = 0.054
Mean Absolute Percentage Error = 0.134
Error Standard Deviation = 1.247
***************
Validation set
Set size = 72
R2 = 0.929
MAE = 1.946
RMSE = 2.589
Mean Bias Error = 0.433
Mean Absolute Percentage Error = 0.329
Error Standard Deviation = 2.553
***************
Test set
Set size = 72
Accuracy = 0.986
Precision = 1.000
Recall = 0.971
F1 = 0.986
Test Set Total Correct Face of Addition Predictions = 71
R2 = 0.934
MAE = 1.933
RMSE = 2.516
Mean Bias Error = 0.321
Mean Absolute Percentage Error = 0.280
Error Standard Deviation = 2.496
---------------------------------------------------------
OUTLIERS (TEST SET)
01) 37    Error: 7.71 kJ/mol    (index=9)
