# Supplementary material for: Homogeneous catalyst graph neural network: A human-interpretable graph neural network tool for ligand optimization in asymmetric catalysis
Source: iScience. 2025 Jan 23;28(3):111881. doi: 10.1016/j.isci.2025.111881 (PMC11889620; doi:10.1016/j.isci.2025.111881)
Supplement: Data S1. Raw results of HCat-GNet performance against traditional machine learning approaches for all the reactions analyzed in this study. [file mmc2.zip › results/rhcaa_all/results_GNN/Fold_5_test_set/Fold_4_val_set/learning_process.csv]

Epoch	Train_RMSE_%	Val_RMSE_%	Test_RMSE_%
5	7.538190404574077	5.995418707529704	5.688814798990886
10	4.967428614695867	4.6055492824978295	4.85171898206075
15	4.726506915357378	4.321326308780247	4.559412135018243
20	4.205764346652561	4.408697393205431	4.405435906516181
25	4.410388459761937	4.378169536590576	4.142956362830268
30	3.9156541956795587	4.209840562608507	4.2603409555223255
35	3.6822571423318653	4.0450873374938965	3.9033998118506537
40	3.2422295841905804	3.628508037990994	3.5511987739139133
45	3.040390203396479	3.567616091834174	3.335032092200385
50	2.7786286175251007	3.2303492758009167	3.3207922511630588
55	2.8145002987649708	3.270718124177721	3.4369570679134793
60	2.551043680972523	2.881665653652615	3.078011247846815
65	2.3023958139949374	3.3214814133114285	3.1626590887705484
70	2.2563483632273145	2.936266210344103	2.765917433632745
75	2.224902586804496	2.805861790974935	2.787673552831014
80	1.9190641310479906	3.4168588320414224	2.734584516949124
85	2.0168406052721872	3.1333928373124866	3.066220283508301
90	1.9270013405217066	2.945055776172214	2.9456589221954346
95	1.7544066624508963	3.0883820056915283	2.9026465945773654
100	1.7923702862527635	2.9796288278367786	3.1276029215918646
105	1.9173536151647568	3.1772339873843722	2.9122361871931286
110	1.7071937802765105	2.7864809566073947	2.6233215596940784
115	1.6663455350531473	2.8387001620398626	2.5535060829586453
120	1.8472055693467457	2.7983917925092907	2.525612963570489
125	1.4980102297332551	2.7461623350779214	2.5155339505937366
130	1.434422994653384	2.9604874187045627	2.618129465315077
135	1.7043928802013397	2.8059273295932345	2.5633194976382785
140	1.612316177950965	2.845264514287313	2.4641864564683704
145	1.5422196603483624	2.8576516840193005	2.4637606143951416
150	1.4908571872446272	2.857522169748942	2.7105827861362033
155	1.3664150022798114	2.938732703526815	2.5939866171942816
160	1.441858450571696	2.6508646276262073	2.5232769913143582
165	1.3191534156600635	2.8128529919518366	2.512031422721015
170	1.5184249066644244	2.77064667807685	2.8235800796084933
175	1.320125925872061	2.6961315208011203	2.436286767323812
180	1.3683555622895558	2.6782904730902777	2.5019098122914634
185	1.3858234335978825	2.7095029883914523	2.633557849460178
190	1.175179789463679	2.808883163664076	2.6704487005869546
195	1.2343029710981581	2.5831757386525473	2.5156340863969593
200	1.3098346897297435	2.8160960939195423	2.687483787536621
205	1.2118350317080815	2.7554254796769886	2.601647138595581
210	1.3021094252665837	2.908728043238322	2.546244912677341
215	1.2790019835035007	2.9146311548021107	2.7001348866356745
220	1.316026968260606	2.8895470566219754	2.557518376244439
225	1.1995208710432053	2.9706043932172985	2.5509116649627686
230	1.1634402829739783	2.720665348900689	2.466471142239041
