# Supplementary material for: Homogeneous catalyst graph neural network: A human-interpretable graph neural network tool for ligand optimization in asymmetric catalysis
Source: iScience. 2025 Jan 23;28(3):111881. doi: 10.1016/j.isci.2025.111881 (PMC11889620; doi:10.1016/j.isci.2025.111881)
Supplement: Data S1. Raw results of HCat-GNet performance against traditional machine learning approaches for all the reactions analyzed in this study. [file mmc2.zip › results/rhcaa_all/results_GNN/Fold_4_test_set/Fold_1_val_set/predictions_test_set.csv]

	real_ddG	predicted_ddG	index
0	9.081853	3.2445812	2
1	-7.911209	-6.5302596	10
2	-10.780248	-11.614068	22
3	-12.728371	-11.22996	23
4	-9.234157	-8.521082	45
5	9.234157	6.4181395	48
6	-9.081853	-10.012365	71
7	9.647698	7.368379	84
8	9.081853	8.216735	98
9	-7.911209	-4.0167065	100
10	-7.911209	-7.6714973	104
11	-14.222214	-8.265323	114
12	-13.34199	-9.619893	129
13	-12.901878	-9.868935	131
14	-10.199505	-9.454133	140
15	-11.582187	-10.583099	151
16	-4.5566273	-7.3794007	163
17	-8.402198	-9.255047	177
18	7.6409483	6.72974	183
19	-13.121934	-13.689799	198
20	-4.421898	-4.2151155	215
21	-4.5000463	-2.329279	217
22	-13.121934	-10.43518	227
23	-8.617138	-8.350263	229
24	-7.573369	-3.3850775	248
25	9.647698	3.0433903	250
26	-13.906964	-14.064705	257
27	8.538893	7.2907906	261
28	-14.222214	-8.905755	283
29	-5.8978305	-9.621986	285
30	-8.911627	-7.9941797	292
31	-8.28646	-10.079476	296
32	-10.456662	-7.2298307	312
33	-10.206749	-8.056703	323
34	-11.427419	-9.703086	331
35	7.3929095	7.7043	334
36	7.911209	11.879258	342
37	10.147977	11.185889	363
38	8.761648	8.6575985	378
39	9.647698	12.324498	404
40	5.269798	6.2278404	424
41	-7.049818	-7.0537014	431
42	7.911209	8.128392	435
43	6.9499965	8.185661	437
44	-6.562173	-7.269037	444
45	6.3323684	7.0838737	456
46	11.200126	10.405709	462
47	13.34199	10.198292	463
48	9.234157	7.175255	472
49	9.485906	9.488639	481
50	9.485906	9.020767	483
51	6.9499965	7.865883	510
52	-6.9499965	-6.922072	524
53	13.121934	8.659733	533
54	6.2872972	6.5311346	547
55	-7.2991705	-5.3765726	557
56	-6.4123206	-5.130739	574
57	-9.647698	-7.368078	584
58	-8.208399	-8.004178	601
59	-7.911209	-7.9889536	603
60	15.600111	12.169279	618
61	5.8978305	11.426243	619
62	12.346309	12.1162195	631
63	8.538893	8.774955	643
64	10.757191	10.156349	649
65	9.860089	11.512811	654
66	8.645655	11.135555	664
67	13.34199	13.187045	680
68	-10.909493	-9.721457	696
69	16.422773	12.788512	699
70	8.761648	9.527574	710
71	0.50579864	-5.571646	716
