# Supplementary material for: Homogeneous catalyst graph neural network: A human-interpretable graph neural network tool for ligand optimization in asymmetric catalysis
Source: iScience. 2025 Jan 23;28(3):111881. doi: 10.1016/j.isci.2025.111881 (PMC11889620; doi:10.1016/j.isci.2025.111881)
Supplement: Data S1. Raw results of HCat-GNet performance against traditional machine learning approaches for all the reactions analyzed in this study. [file mmc2.zip › results/rhcaa_all/results_GNN/Fold_4_test_set/Fold_1_val_set/performance.txt]

14-Jun-2024, 16:52:45
---------------------------------------------------------
GNN TRAINING AND PERFORMANCE
Best epoch: 105
Dataset Size = 720
***************
Training set
Set size = 576
R2 = 0.974
MAE = 1.179
RMSE = 1.516
Mean Bias Error = 0.257
Mean Absolute Percentage Error = 0.164
Error Standard Deviation = 1.494
***************
Validation set
Set size = 72
R2 = 0.872
MAE = 2.445
RMSE = 3.518
Mean Bias Error = -0.388
Mean Absolute Percentage Error = 0.384
Error Standard Deviation = 3.497
***************
Test set
Set size = 72
Accuracy = 0.986
Precision = 1.000
Recall = 0.971
F1 = 0.986
Test Set Total Correct Face of Addition Predictions = 71
R2 = 0.933
MAE = 1.849
RMSE = 2.517
Mean Bias Error = 0.233
Mean Absolute Percentage Error = 0.361
Error Standard Deviation = 2.506
---------------------------------------------------------
OUTLIERS (TEST SET)
