# Supplementary material for: Homogeneous catalyst graph neural network: A human-interpretable graph neural network tool for ligand optimization in asymmetric catalysis
Source: iScience. 2025 Jan 23;28(3):111881. doi: 10.1016/j.isci.2025.111881 (PMC11889620; doi:10.1016/j.isci.2025.111881)
Supplement: Data S1. Raw results of HCat-GNet performance against traditional machine learning approaches for all the reactions analyzed in this study. [file mmc2.zip › results/rhcaa_all/results_GNN/Fold_4_test_set/Fold_1_val_set/learning_process.csv]

Epoch	Train_RMSE_%	Val_RMSE_%	Test_RMSE_%
5	7.6393922964731855	7.585939937167698	5.578102747599284
10	4.6816177732414666	6.441429350111219	4.826577186584473
15	4.508651432063845	6.307605584462483	4.566391468048096
20	4.092475179168913	6.139302942487928	4.677019861009386
25	3.6786379648579492	5.503279421064589	4.090421358744304
30	3.2484685712390475	5.231268670823839	3.7092718283335366
35	2.6833793653382196	4.603258053461711	4.134452660878499
40	2.3531216581662497	4.501223961512248	3.1062602731916638
45	2.2895455360412598	3.922463708453708	2.828288714090983
50	2.0385434710317187	4.161162535349528	2.9058954185909696
55	1.8890341818332672	4.5270346535576715	3.0781502723693848
60	1.8549352784951527	3.885916577445136	2.694010787540012
65	1.81654934419526	3.992859893374973	2.8709453211890326
70	1.7756743464205	3.901924795574612	2.5287063916524253
75	1.946889501478937	3.87660633193122	2.723376433054606
80	1.715233983265029	3.810302416483561	2.7481235928005643
85	1.7221451335483127	3.534552256266276	2.4704693688286676
90	1.8747441934214697	3.704469680786133	2.600714815987481
95	1.5504811157782872	4.218634711371528	2.9028770128885903
100	1.5935713913705614	4.100329611036512	2.771686315536499
105	1.465037817756335	3.646705892350939	2.3886103894975452
110	1.5855156183242798	3.506727615992228	2.5019846757253013
115	1.53858449558417	4.307201173570421	2.860957728491889
120	1.4132225066423416	3.8628266387515597	2.571975072224935
125	1.4833179083135393	4.058700084686279	2.6951362821790905
130	1.4423718841539488	3.9380476739671497	2.435527139239841
135	1.4644140783283446	3.939109961191813	2.593084626727634
140	1.5215302258729935	4.05831699901157	2.660989999771118
145	1.351767484512594	4.0400513543023004	2.6607433954874673
