# Supplementary material for: Homogeneous catalyst graph neural network: A human-interpretable graph neural network tool for ligand optimization in asymmetric catalysis
Source: iScience. 2025 Jan 23;28(3):111881. doi: 10.1016/j.isci.2025.111881 (PMC11889620; doi:10.1016/j.isci.2025.111881)
Supplement: Data S1. Raw results of HCat-GNet performance against traditional machine learning approaches for all the reactions analyzed in this study. [file mmc2.zip › results/rhcaa_all/results_GNN/Fold_4_test_set/Fold_8_val_set/predictions_test_set.csv]

	real_ddG	predicted_ddG	index
0	9.081853	8.788176	2
1	-7.911209	-7.5810666	10
2	-10.780248	-12.048496	22
3	-12.728371	-11.664066	23
4	-9.234157	-8.561794	45
5	9.234157	9.2485485	48
6	-9.081853	-10.327462	71
7	9.647698	6.626674	84
8	9.081853	6.5180516	98
9	-7.911209	-6.2021356	100
10	-7.911209	-8.1574135	104
11	-14.222214	-8.88152	114
12	-13.34199	-10.144163	129
13	-12.901878	-11.1689415	131
14	-10.199505	-9.478621	140
15	-11.582187	-10.952703	151
16	-4.5566273	-6.626115	163
17	-8.402198	-11.423448	177
18	7.6409483	6.572617	183
19	-13.121934	-12.669041	198
20	-4.421898	-4.6548033	215
21	-4.5000463	-2.951529	217
22	-13.121934	-9.694627	227
23	-8.617138	-9.258379	229
24	-7.573369	-2.7868395	248
25	9.647698	12.17233	250
26	-13.906964	-14.920822	257
27	8.538893	6.482584	261
28	-14.222214	-9.669974	283
29	-5.8978305	-10.322414	285
30	-8.911627	-8.404169	292
31	-8.28646	-8.863118	296
32	-10.456662	-9.351358	312
33	-10.206749	-9.502058	323
34	-11.427419	-9.783443	331
35	7.3929095	9.14396	334
36	7.911209	10.291234	342
37	10.147977	11.921061	363
38	8.761648	10.790571	378
39	9.647698	12.90915	404
40	5.269798	6.742645	424
41	-7.049818	-9.687495	431
42	7.911209	8.469768	435
43	6.9499965	8.6402235	437
44	-6.562173	-6.4556317	444
45	6.3323684	7.6201835	456
46	11.200126	10.923044	462
47	13.34199	10.243576	463
48	9.234157	8.033671	472
49	9.485906	9.854903	481
50	9.485906	9.689282	483
51	6.9499965	8.811017	510
52	-6.9499965	-8.366039	524
53	13.121934	9.581951	533
54	6.2872972	8.155092	547
55	-7.2991705	-6.7257357	557
56	-6.4123206	-7.606542	574
57	-9.647698	-11.299855	584
58	-8.208399	-8.836192	601
59	-7.911209	-9.130329	603
60	15.600111	12.54978	618
61	5.8978305	13.416565	619
62	12.346309	10.809504	631
63	8.538893	13.62174	643
64	10.757191	7.9528394	649
65	9.860089	9.14979	654
66	8.645655	10.03536	664
67	13.34199	11.320984	680
68	-10.909493	-11.376257	696
69	16.422773	13.654283	699
70	8.761648	6.4951806	710
71	0.50579864	-0.9038446	716
