# Supplementary material for: Homogeneous catalyst graph neural network: A human-interpretable graph neural network tool for ligand optimization in asymmetric catalysis
Source: iScience. 2025 Jan 23;28(3):111881. doi: 10.1016/j.isci.2025.111881 (PMC11889620; doi:10.1016/j.isci.2025.111881)
Supplement: Data S1. Raw results of HCat-GNet performance against traditional machine learning approaches for all the reactions analyzed in this study. [file mmc2.zip › results/rhcaa_all/results_GNN/Fold_4_test_set/Fold_8_val_set/performance.txt]

14-Jun-2024, 16:55:11
---------------------------------------------------------
GNN TRAINING AND PERFORMANCE
Best epoch: 155
Dataset Size = 720
***************
Training set
Set size = 576
R2 = 0.980
MAE = 1.066
RMSE = 1.356
Mean Bias Error = -0.249
Mean Absolute Percentage Error = 0.138
Error Standard Deviation = 1.333
***************
Validation set
Set size = 72
R2 = 0.923
MAE = 1.952
RMSE = 2.558
Mean Bias Error = -0.129
Mean Absolute Percentage Error = 0.337
Error Standard Deviation = 2.555
***************
Test set
Set size = 72
Accuracy = 0.986
Precision = 1.000
Recall = 0.971
F1 = 0.986
Test Set Total Correct Face of Addition Predictions = 71
R2 = 0.944
MAE = 1.798
RMSE = 2.293
Mean Bias Error = 0.197
Mean Absolute Percentage Error = 0.241
Error Standard Deviation = 2.285
---------------------------------------------------------
OUTLIERS (TEST SET)
01) 619    Error: 7.52 kJ/mol    (index=61)
