# Supplementary material for: Homogeneous catalyst graph neural network: A human-interpretable graph neural network tool for ligand optimization in asymmetric catalysis
Source: iScience. 2025 Jan 23;28(3):111881. doi: 10.1016/j.isci.2025.111881 (PMC11889620; doi:10.1016/j.isci.2025.111881)
Supplement: Data S1. Raw results of HCat-GNet performance against traditional machine learning approaches for all the reactions analyzed in this study. [file mmc2.zip › results/rhcaa_all/results_GNN/Fold_4_test_set/Fold_8_val_set/learning_process.csv]

Epoch	Train_RMSE_%	Val_RMSE_%	Test_RMSE_%
5	7.727652960353428	6.375851154327393	5.589496241675483
10	4.820247391859691	5.5924673610263405	4.683747291564941
15	4.3309040235148535	5.5100728670756025	4.5320784250895185
20	3.966823501719369	4.966866917080349	4.359747568766276
25	3.9235291481018066	4.947762860192193	4.04325172636244
30	3.5721093780464597	4.3389769660101996	3.660589430067274
35	3.273877263069153	4.346057309044732	3.5139887862735324
40	2.888986019624604	4.5723000102572975	3.7460379600524902
45	2.803005403942532	4.1185709370507135	3.4018327130211725
50	2.8181358923514686	4.340676731533474	3.4851555824279785
55	2.6046660343805947	3.48076687918769	2.943415217929416
60	2.300859855280982	3.5781768957773843	2.8678466743893094
65	2.153796868191825	3.2212450239393444	2.859339952468872
70	1.9596548693047628	3.169182062149048	2.8303349018096924
75	2.0087585465775595	3.3322127130296497	2.4399100409613714
80	1.7968009147379134	3.1991819540659585	2.444437795215183
85	1.6896386328670714	2.935687780380249	2.6870302624172635
90	1.666126428378953	2.964101791381836	2.2891703181796603
95	1.6732424017455843	3.1151289674970837	2.3525389300452337
100	1.5679931110805936	3.054368681377835	2.3485742145114474
105	1.6147869775692623	3.133219692442152	2.46740624639723
110	1.530676879816585	2.7857923242780895	2.379427989323934
115	1.6891287532117631	2.836456775665283	2.3120859728919134
120	1.5579570366276636	2.8485544787512884	2.250279426574707
125	1.5524155381653044	3.320322381125556	2.4375816451178656
130	1.5655320800013013	2.7072001563178167	2.4502168231540256
135	1.2907892929183111	2.8086443742116294	2.2797431415981717
140	1.5315349681509867	2.713907321294149	2.3582145108117
145	1.3330893930461671	3.028186639149984	2.574972152709961
150	1.4355528636111154	2.6634523338741727	2.2460842662387424
155	1.3957610196537442	2.9151768154568143	2.240135775672065
160	1.5251469082302518	2.557902362611559	2.292785750495063
165	1.384150120947096	2.702285051345825	2.4239838653140597
170	1.3690609518024657	2.561895396974352	2.277081251144409
175	1.4569439341624577	2.81758353445265	2.259843773312039
180	1.3052284965912502	3.1455983055962458	2.412695381376478
185	1.2332187626096938	2.8543415864308677	2.5125032001071506
190	1.4037797550360362	2.811251587337918	2.226339896519979
195	1.3428069609734747	3.236378272374471	2.5382582346598306
