# Supplementary material for: Homogeneous catalyst graph neural network: A human-interpretable graph neural network tool for ligand optimization in asymmetric catalysis
Source: iScience. 2025 Jan 23;28(3):111881. doi: 10.1016/j.isci.2025.111881 (PMC11889620; doi:10.1016/j.isci.2025.111881)
Supplement: Data S1. Raw results of HCat-GNet performance against traditional machine learning approaches for all the reactions analyzed in this study. [file mmc2.zip › results/rhcaa_all/results_GNN/Fold_4_test_set/Fold_10_val_set/predictions_test_set.csv]

	real_ddG	predicted_ddG	index
0	9.081853	8.038793	2
1	-7.911209	-8.240989	10
2	-10.780248	-11.4651575	22
3	-12.728371	-11.400043	23
4	-9.234157	-9.089799	45
5	9.234157	8.146842	48
6	-9.081853	-11.643025	71
7	9.647698	6.954069	84
8	9.081853	7.77635	98
9	-7.911209	-7.0004516	100
10	-7.911209	-9.108149	104
11	-14.222214	-8.436185	114
12	-13.34199	-11.140303	129
13	-12.901878	-11.279766	131
14	-10.199505	-8.96724	140
15	-11.582187	-11.711273	151
16	-4.5566273	-5.2554855	163
17	-8.402198	-9.331987	177
18	7.6409483	7.2210207	183
19	-13.121934	-11.865701	198
20	-4.421898	-4.856491	215
21	-4.5000463	-6.38158	217
22	-13.121934	-9.718219	227
23	-8.617138	-8.804661	229
24	-7.573369	-1.9982387	248
25	9.647698	7.4491854	250
26	-13.906964	-10.476176	257
27	8.538893	6.201634	261
28	-14.222214	-8.616092	283
29	-5.8978305	-12.094012	285
30	-8.911627	-7.3034816	292
31	-8.28646	-9.258338	296
32	-10.456662	-11.061026	312
33	-10.206749	-8.684014	323
34	-11.427419	-9.213372	331
35	7.3929095	10.393857	334
36	7.911209	11.473313	342
37	10.147977	11.347242	363
38	8.761648	10.707762	378
39	9.647698	14.250884	404
40	5.269798	6.5400505	424
41	-7.049818	-5.493265	431
42	7.911209	7.6266394	435
43	6.9499965	7.651224	437
44	-6.562173	-6.7622194	444
45	6.3323684	6.944317	456
46	11.200126	11.028367	462
47	13.34199	10.209473	463
48	9.234157	7.504566	472
49	9.485906	9.129924	481
50	9.485906	9.348922	483
51	6.9499965	9.586956	510
52	-6.9499965	-7.9920845	524
53	13.121934	7.754241	533
54	6.2872972	6.367693	547
55	-7.2991705	-6.098727	557
56	-6.4123206	-7.3088346	574
57	-9.647698	-10.710067	584
58	-8.208399	-10.408259	601
59	-7.911209	-10.044826	603
60	15.600111	13.095543	618
61	5.8978305	12.841583	619
62	12.346309	12.195476	631
63	8.538893	8.422343	643
64	10.757191	12.750262	649
65	9.860089	11.10195	654
66	8.645655	11.009996	664
67	13.34199	12.745358	680
68	-10.909493	-12.692453	696
69	16.422773	15.4325	699
70	8.761648	4.9706907	710
71	0.50579864	-1.2701746	716
