# Supplementary material for: Homogeneous catalyst graph neural network: A human-interpretable graph neural network tool for ligand optimization in asymmetric catalysis
Source: iScience. 2025 Jan 23;28(3):111881. doi: 10.1016/j.isci.2025.111881 (PMC11889620; doi:10.1016/j.isci.2025.111881)
Supplement: Data S1. Raw results of HCat-GNet performance against traditional machine learning approaches for all the reactions analyzed in this study. [file mmc2.zip › results/rhcaa_all/results_GNN/Fold_4_test_set/Fold_10_val_set/performance.txt]

14-Jun-2024, 16:56:13
---------------------------------------------------------
GNN TRAINING AND PERFORMANCE
Best epoch: 190
Dataset Size = 720
***************
Training set
Set size = 576
R2 = 0.985
MAE = 0.906
RMSE = 1.174
Mean Bias Error = -0.232
Mean Absolute Percentage Error = 0.125
Error Standard Deviation = 1.151
***************
Validation set
Set size = 72
R2 = 0.959
MAE = 1.394
RMSE = 1.855
Mean Bias Error = 0.211
Mean Absolute Percentage Error = 0.183
Error Standard Deviation = 1.843
***************
Test set
Set size = 72
Accuracy = 0.986
Precision = 1.000
Recall = 0.971
F1 = 0.986
Test Set Total Correct Face of Addition Predictions = 71
R2 = 0.938
MAE = 1.820
RMSE = 2.418
Mean Bias Error = 0.201
Mean Absolute Percentage Error = 0.251
Error Standard Deviation = 2.409
---------------------------------------------------------
OUTLIERS (TEST SET)
