# Supplementary material for: Homogeneous catalyst graph neural network: A human-interpretable graph neural network tool for ligand optimization in asymmetric catalysis
Source: iScience. 2025 Jan 23;28(3):111881. doi: 10.1016/j.isci.2025.111881 (PMC11889620; doi:10.1016/j.isci.2025.111881)
Supplement: Data S1. Raw results of HCat-GNet performance against traditional machine learning approaches for all the reactions analyzed in this study. [file mmc2.zip › results/rhcaa_all/results_GNN/Fold_4_test_set/Fold_10_val_set/learning_process.csv]

Epoch	Train_RMSE_%	Val_RMSE_%	Test_RMSE_%
5	7.8577273223135204	5.082215521070692	5.756611665089925
10	5.0409329069985285	4.156535545984904	4.738374763064915
15	4.625717600186666	3.8804750707414417	4.3284885618421765
20	4.25014125638538	3.8039895958370633	4.264784495035808
25	3.8835341102547116	3.6170372698042126	4.165870560540093
30	3.6715193920665317	3.4014405409495034	4.112141344282362
35	3.344239248169793	3.3860486878289118	4.011651092105442
40	3.0717388225926294	3.391065862443712	4.165278858608669
45	2.7410436189836926	3.094957192738851	4.22744713889228
50	2.965351752108998	3.10170676973131	3.8904159333970814
55	2.443207633164194	2.784999238120185	3.7986634572347007
60	2.4181631604830423	2.5522606107923718	3.786594125959608
65	2.323297773798307	2.5482966899871826	3.7633691363864474
70	2.1930037488540015	2.632317198647393	3.7708867390950522
75	2.097441964679294	2.393048498365614	3.4712797270880804
80	2.2079587098624973	2.278949922985501	3.2092932860056558
85	2.0448989156219692	2.504572285546197	3.08590128686693
90	2.202624648809433	2.910982529322306	3.463753435346815
95	2.195065456959936	2.5271825790405273	3.098274972703722
100	1.9343942701816559	2.2513618734147816	3.0086645815107556
105	2.0625595864322452	2.565498563978407	2.849603944354587
110	1.7106174694167242	2.2965224848853216	2.771049896876017
115	1.917605502737893	2.312424235873752	3.0600798394944935
120	1.6545770698123508	2.3937857945760093	2.791173961427477
125	1.6073230902353923	2.2917034890916614	2.6635441515180798
130	1.6845403015613556	2.412019067340427	2.8060449759165444
135	1.5575000213252173	2.130605114830865	2.542035049862332
140	1.5328914026419322	2.1039107110765247	2.467340495851305
145	1.5493957847356796	2.56754822201199	2.7885664569007025
150	1.4723380671607122	2.33758184644911	2.440024216969808
155	1.423563829726643	2.1220582326253257	2.331321954727173
160	1.4727934118774202	2.329265515009562	2.276669051912096
165	1.3730801509486303	2.236432340410021	2.4125771522521973
170	1.4794710675875347	2.496888001759847	2.457728306452433
175	1.3599625676870346	1.965258518854777	2.2974519199795194
180	1.399038854572508	2.1886465549468994	2.4960663583543568
185	1.4508274114794202	2.1082090934117637	2.4879730542500815
190	1.4452692510353193	2.492255926132202	2.3838208516438804
195	1.3275555852386687	1.8515049484041002	2.410549375745985
200	1.2552977403004963	2.115457985136244	2.2551596429612903
205	1.3199512478378084	2.0185759862264	2.3542519675360785
210	1.3875380009412766	1.9223757055070665	2.2273493342929416
215	1.2068231387270822	1.9636776447296143	2.3740934795803494
220	1.234670940372679	1.8633590804206	2.4105166064368353
225	1.251082041197353	1.956145551469591	2.389737606048584
230	1.530947271320555	2.1472506125768027	2.393410073386298
