# Supplementary material for: Homogeneous catalyst graph neural network: A human-interpretable graph neural network tool for ligand optimization in asymmetric catalysis
Source: iScience. 2025 Jan 23;28(3):111881. doi: 10.1016/j.isci.2025.111881 (PMC11889620; doi:10.1016/j.isci.2025.111881)
Supplement: Data S1. Raw results of HCat-GNet performance against traditional machine learning approaches for all the reactions analyzed in this study. [file mmc2.zip › results/rhcaa_all/results_GNN/Fold_4_test_set/Fold_9_val_set/predictions_test_set.csv]

	real_ddG	predicted_ddG	index
0	9.081853	5.3223305	2
1	-7.911209	-8.595236	10
2	-10.780248	-11.411362	22
3	-12.728371	-11.329204	23
4	-9.234157	-8.730473	45
5	9.234157	7.1691804	48
6	-9.081853	-9.371485	71
7	9.647698	7.153944	84
8	9.081853	8.257355	98
9	-7.911209	-7.138886	100
10	-7.911209	-7.634295	104
11	-14.222214	-9.261597	114
12	-13.34199	-10.729273	129
13	-12.901878	-11.203884	131
14	-10.199505	-10.675804	140
15	-11.582187	-11.6207075	151
16	-4.5566273	-8.373024	163
17	-8.402198	-9.972403	177
18	7.6409483	6.240479	183
19	-13.121934	-12.099682	198
20	-4.421898	-4.239241	215
21	-4.5000463	-4.7832336	217
22	-13.121934	-9.487783	227
23	-8.617138	-9.561072	229
24	-7.573369	-4.2426534	248
25	9.647698	4.740223	250
26	-13.906964	-14.530751	257
27	8.538893	8.140853	261
28	-14.222214	-10.218524	283
29	-5.8978305	-10.968664	285
30	-8.911627	-9.493208	292
31	-8.28646	-11.35862	296
32	-10.456662	-11.987155	312
33	-10.206749	-8.978686	323
34	-11.427419	-9.024898	331
35	7.3929095	10.738466	334
36	7.911209	10.227908	342
37	10.147977	12.358488	363
38	8.761648	8.912547	378
39	9.647698	12.907347	404
40	5.269798	6.473591	424
41	-7.049818	-8.485138	431
42	7.911209	7.7511835	435
43	6.9499965	7.8432035	437
44	-6.562173	-7.7947235	444
45	6.3323684	7.6171618	456
46	11.200126	10.738269	462
47	13.34199	10.588492	463
48	9.234157	8.802446	472
49	9.485906	10.350056	481
50	9.485906	10.313511	483
51	6.9499965	9.277467	510
52	-6.9499965	-8.53247	524
53	13.121934	8.963179	533
54	6.2872972	6.775293	547
55	-7.2991705	-6.7213807	557
56	-6.4123206	-7.0020485	574
57	-9.647698	-7.3229685	584
58	-8.208399	-8.879517	601
59	-7.911209	-8.624275	603
60	15.600111	11.160677	618
61	5.8978305	12.940105	619
62	12.346309	11.577749	631
63	8.538893	10.7295	643
64	10.757191	7.022991	649
65	9.860089	8.280968	654
66	8.645655	10.464207	664
67	13.34199	12.836756	680
68	-10.909493	-12.697631	696
69	16.422773	14.393678	699
70	8.761648	9.0810375	710
71	0.50579864	0.8631014	716
