# Supplementary material for: Homogeneous catalyst graph neural network: A human-interpretable graph neural network tool for ligand optimization in asymmetric catalysis
Source: iScience. 2025 Jan 23;28(3):111881. doi: 10.1016/j.isci.2025.111881 (PMC11889620; doi:10.1016/j.isci.2025.111881)
Supplement: Data S1. Raw results of HCat-GNet performance against traditional machine learning approaches for all the reactions analyzed in this study. [file mmc2.zip › results/rhcaa_all/results_GNN/Fold_4_test_set/Fold_9_val_set/learning_process.csv]

Epoch	Train_RMSE_%	Val_RMSE_%	Test_RMSE_%
5	7.658511638641357	5.288872877756755	5.8834972911410865
10	5.029589050345951	4.049570666419135	4.620408058166504
15	4.47558632824156	3.5617204507191977	4.26339218351576
20	4.182211703724331	3.253981272379557	4.166365252600776
25	3.9106362925635443	3.235725270377265	4.216867287953694
30	3.4558377034134335	2.643960396448771	3.80532005098131
35	3.52181229657597	2.7899040116204157	4.1260361141628685
40	2.747377407219675	2.219144092665778	3.6801575819651284
45	2.5160450173748865	2.234748442967733	3.2389592859480114
50	2.3898257497284146	2.4393437703450522	3.054664134979248
55	2.183721951312489	2.264859782324897	3.1372240119510226
60	2.0838690449794135	2.160189628601074	2.613159841961331
65	1.8888372944460974	2.1143196953667536	2.5487195120917425
70	1.8765875034862094	2.0898777511384754	2.590467744403415
75	1.884131030903922	2.544964181052314	2.4808954927656384
80	1.8899245775408215	2.0659557580947876	2.4190595944722495
85	1.8694329874383078	2.1334991455078125	2.5205801592932806
90	1.8468984332349565	2.3441646893819175	2.4404797818925648
95	1.729200240638521	2.000601702266269	2.2153017255995007
100	1.5107061134444342	2.057352317704095	2.3494358592563205
105	1.5149855232901044	2.184229294459025	2.4474668237898083
110	1.5544559856255848	2.0160691340764365	2.3222387896643744
115	1.6827118810680177	2.0512826442718506	2.2932928138309054
120	1.4855333964029949	1.9698522355821397	2.3666548464033337
125	1.4994177503718271	2.058367795414395	2.60088849067688
130	1.600949967900912	2.193938480483161	2.4158652623494468
135	1.3826652086443372	2.0665503210491605	2.4603653219011097
140	1.4561194860272937	2.0274047719107733	2.4424308405982122
145	1.4213279734055202	2.1600541273752847	2.733464823828803
150	1.4866182274288602	1.9072356091605291	2.2906596660614014
155	1.3355654113822513	2.0573241313298545	2.31206652853224
160	1.4094544847806294	2.0421203242407904	2.5722486707899304
165	1.312793834341897	1.9283196131388347	2.2242508199479847
170	1.3647830999559827	1.9397023916244507	2.502398517396715
175	1.344776939186785	2.070185820261637	2.579786671532525
180	1.4732404872775078	2.383810175789727	2.6840716467963324
185	1.304676026933723	2.01400089263916	2.4030255211724176
