# Supplementary material for: Homogeneous catalyst graph neural network: A human-interpretable graph neural network tool for ligand optimization in asymmetric catalysis
Source: iScience. 2025 Jan 23;28(3):111881. doi: 10.1016/j.isci.2025.111881 (PMC11889620; doi:10.1016/j.isci.2025.111881)
Supplement: Data S1. Raw results of HCat-GNet performance against traditional machine learning approaches for all the reactions analyzed in this study. [file mmc2.zip › results/rhcaa_all/results_GNN/Fold_4_test_set/Fold_2_val_set/predictions_test_set.csv]

	real_ddG	predicted_ddG	index
0	9.081853	6.465933	2
1	-7.911209	-9.240788	10
2	-10.780248	-12.394541	22
3	-12.728371	-12.180974	23
4	-9.234157	-9.622661	45
5	9.234157	6.762255	48
6	-9.081853	-9.012729	71
7	9.647698	8.014108	84
8	9.081853	9.169672	98
9	-7.911209	-6.0634193	100
10	-7.911209	-10.438957	104
11	-14.222214	-11.040203	114
12	-13.34199	-12.176128	129
13	-12.901878	-12.559283	131
14	-10.199505	-11.038672	140
15	-11.582187	-11.673739	151
16	-4.5566273	-4.711905	163
17	-8.402198	-12.312947	177
18	7.6409483	6.46147	183
19	-13.121934	-12.063648	198
20	-4.421898	-4.90702	215
21	-4.5000463	-5.534216	217
22	-13.121934	-10.5957775	227
23	-8.617138	-9.880525	229
24	-7.573369	3.3804479	248
25	9.647698	5.825527	250
26	-13.906964	-16.285275	257
27	8.538893	6.58482	261
28	-14.222214	-12.390916	283
29	-5.8978305	-14.399411	285
30	-8.911627	-10.787136	292
31	-8.28646	-10.273086	296
32	-10.456662	-10.672465	312
33	-10.206749	-6.5521636	323
34	-11.427419	-7.373872	331
35	7.3929095	10.072822	334
36	7.911209	10.626912	342
37	10.147977	14.398492	363
38	8.761648	9.955411	378
39	9.647698	12.586236	404
40	5.269798	5.685647	424
41	-7.049818	-8.802272	431
42	7.911209	8.114734	435
43	6.9499965	8.429485	437
44	-6.562173	-4.2774405	444
45	6.3323684	7.3586326	456
46	11.200126	11.688716	462
47	13.34199	11.745483	463
48	9.234157	9.002146	472
49	9.485906	11.041115	481
50	9.485906	9.72718	483
51	6.9499965	9.928941	510
52	-6.9499965	-7.153094	524
53	13.121934	7.600422	533
54	6.2872972	8.277492	547
55	-7.2991705	-6.6226482	557
56	-6.4123206	-8.345817	574
57	-9.647698	-6.6247807	584
58	-8.208399	-10.702841	601
59	-7.911209	-10.549246	603
60	15.600111	13.314622	618
61	5.8978305	12.642978	619
62	12.346309	11.377543	631
63	8.538893	10.790997	643
64	10.757191	8.2035055	649
65	9.860089	11.126823	654
66	8.645655	9.613202	664
67	13.34199	12.906972	680
68	-10.909493	-11.366453	696
69	16.422773	16.006907	699
70	8.761648	9.040782	710
71	0.50579864	-0.32866877	716
