# Supplementary material for: Homogeneous catalyst graph neural network: A human-interpretable graph neural network tool for ligand optimization in asymmetric catalysis
Source: iScience. 2025 Jan 23;28(3):111881. doi: 10.1016/j.isci.2025.111881 (PMC11889620; doi:10.1016/j.isci.2025.111881)
Supplement: Data S1. Raw results of HCat-GNet performance against traditional machine learning approaches for all the reactions analyzed in this study. [file mmc2.zip › results/rhcaa_all/results_GNN/Fold_4_test_set/Fold_2_val_set/performance.txt]

14-Jun-2024, 16:53:01
---------------------------------------------------------
GNN TRAINING AND PERFORMANCE
Best epoch: 50
Dataset Size = 720
***************
Training set
Set size = 576
R2 = 0.956
MAE = 1.549
RMSE = 1.990
Mean Bias Error = -0.247
Mean Absolute Percentage Error = 0.247
Error Standard Deviation = 1.974
***************
Validation set
Set size = 72
R2 = 0.909
MAE = 2.036
RMSE = 2.943
Mean Bias Error = 0.267
Mean Absolute Percentage Error = 0.280
Error Standard Deviation = 2.931
***************
Test set
Set size = 72
Accuracy = 0.972
Precision = 0.971
Recall = 0.971
F1 = 0.971
Test Set Total Correct Face of Addition Predictions = 70
R2 = 0.923
MAE = 1.938
RMSE = 2.696
Mean Bias Error = 0.089
Mean Absolute Percentage Error = 0.250
Error Standard Deviation = 2.695
---------------------------------------------------------
OUTLIERS (TEST SET)
01) 248    Error: 10.95 kJ/mol    (index=24)
02) 285    Error: -8.50 kJ/mol    (index=29)
