# Supplementary material for: Homogeneous catalyst graph neural network: A human-interpretable graph neural network tool for ligand optimization in asymmetric catalysis
Source: iScience. 2025 Jan 23;28(3):111881. doi: 10.1016/j.isci.2025.111881 (PMC11889620; doi:10.1016/j.isci.2025.111881)
Supplement: Data S1. Raw results of HCat-GNet performance against traditional machine learning approaches for all the reactions analyzed in this study. [file mmc2.zip › results/rhcaa_all/results_GNN/Fold_4_test_set/Fold_2_val_set/learning_process.csv]

Epoch	Train_RMSE_%	Val_RMSE_%	Test_RMSE_%
5	7.688154449065526	5.081662548912896	5.454233063591851
10	5.00368015633689	4.8422914081149635	4.719691223568386
15	4.69834378361702	4.607467121548122	4.448043558332655
20	4.1688332259655	4.476585017310248	4.341806676652697
25	3.7281906969017453	4.148668713039822	4.006754398345947
30	3.4633808036645255	4.145683606465657	3.788596683078342
35	2.970432029830085	4.0067094167073565	3.322811868455675
40	2.627431641022364	3.514648119608561	3.3614434666103787
45	2.1355365067720413	3.2126649485694037	2.647640281253391
50	2.1434190107716455	3.0014370017581515	2.6754211054907904
55	2.0734667496548758	2.8025421301523843	2.6634782685173883
60	1.9389891972144444	2.954139974382189	2.7969855202568903
65	1.9026728355222278	3.040037817425198	2.7112149132622614
70	1.8661699642737706	2.9734484354654946	2.7367405361599393
75	1.7234221084250345	3.005096515019735	2.6517662737104626
80	1.6231311559677124	3.014447477128771	2.5958499908447266
85	1.629347218407525	3.141637510723538	2.5934733814663358
90	1.8805298788679972	2.9780260721842446	2.495948394139608
