# Supplementary material for: Homogeneous catalyst graph neural network: A human-interpretable graph neural network tool for ligand optimization in asymmetric catalysis
Source: iScience. 2025 Jan 23;28(3):111881. doi: 10.1016/j.isci.2025.111881 (PMC11889620; doi:10.1016/j.isci.2025.111881)
Supplement: Data S1. Raw results of HCat-GNet performance against traditional machine learning approaches for all the reactions analyzed in this study. [file mmc2.zip › results/rhcaa_all/results_GNN/Fold_4_test_set/Fold_3_val_set/predictions_test_set.csv]

	real_ddG	predicted_ddG	index
0	9.081853	9.391852	2
1	-7.911209	-6.565416	10
2	-10.780248	-10.515174	22
3	-12.728371	-9.319083	23
4	-9.234157	-6.2734547	45
5	9.234157	4.3690667	48
6	-9.081853	-10.230489	71
7	9.647698	8.422796	84
8	9.081853	8.055753	98
9	-7.911209	-5.001159	100
10	-7.911209	-7.7786865	104
11	-14.222214	-7.6670117	114
12	-13.34199	-9.977988	129
13	-12.901878	-10.267163	131
14	-10.199505	-8.281481	140
15	-11.582187	-10.820489	151
16	-4.5566273	-7.255148	163
17	-8.402198	-9.988437	177
18	7.6409483	5.6626716	183
19	-13.121934	-11.814216	198
20	-4.421898	-2.895692	215
21	-4.5000463	-3.4363818	217
22	-13.121934	-8.7067995	227
23	-8.617138	-6.592584	229
24	-7.573369	-2.749941	248
25	9.647698	9.073237	250
26	-13.906964	-9.118009	257
27	8.538893	5.44324	261
28	-14.222214	-7.2939305	283
29	-5.8978305	-7.1655564	285
30	-8.911627	-7.926309	292
31	-8.28646	-4.96827	296
32	-10.456662	-7.3686514	312
33	-10.206749	-7.7492223	323
34	-11.427419	-6.4083323	331
35	7.3929095	9.642807	334
36	7.911209	12.766852	342
37	10.147977	11.685561	363
38	8.761648	8.757886	378
39	9.647698	11.897232	404
40	5.269798	7.1578007	424
41	-7.049818	-5.5968394	431
42	7.911209	6.6210284	435
43	6.9499965	6.7093024	437
44	-6.562173	-6.4957237	444
45	6.3323684	7.9976497	456
46	11.200126	10.759628	462
47	13.34199	11.1715355	463
48	9.234157	8.136694	472
49	9.485906	11.645963	481
50	9.485906	10.108624	483
51	6.9499965	8.0349	510
52	-6.9499965	-6.522066	524
53	13.121934	9.203845	533
54	6.2872972	8.02927	547
55	-7.2991705	-5.094034	557
56	-6.4123206	-6.985828	574
57	-9.647698	-8.948864	584
58	-8.208399	-8.334547	601
59	-7.911209	-7.445752	603
60	15.600111	12.787463	618
61	5.8978305	10.311555	619
62	12.346309	10.600524	631
63	8.538893	11.101907	643
64	10.757191	10.06055	649
65	9.860089	9.930642	654
66	8.645655	9.139371	664
67	13.34199	12.686145	680
68	-10.909493	-9.068374	696
69	16.422773	14.67241	699
70	8.761648	6.6059527	710
71	0.50579864	-2.8327088	716
