# Supplementary material for: Homogeneous catalyst graph neural network: A human-interpretable graph neural network tool for ligand optimization in asymmetric catalysis
Source: iScience. 2025 Jan 23;28(3):111881. doi: 10.1016/j.isci.2025.111881 (PMC11889620; doi:10.1016/j.isci.2025.111881)
Supplement: Data S1. Raw results of HCat-GNet performance against traditional machine learning approaches for all the reactions analyzed in this study. [file mmc2.zip › results/rhcaa_all/results_GNN/Fold_4_test_set/Fold_3_val_set/learning_process.csv]

Epoch	Train_RMSE_%	Val_RMSE_%	Test_RMSE_%
5	7.613109956185023	5.432920032077366	5.390385839674208
10	5.020628174146016	5.186228858100043	4.547712114122179
15	4.697298245297538	5.045023017459446	4.449043432871501
20	4.187808371252483	4.837229410807292	4.445587793986003
25	4.132933550410801	4.799216058519152	4.304262691073948
30	4.063662591907713	4.863799413045247	4.472946272956
35	3.8502580324808755	4.308878050910102	3.4740560584598117
40	3.133255092634095	4.477194309234619	3.8559289508395724
45	2.964343246486452	3.9025546179877386	3.082050508923001
50	2.53225105173058	3.6382493707868786	2.8634788460201688
55	2.6045855399635105	3.59751468234592	3.1216353840298123
60	2.394047665927145	3.67677460776435	2.858493036693997
65	2.1102512578169503	3.8159055709838867	2.7684722211625843
70	2.0492933094501495	3.4949348237779407	2.567023992538452
75	2.0169471303621926	3.4089231491088867	2.6991491847568088
80	1.7451369216044743	3.312994029786852	2.5277338557773166
85	1.8548069579733744	3.4431494341956244	2.856680234273275
90	1.6908595363299053	3.116522709528605	2.6758143636915417
95	1.6452292717165418	3.5080071290334067	2.478461848364936
100	1.5631663269466824	3.001601669523451	2.483011325200399
105	1.4283863041136	3.3762930234273276	2.2746517923143177
110	1.527320596906874	3.2777978579203286	2.4619135591718884
115	1.4768657584985097	3.0486103693644204	2.3310250176323786
120	1.4346749269300036	3.312614255481296	2.5284047656589084
125	1.5019608504242368	3.2371162043677435	2.499276452594333
130	1.2928568290339575	3.2961444589826794	2.4470165305667453
135	1.3930687490436766	3.2561598089006214	2.348821375105116
