# Supplementary material for: Homogeneous catalyst graph neural network: A human-interpretable graph neural network tool for ligand optimization in asymmetric catalysis
Source: iScience. 2025 Jan 23;28(3):111881. doi: 10.1016/j.isci.2025.111881 (PMC11889620; doi:10.1016/j.isci.2025.111881)
Supplement: Data S1. Raw results of HCat-GNet performance against traditional machine learning approaches for all the reactions analyzed in this study. [file mmc2.zip › results/rhcaa_all/results_GNN/Fold_4_test_set/Fold_6_val_set/predictions_test_set.csv]

	real_ddG	predicted_ddG	index
0	9.081853	4.1752462	2
1	-7.911209	-8.834629	10
2	-10.780248	-11.332135	22
3	-12.728371	-11.29536	23
4	-9.234157	-8.418567	45
5	9.234157	7.8497734	48
6	-9.081853	-10.175609	71
7	9.647698	8.204543	84
8	9.081853	9.026504	98
9	-7.911209	-6.5890493	100
10	-7.911209	-8.212534	104
11	-14.222214	-8.99418	114
12	-13.34199	-12.139518	129
13	-12.901878	-11.838819	131
14	-10.199505	-8.40293	140
15	-11.582187	-11.724261	151
16	-4.5566273	-10.735102	163
17	-8.402198	-11.963881	177
18	7.6409483	6.455369	183
19	-13.121934	-12.93113	198
20	-4.421898	-3.4751647	215
21	-4.5000463	-4.903251	217
22	-13.121934	-10.265106	227
23	-8.617138	-8.757971	229
24	-7.573369	-4.950639	248
25	9.647698	11.904596	250
26	-13.906964	-12.837716	257
27	8.538893	6.7347684	261
28	-14.222214	-10.177321	283
29	-5.8978305	-10.045434	285
30	-8.911627	-9.772851	292
31	-8.28646	-9.269294	296
32	-10.456662	-10.388532	312
33	-10.206749	-7.7153177	323
34	-11.427419	-8.472765	331
35	7.3929095	9.014048	334
36	7.911209	10.876779	342
37	10.147977	14.119793	363
38	8.761648	9.674874	378
39	9.647698	13.455007	404
40	5.269798	6.579635	424
41	-7.049818	-7.492451	431
42	7.911209	8.173999	435
43	6.9499965	8.33263	437
44	-6.562173	-6.0886974	444
45	6.3323684	7.400182	456
46	11.200126	11.439442	462
47	13.34199	10.748304	463
48	9.234157	8.670764	472
49	9.485906	10.695267	481
50	9.485906	8.895047	483
51	6.9499965	8.55367	510
52	-6.9499965	-6.925297	524
53	13.121934	9.63897	533
54	6.2872972	6.9093046	547
55	-7.2991705	-7.4184494	557
56	-6.4123206	-8.320119	574
57	-9.647698	-8.990117	584
58	-8.208399	-8.915286	601
59	-7.911209	-8.640317	603
60	15.600111	12.586445	618
61	5.8978305	11.489954	619
62	12.346309	11.665858	631
63	8.538893	10.427676	643
64	10.757191	9.279415	649
65	9.860089	9.2277	654
66	8.645655	9.649624	664
67	13.34199	13.441214	680
68	-10.909493	-11.817225	696
69	16.422773	15.988244	699
70	8.761648	8.054347	710
71	0.50579864	-4.893107	716
