# Supplementary material for: Homogeneous catalyst graph neural network: A human-interpretable graph neural network tool for ligand optimization in asymmetric catalysis
Source: iScience. 2025 Jan 23;28(3):111881. doi: 10.1016/j.isci.2025.111881 (PMC11889620; doi:10.1016/j.isci.2025.111881)
Supplement: Data S1. Raw results of HCat-GNet performance against traditional machine learning approaches for all the reactions analyzed in this study. [file mmc2.zip › results/rhcaa_all/results_GNN/Fold_4_test_set/Fold_6_val_set/learning_process.csv]

Epoch	Train_RMSE_%	Val_RMSE_%	Test_RMSE_%
5	7.687636031044854	5.91687356101142	5.767110347747803
10	4.940749214755164	4.422144201066759	4.688861264122857
15	4.610574060016209	4.1057554880778	4.2600950664944115
20	4.212909039523867	4.782709015740289	4.454102304246691
25	4.121581534544627	4.889491505093044	4.594292375776503
30	3.554237984948688	3.814962281121148	3.81744474834866
35	3.2388759122954474	4.38331593407525	4.163244618309869
40	2.483722042706278	2.7329776022169323	3.075581683052911
45	2.6205262508657245	2.930513620376587	2.4161657757229276
50	2.15303602317969	3.0454451507992215	2.636675887637668
55	2.0550497041808233	3.3811565240224204	2.2927249007754855
60	1.9418948938449223	3.349445528454251	2.4584635893503823
65	1.7924296574460135	2.535470035341051	2.2236571311950684
70	1.7629266712400649	2.777872774336073	2.3811153835720487
75	1.8179586943652895	2.2947799232270985	2.2213561799791126
80	1.6958080381155014	2.2998099194632635	2.4277731047736273
85	1.7516951892111037	2.5444828139411078	2.3854123221503363
90	1.587363612320688	2.434051513671875	2.2507401837242975
95	1.7234097851647272	2.254852016766866	2.3040038214789496
100	1.4391394373443391	2.211625417073568	2.2521478864881725
105	1.6353274898396597	2.382192956076728	2.3348462846544056
110	1.470147551761733	2.1617866357167563	2.275483767191569
115	1.481186838613616	2.4710688326093884	2.3789765569898815
120	1.5056984192795224	2.2748117446899414	2.3092313872443304
125	1.518275347020891	1.9960205025143094	2.470354345109728
130	1.4626617713107004	2.0332873397403293	2.4151065349578857
135	1.3750263137949839	1.9472977717717488	2.192690822813246
140	1.4114214678605397	1.9837261570824518	2.158963017993503
145	1.3582955516046948	2.1603546142578125	2.5272766484154596
150	1.382065988249249	1.9697004159291585	2.222180896335178
155	1.3723696370919545	2.122155361705356	2.289060672124227
160	1.346850550836987	2.1805635823143854	2.3598433600531683
165	1.3154773198895984	2.051290578312344	2.1654593679640026
170	1.357878918449084	2.3934545781877308	2.5211675696902804
