# Supplementary material for: Homogeneous catalyst graph neural network: A human-interpretable graph neural network tool for ligand optimization in asymmetric catalysis
Source: iScience. 2025 Jan 23;28(3):111881. doi: 10.1016/j.isci.2025.111881 (PMC11889620; doi:10.1016/j.isci.2025.111881)
Supplement: Data S1. Raw results of HCat-GNet performance against traditional machine learning approaches for all the reactions analyzed in this study. [file mmc2.zip › results/rhcaa_all/results_GNN/Fold_4_test_set/Fold_7_val_set/predictions_test_set.csv]

	real_ddG	predicted_ddG	index
0	9.081853	2.56595	2
1	-7.911209	-6.4328136	10
2	-10.780248	-12.066325	22
3	-12.728371	-10.855237	23
4	-9.234157	-7.833178	45
5	9.234157	7.851486	48
6	-9.081853	-9.174547	71
7	9.647698	7.9551744	84
8	9.081853	8.3	98
9	-7.911209	2.4962082	100
10	-7.911209	-7.3355207	104
11	-14.222214	-8.893325	114
12	-13.34199	-10.288346	129
13	-12.901878	-10.062646	131
14	-10.199505	-7.651758	140
15	-11.582187	-9.214389	151
16	-4.5566273	-7.30211	163
17	-8.402198	-10.008796	177
18	7.6409483	6.73656	183
19	-13.121934	-11.089762	198
20	-4.421898	-4.364113	215
21	-4.5000463	-4.6520834	217
22	-13.121934	-9.116513	227
23	-8.617138	-8.592462	229
24	-7.573369	-3.734147	248
25	9.647698	8.615514	250
26	-13.906964	-12.772566	257
27	8.538893	4.9932265	261
28	-14.222214	-7.221478	283
29	-5.8978305	-10.267251	285
30	-8.911627	-7.3199615	292
31	-8.28646	-9.166293	296
32	-10.456662	-6.4725637	312
33	-10.206749	-7.877551	323
34	-11.427419	-7.7147617	331
35	7.3929095	9.23986	334
36	7.911209	10.500382	342
37	10.147977	12.509168	363
38	8.761648	9.365728	378
39	9.647698	10.754037	404
40	5.269798	7.0512424	424
41	-7.049818	-6.3569536	431
42	7.911209	7.583136	435
43	6.9499965	7.708519	437
44	-6.562173	-5.631304	444
45	6.3323684	8.074539	456
46	11.200126	11.04543	462
47	13.34199	11.1885195	463
48	9.234157	7.83331	472
49	9.485906	10.233787	481
50	9.485906	8.533748	483
51	6.9499965	9.237306	510
52	-6.9499965	-6.741605	524
53	13.121934	7.927388	533
54	6.2872972	8.018723	547
55	-7.2991705	-5.63251	557
56	-6.4123206	-7.551032	574
57	-9.647698	-7.81953	584
58	-8.208399	-8.000698	601
59	-7.911209	-8.013065	603
60	15.600111	10.934955	618
61	5.8978305	11.29564	619
62	12.346309	10.619739	631
63	8.538893	11.382226	643
64	10.757191	9.47183	649
65	9.860089	9.031666	654
66	8.645655	10.362001	664
67	13.34199	12.311645	680
68	-10.909493	-10.764119	696
69	16.422773	13.991476	699
70	8.761648	4.3575287	710
71	0.50579864	-1.1539352	716
