# Supplementary material for: Homogeneous catalyst graph neural network: A human-interpretable graph neural network tool for ligand optimization in asymmetric catalysis
Source: iScience. 2025 Jan 23;28(3):111881. doi: 10.1016/j.isci.2025.111881 (PMC11889620; doi:10.1016/j.isci.2025.111881)
Supplement: Data S1. Raw results of HCat-GNet performance against traditional machine learning approaches for all the reactions analyzed in this study. [file mmc2.zip › results/rhcaa_all/results_GNN/Fold_4_test_set/Fold_7_val_set/performance.txt]

14-Jun-2024, 16:54:41
---------------------------------------------------------
GNN TRAINING AND PERFORMANCE
Best epoch: 80
Dataset Size = 720
***************
Training set
Set size = 576
R2 = 0.966
MAE = 1.404
RMSE = 1.754
Mean Bias Error = 0.368
Mean Absolute Percentage Error = 0.185
Error Standard Deviation = 1.714
***************
Validation set
Set size = 72
R2 = 0.913
MAE = 1.806
RMSE = 2.632
Mean Bias Error = 0.614
Mean Absolute Percentage Error = 0.234
Error Standard Deviation = 2.560
***************
Test set
Set size = 72
Accuracy = 0.972
Precision = 0.971
Recall = 0.971
F1 = 0.971
Test Set Total Correct Face of Addition Predictions = 70
R2 = 0.917
MAE = 2.100
RMSE = 2.798
Mean Bias Error = 0.532
Mean Absolute Percentage Error = 0.273
Error Standard Deviation = 2.747
---------------------------------------------------------
OUTLIERS (TEST SET)
01) 100    Error: 10.41 kJ/mol    (index=9)
