# Supplementary material for: Homogeneous catalyst graph neural network: A human-interpretable graph neural network tool for ligand optimization in asymmetric catalysis
Source: iScience. 2025 Jan 23;28(3):111881. doi: 10.1016/j.isci.2025.111881 (PMC11889620; doi:10.1016/j.isci.2025.111881)
Supplement: Data S1. Raw results of HCat-GNet performance against traditional machine learning approaches for all the reactions analyzed in this study. [file mmc2.zip › results/rhcaa_all/results_GNN/Fold_4_test_set/Fold_7_val_set/learning_process.csv]

Epoch	Train_RMSE_%	Val_RMSE_%	Test_RMSE_%
5	7.696206669012706	5.72670857111613	5.751231935289171
10	4.961589697334501	4.538015524546306	4.692243523067898
15	4.6239182849725085	4.413744502597385	3.9937321609920926
20	4.079071727063921	4.199294381671482	3.564205275641547
25	3.7089272340138755	3.657118135028415	3.594123601913452
30	3.369801895485984	3.2978604899512396	2.969176318910387
35	3.338110158840815	3.0951225492689343	3.0885198646121554
40	2.588259610864851	3.2811888058980307	3.2535351382361517
45	2.5873620725340314	3.3233682579464383	3.0487284660339355
50	2.4215067111783557	2.613971471786499	2.536232868830363
55	2.2760672569274902	2.9299225542280407	2.822419616911146
60	2.2290086117055683	2.986037996080187	2.8703132470448813
65	2.2604212794038983	2.6721771558125815	2.837323374218411
70	2.490981024172571	2.87020214398702	2.8276255130767822
75	2.0079974747366376	2.8371878465016684	2.8862458864847818
80	1.8515589866373274	2.7021644910176597	2.5912691487206354
85	1.9783352712790172	2.561925358242459	2.754444784588284
90	1.7353158295154572	2.6445688936445446	2.5950808260175915
95	1.7422146283917956	3.2104145685831704	3.114208035998874
100	1.6798878841929965	3.3569366137186685	3.029903358883328
105	1.723986824353536	2.6017712222205267	2.806034247080485
110	1.522796215282546	2.678843789630466	2.649039109547933
115	1.7047496901618109	2.704330656263563	2.68483927514818
120	1.6454026467270322	2.7541988690694175	2.8262669245402017
