# Supplementary material for: Homogeneous catalyst graph neural network: A human-interpretable graph neural network tool for ligand optimization in asymmetric catalysis
Source: iScience. 2025 Jan 23;28(3):111881. doi: 10.1016/j.isci.2025.111881 (PMC11889620; doi:10.1016/j.isci.2025.111881)
Supplement: Data S1. Raw results of HCat-GNet performance against traditional machine learning approaches for all the reactions analyzed in this study. [file mmc2.zip › results/rhcaa_all/results_GNN/Fold_4_test_set/Fold_5_val_set/predictions_test_set.csv]

	real_ddG	predicted_ddG	index
0	9.081853	3.4885228	2
1	-7.911209	-5.26398	10
2	-10.780248	-13.038335	22
3	-12.728371	-12.423994	23
4	-9.234157	-9.474979	45
5	9.234157	8.838124	48
6	-9.081853	-9.034641	71
7	9.647698	9.451541	84
8	9.081853	9.252139	98
9	-7.911209	-4.556959	100
10	-7.911209	-8.349473	104
11	-14.222214	-9.808916	114
12	-13.34199	-11.495268	129
13	-12.901878	-11.174257	131
14	-10.199505	-11.3959465	140
15	-11.582187	-11.901849	151
16	-4.5566273	-9.029534	163
17	-8.402198	-12.710593	177
18	7.6409483	6.2978454	183
19	-13.121934	-15.05247	198
20	-4.421898	-4.4326468	215
21	-4.5000463	-6.713732	217
22	-13.121934	-10.389397	227
23	-8.617138	-10.624953	229
24	-7.573369	-5.2490015	248
25	9.647698	9.192184	250
26	-13.906964	-11.536596	257
27	8.538893	6.877475	261
28	-14.222214	-7.7832417	283
29	-5.8978305	-11.584244	285
30	-8.911627	-8.244054	292
31	-8.28646	-2.819723	296
32	-10.456662	-11.898416	312
33	-10.206749	-8.895226	323
34	-11.427419	-8.998096	331
35	7.3929095	10.302649	334
36	7.911209	12.179543	342
37	10.147977	13.027809	363
38	8.761648	9.795313	378
39	9.647698	14.907867	404
40	5.269798	8.057432	424
41	-7.049818	-6.8098736	431
42	7.911209	7.4051914	435
43	6.9499965	7.537161	437
44	-6.562173	-6.2010345	444
45	6.3323684	8.542472	456
46	11.200126	12.0591545	462
47	13.34199	11.949208	463
48	9.234157	8.53829	472
49	9.485906	11.98405	481
50	9.485906	12.040837	483
51	6.9499965	8.719635	510
52	-6.9499965	-9.140424	524
53	13.121934	9.460304	533
54	6.2872972	8.214745	547
55	-7.2991705	-7.393957	557
56	-6.4123206	-7.830517	574
57	-9.647698	-6.032552	584
58	-8.208399	-9.478659	601
59	-7.911209	-8.647917	603
60	15.600111	10.586702	618
61	5.8978305	12.868141	619
62	12.346309	11.153402	631
63	8.538893	10.60572	643
64	10.757191	9.526359	649
65	9.860089	11.96306	654
66	8.645655	11.557274	664
67	13.34199	13.248738	680
68	-10.909493	-10.765759	696
69	16.422773	17.910425	699
70	8.761648	10.016947	710
71	0.50579864	-4.2770696	716
