# Supplementary material for: Homogeneous catalyst graph neural network: A human-interpretable graph neural network tool for ligand optimization in asymmetric catalysis
Source: iScience. 2025 Jan 23;28(3):111881. doi: 10.1016/j.isci.2025.111881 (PMC11889620; doi:10.1016/j.isci.2025.111881)
Supplement: Data S1. Raw results of HCat-GNet performance against traditional machine learning approaches for all the reactions analyzed in this study. [file mmc2.zip › results/rhcaa_all/results_GNN/Fold_4_test_set/Fold_5_val_set/learning_process.csv]

Epoch	Train_RMSE_%	Val_RMSE_%	Test_RMSE_%
5	7.538190404574077	5.688814798990886	5.995418707529704
10	4.967428614695867	4.85171898206075	4.6055492824978295
15	4.726506915357378	4.559412135018243	4.321326308780247
20	4.205764346652561	4.405435906516181	4.408697393205431
25	4.410388459761937	4.142956362830268	4.378169536590576
30	3.9156541956795587	4.2603409555223255	4.209840562608507
35	3.6822571423318653	3.9033998118506537	4.0450873374938965
40	3.2422295841905804	3.5511987739139133	3.628508037990994
45	3.040390203396479	3.335032092200385	3.567616091834174
50	2.7786286175251007	3.3207922511630588	3.2303492758009167
55	2.8145002987649708	3.4369570679134793	3.270718124177721
60	2.551043680972523	3.078011247846815	2.881665653652615
65	2.3023958139949374	3.1626590887705484	3.3214814133114285
70	2.2563483632273145	2.765917433632745	2.936266210344103
75	2.224902586804496	2.787673552831014	2.805861790974935
80	1.9190641310479906	2.734584516949124	3.4168588320414224
85	2.0168406052721872	3.066220283508301	3.1333928373124866
90	1.9270013405217066	2.9456589221954346	2.945055776172214
95	1.7544066624508963	2.9026465945773654	3.0883820056915283
100	1.7923702862527635	3.1276029215918646	2.9796288278367786
105	1.9173536151647568	2.9122361871931286	3.1772339873843722
110	1.7071937802765105	2.6233215596940784	2.7864809566073947
115	1.6663455350531473	2.5535060829586453	2.8387001620398626
120	1.8472055693467457	2.525612963570489	2.7983917925092907
125	1.4980102297332551	2.5155339505937366	2.7461623350779214
130	1.434422994653384	2.618129465315077	2.9604874187045627
135	1.7043928802013397	2.5633194976382785	2.8059273295932345
140	1.612316177950965	2.4641864564683704	2.845264514287313
145	1.5422196603483624	2.4637606143951416	2.8576516840193005
150	1.4908571872446272	2.7105827861362033	2.857522169748942
155	1.3664150022798114	2.5939866171942816	2.938732703526815
160	1.441858450571696	2.5232769913143582	2.6508646276262073
165	1.3191534156600635	2.512031422721015	2.8128529919518366
170	1.5184249066644244	2.8235800796084933	2.77064667807685
175	1.320125925872061	2.436286767323812	2.6961315208011203
180	1.3683555622895558	2.5019098122914634	2.6782904730902777
185	1.3858234335978825	2.633557849460178	2.7095029883914523
190	1.175179789463679	2.6704487005869546	2.808883163664076
195	1.2343029710981581	2.5156340863969593	2.5831757386525473
200	1.3098346897297435	2.687483787536621	2.8160960939195423
205	1.2118350317080815	2.601647138595581	2.7554254796769886
210	1.3021094252665837	2.546244912677341	2.908728043238322
