# Supplementary material for: Homogeneous catalyst graph neural network: A human-interpretable graph neural network tool for ligand optimization in asymmetric catalysis
Source: iScience. 2025 Jan 23;28(3):111881. doi: 10.1016/j.isci.2025.111881 (PMC11889620; doi:10.1016/j.isci.2025.111881)
Supplement: Data S1. Raw results of HCat-GNet performance against traditional machine learning approaches for all the reactions analyzed in this study. [file mmc2.zip › results/rhcaa_all/results_GNN/Fold_8_test_set/Fold_1_val_set/predictions_test_set.csv]

	real_ddG	predicted_ddG	index
0	-11.157184	-11.174017	20
1	-5.182881	-3.8797271	33
2	-8.621035	-9.972305	36
3	-9.234157	-9.5440645	51
4	-8.131989	-8.703873	66
5	-7.2991705	-8.56699	72
6	-14.393232	-11.714323	75
7	-8.617138	-8.425615	77
8	-12.728371	-12.094837	78
9	-8.010414	-6.988332	85
10	7.573369	6.7927675	91
11	-6.9499965	-8.766909	103
12	6.7501397	5.787519	111
13	-11.200126	-10.06567	119
14	-11.243289	-13.555346	174
15	-6.498485	-9.437958	178
16	-13.121934	-10.566746	200
17	-6.825751	-5.248588	216
18	5.8907046	5.5424542	224
19	-5.0932493	8.240199	225
20	-8.575752	-8.761509	233
21	7.2991705	5.1134906	237
22	7.049818	4.8810186	245
23	6.8209686	7.777213	246
24	7.049818	8.643089	256
25	8.208399	8.901171	265
26	7.911209	8.1776085	269
27	8.911627	8.993343	270
28	5.7354274	8.723919	308
29	-8.645655	-12.367102	316
30	-12.287072	-14.946401	325
31	-14.634608	-13.040777	333
32	10.780248	13.408554	356
33	11.157184	12.242115	361
34	12.728371	11.238438	362
35	11.103833	9.471299	371
36	10.152485	9.783617	376
37	8.761648	9.847327	387
38	13.906964	11.611709	388
39	7.0493245	6.9086227	396
40	8.839217	7.7263227	408
41	-7.2991705	-8.060887	416
42	-9.185591	-7.430184	423
43	3.514787	4.746236	427
44	-6.227926	-7.8967776	428
45	6.7501397	8.1947975	433
46	-8.538893	-5.1704698	442
47	-6.2163453	-6.6068206	443
48	-6.7501397	-2.2837403	445
49	-7.2991705	-9.188703	450
50	-7.573369	-8.7623	451
51	-2.0416784	-8.736094	452
52	12.901878	9.303484	476
53	-7.6409483	-7.33273	517
54	-7.6409483	-6.590035	520
55	11.582187	13.315416	530
56	4.8476205	4.310513	545
57	4.5000463	3.7857947	551
58	-8.208399	-8.689573	597
59	-8.911627	-8.12417	598
60	-8.538893	-9.139358	606
61	-2.8103404	-9.340773	613
62	-1.0335548	-7.799153	614
63	11.850297	11.678976	622
64	12.982928	13.392836	638
65	11.366404	11.859135	640
66	-5.7354274	-7.256435	642
67	8.970435	7.566587	651
68	12.287072	13.909138	659
69	13.34199	12.759989	683
70	12.982928	7.4931235	691
71	-14.256616	0.76078665	692
