# Supplementary material for: Homogeneous catalyst graph neural network: A human-interpretable graph neural network tool for ligand optimization in asymmetric catalysis
Source: iScience. 2025 Jan 23;28(3):111881. doi: 10.1016/j.isci.2025.111881 (PMC11889620; doi:10.1016/j.isci.2025.111881)
Supplement: Data S1. Raw results of HCat-GNet performance against traditional machine learning approaches for all the reactions analyzed in this study. [file mmc2.zip › results/rhcaa_all/results_GNN/Fold_8_test_set/Fold_1_val_set/performance.txt]

14-Jun-2024, 17:06:08
---------------------------------------------------------
GNN TRAINING AND PERFORMANCE
Best epoch: 125
Dataset Size = 720
***************
Training set
Set size = 576
R2 = 0.980
MAE = 1.044
RMSE = 1.344
Mean Bias Error = -0.322
Mean Absolute Percentage Error = 0.139
Error Standard Deviation = 1.305
***************
Validation set
Set size = 72
R2 = 0.871
MAE = 2.479
RMSE = 3.533
Mean Bias Error = -0.720
Mean Absolute Percentage Error = 0.381
Error Standard Deviation = 3.459
***************
Test set
Set size = 72
Accuracy = 0.972
Precision = 0.943
Recall = 1.000
F1 = 0.971
Test Set Total Correct Face of Addition Predictions = 70
R2 = 0.877
MAE = 1.982
RMSE = 3.228
Mean Bias Error = -0.007
Mean Absolute Percentage Error = 0.375
Error Standard Deviation = 3.228
---------------------------------------------------------
OUTLIERS (TEST SET)
01) 225    Error: 13.33 kJ/mol    (index=19)
02) 692    Error: 15.02 kJ/mol    (index=71)
