# Supplementary material for: Homogeneous catalyst graph neural network: A human-interpretable graph neural network tool for ligand optimization in asymmetric catalysis
Source: iScience. 2025 Jan 23;28(3):111881. doi: 10.1016/j.isci.2025.111881 (PMC11889620; doi:10.1016/j.isci.2025.111881)
Supplement: Data S1. Raw results of HCat-GNet performance against traditional machine learning approaches for all the reactions analyzed in this study. [file mmc2.zip › results/rhcaa_all/results_GNN/Fold_8_test_set/Fold_1_val_set/learning_process.csv]

Epoch	Train_RMSE_%	Val_RMSE_%	Test_RMSE_%
5	8.052343858612907	8.133253203497993	6.732941362592909
10	4.309185223446952	6.474084218343099	5.769656552208795
15	4.1393467883268995	6.518207497066921	5.57374890645345
20	3.993336445755429	6.530869960784912	5.503001583947076
25	3.6941346062554254	5.9324924680921765	4.84742710325453
30	3.3834487564033933	5.373805258009169	4.454603672027588
35	2.9495993852615356	5.532911088731554	4.1330030759175616
40	2.8720970849196115	5.030159950256348	3.7079540623558893
45	2.55881596604983	4.838837305704753	3.732761436038547
50	2.485415349404017	4.600389692518446	3.6235808001624212
55	2.4154120087623596	4.342215220133464	3.408763541115655
60	2.097007966703839	4.027070045471191	3.210282246271769
65	2.0325187030765743	3.8498879273732505	3.2168864409128823
70	1.9378006292714014	3.668606069352892	2.9702291753556995
75	1.9798890948295593	4.129258235295613	3.4117691251966686
80	1.7751122216383617	3.765075365702311	3.26429910129971
85	1.8546171469820871	3.5605025556352405	2.972063276502821
90	1.6422562499841054	3.8748180071512857	3.425652583440145
95	1.6254773851897981	3.5034785005781384	3.1282450093163385
100	1.5957844191127353	3.827152623070611	3.417678541607327
105	1.5595504194498062	3.6492191420661078	3.1316885153452554
110	1.6461654139889612	3.6638925870259604	3.516731447643704
115	1.7868890364964802	3.709460417429606	3.1669275760650635
120	1.5287711107068591	3.5307864083184137	3.0762312677171497
125	1.5303290784358978	3.5273863739437528	3.197722461488512
130	1.4523882286416159	3.4755061202579074	3.178864505555895
135	1.495259091258049	3.76778515179952	3.242147578133477
140	1.6455025093422995	3.6466717190212674	3.13190229733785
145	1.4050799459218979	3.8111954000261097	3.1647202173868814
150	1.4636670748392742	3.8684060838487415	3.117404487397936
155	1.3834313932392333	3.531359381145901	3.093013392554389
160	1.4156833406951692	3.755464447869195	3.053722275627984
165	1.3958736807107925	3.7160601350996227	3.1529768572913275
