# Supplementary material for: Homogeneous catalyst graph neural network: A human-interpretable graph neural network tool for ligand optimization in asymmetric catalysis
Source: iScience. 2025 Jan 23;28(3):111881. doi: 10.1016/j.isci.2025.111881 (PMC11889620; doi:10.1016/j.isci.2025.111881)
Supplement: Data S1. Raw results of HCat-GNet performance against traditional machine learning approaches for all the reactions analyzed in this study. [file mmc2.zip › results/rhcaa_all/results_GNN/Fold_8_test_set/Fold_10_val_set/predictions_test_set.csv]

	real_ddG	predicted_ddG	index
0	-11.157184	-9.221213	20
1	-5.182881	-5.2748666	33
2	-8.621035	-9.360069	36
3	-9.234157	-12.5778885	51
4	-8.131989	-7.198981	66
5	-7.2991705	-7.8168845	72
6	-14.393232	-10.130569	75
7	-8.617138	-9.692661	77
8	-12.728371	-12.186781	78
9	-8.010414	-8.277211	85
10	7.573369	7.2885923	91
11	-6.9499965	-7.340125	103
12	6.7501397	5.6312885	111
13	-11.200126	-9.147516	119
14	-11.243289	-12.873156	174
15	-6.498485	-10.905972	178
16	-13.121934	-12.042358	200
17	-6.825751	-5.1319776	216
18	5.8907046	6.628458	224
19	-5.0932493	10.59512	225
20	-8.575752	-9.066877	233
21	7.2991705	9.061237	237
22	7.049818	8.884853	245
23	6.8209686	11.873542	246
24	7.049818	9.958649	256
25	8.208399	9.365766	265
26	7.911209	8.629673	269
27	8.911627	8.680494	270
28	5.7354274	7.8492455	308
29	-8.645655	-11.051851	316
30	-12.287072	-14.526495	325
31	-14.634608	-13.207666	333
32	10.780248	12.305176	356
33	11.157184	11.384943	361
34	12.728371	11.961327	362
35	11.103833	8.362281	371
36	10.152485	10.353916	376
37	8.761648	9.659792	387
38	13.906964	11.430006	388
39	7.0493245	7.664935	396
40	8.839217	7.711147	408
41	-7.2991705	-8.866595	416
42	-9.185591	-7.9102044	423
43	3.514787	5.6838036	427
44	-6.227926	-8.886463	428
45	6.7501397	8.627798	433
46	-8.538893	-2.7427735	442
47	-6.2163453	-9.3591175	443
48	-6.7501397	-2.4550989	445
49	-7.2991705	-10.239916	450
50	-7.573369	-9.377242	451
51	-2.0416784	-8.608218	452
52	12.901878	10.037217	476
53	-7.6409483	-6.8292556	517
54	-7.6409483	-7.096041	520
55	11.582187	12.540308	530
56	4.8476205	5.3962045	545
57	4.5000463	5.142281	551
58	-8.208399	-7.9408736	597
59	-8.911627	-7.839312	598
60	-8.538893	-8.40848	606
61	-2.8103404	-7.6918535	613
62	-1.0335548	-6.735891	614
63	11.850297	12.449179	622
64	12.982928	12.311927	638
65	11.366404	11.426379	640
66	-5.7354274	-7.3529286	642
67	8.970435	8.903444	651
68	12.287072	11.915199	659
69	13.34199	12.189854	683
70	12.982928	10.586689	691
71	-14.256616	-9.073718	692
