# Supplementary material for: Homogeneous catalyst graph neural network: A human-interpretable graph neural network tool for ligand optimization in asymmetric catalysis
Source: iScience. 2025 Jan 23;28(3):111881. doi: 10.1016/j.isci.2025.111881 (PMC11889620; doi:10.1016/j.isci.2025.111881)
Supplement: Data S1. Raw results of HCat-GNet performance against traditional machine learning approaches for all the reactions analyzed in this study. [file mmc2.zip › results/rhcaa_all/results_GNN/Fold_8_test_set/Fold_10_val_set/performance.txt]

14-Jun-2024, 17:09:18
---------------------------------------------------------
GNN TRAINING AND PERFORMANCE
Best epoch: 145
Dataset Size = 720
***************
Training set
Set size = 576
R2 = 0.981
MAE = 1.005
RMSE = 1.325
Mean Bias Error = 0.029
Mean Absolute Percentage Error = 0.142
Error Standard Deviation = 1.325
***************
Validation set
Set size = 72
R2 = 0.955
MAE = 1.528
RMSE = 1.956
Mean Bias Error = 0.447
Mean Absolute Percentage Error = 0.195
Error Standard Deviation = 1.904
***************
Test set
Set size = 72
Accuracy = 0.986
Precision = 0.971
Recall = 1.000
F1 = 0.985
Test Set Total Correct Face of Addition Predictions = 71
R2 = 0.895
MAE = 1.949
RMSE = 2.972
Mean Bias Error = 0.151
Mean Absolute Percentage Error = 0.369
Error Standard Deviation = 2.968
---------------------------------------------------------
OUTLIERS (TEST SET)
01) 225    Error: 15.69 kJ/mol    (index=19)
