# Supplementary material for: Homogeneous catalyst graph neural network: A human-interpretable graph neural network tool for ligand optimization in asymmetric catalysis
Source: iScience. 2025 Jan 23;28(3):111881. doi: 10.1016/j.isci.2025.111881 (PMC11889620; doi:10.1016/j.isci.2025.111881)
Supplement: Data S1. Raw results of HCat-GNet performance against traditional machine learning approaches for all the reactions analyzed in this study. [file mmc2.zip › results/rhcaa_all/results_GNN/Fold_8_test_set/Fold_10_val_set/learning_process.csv]

Epoch	Train_RMSE_%	Val_RMSE_%	Test_RMSE_%
5	7.689253515667385	4.669090959760878	5.871243423885769
10	4.8817331261105	4.038239585028754	5.613041188981798
15	4.610163476732042	4.1566028065151635	5.497585985395643
20	4.251046001911163	3.900535398059421	4.931575563218859
25	4.081709699498282	3.6543769571516247	4.7982240253024635
30	3.6108936038282184	3.5908500883314343	4.463997417026096
35	3.6538490454355874	3.5806984901428223	4.399206797281901
40	3.3338444299168057	3.48160449663798	4.614834043714735
45	2.7872764931784735	3.04591170946757	3.523946205774943
50	3.180443306763967	2.8621311717563205	3.4925003051757812
55	2.613356519076559	2.7320427099863687	3.4533740679423013
60	3.1197596887747445	3.42979015244378	3.889475848939684
65	2.394273665216234	2.547196732627021	3.700149324205187
70	2.0541392697228327	2.603706439336141	3.209658066431681
75	2.153619666894277	2.524171829223633	3.3807517422570124
80	2.118036131064097	2.5545820130242243	3.3787773185306125
85	2.1345087769958706	2.2993640104929605	3.1940299140082464
90	1.9199245654874377	2.5765535036722818	3.3513119485643177
95	1.7358304510513942	2.218900892469618	3.3866175015767417
100	1.7506451855103176	2.2772227923075357	3.555653174718221
105	1.9431969341304567	2.228160752190484	3.530702379014757
110	1.6581865416632757	2.1938487688700357	3.7506509092119007
115	1.6386324614286423	1.9621527989705403	3.0433404445648193
120	1.612033440007104	1.984655088848538	3.1376845041910806
125	1.718901612692409	2.536862929662069	3.6368539333343506
130	1.5960784057776134	2.2588336732652454	3.4300110075208874
135	1.630705734093984	2.0889196395874023	3.172467761569553
140	1.7706146389245987	2.0996917618645563	2.9872492684258356
145	1.535000397099389	1.9855459796057806	2.9005853864881725
150	1.4913864764902327	1.9351964791615803	2.966354661517673
155	1.5810097008943558	2.0169464217291937	3.2004812823401556
160	1.4945937759346433	1.9739216698540583	3.1312111218770347
165	1.4887091037299898	2.4564295609792075	3.382989141676161
170	1.4265262443158362	1.9878024790022109	3.233975542916192
175	1.4410115480422974	1.964633650249905	3.0975127485063343
180	1.4311922639608383	1.9792864322662354	2.9494366380903454
185	1.3824015822675493	2.2074166668785944	3.1104682286580405
