# Supplementary material for: Homogeneous catalyst graph neural network: A human-interpretable graph neural network tool for ligand optimization in asymmetric catalysis
Source: iScience. 2025 Jan 23;28(3):111881. doi: 10.1016/j.isci.2025.111881 (PMC11889620; doi:10.1016/j.isci.2025.111881)
Supplement: Data S1. Raw results of HCat-GNet performance against traditional machine learning approaches for all the reactions analyzed in this study. [file mmc2.zip › results/rhcaa_all/results_GNN/Fold_8_test_set/Fold_9_val_set/predictions_test_set.csv]

	real_ddG	predicted_ddG	index
0	-11.157184	-11.192624	20
1	-5.182881	-6.290083	33
2	-8.621035	-9.049781	36
3	-9.234157	-10.997043	51
4	-8.131989	-8.033251	66
5	-7.2991705	-7.520412	72
6	-14.393232	-9.726871	75
7	-8.617138	-7.723467	77
8	-12.728371	-12.340491	78
9	-8.010414	-9.907889	85
10	7.573369	6.6145053	91
11	-6.9499965	-8.064522	103
12	6.7501397	6.6052814	111
13	-11.200126	-10.401218	119
14	-11.243289	-12.79132	174
15	-6.498485	-10.542416	178
16	-13.121934	-11.551198	200
17	-6.825751	-4.9861774	216
18	5.8907046	6.1423793	224
19	-5.0932493	8.864333	225
20	-8.575752	-7.9827995	233
21	7.2991705	7.9891467	237
22	7.049818	6.6443787	245
23	6.8209686	5.704254	246
24	7.049818	9.898129	256
25	8.208399	8.840986	265
26	7.911209	8.081471	269
27	8.911627	8.2400255	270
28	5.7354274	7.6482134	308
29	-8.645655	-10.871388	316
30	-12.287072	-15.432853	325
31	-14.634608	-12.60197	333
32	10.780248	11.827468	356
33	11.157184	10.724118	361
34	12.728371	10.299608	362
35	11.103833	8.456233	371
36	10.152485	9.8806	376
37	8.761648	11.568619	387
38	13.906964	12.93673	388
39	7.0493245	8.266902	396
40	8.839217	8.270469	408
41	-7.2991705	-8.110963	416
42	-9.185591	-7.0294766	423
43	3.514787	5.0359526	427
44	-6.227926	-6.0818563	428
45	6.7501397	7.875379	433
46	-8.538893	2.0520878	442
47	-6.2163453	-4.9023633	443
48	-6.7501397	-1.5695477	445
49	-7.2991705	-8.3569	450
50	-7.573369	-8.24503	451
51	-2.0416784	-7.5562196	452
52	12.901878	9.148174	476
53	-7.6409483	-7.800801	517
54	-7.6409483	-7.954602	520
55	11.582187	13.909678	530
56	4.8476205	5.174194	545
57	4.5000463	4.3508325	551
58	-8.208399	-6.765314	597
59	-8.911627	-6.9549265	598
60	-8.538893	-8.091615	606
61	-2.8103404	-6.828297	613
62	-1.0335548	-7.2350707	614
63	11.850297	13.31099	622
64	12.982928	12.138593	638
65	11.366404	11.797202	640
66	-5.7354274	-7.6781445	642
67	8.970435	4.906896	651
68	12.287072	14.5341215	659
69	13.34199	12.26454	683
70	12.982928	11.840877	691
71	-14.256616	-7.482721	692
