# Supplementary material for: Homogeneous catalyst graph neural network: A human-interpretable graph neural network tool for ligand optimization in asymmetric catalysis
Source: iScience. 2025 Jan 23;28(3):111881. doi: 10.1016/j.isci.2025.111881 (PMC11889620; doi:10.1016/j.isci.2025.111881)
Supplement: Data S1. Raw results of HCat-GNet performance against traditional machine learning approaches for all the reactions analyzed in this study. [file mmc2.zip › results/rhcaa_all/results_GNN/Fold_8_test_set/Fold_9_val_set/performance.txt]

14-Jun-2024, 17:08:53
---------------------------------------------------------
GNN TRAINING AND PERFORMANCE
Best epoch: 135
Dataset Size = 720
***************
Training set
Set size = 576
R2 = 0.978
MAE = 1.094
RMSE = 1.402
Mean Bias Error = -0.201
Mean Absolute Percentage Error = 0.156
Error Standard Deviation = 1.388
***************
Validation set
Set size = 72
R2 = 0.957
MAE = 1.501
RMSE = 1.960
Mean Bias Error = 0.076
Mean Absolute Percentage Error = 0.253
Error Standard Deviation = 1.959
***************
Test set
Set size = 72
Accuracy = 0.972
Precision = 0.943
Recall = 1.000
F1 = 0.971
Test Set Total Correct Face of Addition Predictions = 70
R2 = 0.893
MAE = 1.913
RMSE = 3.006
Mean Bias Error = 0.250
Mean Absolute Percentage Error = 0.350
Error Standard Deviation = 2.996
---------------------------------------------------------
OUTLIERS (TEST SET)
01) 225    Error: 13.96 kJ/mol    (index=19)
02) 442    Error: 10.59 kJ/mol    (index=46)
