# Supplementary material for: Homogeneous catalyst graph neural network: A human-interpretable graph neural network tool for ligand optimization in asymmetric catalysis
Source: iScience. 2025 Jan 23;28(3):111881. doi: 10.1016/j.isci.2025.111881 (PMC11889620; doi:10.1016/j.isci.2025.111881)
Supplement: Data S1. Raw results of HCat-GNet performance against traditional machine learning approaches for all the reactions analyzed in this study. [file mmc2.zip › results/rhcaa_all/results_GNN/Fold_8_test_set/Fold_9_val_set/learning_process.csv]

Epoch	Train_RMSE_%	Val_RMSE_%	Test_RMSE_%
5	7.576847937371996	4.614338239034017	5.7423631350199384
10	4.8172791633341046	4.007424619462755	5.488156689537896
15	4.569139464033975	4.026450157165527	5.491104655795628
20	4.273308085070716	3.836436642540826	4.9481413629319935
25	4.005183743105994	3.813693549897936	4.674822754330105
30	3.7340689400831857	3.2691019111209445	4.220023579067654
35	3.7909272379345365	3.522128290600247	4.135444402694702
40	3.4839789635605283	3.0019445419311523	4.094697793324788
45	2.8868436084853277	2.5500014623006186	3.569955507914225
50	2.6425689227051206	2.689977380964491	4.161298486921522
55	2.4572446760204105	2.736517402860853	3.375511964162191
60	2.6167913344171314	2.6370074484083386	3.7431498368581138
65	2.276395190093252	2.337097062004937	3.501030524571737
70	1.8982588946819305	2.445647954940796	3.4077652560340033
75	1.9784379750490189	2.2957596513960095	3.1647054884168835
80	1.9569680558310614	2.3381644090016684	3.275804122289022
85	1.975019011232588	2.318777985042996	3.449166033003065
90	1.998280010289616	2.32472915119595	3.361218293507894
95	1.8348376717832353	2.2591985861460366	3.3161847061581082
100	1.6189084748427074	2.1012514432271323	3.1849016878339977
105	1.5601326425870259	2.2099253866407604	3.4675485293070474
110	1.6140348431136873	2.118701352013482	3.253164423836602
115	1.6604132420486875	2.194657458199395	3.212763680352105
120	1.508042671614223	2.1241822375191584	2.880499627855089
125	1.5213164306349225	2.0338527229097156	3.1686444017622204
130	1.4905491785870657	2.146552006403605	3.0490311251746283
135	1.4391107807556789	1.997157507472568	2.8731242285834417
140	1.5738572544521756	1.948748681280348	2.9975728723737927
145	1.5579646014504962	2.0356845590803356	2.93227211634318
150	1.6384934584299724	2.004103355937534	2.8595367007785373
155	1.4641963988542557	2.219809956020779	3.1932895713382297
160	1.3606635613573923	2.0538338820139566	2.9252779483795166
165	1.2847936981254153	2.133507145775689	3.142751243379381
170	1.3265424701902602	2.0459030866622925	2.9413186179267035
175	1.299727500312858	1.9729753335316975	3.052142381668091
