# Supplementary material for: Homogeneous catalyst graph neural network: A human-interpretable graph neural network tool for ligand optimization in asymmetric catalysis
Source: iScience. 2025 Jan 23;28(3):111881. doi: 10.1016/j.isci.2025.111881 (PMC11889620; doi:10.1016/j.isci.2025.111881)
Supplement: Data S1. Raw results of HCat-GNet performance against traditional machine learning approaches for all the reactions analyzed in this study. [file mmc2.zip › results/rhcaa_all/results_GNN/Fold_8_test_set/Fold_2_val_set/predictions_test_set.csv]

	real_ddG	predicted_ddG	index
0	-11.157184	-10.4917755	20
1	-5.182881	-5.5906653	33
2	-8.621035	-10.437194	36
3	-9.234157	-12.767967	51
4	-8.131989	-7.3779874	66
5	-7.2991705	-7.0375547	72
6	-14.393232	-11.686046	75
7	-8.617138	-10.606639	77
8	-12.728371	-11.604993	78
9	-8.010414	-8.728429	85
10	7.573369	6.926174	91
11	-6.9499965	-8.71421	103
12	6.7501397	6.5986423	111
13	-11.200126	-10.452915	119
14	-11.243289	-13.829659	174
15	-6.498485	-11.646377	178
16	-13.121934	-12.090434	200
17	-6.825751	-7.627092	216
18	5.8907046	6.595251	224
19	-5.0932493	9.757136	225
20	-8.575752	-9.958556	233
21	7.2991705	9.832824	237
22	7.049818	5.294716	245
23	6.8209686	6.081088	246
24	7.049818	8.816532	256
25	8.208399	7.5841002	265
26	7.911209	8.971118	269
27	8.911627	8.641422	270
28	5.7354274	9.516803	308
29	-8.645655	-11.423188	316
30	-12.287072	-13.237098	325
31	-14.634608	-13.236276	333
32	10.780248	12.140563	356
33	11.157184	11.628648	361
34	12.728371	10.857777	362
35	11.103833	6.521309	371
36	10.152485	9.749108	376
37	8.761648	11.658657	387
38	13.906964	8.561806	388
39	7.0493245	8.063695	396
40	8.839217	8.788257	408
41	-7.2991705	-8.443753	416
42	-9.185591	-7.275119	423
43	3.514787	5.766014	427
44	-6.227926	-7.6531	428
45	6.7501397	9.939872	433
46	-8.538893	-3.9979029	442
47	-6.2163453	-7.35484	443
48	-6.7501397	-4.1810236	445
49	-7.2991705	-8.92111	450
50	-7.573369	-8.676704	451
51	-2.0416784	-7.496053	452
52	12.901878	11.011835	476
53	-7.6409483	-6.8368473	517
54	-7.6409483	-9.092445	520
55	11.582187	11.429083	530
56	4.8476205	5.569562	545
57	4.5000463	4.6088753	551
58	-8.208399	-8.252297	597
59	-8.911627	-6.543305	598
60	-8.538893	-8.694648	606
61	-2.8103404	-7.5207024	613
62	-1.0335548	-7.5073233	614
63	11.850297	12.227526	622
64	12.982928	12.896358	638
65	11.366404	12.497245	640
66	-5.7354274	-8.684397	642
67	8.970435	7.294685	651
68	12.287072	12.221121	659
69	13.34199	13.750572	683
70	12.982928	12.135411	691
71	-14.256616	-12.1962185	692
