# Supplementary material for: Homogeneous catalyst graph neural network: A human-interpretable graph neural network tool for ligand optimization in asymmetric catalysis
Source: iScience. 2025 Jan 23;28(3):111881. doi: 10.1016/j.isci.2025.111881 (PMC11889620; doi:10.1016/j.isci.2025.111881)
Supplement: Data S1. Raw results of HCat-GNet performance against traditional machine learning approaches for all the reactions analyzed in this study. [file mmc2.zip › results/rhcaa_all/results_GNN/Fold_8_test_set/Fold_2_val_set/performance.txt]

14-Jun-2024, 17:06:25
---------------------------------------------------------
GNN TRAINING AND PERFORMANCE
Best epoch: 65
Dataset Size = 720
***************
Training set
Set size = 576
R2 = 0.972
MAE = 1.225
RMSE = 1.602
Mean Bias Error = -0.253
Mean Absolute Percentage Error = 0.184
Error Standard Deviation = 1.582
***************
Validation set
Set size = 72
R2 = 0.924
MAE = 1.825
RMSE = 2.678
Mean Bias Error = 0.195
Mean Absolute Percentage Error = 0.244
Error Standard Deviation = 2.671
***************
Test set
Set size = 72
Accuracy = 0.986
Precision = 0.971
Recall = 1.000
F1 = 0.985
Test Set Total Correct Face of Addition Predictions = 71
R2 = 0.905
MAE = 1.865
RMSE = 2.827
Mean Bias Error = -0.155
Mean Absolute Percentage Error = 0.362
Error Standard Deviation = 2.823
---------------------------------------------------------
OUTLIERS (TEST SET)
01) 225    Error: 14.85 kJ/mol    (index=19)
