# Supplementary material for: Homogeneous catalyst graph neural network: A human-interpretable graph neural network tool for ligand optimization in asymmetric catalysis
Source: iScience. 2025 Jan 23;28(3):111881. doi: 10.1016/j.isci.2025.111881 (PMC11889620; doi:10.1016/j.isci.2025.111881)
Supplement: Data S1. Raw results of HCat-GNet performance against traditional machine learning approaches for all the reactions analyzed in this study. [file mmc2.zip › results/rhcaa_all/results_GNN/Fold_8_test_set/Fold_2_val_set/learning_process.csv]

Epoch	Train_RMSE_%	Val_RMSE_%	Test_RMSE_%
5	8.049915386570824	5.108810848659939	6.429376390245226
10	4.790011273490058	5.2479316393534345	5.594478236304389
15	4.442860047022502	4.597477091683282	5.287114567226833
20	3.988130569458008	4.477954970465766	5.044435448116726
25	3.4792952405081854	3.9493118392096624	4.21841107474433
30	3.2997317016124725	4.0069998900095625	4.2469063070085316
35	3.038667665587531	3.5055981742011175	4.129700819651286
40	2.5753271314832897	3.519930362701416	3.9118256303999157
45	2.476182825035519	3.711205588446723	3.042214102215237
50	2.2237435297833548	3.0154463979932995	3.6116621494293213
55	2.0586068348752127	2.830977784262763	2.8309065765804715
60	1.9909294446309407	2.895619683795505	2.9978484047783747
65	1.8309897532065709	2.797064118915134	2.9084515306684704
70	1.773484586013688	2.5675080484814115	2.800158659617106
75	1.684652778837416	2.7450761795043945	2.9142151143815784
80	1.6589040276077058	2.6849644978841147	2.825215366151598
85	1.8061401347319286	2.6977074411180286	2.8909100691477456
90	1.6169632226228714	2.8552809291415744	2.9192678928375244
95	1.5375696039862103	2.855245590209961	3.096908066007826
100	1.7524343878030777	2.7023913860321045	2.641140831841363
105	1.506102083457841	2.9117808871799045	2.872186289893256
