# Supplementary material for: Homogeneous catalyst graph neural network: A human-interpretable graph neural network tool for ligand optimization in asymmetric catalysis
Source: iScience. 2025 Jan 23;28(3):111881. doi: 10.1016/j.isci.2025.111881 (PMC11889620; doi:10.1016/j.isci.2025.111881)
Supplement: Data S1. Raw results of HCat-GNet performance against traditional machine learning approaches for all the reactions analyzed in this study. [file mmc2.zip › results/rhcaa_all/results_GNN/Fold_8_test_set/Fold_3_val_set/predictions_test_set.csv]

	real_ddG	predicted_ddG	index
0	-11.157184	-8.495005	20
1	-5.182881	-5.1258245	33
2	-8.621035	-8.489502	36
3	-9.234157	-9.414	51
4	-8.131989	-7.7695813	66
5	-7.2991705	-7.018507	72
6	-14.393232	-10.143587	75
7	-8.617138	-8.2469635	77
8	-12.728371	-10.642294	78
9	-8.010414	-6.346143	85
10	7.573369	6.678527	91
11	-6.9499965	-5.795768	103
12	6.7501397	8.934703	111
13	-11.200126	-7.670804	119
14	-11.243289	-11.407884	174
15	-6.498485	-9.043984	178
16	-13.121934	-10.467454	200
17	-6.825751	-3.9502516	216
18	5.8907046	5.6290846	224
19	-5.0932493	7.5140133	225
20	-8.575752	-7.9645343	233
21	7.2991705	6.3358474	237
22	7.049818	8.069553	245
23	6.8209686	9.105478	246
24	7.049818	6.7760067	256
25	8.208399	6.860101	265
26	7.911209	8.515581	269
27	8.911627	8.532659	270
28	5.7354274	5.7834086	308
29	-8.645655	-11.076553	316
30	-12.287072	-10.515008	325
31	-14.634608	-10.576022	333
32	10.780248	11.058634	356
33	11.157184	10.455755	361
34	12.728371	10.864233	362
35	11.103833	8.618022	371
36	10.152485	8.764647	376
37	8.761648	10.303862	387
38	13.906964	9.792912	388
39	7.0493245	7.240581	396
40	8.839217	6.902667	408
41	-7.2991705	-7.2534246	416
42	-9.185591	-6.4952326	423
43	3.514787	5.1323953	427
44	-6.227926	-6.647366	428
45	6.7501397	9.137138	433
46	-8.538893	-8.312622	442
47	-6.2163453	-6.716423	443
48	-6.7501397	-8.530596	445
49	-7.2991705	-8.795812	450
50	-7.573369	-7.7517385	451
51	-2.0416784	-5.4130335	452
52	12.901878	8.614124	476
53	-7.6409483	-5.609551	517
54	-7.6409483	-6.432568	520
55	11.582187	12.5356865	530
56	4.8476205	3.726111	545
57	4.5000463	4.934711	551
58	-8.208399	-6.96778	597
59	-8.911627	-5.66436	598
60	-8.538893	-7.584452	606
61	-2.8103404	-6.564756	613
62	-1.0335548	-5.564977	614
63	11.850297	10.589074	622
64	12.982928	13.208189	638
65	11.366404	12.364716	640
66	-5.7354274	-7.419008	642
67	8.970435	6.5198984	651
68	12.287072	13.433916	659
69	13.34199	11.086299	683
70	12.982928	9.279398	691
71	-14.256616	-9.736551	692
