# Supplementary material for: Homogeneous catalyst graph neural network: A human-interpretable graph neural network tool for ligand optimization in asymmetric catalysis
Source: iScience. 2025 Jan 23;28(3):111881. doi: 10.1016/j.isci.2025.111881 (PMC11889620; doi:10.1016/j.isci.2025.111881)
Supplement: Data S1. Raw results of HCat-GNet performance against traditional machine learning approaches for all the reactions analyzed in this study. [file mmc2.zip › results/rhcaa_all/results_GNN/Fold_8_test_set/Fold_3_val_set/performance.txt]

14-Jun-2024, 17:06:44
---------------------------------------------------------
GNN TRAINING AND PERFORMANCE
Best epoch: 80
Dataset Size = 720
***************
Training set
Set size = 576
R2 = 0.958
MAE = 1.610
RMSE = 1.958
Mean Bias Error = 0.111
Mean Absolute Percentage Error = 0.195
Error Standard Deviation = 1.955
***************
Validation set
Set size = 72
R2 = 0.872
MAE = 2.595
RMSE = 3.331
Mean Bias Error = -0.503
Mean Absolute Percentage Error = 0.405
Error Standard Deviation = 3.293
***************
Test set
Set size = 72
Accuracy = 0.986
Precision = 0.971
Recall = 1.000
F1 = 0.985
Test Set Total Correct Face of Addition Predictions = 71
R2 = 0.924
MAE = 1.777
RMSE = 2.534
Mean Bias Error = 0.257
Mean Absolute Percentage Error = 0.294
Error Standard Deviation = 2.521
---------------------------------------------------------
OUTLIERS (TEST SET)
01) 225    Error: 12.61 kJ/mol    (index=19)
