# Supplementary material for: Homogeneous catalyst graph neural network: A human-interpretable graph neural network tool for ligand optimization in asymmetric catalysis
Source: iScience. 2025 Jan 23;28(3):111881. doi: 10.1016/j.isci.2025.111881 (PMC11889620; doi:10.1016/j.isci.2025.111881)
Supplement: Data S1. Raw results of HCat-GNet performance against traditional machine learning approaches for all the reactions analyzed in this study. [file mmc2.zip › results/rhcaa_all/results_GNN/Fold_8_test_set/Fold_3_val_set/learning_process.csv]

Epoch	Train_RMSE_%	Val_RMSE_%	Test_RMSE_%
5	7.853449430730608	5.718581994374593	6.268272240956624
10	4.687639613946279	4.977995236714681	5.537489838070339
15	4.295185645421346	4.664206133948432	5.344451745351155
20	4.036564386553234	4.695618894365099	4.975630601247151
25	3.6966234280003443	4.238762749565972	4.480235046810574
30	3.195358133978314	4.242809613545735	3.870656066470676
35	2.9080212977197437	3.8755886289808483	3.5421637694040933
40	2.558523850308524	4.3339601092868385	3.961555586920844
45	2.2223446286386914	3.6366162829928927	3.0094186200035944
50	2.2676096773809857	3.9718124071756997	3.1321909692552357
55	2.0474013537168503	3.927594290839301	3.3252558973100452
60	1.9108384980095758	3.785362031724718	2.816288948059082
65	1.864986679620213	3.7654990090264215	2.793522940741645
70	1.93140143652757	3.6247864299350314	2.740662548277113
75	1.8137292547358408	3.970331350962321	2.8028071191575794
80	2.015372786257002	3.5879484017690024	2.7424981858995228
85	1.762405287888315	3.3261101245880127	2.522799677318997
90	1.5283103899823294	3.5259368419647217	2.753028286827935
95	1.5383426679505243	3.5895903375413685	2.6202212969462075
100	1.5201363878117666	3.7261817190382214	2.7088609801398382
105	1.481660904155837	3.6244657039642334	2.724329286151462
110	1.6876334167189069	3.5838504632314048	3.025340053770277
115	1.4702156566911273	3.604624377356635	2.7045196692148843
120	1.6324936267402437	3.3337304857042103	2.554048326280382
