# Supplementary material for: Homogeneous catalyst graph neural network: A human-interpretable graph neural network tool for ligand optimization in asymmetric catalysis
Source: iScience. 2025 Jan 23;28(3):111881. doi: 10.1016/j.isci.2025.111881 (PMC11889620; doi:10.1016/j.isci.2025.111881)
Supplement: Data S1. Raw results of HCat-GNet performance against traditional machine learning approaches for all the reactions analyzed in this study. [file mmc2.zip › results/rhcaa_all/results_GNN/Fold_8_test_set/Fold_6_val_set/predictions_test_set.csv]

	real_ddG	predicted_ddG	index
0	-11.157184	-9.930023	20
1	-5.182881	-4.8344426	33
2	-8.621035	-8.894922	36
3	-9.234157	-10.6089115	51
4	-8.131989	-7.533217	66
5	-7.2991705	-6.3704624	72
6	-14.393232	-9.639523	75
7	-8.617138	-10.380142	77
8	-12.728371	-11.523981	78
9	-8.010414	-8.137228	85
10	7.573369	6.897505	91
11	-6.9499965	-7.4696918	103
12	6.7501397	2.19384	111
13	-11.200126	-8.585886	119
14	-11.243289	-15.434163	174
15	-6.498485	-10.086952	178
16	-13.121934	-13.563004	200
17	-6.825751	-5.5314345	216
18	5.8907046	6.2160306	224
19	-5.0932493	4.7027755	225
20	-8.575752	-8.146695	233
21	7.2991705	7.701277	237
22	7.049818	7.605113	245
23	6.8209686	8.503922	246
24	7.049818	9.362964	256
25	8.208399	10.06511	265
26	7.911209	8.486317	269
27	8.911627	8.636892	270
28	5.7354274	9.678729	308
29	-8.645655	-10.722116	316
30	-12.287072	-13.499878	325
31	-14.634608	-12.630721	333
32	10.780248	12.015741	356
33	11.157184	11.75665	361
34	12.728371	11.521019	362
35	11.103833	8.002979	371
36	10.152485	10.637523	376
37	8.761648	10.585602	387
38	13.906964	11.588722	388
39	7.0493245	7.880132	396
40	8.839217	8.135905	408
41	-7.2991705	-8.45062	416
42	-9.185591	-7.3891997	423
43	3.514787	5.5283494	427
44	-6.227926	-7.4854026	428
45	6.7501397	7.7160068	433
46	-8.538893	1.4021934	442
47	-6.2163453	-6.1224885	443
48	-6.7501397	2.0074735	445
49	-7.2991705	-9.470011	450
50	-7.573369	-9.255386	451
51	-2.0416784	-8.119032	452
52	12.901878	10.660814	476
53	-7.6409483	-5.7257285	517
54	-7.6409483	-5.8095174	520
55	11.582187	14.628995	530
56	4.8476205	5.5781937	545
57	4.5000463	3.160302	551
58	-8.208399	-6.9624844	597
59	-8.911627	-7.612756	598
60	-8.538893	-8.281562	606
61	-2.8103404	-7.1360354	613
62	-1.0335548	-6.2840466	614
63	11.850297	12.27557	622
64	12.982928	13.903156	638
65	11.366404	13.547491	640
66	-5.7354274	-8.126823	642
67	8.970435	7.07729	651
68	12.287072	14.443195	659
69	13.34199	13.211223	683
70	12.982928	13.536982	691
71	-14.256616	-8.246593	692
