# Supplementary material for: Homogeneous catalyst graph neural network: A human-interpretable graph neural network tool for ligand optimization in asymmetric catalysis
Source: iScience. 2025 Jan 23;28(3):111881. doi: 10.1016/j.isci.2025.111881 (PMC11889620; doi:10.1016/j.isci.2025.111881)
Supplement: Data S1. Raw results of HCat-GNet performance against traditional machine learning approaches for all the reactions analyzed in this study. [file mmc2.zip › results/rhcaa_all/results_GNN/Fold_8_test_set/Fold_6_val_set/performance.txt]

14-Jun-2024, 17:08:12
---------------------------------------------------------
GNN TRAINING AND PERFORMANCE
Best epoch: 175
Dataset Size = 720
***************
Training set
Set size = 576
R2 = 0.986
MAE = 0.859
RMSE = 1.143
Mean Bias Error = 0.266
Mean Absolute Percentage Error = 0.118
Error Standard Deviation = 1.112
***************
Validation set
Set size = 72
R2 = 0.955
MAE = 1.620
RMSE = 2.083
Mean Bias Error = 0.232
Mean Absolute Percentage Error = 0.191
Error Standard Deviation = 2.070
***************
Test set
Set size = 72
Accuracy = 0.958
Precision = 0.917
Recall = 1.000
F1 = 0.957
Test Set Total Correct Face of Addition Predictions = 69
R2 = 0.900
MAE = 2.032
RMSE = 2.912
Mean Bias Error = 0.412
Mean Absolute Percentage Error = 0.361
Error Standard Deviation = 2.882
---------------------------------------------------------
OUTLIERS (TEST SET)
01) 225    Error: 9.80 kJ/mol    (index=19)
02) 442    Error: 9.94 kJ/mol    (index=46)
03) 445    Error: 8.76 kJ/mol    (index=48)
