# Supplementary material for: Homogeneous catalyst graph neural network: A human-interpretable graph neural network tool for ligand optimization in asymmetric catalysis
Source: iScience. 2025 Jan 23;28(3):111881. doi: 10.1016/j.isci.2025.111881 (PMC11889620; doi:10.1016/j.isci.2025.111881)
Supplement: Data S1. Raw results of HCat-GNet performance against traditional machine learning approaches for all the reactions analyzed in this study. [file mmc2.zip › results/rhcaa_all/results_GNN/Fold_8_test_set/Fold_6_val_set/learning_process.csv]

Epoch	Train_RMSE_%	Val_RMSE_%	Test_RMSE_%
5	7.423926115036011	4.533715513017443	5.626581774817573
10	4.896066705385844	4.345948272281223	5.592711660597059
15	4.508173538578881	3.8761914571126304	5.48937792248196
20	4.074491818745931	3.883229043748644	4.947275903489855
25	4.1999473041958275	4.403091112772624	4.98706849416097
30	3.519742442501916	3.853581269582113	4.516374164157444
35	3.411016364892324	4.156331751081678	4.340243816375732
40	2.7281853755315146	3.86133517159356	3.906608396106296
45	2.427034686009089	3.5231186548868814	3.7311827606625028
50	2.418661814596918	3.4354949527316623	3.221567842695448
55	2.189817731579145	2.6045648521847196	3.545746538374159
60	2.0388528688086405	3.1264829370710583	3.3217502699957953
65	2.1128609246677823	3.0754288832346597	2.9837986098395453
70	1.8253564867708418	2.649143510394626	3.169258621003893
75	1.8526993592580159	2.679580900404188	3.34281423356798
80	1.9654342664612665	3.017249451743232	3.5951762199401855
85	1.7693420814143286	3.3794808387756348	3.012513690524631
90	1.6735884729358885	2.390745666291979	3.535669724146525
95	1.6668337600098715	2.239577717251248	3.167739020453559
100	1.5858868857224782	2.6142630841996937	2.884060780207316
105	1.6363883631096945	2.332137690650092	3.0355934037102594
110	1.7391718178987503	2.403576453526815	3.1225967407226562
115	1.5809116661548615	2.4582280847761364	2.8008555041419134
120	1.5772814667887158	2.3397634824117026	3.0628643300798206
125	1.58336860107051	2.453842666414049	3.2698292202419705
130	1.4971904986434512	2.147749556435479	3.2016650570763483
135	1.4068968180153105	2.201169596778022	2.841038121117486
140	1.5453577091296513	2.403265211317274	2.722641944885254
145	1.407703811923663	2.300832748413086	2.8770702150132923
150	1.5023512989282608	2.2728541692097983	2.74450601471795
155	1.4011700865295198	2.190404322412279	2.8641193442874484
160	1.3591915965080261	2.1411924362182617	2.9558392100863986
165	1.3671003364854388	2.3268637392255993	2.7842555310991077
170	1.2882426513565912	2.2822181118859186	3.2091495196024575
175	1.3656773798995547	2.1909337043762207	2.8198673725128174
180	1.1994833681318495	2.082066535949707	2.8798397382100425
185	1.357128918170929	2.1373891035715737	3.271283017264472
190	1.2779100686311722	2.27902528974745	2.769375271267361
195	1.3337546462814014	2.427440325419108	2.8778497907850475
200	1.2909531609879599	2.3274757862091064	2.6524303224351673
205	1.4134674386845694	2.149139642715454	2.8146179252200656
210	1.2357663065195084	2.415719085269504	2.7134483920203314
215	1.2990163250101938	2.293580240673489	2.8283154434627957
