# Supplementary material for: Homogeneous catalyst graph neural network: A human-interpretable graph neural network tool for ligand optimization in asymmetric catalysis
Source: iScience. 2025 Jan 23;28(3):111881. doi: 10.1016/j.isci.2025.111881 (PMC11889620; doi:10.1016/j.isci.2025.111881)
Supplement: Data S1. Raw results of HCat-GNet performance against traditional machine learning approaches for all the reactions analyzed in this study. [file mmc2.zip › results/rhcaa_all/results_GNN/Fold_8_test_set/Fold_7_val_set/predictions_test_set.csv]

	real_ddG	predicted_ddG	index
0	-11.157184	-11.5152645	20
1	-5.182881	-7.0793056	33
2	-8.621035	-10.0720215	36
3	-9.234157	-12.827597	51
4	-8.131989	-8.461661	66
5	-7.2991705	-7.681493	72
6	-14.393232	-11.759053	75
7	-8.617138	-10.494307	77
8	-12.728371	-12.459292	78
9	-8.010414	-7.4779406	85
10	7.573369	7.631707	91
11	-6.9499965	-8.77438	103
12	6.7501397	0.7187511	111
13	-11.200126	-9.543274	119
14	-11.243289	-13.979159	174
15	-6.498485	-11.098685	178
16	-13.121934	-10.370457	200
17	-6.825751	-6.0168676	216
18	5.8907046	6.786145	224
19	-5.0932493	12.022006	225
20	-8.575752	-9.40834	233
21	7.2991705	9.210599	237
22	7.049818	5.5161963	245
23	6.8209686	6.313244	246
24	7.049818	6.392702	256
25	8.208399	11.023971	265
26	7.911209	10.693643	269
27	8.911627	11.01714	270
28	5.7354274	5.55651	308
29	-8.645655	-11.223252	316
30	-12.287072	-15.695793	325
31	-14.634608	-12.355538	333
32	10.780248	11.985904	356
33	11.157184	11.898095	361
34	12.728371	11.454974	362
35	11.103833	10.688978	371
36	10.152485	9.990571	376
37	8.761648	9.966749	387
38	13.906964	9.9900465	388
39	7.0493245	8.799787	396
40	8.839217	8.020085	408
41	-7.2991705	-9.541814	416
42	-9.185591	-8.6564	423
43	3.514787	6.387472	427
44	-6.227926	-9.091289	428
45	6.7501397	9.66778	433
46	-8.538893	2.3534553	442
47	-6.2163453	0.36534572	443
48	-6.7501397	6.513315	445
49	-7.2991705	-9.982228	450
50	-7.573369	-9.671959	451
51	-2.0416784	-9.110929	452
52	12.901878	10.81165	476
53	-7.6409483	-7.646888	517
54	-7.6409483	-7.3752184	520
55	11.582187	12.528509	530
56	4.8476205	6.168065	545
57	4.5000463	5.340308	551
58	-8.208399	-7.7233763	597
59	-8.911627	-8.621835	598
60	-8.538893	-10.886294	606
61	-2.8103404	-8.144509	613
62	-1.0335548	-8.506169	614
63	11.850297	10.718633	622
64	12.982928	11.355397	638
65	11.366404	10.802413	640
66	-5.7354274	-7.6825304	642
67	8.970435	9.246579	651
68	12.287072	16.143417	659
69	13.34199	12.369471	683
70	12.982928	11.751806	691
71	-14.256616	-13.601733	692
