# Supplementary material for: Homogeneous catalyst graph neural network: A human-interpretable graph neural network tool for ligand optimization in asymmetric catalysis
Source: iScience. 2025 Jan 23;28(3):111881. doi: 10.1016/j.isci.2025.111881 (PMC11889620; doi:10.1016/j.isci.2025.111881)
Supplement: Data S1. Raw results of HCat-GNet performance against traditional machine learning approaches for all the reactions analyzed in this study. [file mmc2.zip › results/rhcaa_all/results_GNN/Fold_8_test_set/Fold_7_val_set/performance.txt]

14-Jun-2024, 17:08:27
---------------------------------------------------------
GNN TRAINING AND PERFORMANCE
Best epoch: 60
Dataset Size = 720
***************
Training set
Set size = 576
R2 = 0.959
MAE = 1.556
RMSE = 1.957
Mean Bias Error = -0.096
Mean Absolute Percentage Error = 0.231
Error Standard Deviation = 1.954
***************
Validation set
Set size = 72
R2 = 0.952
MAE = 1.521
RMSE = 1.958
Mean Bias Error = 0.114
Mean Absolute Percentage Error = 0.219
Error Standard Deviation = 1.955
***************
Test set
Set size = 72
Accuracy = 0.944
Precision = 0.892
Recall = 1.000
F1 = 0.943
Test Set Total Correct Face of Addition Predictions = 68
R2 = 0.830
MAE = 2.397
RMSE = 3.785
Mean Bias Error = 0.090
Mean Absolute Percentage Error = 0.459
Error Standard Deviation = 3.784
---------------------------------------------------------
OUTLIERS (TEST SET)
01) 225    Error: 17.12 kJ/mol    (index=19)
02) 445    Error: 13.26 kJ/mol    (index=48)
