# Supplementary material for: Homogeneous catalyst graph neural network: A human-interpretable graph neural network tool for ligand optimization in asymmetric catalysis
Source: iScience. 2025 Jan 23;28(3):111881. doi: 10.1016/j.isci.2025.111881 (PMC11889620; doi:10.1016/j.isci.2025.111881)
Supplement: Data S1. Raw results of HCat-GNet performance against traditional machine learning approaches for all the reactions analyzed in this study. [file mmc2.zip › results/rhcaa_all/results_GNN/Fold_8_test_set/Fold_7_val_set/learning_process.csv]

Epoch	Train_RMSE_%	Val_RMSE_%	Test_RMSE_%
5	7.340139481756422	5.660750918918186	6.187740855746799
10	4.752713567680782	4.45278607474433	5.490609116024441
15	4.499953769975239	4.2797423468695746	5.516397317250569
20	4.341368003023995	4.129102071126302	5.232835875617133
25	4.208258367247051	3.7692517704433866	4.952141973707411
30	3.721380045016607	3.547770447201199	4.656918790605333
35	3.257747812403573	3.8867826726701526	4.239767683876885
40	3.062309662501017	2.8379410637749567	4.285943057801989
45	2.6447937041521072	2.766642173131307	3.459389739566379
50	2.360723841521475	2.4096538755628796	3.6158803039126926
55	2.4201136744684644	2.7609034644232855	3.5630708270602756
60	2.3831400904390545	2.2923109266493054	3.601062536239624
65	2.151223343279627	1.957742002275255	3.7691283755832248
70	1.9353502144416173	2.0242668522728815	3.5406023131476507
75	1.8467731889751222	2.1661949952443442	3.16967953575982
80	1.8725093338224623	2.0989971425798206	3.3302591376834445
85	1.836526991592513	2.6751632690429688	2.967857254876031
90	1.6898430983225505	2.3297804991404214	3.1857407887776694
95	1.6608118282424078	2.392233371734619	2.9393005636003284
100	1.6326759573486116	2.1334058708614774	3.0159955554538302
