# Supplementary material for: Homogeneous catalyst graph neural network: A human-interpretable graph neural network tool for ligand optimization in asymmetric catalysis
Source: iScience. 2025 Jan 23;28(3):111881. doi: 10.1016/j.isci.2025.111881 (PMC11889620; doi:10.1016/j.isci.2025.111881)
Supplement: Data S1. Raw results of HCat-GNet performance against traditional machine learning approaches for all the reactions analyzed in this study. [file mmc2.zip › results/rhcaa_all/results_GNN/Fold_8_test_set/Fold_5_val_set/predictions_test_set.csv]

	real_ddG	predicted_ddG	index
0	-11.157184	-10.670069	20
1	-5.182881	-5.5865355	33
2	-8.621035	-8.20232	36
3	-9.234157	-12.702312	51
4	-8.131989	-6.826155	66
5	-7.2991705	-6.6792912	72
6	-14.393232	-11.929957	75
7	-8.617138	-11.747847	77
8	-12.728371	-12.502523	78
9	-8.010414	-9.003474	85
10	7.573369	7.3281317	91
11	-6.9499965	-8.530139	103
12	6.7501397	2.900511	111
13	-11.200126	-10.565488	119
14	-11.243289	-15.269705	174
15	-6.498485	-11.2485285	178
16	-13.121934	-14.881535	200
17	-6.825751	-7.6077666	216
18	5.8907046	5.9111547	224
19	-5.0932493	12.03236	225
20	-8.575752	-7.9147	233
21	7.2991705	10.514951	237
22	7.049818	2.9630742	245
23	6.8209686	2.8357086	246
24	7.049818	9.357081	256
25	8.208399	10.202641	265
26	7.911209	10.4912195	269
27	8.911627	10.457572	270
28	5.7354274	5.163345	308
29	-8.645655	-12.188143	316
30	-12.287072	-15.603573	325
31	-14.634608	-13.219203	333
32	10.780248	13.28767	356
33	11.157184	12.503555	361
34	12.728371	12.370067	362
35	11.103833	7.0047317	371
36	10.152485	11.384022	376
37	8.761648	9.983006	387
38	13.906964	11.0221195	388
39	7.0493245	9.70561	396
40	8.839217	10.819524	408
41	-7.2991705	-9.427918	416
42	-9.185591	-8.5251	423
43	3.514787	7.149862	427
44	-6.227926	-9.376639	428
45	6.7501397	8.1739235	433
46	-8.538893	-0.3620097	442
47	-6.2163453	-2.8179789	443
48	-6.7501397	0.2897101	445
49	-7.2991705	-9.689196	450
50	-7.573369	-9.631701	451
51	-2.0416784	-9.036762	452
52	12.901878	11.983493	476
53	-7.6409483	-6.211715	517
54	-7.6409483	-7.1439266	520
55	11.582187	14.491665	530
56	4.8476205	7.290691	545
57	4.5000463	5.479461	551
58	-8.208399	-8.151822	597
59	-8.911627	-7.792703	598
60	-8.538893	-10.023263	606
61	-2.8103404	-7.0007186	613
62	-1.0335548	-7.1533904	614
63	11.850297	12.724614	622
64	12.982928	12.02779	638
65	11.366404	10.863693	640
66	-5.7354274	-8.45947	642
67	8.970435	8.135835	651
68	12.287072	14.692434	659
69	13.34199	14.057673	683
70	12.982928	9.337239	691
71	-14.256616	-7.9784775	692
