# Supplementary material for: Homogeneous catalyst graph neural network: A human-interpretable graph neural network tool for ligand optimization in asymmetric catalysis
Source: iScience. 2025 Jan 23;28(3):111881. doi: 10.1016/j.isci.2025.111881 (PMC11889620; doi:10.1016/j.isci.2025.111881)
Supplement: Data S1. Raw results of HCat-GNet performance against traditional machine learning approaches for all the reactions analyzed in this study. [file mmc2.zip › results/rhcaa_all/results_GNN/Fold_8_test_set/Fold_5_val_set/performance.txt]

14-Jun-2024, 17:07:41
---------------------------------------------------------
GNN TRAINING AND PERFORMANCE
Best epoch: 120
Dataset Size = 720
***************
Training set
Set size = 576
R2 = 0.957
MAE = 1.540
RMSE = 1.962
Mean Bias Error = 0.166
Mean Absolute Percentage Error = 0.247
Error Standard Deviation = 1.955
***************
Validation set
Set size = 72
R2 = 0.945
MAE = 1.839
RMSE = 2.311
Mean Bias Error = 0.472
Mean Absolute Percentage Error = 0.299
Error Standard Deviation = 2.262
***************
Test set
Set size = 72
Accuracy = 0.972
Precision = 0.943
Recall = 1.000
F1 = 0.971
Test Set Total Correct Face of Addition Predictions = 70
R2 = 0.855
MAE = 2.471
RMSE = 3.502
Mean Bias Error = 0.084
Mean Absolute Percentage Error = 0.444
Error Standard Deviation = 3.501
---------------------------------------------------------
OUTLIERS (TEST SET)
01) 225    Error: 17.13 kJ/mol    (index=19)
