# Supplementary material for: Homogeneous catalyst graph neural network: A human-interpretable graph neural network tool for ligand optimization in asymmetric catalysis
Source: iScience. 2025 Jan 23;28(3):111881. doi: 10.1016/j.isci.2025.111881 (PMC11889620; doi:10.1016/j.isci.2025.111881)
Supplement: Data S1. Raw results of HCat-GNet performance against traditional machine learning approaches for all the reactions analyzed in this study. [file mmc2.zip › results/rhcaa_all/results_GNN/Fold_8_test_set/Fold_5_val_set/learning_process.csv]

Epoch	Train_RMSE_%	Val_RMSE_%	Test_RMSE_%
5	7.520898865328895	4.859482606252034	5.7909919420878095
10	4.889224704768923	4.941917684343126	5.3977729479471845
15	4.47567379143503	4.56542706489563	5.668664031558567
20	4.175762239429686	4.212919473648071	4.998493724399143
25	3.9649788008795843	4.155664417478773	4.830938816070557
30	3.7790236506197186	4.16395918528239	4.445495817396376
35	3.475187894370821	3.872389475504557	4.39432512389289
40	3.2606910202238293	3.793770180808173	4.273858706156413
45	3.091123617357678	3.5777391857571073	3.8412785794999866
50	2.9460199309719934	3.2070568137698703	3.919517305162218
55	2.408129432135158	3.329454925325182	3.708953751458062
60	2.4798288411564298	2.8421908484564886	4.0580276383294
65	2.4010779096020594	3.119169076283773	3.694078312979804
70	2.080296137266689	2.6987158987257214	3.5582004653082953
75	2.28389349910948	2.8601666026645236	3.421235349443224
80	1.92398787703779	2.691146797604031	3.3609408272637262
85	1.9354783048232396	2.83974379963345	3.4566548665364585
90	1.8208267705308065	2.7147714032067194	3.959004190233019
95	1.9327003757158916	2.9168222745259604	3.768607219060262
100	1.780762544936604	2.461163812213474	3.2480022377438016
105	1.8284970886177487	2.546961201561822	3.6491993268330893
110	1.7110180639558368	2.589621252483792	3.4706715212927923
115	1.7320201214816835	2.4659472041659884	3.3875024848514133
120	1.5871065457661946	2.479176547792223	3.3490681648254395
125	1.7465269400013819	2.306716892454359	3.500677479637994
130	1.6675965521070693	2.5313261349995932	3.4925513532426624
135	1.4963680340184107	2.4224905172983804	3.325991259680854
140	1.6959195915195677	2.5342784192827015	3.287617471483019
145	1.5390068756209478	2.654761208428277	3.456148518456353
150	1.5649568918678496	2.615167246924506	3.3064783149295383
155	1.5196172528796725	2.392001814312405	3.403957419925266
160	1.6155004766252306	2.522684097290039	3.2449245187971325
