# Supplementary material for: Homogeneous catalyst graph neural network: A human-interpretable graph neural network tool for ligand optimization in asymmetric catalysis
Source: iScience. 2025 Jan 23;28(3):111881. doi: 10.1016/j.isci.2025.111881 (PMC11889620; doi:10.1016/j.isci.2025.111881)
Supplement: Data S1. Raw results of HCat-GNet performance against traditional machine learning approaches for all the reactions analyzed in this study. [file mmc2.zip › results/rhcaa_all/results_GNN/Fold_8_test_set/Fold_4_val_set/predictions_test_set.csv]

	real_ddG	predicted_ddG	index
0	-11.157184	-9.378476	20
1	-5.182881	-3.885793	33
2	-8.621035	-8.690753	36
3	-9.234157	-10.905462	51
4	-8.131989	-5.76807	66
5	-7.2991705	-6.2915454	72
6	-14.393232	-10.002218	75
7	-8.617138	-10.667288	77
8	-12.728371	-11.989662	78
9	-8.010414	-9.6159725	85
10	7.573369	6.148153	91
11	-6.9499965	-7.934832	103
12	6.7501397	2.1363409	111
13	-11.200126	-9.198085	119
14	-11.243289	-14.673581	174
15	-6.498485	-10.803935	178
16	-13.121934	-12.4100895	200
17	-6.825751	-5.2089562	216
18	5.8907046	5.908566	224
19	-5.0932493	4.726216	225
20	-8.575752	-8.757591	233
21	7.2991705	5.99725	237
22	7.049818	2.5282516	245
23	6.8209686	7.4050546	246
24	7.049818	7.808782	256
25	8.208399	7.9210267	265
26	7.911209	8.341818	269
27	8.911627	7.80438	270
28	5.7354274	7.750468	308
29	-8.645655	-9.541121	316
30	-12.287072	-13.616888	325
31	-14.634608	-13.557337	333
32	10.780248	11.737441	356
33	11.157184	10.844821	361
34	12.728371	11.13769	362
35	11.103833	3.989308	371
36	10.152485	9.830079	376
37	8.761648	9.7973385	387
38	13.906964	10.518768	388
39	7.0493245	7.421611	396
40	8.839217	6.05408	408
41	-7.2991705	-9.188384	416
42	-9.185591	-8.331604	423
43	3.514787	1.6956089	427
44	-6.227926	-9.929758	428
45	6.7501397	7.3278494	433
46	-8.538893	-5.421888	442
47	-6.2163453	-7.491813	443
48	-6.7501397	-1.8698015	445
49	-7.2991705	-9.302834	450
50	-7.573369	-9.544285	451
51	-2.0416784	-8.397348	452
52	12.901878	9.140762	476
53	-7.6409483	-7.226961	517
54	-7.6409483	-6.9778385	520
55	11.582187	12.383245	530
56	4.8476205	4.218032	545
57	4.5000463	3.6722238	551
58	-8.208399	-7.7588525	597
59	-8.911627	-7.455567	598
60	-8.538893	-8.620083	606
61	-2.8103404	-5.6828814	613
62	-1.0335548	-5.542934	614
63	11.850297	10.08121	622
64	12.982928	10.405679	638
65	11.366404	12.007296	640
66	-5.7354274	-8.941961	642
67	8.970435	7.7739835	651
68	12.287072	11.97584	659
69	13.34199	12.700422	683
70	12.982928	13.700915	691
71	-14.256616	-8.76214	692
