# Supplementary material for: Homogeneous catalyst graph neural network: A human-interpretable graph neural network tool for ligand optimization in asymmetric catalysis
Source: iScience. 2025 Jan 23;28(3):111881. doi: 10.1016/j.isci.2025.111881 (PMC11889620; doi:10.1016/j.isci.2025.111881)
Supplement: Data S1. Raw results of HCat-GNet performance against traditional machine learning approaches for all the reactions analyzed in this study. [file mmc2.zip › results/rhcaa_all/results_GNN/Fold_8_test_set/Fold_4_val_set/performance.txt]

14-Jun-2024, 17:07:17
---------------------------------------------------------
GNN TRAINING AND PERFORMANCE
Best epoch: 205
Dataset Size = 720
***************
Training set
Set size = 576
R2 = 0.981
MAE = 1.046
RMSE = 1.314
Mean Bias Error = -0.420
Mean Absolute Percentage Error = 0.132
Error Standard Deviation = 1.245
***************
Validation set
Set size = 72
R2 = 0.948
MAE = 1.707
RMSE = 2.220
Mean Bias Error = -0.104
Mean Absolute Percentage Error = 0.271
Error Standard Deviation = 2.218
***************
Test set
Set size = 72
Accuracy = 0.986
Precision = 0.971
Recall = 1.000
F1 = 0.985
Test Set Total Correct Face of Addition Predictions = 71
R2 = 0.916
MAE = 1.941
RMSE = 2.666
Mean Bias Error = -0.467
Mean Absolute Percentage Error = 0.337
Error Standard Deviation = 2.625
---------------------------------------------------------
OUTLIERS (TEST SET)
01) 225    Error: 9.82 kJ/mol    (index=19)
