# Supplementary material for: Homogeneous catalyst graph neural network: A human-interpretable graph neural network tool for ligand optimization in asymmetric catalysis
Source: iScience. 2025 Jan 23;28(3):111881. doi: 10.1016/j.isci.2025.111881 (PMC11889620; doi:10.1016/j.isci.2025.111881)
Supplement: Data S1. Raw results of HCat-GNet performance against traditional machine learning approaches for all the reactions analyzed in this study. [file mmc2.zip › results/rhcaa_all/results_GNN/Fold_8_test_set/Fold_4_val_set/learning_process.csv]

Epoch	Train_RMSE_%	Val_RMSE_%	Test_RMSE_%
5	7.727652960353428	5.589496241675483	6.375851154327393
10	4.820247391859691	4.683747291564941	5.5924673610263405
15	4.3309040235148535	4.5320784250895185	5.5100728670756025
20	3.966823501719369	4.359747568766276	4.966866917080349
25	3.9235291481018066	4.04325172636244	4.947762860192193
30	3.5721093780464597	3.660589430067274	4.3389769660101996
35	3.273877263069153	3.5139887862735324	4.346057309044732
40	2.888986019624604	3.7460379600524902	4.5723000102572975
45	2.803005403942532	3.4018327130211725	4.1185709370507135
50	2.8181358923514686	3.4851555824279785	4.340676731533474
55	2.6046660343805947	2.943415217929416	3.48076687918769
60	2.300859855280982	2.8678466743893094	3.5781768957773843
65	2.153796868191825	2.859339952468872	3.2212450239393444
70	1.9596548693047628	2.8303349018096924	3.169182062149048
75	2.0087585465775595	2.4399100409613714	3.3322127130296497
80	1.7968009147379134	2.444437795215183	3.1991819540659585
85	1.6896386328670714	2.6870302624172635	2.935687780380249
90	1.666126428378953	2.2891703181796603	2.964101791381836
95	1.6732424017455843	2.3525389300452337	3.1151289674970837
100	1.5679931110805936	2.3485742145114474	3.054368681377835
105	1.6147869775692623	2.46740624639723	3.133219692442152
110	1.530676879816585	2.379427989323934	2.7857923242780895
115	1.6891287532117631	2.3120859728919134	2.836456775665283
120	1.5579570366276636	2.250279426574707	2.8485544787512884
125	1.5524155381653044	2.4375816451178656	3.320322381125556
130	1.5655320800013013	2.4502168231540256	2.7072001563178167
135	1.2907892929183111	2.2797431415981717	2.8086443742116294
140	1.5315349681509867	2.3582145108117	2.713907321294149
145	1.3330893930461671	2.574972152709961	3.028186639149984
150	1.4355528636111154	2.2460842662387424	2.6634523338741727
155	1.3957610196537442	2.240135775672065	2.9151768154568143
160	1.5251469082302518	2.292785750495063	2.557902362611559
165	1.384150120947096	2.4239838653140597	2.702285051345825
170	1.3690609518024657	2.277081251144409	2.561895396974352
175	1.4569439341624577	2.259843773312039	2.81758353445265
180	1.3052284965912502	2.412695381376478	3.1455983055962458
185	1.2332187626096938	2.5125032001071506	2.8543415864308677
190	1.4037797550360362	2.226339896519979	2.811251587337918
195	1.3428069609734747	2.5382582346598306	3.236378272374471
200	1.3375026649898953	2.2699549198150635	2.9107196595933704
205	1.2825175589985318	2.5074682500627308	3.1533455583784313
210	1.1642777025699615	2.220073382059733	2.6648328569200306
215	1.3640444353222847	2.494492530822754	2.8965692785051136
220	1.2693815231323242	2.395609219868978	2.8355414072672525
225	1.3468584037489362	2.3967268466949463	2.5754438241322837
230	1.1675322204828262	2.39124329884847	2.7186301549275718
235	1.1175382600890265	2.3372257550557456	2.7325887150234647
240	1.1190687326921358	2.311903158823649	2.7511223687065973
245	1.1831920991341274	2.4255307250552707	2.664532423019409
