# Supplementary material for: Homogeneous catalyst graph neural network: A human-interpretable graph neural network tool for ligand optimization in asymmetric catalysis
Source: iScience. 2025 Jan 23;28(3):111881. doi: 10.1016/j.isci.2025.111881 (PMC11889620; doi:10.1016/j.isci.2025.111881)
Supplement: Data S1. Raw results of HCat-GNet performance against traditional machine learning approaches for all the reactions analyzed in this study. [file mmc2.zip › results/rhcaa_all/results_GNN/Fold_9_test_set/Fold_1_val_set/predictions_test_set.csv]

	real_ddG	predicted_ddG	index
0	-7.911209	-9.848101	8
1	-1.9616554	-6.1835423	14
2	-12.04771	-11.547656	16
3	-12.728371	-11.495901	24
4	-11.157184	-10.62682	27
5	-5.681445	-5.850602	46
6	-8.761648	-9.811545	53
7	-9.809491	-6.9133973	56
8	-10.547015	-7.0745234	73
9	7.049818	6.628923	97
10	-9.234157	-5.6563883	127
11	-9.809491	-10.276587	133
12	-11.200126	-10.392803	136
13	-9.485906	-9.952778	141
14	-9.817585	-10.238042	145
15	-4.660579	-5.726491	153
16	6.9499965	6.6417646	190
17	-13.121934	-10.623917	192
18	-11.582187	-9.365235	201
19	-11.582187	-9.077333	228
20	-6.4123206	-9.592608	230
21	6.227926	7.7733727	236
22	8.208399	7.5091515	263
23	8.538893	7.6493745	275
24	-9.809491	-10.152387	290
25	-9.809491	-8.834564	293
26	11.366404	10.9663515	298
27	-8.538893	-7.3189096	309
28	-7.828552	-6.830513	314
29	1.9616554	3.574903	348
30	5.652566	4.8114767	349
31	11.025974	11.585888	351
32	12.728371	11.643485	358
33	5.8907046	7.1593103	368
34	-9.809491	-8.180254	384
35	11.965903	11.470451	386
36	2.5376084	4.9375324	397
37	10.547015	8.040993	407
38	6.8209686	4.2912016	421
39	-7.573369	-6.063196	425
40	14.222214	10.030193	448
41	10.456662	10.663881	449
42	9.485906	11.601931	454
43	11.582187	12.060585	466
44	6.6005898	9.57835	478
45	11.582187	11.184634	485
46	14.222214	10.630797	502
47	12.346309	10.761695	509
48	3.9083438	7.697239	514
49	-6.7501397	-3.612782	521
50	2.8574557	7.0501146	528
51	13.121934	11.0665245	532
52	11.582187	8.822502	535
53	9.809491	10.555666	536
54	4.019613	3.7533338	543
55	6.825751	5.3265495	550
56	9.647698	8.07703	556
57	-5.8907046	-5.2196374	558
58	6.4123206	9.10573	564
59	-7.573369	-8.315881	581
60	-7.6409483	-7.6066413	593
61	-7.911209	-7.5414	600
62	-8.538893	-7.7100725	602
63	-8.911627	-7.725361	604
64	9.809491	9.9027195	627
65	8.28646	10.485315	630
66	11.366404	8.156748	653
67	7.828552	9.701139	656
68	-10.547433	-10.007553	669
69	-13.34199	-10.959253	671
70	-13.34199	-10.449995	673
71	10.721396	10.440083	689
