# Supplementary material for: Homogeneous catalyst graph neural network: A human-interpretable graph neural network tool for ligand optimization in asymmetric catalysis
Source: iScience. 2025 Jan 23;28(3):111881. doi: 10.1016/j.isci.2025.111881 (PMC11889620; doi:10.1016/j.isci.2025.111881)
Supplement: Data S1. Raw results of HCat-GNet performance against traditional machine learning approaches for all the reactions analyzed in this study. [file mmc2.zip › results/rhcaa_all/results_GNN/Fold_9_test_set/Fold_1_val_set/performance.txt]

14-Jun-2024, 17:09:40
---------------------------------------------------------
GNN TRAINING AND PERFORMANCE
Best epoch: 110
Dataset Size = 720
***************
Training set
Set size = 576
R2 = 0.972
MAE = 1.216
RMSE = 1.583
Mean Bias Error = 0.219
Mean Absolute Percentage Error = 0.157
Error Standard Deviation = 1.568
***************
Validation set
Set size = 72
R2 = 0.895
MAE = 2.384
RMSE = 3.180
Mean Bias Error = -0.532
Mean Absolute Percentage Error = 0.361
Error Standard Deviation = 3.136
***************
Test set
Set size = 72
Accuracy = 1.000
Precision = 1.000
Recall = 1.000
F1 = 1.000
Test Set Total Correct Face of Addition Predictions = 72
R2 = 0.957
MAE = 1.570
RMSE = 1.954
Mean Bias Error = 0.302
Mean Absolute Percentage Error = 0.236
Error Standard Deviation = 1.931
---------------------------------------------------------
OUTLIERS (TEST SET)
