# Supplementary material for: Homogeneous catalyst graph neural network: A human-interpretable graph neural network tool for ligand optimization in asymmetric catalysis
Source: iScience. 2025 Jan 23;28(3):111881. doi: 10.1016/j.isci.2025.111881 (PMC11889620; doi:10.1016/j.isci.2025.111881)
Supplement: Data S1. Raw results of HCat-GNet performance against traditional machine learning approaches for all the reactions analyzed in this study. [file mmc2.zip › results/rhcaa_all/results_GNN/Fold_9_test_set/Fold_1_val_set/learning_process.csv]

Epoch	Train_RMSE_%	Val_RMSE_%	Test_RMSE_%
5	7.9920019308726	8.75041389465332	5.8126511043972435
10	4.701738725105922	6.304990344577366	4.451632393731011
15	4.289334969388114	6.121122307247585	3.83805333243476
20	4.226721160941654	5.747451623280843	3.5286562177870007
25	3.9160832862059274	5.092840936448839	3.1606554985046387
30	3.336481763256921	4.979275014665392	3.09724850124783
35	3.398429791132609	4.934655825297038	3.111444261338976
40	2.7531809674368963	4.569756507873535	3.0473969512515597
45	2.5823866923650107	4.139746454026964	2.565574116177029
50	2.4954448110527463	4.385380744934082	2.6292491488986545
55	2.504420636428727	3.976658715142144	2.511398262447781
60	2.18918674853113	3.8487307495541043	2.2352635860443115
65	2.156752930747138	3.587456358803643	2.2356644603941174
70	2.1316476977533765	3.8608486387464733	2.699011246363322
75	2.047814761598905	3.875890228483412	2.5006490813361273
80	2.1758275677760444	3.4338441689809165	2.3318026860555015
85	1.8599981980191336	3.431221114264594	2.2319223880767822
90	1.9734069142076704	3.630738231870863	2.843106640709771
95	1.7845948057042227	3.250299612681071	2.084082325299581
100	1.7327072603835	3.6667355961269803	2.166845162709554
105	1.6648994038502376	3.2172177367740207	2.1287971602545843
110	1.794839683506224	3.613898992538452	2.2130768299102783
115	1.6923835972944896	3.1487472587161593	1.9444690412945218
120	1.5101991875304117	3.3256500826941595	2.0384873019324408
125	1.6298289448022842	3.373713413874308	1.9329389333724976
130	1.6200542317496405	3.243431117799547	2.0735118786493936
135	1.4488917969995074	3.185152636633979	2.042212274339464
140	1.440826877951622	3.3068941964043512	2.172913352648417
145	1.487226323948966	3.378061718410916	2.064365651872423
150	1.4300071133507624	3.242440938949585	2.14674703280131
