# Supplementary material for: Homogeneous catalyst graph neural network: A human-interpretable graph neural network tool for ligand optimization in asymmetric catalysis
Source: iScience. 2025 Jan 23;28(3):111881. doi: 10.1016/j.isci.2025.111881 (PMC11889620; doi:10.1016/j.isci.2025.111881)
Supplement: Data S1. Raw results of HCat-GNet performance against traditional machine learning approaches for all the reactions analyzed in this study. [file mmc2.zip › results/rhcaa_all/results_GNN/Fold_9_test_set/Fold_8_val_set/predictions_test_set.csv]

	real_ddG	predicted_ddG	index
0	-7.911209	-11.201056	8
1	-1.9616554	-7.485219	14
2	-12.04771	-12.02469	16
3	-12.728371	-12.045766	24
4	-11.157184	-12.196668	27
5	-5.681445	-8.885855	46
6	-8.761648	-10.108069	53
7	-9.809491	-9.324295	56
8	-10.547015	-9.310947	73
9	7.049818	6.7115602	97
10	-9.234157	-7.6340528	127
11	-9.809491	-12.829617	133
12	-11.200126	-12.415586	136
13	-9.485906	-10.248928	141
14	-9.817585	-10.513276	145
15	-4.660579	-9.4293785	153
16	6.9499965	6.0753746	190
17	-13.121934	-9.04615	192
18	-11.582187	-10.197086	201
19	-11.582187	-10.543138	228
20	-6.4123206	-8.881297	230
21	6.227926	7.527249	236
22	8.208399	6.196658	263
23	8.538893	6.38003	275
24	-9.809491	-11.461071	290
25	-9.809491	-10.211086	293
26	11.366404	14.802972	298
27	-8.538893	-9.355409	309
28	-7.828552	-9.713505	314
29	1.9616554	5.1104608	348
30	5.652566	6.253259	349
31	11.025974	10.319692	351
32	12.728371	10.4684925	358
33	5.8907046	6.8916016	368
34	-9.809491	-8.870232	384
35	11.965903	11.435083	386
36	2.5376084	7.2006173	397
37	10.547015	8.3503475	407
38	6.8209686	6.3988776	421
39	-7.573369	-7.33736	425
40	14.222214	8.73316	448
41	10.456662	10.181715	449
42	9.485906	10.196431	454
43	11.582187	10.391286	466
44	6.6005898	8.330435	478
45	11.582187	9.067654	485
46	14.222214	8.59843	502
47	12.346309	8.5684395	509
48	3.9083438	7.058113	514
49	-6.7501397	-6.5286155	521
50	2.8574557	8.058746	528
51	13.121934	9.602503	532
52	11.582187	8.667748	535
53	9.809491	9.172116	536
54	4.019613	6.697179	543
55	6.825751	5.232939	550
56	9.647698	8.137225	556
57	-5.8907046	-6.7060437	558
58	6.4123206	8.243605	564
59	-7.573369	-8.693987	581
60	-7.6409483	-8.170171	593
61	-7.911209	-8.722154	600
62	-8.538893	-10.497618	602
63	-8.911627	-10.400637	604
64	9.809491	9.165058	627
65	8.28646	9.963715	630
66	11.366404	9.411551	653
67	7.828552	6.145126	656
68	-10.547433	-11.891014	669
69	-13.34199	-11.947802	671
70	-13.34199	-11.926887	673
71	10.721396	11.210141	689
