# Supplementary material for: Homogeneous catalyst graph neural network: A human-interpretable graph neural network tool for ligand optimization in asymmetric catalysis
Source: iScience. 2025 Jan 23;28(3):111881. doi: 10.1016/j.isci.2025.111881 (PMC11889620; doi:10.1016/j.isci.2025.111881)
Supplement: Data S1. Raw results of HCat-GNet performance against traditional machine learning approaches for all the reactions analyzed in this study. [file mmc2.zip › results/rhcaa_all/results_GNN/Fold_9_test_set/Fold_8_val_set/learning_process.csv]

Epoch	Train_RMSE_%	Val_RMSE_%	Test_RMSE_%
5	7.576847937371996	5.7423631350199384	4.614338239034017
10	4.8172791633341046	5.488156689537896	4.007424619462755
15	4.569139464033975	5.491104655795628	4.026450157165527
20	4.273308085070716	4.9481413629319935	3.836436642540826
25	4.005183743105994	4.674822754330105	3.813693549897936
30	3.7340689400831857	4.220023579067654	3.2691019111209445
35	3.7909272379345365	4.135444402694702	3.522128290600247
40	3.4839789635605283	4.094697793324788	3.0019445419311523
45	2.8868436084853277	3.569955507914225	2.5500014623006186
50	2.6425689227051206	4.161298486921522	2.689977380964491
55	2.4572446760204105	3.375511964162191	2.736517402860853
60	2.6167913344171314	3.7431498368581138	2.6370074484083386
65	2.276395190093252	3.501030524571737	2.337097062004937
70	1.8982588946819305	3.4077652560340033	2.445647954940796
75	1.9784379750490189	3.1647054884168835	2.2957596513960095
80	1.9569680558310614	3.275804122289022	2.3381644090016684
85	1.975019011232588	3.449166033003065	2.318777985042996
90	1.998280010289616	3.361218293507894	2.32472915119595
95	1.8348376717832353	3.3161847061581082	2.2591985861460366
100	1.6189084748427074	3.1849016878339977	2.1012514432271323
105	1.5601326425870259	3.4675485293070474	2.2099253866407604
110	1.6140348431136873	3.253164423836602	2.118701352013482
