# Supplementary material for: Homogeneous catalyst graph neural network: A human-interpretable graph neural network tool for ligand optimization in asymmetric catalysis
Source: iScience. 2025 Jan 23;28(3):111881. doi: 10.1016/j.isci.2025.111881 (PMC11889620; doi:10.1016/j.isci.2025.111881)
Supplement: Data S1. Raw results of HCat-GNet performance against traditional machine learning approaches for all the reactions analyzed in this study. [file mmc2.zip › results/rhcaa_all/results_GNN/Fold_9_test_set/Fold_10_val_set/predictions_test_set.csv]

	real_ddG	predicted_ddG	index
0	-7.911209	-11.0112295	8
1	-1.9616554	-4.1575165	14
2	-12.04771	-11.168978	16
3	-12.728371	-11.227404	24
4	-11.157184	-11.924792	27
5	-5.681445	-8.462004	46
6	-8.761648	-10.06968	53
7	-9.809491	-5.120424	56
8	-10.547015	-8.536835	73
9	7.049818	6.6685476	97
10	-9.234157	-5.6309667	127
11	-9.809491	-10.645341	133
12	-11.200126	-10.9576025	136
13	-9.485906	-9.524066	141
14	-9.817585	-10.857088	145
15	-4.660579	-6.7475038	153
16	6.9499965	7.0691957	190
17	-13.121934	-7.9192753	192
18	-11.582187	-10.265985	201
19	-11.582187	-10.472635	228
20	-6.4123206	-7.741482	230
21	6.227926	7.835622	236
22	8.208399	8.193684	263
23	8.538893	8.874364	275
24	-9.809491	-12.165891	290
25	-9.809491	-8.221671	293
26	11.366404	10.330543	298
27	-8.538893	-9.156284	309
28	-7.828552	-8.332801	314
29	1.9616554	3.4700873	348
30	5.652566	3.7926586	349
31	11.025974	10.686067	351
32	12.728371	10.692193	358
33	5.8907046	7.2798023	368
34	-9.809491	-8.484641	384
35	11.965903	12.183408	386
36	2.5376084	5.1659565	397
37	10.547015	8.314666	407
38	6.8209686	6.1394243	421
39	-7.573369	-6.688799	425
40	14.222214	7.8473616	448
41	10.456662	9.921655	449
42	9.485906	9.8913355	454
43	11.582187	11.381804	466
44	6.6005898	9.1054945	478
45	11.582187	9.930648	485
46	14.222214	10.282909	502
47	12.346309	10.36217	509
48	3.9083438	8.433948	514
49	-6.7501397	-7.0285745	521
50	2.8574557	7.726101	528
51	13.121934	13.274426	532
52	11.582187	11.286561	535
53	9.809491	10.83307	536
54	4.019613	4.978944	543
55	6.825751	5.5100403	550
56	9.647698	8.549889	556
57	-5.8907046	-6.146675	558
58	6.4123206	9.26537	564
59	-7.573369	-8.832427	581
60	-7.6409483	-8.425197	593
61	-7.911209	-8.09205	600
62	-8.538893	-7.9451427	602
63	-8.911627	-8.161581	604
64	9.809491	8.903354	627
65	8.28646	10.977601	630
66	11.366404	9.856172	653
67	7.828552	9.338735	656
68	-10.547433	-11.284913	669
69	-13.34199	-11.12588	671
70	-13.34199	-11.214213	673
71	10.721396	8.120632	689
