# Supplementary material for: Homogeneous catalyst graph neural network: A human-interpretable graph neural network tool for ligand optimization in asymmetric catalysis
Source: iScience. 2025 Jan 23;28(3):111881. doi: 10.1016/j.isci.2025.111881 (PMC11889620; doi:10.1016/j.isci.2025.111881)
Supplement: Data S1. Raw results of HCat-GNet performance against traditional machine learning approaches for all the reactions analyzed in this study. [file mmc2.zip › results/rhcaa_all/results_GNN/Fold_9_test_set/Fold_10_val_set/learning_process.csv]

Epoch	Train_RMSE_%	Val_RMSE_%	Test_RMSE_%
5	7.690810779730479	4.667365180121528	4.716232140858968
10	4.9823400775591535	4.114508893754747	4.045134809282091
15	4.683958033720653	3.9451691574520535	3.8732751740349665
20	4.274160848723517	3.7975044780307345	3.6666735808054605
25	3.967386133140988	3.506388849682278	3.474700027041965
30	3.8549056549866996	4.357335858874851	3.9179000589582653
35	3.5675916340616016	3.303325441148546	3.191532850265503
40	3.0342471102873483	3.0558970504336886	2.4281732506222196
45	2.661504977279239	2.7197477552625866	2.3498789734310574
50	2.1296177986595364	2.6469749079810247	2.1018510129716663
55	2.1775284343295627	2.612994352976481	2.549209621217516
60	2.175128342376815	2.4568391376071506	2.0275599161783853
65	1.8102522475851908	2.189342829916212	2.1351447105407715
70	1.917008681429757	2.2312096224890814	2.3008040852016873
75	1.7129146373934216	2.224942021899753	2.2779116100735135
80	1.970827238427268	2.583130889468723	2.224733591079712
85	1.8813920583989885	2.563966088824802	2.1498457855648465
90	1.6421685698959563	2.7236397796207004	2.444287247127957
95	1.664807324608167	2.3641550805833607	2.364453580644396
100	1.6107206460502412	2.0725458198123508	2.1859561337365045
105	1.5703263729810715	2.301878319846259	2.4441525406307645
110	1.5450309647454157	2.4157700538635254	2.392062955432468
115	1.5064097510443792	1.9030663172403972	2.046616554260254
120	1.4941093607081308	2.077461322148641	2.106056571006775
125	1.595560434791777	1.946436021063063	2.116480271021525
130	1.440690416428778	2.6282917658487954	2.3307868904537625
135	1.4938621123631795	2.175162394841512	2.2062648402320013
140	1.4951109008656607	2.20788656340705	2.1428361203935413
145	1.4354293180836573	2.359415504667494	2.363317516114977
150	1.635080830918418	2.1190357208251953	2.029786467552185
