# Supplementary material for: Homogeneous catalyst graph neural network: A human-interpretable graph neural network tool for ligand optimization in asymmetric catalysis
Source: iScience. 2025 Jan 23;28(3):111881. doi: 10.1016/j.isci.2025.111881 (PMC11889620; doi:10.1016/j.isci.2025.111881)
Supplement: Data S1. Raw results of HCat-GNet performance against traditional machine learning approaches for all the reactions analyzed in this study. [file mmc2.zip › results/rhcaa_all/results_GNN/Fold_9_test_set/Fold_2_val_set/predictions_test_set.csv]

	real_ddG	predicted_ddG	index
0	-7.911209	-11.995956	8
1	-1.9616554	-6.0087905	14
2	-12.04771	-12.467518	16
3	-12.728371	-12.778984	24
4	-11.157184	-12.580888	27
5	-5.681445	-9.375272	46
6	-8.761648	-12.938993	53
7	-9.809491	-8.061575	56
8	-10.547015	-10.475462	73
9	7.049818	6.2302365	97
10	-9.234157	-8.988907	127
11	-9.809491	-12.496145	133
12	-11.200126	-12.236948	136
13	-9.485906	-11.85079	141
14	-9.817585	-12.186369	145
15	-4.660579	-8.242712	153
16	6.9499965	7.782972	190
17	-13.121934	-10.520336	192
18	-11.582187	-12.238861	201
19	-11.582187	-10.035109	228
20	-6.4123206	-8.709363	230
21	6.227926	8.307481	236
22	8.208399	7.9509034	263
23	8.538893	7.5464396	275
24	-9.809491	-13.116957	290
25	-9.809491	-9.469976	293
26	11.366404	8.24505	298
27	-8.538893	-10.328537	309
28	-7.828552	-9.055379	314
29	1.9616554	5.596989	348
30	5.652566	4.1867843	349
31	11.025974	11.234544	351
32	12.728371	10.8333235	358
33	5.8907046	7.0199637	368
34	-9.809491	-9.887321	384
35	11.965903	9.788539	386
36	2.5376084	5.6435723	397
37	10.547015	7.8223934	407
38	6.8209686	6.0704885	421
39	-7.573369	-8.807738	425
40	14.222214	8.789916	448
41	10.456662	8.948065	449
42	9.485906	10.523689	454
43	11.582187	11.255255	466
44	6.6005898	10.448388	478
45	11.582187	10.002753	485
46	14.222214	9.826875	502
47	12.346309	10.084771	509
48	3.9083438	7.3979936	514
49	-6.7501397	-6.4898934	521
50	2.8574557	7.5127068	528
51	13.121934	12.893763	532
52	11.582187	10.106829	535
53	9.809491	10.074147	536
54	4.019613	5.5695143	543
55	6.825751	5.589299	550
56	9.647698	8.140505	556
57	-5.8907046	-7.985773	558
58	6.4123206	7.934521	564
59	-7.573369	-6.2570333	581
60	-7.6409483	-8.784718	593
61	-7.911209	-9.553936	600
62	-8.538893	-10.49633	602
63	-8.911627	-10.584191	604
64	9.809491	9.304871	627
65	8.28646	9.61978	630
66	11.366404	9.376465	653
67	7.828552	7.238959	656
68	-10.547433	-12.091936	669
69	-13.34199	-12.100889	671
70	-13.34199	-11.231443	673
71	10.721396	9.357834	689
