# Supplementary material for: Homogeneous catalyst graph neural network: A human-interpretable graph neural network tool for ligand optimization in asymmetric catalysis
Source: iScience. 2025 Jan 23;28(3):111881. doi: 10.1016/j.isci.2025.111881 (PMC11889620; doi:10.1016/j.isci.2025.111881)
Supplement: Data S1. Raw results of HCat-GNet performance against traditional machine learning approaches for all the reactions analyzed in this study. [file mmc2.zip › results/rhcaa_all/results_GNN/Fold_9_test_set/Fold_2_val_set/learning_process.csv]

Epoch	Train_RMSE_%	Val_RMSE_%	Test_RMSE_%
5	8.017786039246452	6.020153098636204	6.001146740383572
10	5.016771131091648	4.946248610814412	4.222905529869927
15	4.894374556011623	4.563793049918281	3.8215330441792807
20	4.408812572558721	4.437885443369548	3.705107980304294
25	3.995230439636442	4.172800540924072	3.3672997686598034
30	3.743794424666299	4.0051305294036865	3.076025459501478
35	3.507890327109231	3.951424731148614	2.927031331592136
40	3.017803771628274	3.7076814704471164	3.109340773688422
45	2.860838532447815	3.5250339243147106	2.838928461074829
50	3.1541526880529194	3.2936776214175754	2.733687400817871
55	2.512465607788828	3.02353572845459	2.3469534979926214
60	2.405341476202011	2.782478756374783	2.519683731926812
65	2.1953797025812998	2.690013329188029	2.2383066283331976
70	2.041699762145678	2.540757073296441	2.146682368384467
75	1.8403733670711517	2.374391131930881	2.326217439439562
80	1.9665684368875291	2.8424291610717773	2.425103955798679
85	2.068781496749984	2.6053790516323514	2.271592484580146
90	1.7750539978345234	2.3899420897165933	2.0783812734815807
95	1.8007067723406687	2.3961210515764026	2.3037438127729626
100	1.7248216817776363	2.3454819520314536	2.1917828453911676
105	1.6333666758404837	2.649484634399414	2.1087171766493054
110	1.6522344251473744	2.714877578947279	2.1838008297814264
115	1.5915446314546797	2.747437450620863	2.0438588857650757
120	1.6314524875746832	2.6358253161112466	2.1988794008890786
125	1.701862782239914	2.5956814024183483	2.1403020090527005
130	1.509296640753746	2.626277552710639	2.233124600516425
135	1.5954781124989192	2.4746097458733454	2.4028977817959256
