# Supplementary material for: Homogeneous catalyst graph neural network: A human-interpretable graph neural network tool for ligand optimization in asymmetric catalysis
Source: iScience. 2025 Jan 23;28(3):111881. doi: 10.1016/j.isci.2025.111881 (PMC11889620; doi:10.1016/j.isci.2025.111881)
Supplement: Data S1. Raw results of HCat-GNet performance against traditional machine learning approaches for all the reactions analyzed in this study. [file mmc2.zip › results/rhcaa_all/results_GNN/Fold_9_test_set/Fold_3_val_set/predictions_test_set.csv]

	real_ddG	predicted_ddG	index
0	-7.911209	-9.608821	8
1	-1.9616554	-6.312945	14
2	-12.04771	-11.594908	16
3	-12.728371	-11.662243	24
4	-11.157184	-12.612215	27
5	-5.681445	-9.676061	46
6	-8.761648	-11.555575	53
7	-9.809491	-7.5751047	56
8	-10.547015	-10.981619	73
9	7.049818	7.6993484	97
10	-9.234157	-8.430048	127
11	-9.809491	-11.495763	133
12	-11.200126	-11.549597	136
13	-9.485906	-10.950962	141
14	-9.817585	-10.604319	145
15	-4.660579	-7.964795	153
16	6.9499965	7.0520916	190
17	-13.121934	-10.611361	192
18	-11.582187	-11.585201	201
19	-11.582187	-11.109535	228
20	-6.4123206	-7.3222113	230
21	6.227926	10.914427	236
22	8.208399	8.288089	263
23	8.538893	9.046841	275
24	-9.809491	-11.9034815	290
25	-9.809491	-9.053711	293
26	11.366404	11.355966	298
27	-8.538893	-10.003921	309
28	-7.828552	-8.898789	314
29	1.9616554	5.0420847	348
30	5.652566	6.159887	349
31	11.025974	12.517443	351
32	12.728371	12.625729	358
33	5.8907046	7.6959076	368
34	-9.809491	-9.714586	384
35	11.965903	12.727627	386
36	2.5376084	7.3117657	397
37	10.547015	11.669519	407
38	6.8209686	7.4078007	421
39	-7.573369	-7.188545	425
40	14.222214	7.808316	448
41	10.456662	10.90111	449
42	9.485906	11.082116	454
43	11.582187	12.44248	466
44	6.6005898	10.16209	478
45	11.582187	10.916492	485
46	14.222214	10.617231	502
47	12.346309	10.637886	509
48	3.9083438	8.8675785	514
49	-6.7501397	-6.7145243	521
50	2.8574557	9.079832	528
51	13.121934	11.684998	532
52	11.582187	12.268693	535
53	9.809491	10.916622	536
54	4.019613	5.116999	543
55	6.825751	6.7991853	550
56	9.647698	9.54784	556
57	-5.8907046	-6.7373343	558
58	6.4123206	7.473998	564
59	-7.573369	-6.690099	581
60	-7.6409483	-8.643601	593
61	-7.911209	-9.031516	600
62	-8.538893	-9.877857	602
63	-8.911627	-9.565952	604
64	9.809491	8.807717	627
65	8.28646	10.014074	630
66	11.366404	10.482183	653
67	7.828552	10.232937	656
68	-10.547433	-12.320863	669
69	-13.34199	-12.134951	671
70	-13.34199	-12.299648	673
71	10.721396	10.949767	689
