# Supplementary material for: Homogeneous catalyst graph neural network: A human-interpretable graph neural network tool for ligand optimization in asymmetric catalysis
Source: iScience. 2025 Jan 23;28(3):111881. doi: 10.1016/j.isci.2025.111881 (PMC11889620; doi:10.1016/j.isci.2025.111881)
Supplement: Data S1. Raw results of HCat-GNet performance against traditional machine learning approaches for all the reactions analyzed in this study. [file mmc2.zip › results/rhcaa_all/results_GNN/Fold_9_test_set/Fold_3_val_set/learning_process.csv]

Epoch	Train_RMSE_%	Val_RMSE_%	Test_RMSE_%
5	7.863850116729736	5.649667580922444	4.9128504859076605
10	4.948487559954326	5.066683345370823	4.0194070604112415
15	4.499951918919881	4.9885322252909345	3.8190147082010903
20	4.085270514090856	5.055528693728977	3.849221600426568
25	3.622341536813312	4.544554975297716	3.238373147116767
30	3.341747608449724	4.863465627034505	3.150340027279324
35	3.077772729926639	4.221447520785862	2.7475277847713895
40	2.6275554564264088	4.275581624772814	2.6314215660095215
45	2.6436695936653347	4.11526542239719	2.6371810966067843
50	2.46321829325623	4.468732992808024	2.601670609580146
55	2.1741115748882294	4.0870591799418134	2.8263757758670383
60	1.902009141114023	3.694803158442179	2.1184817287656994
65	1.9907216644949384	3.5410197840796576	1.9234856764475505
70	2.096664258175426	3.6267295943366156	2.1330868932935925
75	1.7080649319622252	3.89076746834649	2.1829735702938504
80	1.8929302791754405	3.555226935280694	2.114116814401415
85	1.8506781889332666	3.570038530561659	2.0217714574601917
90	1.7542192041873932	3.5594259897867837	2.250646962059869
95	1.7117084132300482	3.4617376592424183	2.1833873324924045
100	1.8135097937451468	3.7809218300713434	2.149551590283712
105	1.7156601316399045	3.690846257739597	2.2627615133921304
110	1.5274671912193298	3.6144678592681885	2.226445039113363
115	1.4854422923591402	3.4749503665500217	1.9497598277197943
120	1.5591298987468083	3.396632194519043	2.0268263949288263
125	1.482455184062322	3.5011588202582464	2.0252044995625815
130	1.5075289093785815	3.4700032340155706	1.9619673490524292
135	1.3432882527510326	3.867243528366089	2.3219142225053577
140	1.5122259242667093	3.3952674865722656	2.086664358774821
145	1.3792648712793987	3.566177341673109	2.292820374170939
150	1.5928251826100879	3.5960841443803577	2.081941591368781
155	1.3579173386096954	3.5905697345733643	1.9786738289727106
160	1.4852017280128267	3.7100521193610296	2.1132831308576794
165	1.4700604213608637	3.4838063187069364	2.0535734362072415
170	1.4123375349574618	3.4917171001434326	2.16302137904697
175	1.4455858849816852	3.6311446560753717	1.8179444869359334
